# Supplementary material for: Hierarchical genetic structure in an evolving species complex: Insights from genome wide ddRAD data in Sebastes mentella
Source: PLoS One. 2021 May 27;16(5):e0251976. doi: 10.1371/journal.pone.0251976 (PMC8158871; doi:10.1371/journal.pone.0251976)
Supplement: S2 File — (ZIP) [file pone.0251976.s002.zip]

Archive with 1 entries (1 files):
- suppl2/Suppl.2_(10672loc_252fish).xlsx
