# Supplementary material for: Hierarchical genetic structure in an evolving species complex: Insights from genome wide ddRAD data in Sebastes mentella
Source: PLoS One. 2021 May 27;16(5):e0251976. doi: 10.1371/journal.pone.0251976 (PMC8158871; doi:10.1371/journal.pone.0251976)
Supplement: S2 File — (ZIP) [file pone.0251976.s002.zip › suppl2/Suppl.2_(10672loc_252fish).xlsx]

## Sheet: P1 (10672loc)
loci names
1_49
1_84
1_149
1_193
1_195
2_108
3_33
3_136
4_16
4_67
4_116
4_120
4_152
4_231
7_13
7_15
7_54
7_81
7_127
7_141
7_157
7_180
7_196
11_45
11_73
11_189
11_227
14_17
14_19
14_27
14_138
14_145
14_152
14_160
14_202
14_235
14_239
20_88
20_103
20_175
20_199
20_227
20_228
20_229
22_78
22_92
22_195
22_197
24_14
24_28
24_37
24_46
24_190
36_30
36_71
36_182
36_191
37_156
37_202
44_60
44_70
44_88
44_96
44_237
44_238
44_239
48_103
48_106
49_54
49_70
49_169
49_184
51_35
54_18
54_77
54_96
54_107
60_11
60_113
61_9
61_25
61_195
61_230
65_59
65_71
65_119
65_209
69_69
69_70
69_119
69_185
69_211
70_47
70_51
70_88
70_133
70_139
70_222
72_65
72_77
72_105
72_119
72_126
72_198
72_231
75_76
75_91
82_20
82_38
82_56
82_105
82_203
82_209
82_218
83_214
83_233
85_20
85_105
85_175
85_187
85_209
86_106
86_198
91_98
91_108
92_60
92_102
92_135
93_74
93_83
93_86
93_97
93_166
98_16
98_52
98_96
98_121
98_143
98_157
98_174
98_236
99_44
99_62
99_108
99_111
99_118
99_122
99_172
99_182
99_229
101_6
101_87
102_81
102_111
102_127
104_63
104_168
108_46
110_8
110_28
110_99
110_184
120_34
120_103
120_186
124_80
126_126
126_142
127_56
127_67
127_123
127_138
141_30
141_103
141_221
141_238
142_19
142_92
142_95
142_101
142_168
142_174
142_236
142_237
143_107
143_202
150_104
150_118
155_101
155_107
155_210
160_68
160_115
160_163
160_189
160_198
164_10
164_12
164_79
164_155
164_192
166_59
166_108
175_78
175_106
175_176
176_64
176_77
176_110
176_126
176_144
176_160
176_212
176_217
177_15
177_41
177_77
177_176
177_232
179_213
182_13
182_23
182_58
182_214
182_239
187_41
187_50
187_106
187_111
187_117
187_157
187_229
188_84
188_97
188_111
188_175
188_177
188_186
188_214
189_79
189_85
189_124
199_93
199_94
199_97
199_98
199_108
199_173
199_220
199_224
202_11
202_20
202_53
202_188
202_217
208_51
208_63
208_103
208_122
213_72
213_160
213_197
213_223
214_26
214_41
214_48
214_50
214_137
214_166
215_94
215_157
215_197
215_239
224_143
224_145
224_211
235_9
235_38
235_137
235_223
235_233
238_21
238_69
238_73
238_74
238_82
238_121
238_127
238_129
238_132
238_135
238_136
238_143
238_164
238_170
238_183
238_194
238_229
238_237
240_25
240_175
240_183
240_207
240_229
240_230
240_238
248_22
248_69
252_40
252_91
252_135
252_179
252_219
257_102
257_123
257_140
257_146
257_185
260_10
260_22
260_44
260_91
260_97
260_102
269_48
269_69
269_178
269_221
275_120
275_229
276_52
276_104
276_106
276_126
276_143
276_174
278_73
278_88
278_104
281_73
283_40
283_44
283_121
283_237
284_111
291_32
291_68
291_175
292_168
295_81
295_137
295_225
295_229
306_17
306_36
306_51
306_77
306_134
306_153
306_214
308_23
308_41
308_70
308_77
314_214
315_46
315_68
315_135
315_148
315_171
315_176
316_165
316_197
326_110
326_142
326_192
326_212
328_7
334_15
334_83
334_99
334_138
334_157
335_169
335_182
336_223
338_118
338_179
338_188
338_236
339_139
339_208
340_211
345_12
345_93
345_125
345_149
345_180
346_68
346_219
347_11
347_113
350_18
350_84
350_175
350_176
358_20
358_27
358_82
358_87
358_147
358_156
358_174
358_194
358_225
366_30
366_98
366_114
372_33
372_136
372_207
376_154
378_35
378_52
378_71
378_91
378_190
379_15
379_25
380_65
380_213
383_28
383_153
383_165
391_54
391_72
391_171
392_7
392_154
392_156
392_199
393_44
393_49
393_57
393_98
393_100
397_13
397_26
397_27
397_72
397_101
397_217
404_70
404_209
408_11
408_48
408_82
408_211
408_225
408_228
411_67
411_86
411_156
415_110
417_93
417_160
417_166
417_173
418_98
418_100
418_187
422_6
422_68
422_149
422_184
422_193
423_141
425_58
425_151
432_44
432_48
432_81
432_109
432_146
432_158
432_159
434_85
434_161
434_177
434_204
436_5
436_60
436_189
436_206
439_41
439_171
440_17
440_35
440_56
440_65
440_81
440_92
440_98
440_128
440_168
440_170
441_38
441_72
441_80
441_92
441_131
441_182
441_204
444_136
444_140
444_239
446_51
446_188
446_197
450_92
450_150
450_162
452_100
455_6
455_74
455_107
455_131
455_222
460_97
460_106
460_134
460_192
460_199
461_75
461_112
461_177
462_41
462_59
462_93
462_102
462_124
462_142
462_156
465_39
465_71
465_115
465_179
465_197
465_202
470_55
470_166
470_174
473_22
474_193
478_182
478_216
479_16
479_117
479_137
479_210
481_212
484_42
484_103
484_122
484_148
486_41
486_48
486_54
489_14
489_73
489_203
489_211
492_59
492_74
492_106
492_116
492_164
492_171
492_173
492_185
494_130
494_132
494_210
496_116
496_152
496_156
496_194
497_29
497_228
499_20
499_162
499_185
501_87
501_121
501_213
502_27
502_35
502_89
502_100
502_115
502_117
502_231
503_85
503_119
503_235
505_33
505_46
505_157
511_119
511_194
512_59
512_90
512_98
512_202
514_42
514_88
514_136
514_140
514_144
514_178
514_179
514_208
514_230
516_36
516_63
518_139
518_169
518_232
519_33
519_126
519_197
520_162
521_11
521_56
521_91
521_146
521_215
523_5
523_41
523_121
523_144
523_148
523_163
523_176
523_182
523_222
525_20
525_122
525_238
526_89
526_177
526_228
531_156
534_20
534_172
534_229
534_236
538_36
538_47
538_229
544_52
544_163
544_186
545_37
545_81
545_147
545_164
545_173
545_174
545_175
545_196
545_231
551_45
551_109
553_11
553_132
553_199
553_206
563_24
563_35
563_40
563_107
563_123
567_144
567_223
568_15
568_30
568_50
568_89
568_115
568_139
568_204
568_210
568_224
571_7
571_27
571_39
571_48
571_129
571_166
571_197
571_234
577_33
577_60
582_95
582_157
582_183
582_213
582_215
583_10
583_13
583_37
583_65
583_121
586_39
586_147
588_20
588_95
592_27
592_79
592_89
592_103
592_114
592_143
592_188
594_14
594_43
594_81
594_112
596_79
596_186
596_197
603_43
603_182
604_40
604_71
604_88
604_110
604_121
604_138
604_194
605_28
605_156
605_225
608_75
608_179
609_5
609_74
609_155
609_167
611_239
620_14
620_175
621_193
625_28
625_85
625_135
626_78
639_33
639_40
639_149
639_177
639_192
639_201
639_204
640_28
640_73
640_181
643_121
643_145
643_173
645_169
645_199
646_59
646_65
646_142
646_169
646_231
651_103
651_108
651_174
651_187
652_12
652_20
652_108
652_133
652_139
652_174
652_175
668_32
668_181
669_53
670_95
670_103
670_107
670_111
670_128
670_134
672_98
672_118
672_164
675_207
676_73
677_24
677_27
677_42
677_124
677_135
677_185
677_234
681_22
681_27
681_132
681_142
681_155
681_164
681_189
687_72
687_95
687_165
687_230
687_237
691_41
691_102
691_107
691_127
691_134
691_138
691_183
691_218
692_115
692_208
693_18
693_182
693_185
693_201
693_219
693_229
694_13
694_34
694_42
697_28
697_64
697_216
706_106
706_174
706_207
707_180
707_222
708_21
708_27
708_31
708_50
708_65
708_67
708_116
708_118
708_136
709_43
709_115
709_140
709_191
709_203
710_74
710_139
710_140
710_146
718_24
718_40
718_65
718_81
718_98
718_146
718_184
718_221
718_238
719_62
719_80
719_97
719_178
719_184
729_5
729_11
729_38
729_74
729_103
729_132
729_143
729_176
734_112
734_150
734_185
734_237
735_225
737_90
737_143
737_174
737_184
737_188
739_129
739_186
741_10
741_30
741_85
741_95
741_100
741_133
741_138
741_165
748_8
748_12
748_27
748_56
748_130
749_30
749_81
749_108
750_62
750_73
750_112
751_113
754_68
754_98
754_182
758_7
758_9
758_68
758_177
758_206
767_39
767_214
768_59
769_54
769_92
776_15
776_31
776_37
776_43
776_113
776_135
777_31
777_34
777_109
777_157
777_199
777_226
779_181
779_187
781_18
781_74
781_118
781_134
783_40
784_16
784_61
784_84
784_121
784_177
784_196
789_19
789_40
789_90
789_210
791_238
794_50
794_101
794_106
794_110
794_154
794_237
795_130
795_217
795_223
795_228
795_230
795_234
795_239
799_104
799_173
799_197
803_53
803_133
804_57
804_182
804_209
807_89
807_102
807_115
807_119
809_32
809_111
809_134
811_95
811_100
811_142
812_44
812_56
817_5
817_148
817_175
823_119
823_163
823_226
823_237
829_184
830_46
830_114
830_198
840_114
840_239
841_15
841_38
841_51
841_74
841_107
841_130
841_173
841_199
841_234
841_239
842_200
849_37
849_82
849_175
849_185
849_211
850_20
850_67
850_82
850_102
850_105
850_117
850_160
854_156
854_192
854_230
857_99
857_194
857_198
858_19
858_23
858_63
858_71
858_118
858_139
858_184
858_202
858_208
858_212
858_214
858_221
858_232
859_126
862_56
862_61
862_135
873_46
873_53
874_94
874_139
874_201
878_12
878_17
878_158
878_169
878_188
878_215
884_80
884_149
884_169
886_69
886_75
886_163
895_70
895_103
895_163
895_213
895_234
902_87
902_114
903_13
903_66
903_82
903_216
904_19
904_63
904_92
904_165
905_43
905_93
905_137
905_204
908_61
908_80
908_81
908_131
908_175
908_190
908_191
908_200
908_201
919_114
919_150
919_160
919_174
919_239
922_23
922_37
922_68
922_119
922_158
926_26
926_81
926_182
927_33
927_58
929_88
929_222
936_91
936_110
936_159
937_32
937_105
937_109
937_183
937_187
943_72
943_109
945_206
949_81
949_100
949_113
949_141
951_44
951_85
951_139
951_211
954_9
954_25
954_51
956_236
956_237
956_238
956_239
960_129
971_29
971_139
971_215
971_231
973_90
973_195
973_231
974_50
974_90
974_135
974_148
974_197
974_218
974_225
977_35
977_60
977_132
979_29
981_73
981_77
981_90
981_92
981_213
981_232
982_10
982_51
982_80
982_137
982_164
982_176
982_191
989_103
989_139
990_12
990_105
990_174
990_183
990_187
990_219
990_233
991_10
991_80
991_86
991_103
991_136
991_193
991_203
992_82
992_143
993_26
993_45
993_64
993_65
993_83
993_101
993_127
993_160
993_221
994_213
995_73
995_132
997_12
997_165
998_20
998_113
998_179
998_226
998_228
999_35
999_59
999_80
999_178
999_230
1001_141
1001_179
1009_5
1009_46
1009_96
1009_129
1009_154
1009_206
1010_57
1010_59
1010_60
1010_64
1010_66
1010_81
1011_38
1011_121
1011_144
1011_157
1011_158
1011_173
1011_175
1011_212
1012_103
1012_146
1012_186
1012_229
1013_118
1013_150
1021_117
1021_140
1021_218
1023_48
1023_141
1023_157
1024_145
1026_144
1026_159
1026_167
1026_207
1026_215
1026_219
1032_21
1032_118
1032_139
1036_49
1036_59
1036_68
1036_76
1036_233
1039_30
1039_47
1039_104
1041_182
1043_19
1043_58
1043_65
1046_27
1046_181
1046_209
1047_8
1047_85
1047_114
1047_169
1050_62
1050_107
1051_150
1054_118
1054_206
1055_114
1055_138
1055_220
1056_35
1056_54
1056_163
1056_166
1056_179
1056_189
1056_223
1061_38
1061_82
1061_121
1061_139
1061_152
1061_160
1063_6
1063_95
1063_97
1063_146
1063_193
1064_91
1064_137
1064_174
1064_230
1065_33
1065_91
1065_96
1065_113
1065_114
1065_123
1065_160
1065_184
1065_192
1065_231
1066_14
1066_112
1066_157
1066_197
1070_71
1070_88
1070_234
1072_9
1072_30
1072_80
1072_119
1072_127
1072_163
1072_221
1078_46
1078_157
1078_162
1078_173
1085_27
1085_156
1086_85
1086_86
1086_132
1086_137
1086_179
1090_19
1090_159
1093_27
1093_128
1093_151
1093_174
1093_196
1098_13
1098_62
1098_92
1099_8
1099_55
1099_93
1099_122
1099_152
1101_20
1101_134
1101_147
1101_157
1104_70
1104_71
1104_72
1104_73
1104_74
1104_114
1104_169
1104_180
1104_209
1107_144
1107_166
1107_198
1113_176
1121_112
1121_177
1121_182
1131_5
1131_56
1131_118
1131_190
1131_208
1133_17
1133_129
1133_139
1134_53
1134_149
1134_212
1136_154
1136_194
1136_195
1137_59
1137_165
1137_172
1137_199
1138_212
1142_147
1142_186
1144_12
1144_54
1144_145
1144_161
1144_179
1144_229
1145_15
1145_120
1145_138
1145_222
1145_227
1145_229
1153_17
1153_28
1153_72
1153_189
1153_197
1159_60
1159_79
1159_131
1159_151
1159_236
1161_23
1161_34
1161_36
1161_170
1161_177
1161_200
1161_239
1162_14
1162_15
1162_57
1162_202
1162_211
1162_225
1169_76
1169_143
1169_146
1169_206
1171_102
1171_239
1172_26
1172_43
1172_91
1172_131
1174_105
1174_109
1174_214
1174_219
1176_232
1177_11
1177_82
1177_173
1177_188
1177_214
1177_224
1177_230
1177_237
1182_190
1182_201
1184_173
1184_201
1185_63
1185_128
1187_7
1187_205
1192_7
1192_29
1192_126
1192_175
1192_199
1194_11
1194_22
1194_82
1194_153
1194_190
1194_239
1195_7
1195_59
1195_151
1195_199
1200_24
1200_34
1200_36
1200_102
1200_170
1200_178
1200_192
1200_203
1202_211
1203_117
1203_119
1203_152
1203_182
1212_72
1212_208
1212_209
1213_9
1213_10
1213_16
1213_45
1213_64
1213_161
1213_171
1219_107
1219_187
1225_79
1225_80
1225_84
1225_85
1225_190
1225_205
1227_56
1227_95
1227_205
1228_26
1228_55
1228_148
1228_184
1228_185
1228_208
1229_145
1230_69
1230_78
1230_120
1230_131
1230_212
1233_139
1234_34
1236_28
1236_102
1236_131
1236_235
1242_46
1242_68
1242_162
1242_175
1242_182
1245_62
1245_65
1245_146
1245_171
1247_25
1251_115
1251_168
1251_180
1257_18
1258_6
1258_15
1258_40
1258_60
1258_78
1258_107
1259_96
1261_184
1264_13
1268_13
1268_47
1268_89
1268_107
1268_143
1268_156
1272_6
1272_12
1272_186
1272_213
1275_55
1275_58
1275_61
1275_68
1275_170
1277_38
1277_104
1277_165
1277_196
1277_205
1277_209
1280_98
1280_128
1280_156
1280_175
1280_176
1281_87
1281_145
1284_93
1284_132
1284_142
1284_227
1285_45
1285_56
1287_96
1287_139
1287_171
1287_219
1287_231
1288_65
1288_89
1288_93
1288_112
1288_132
1288_188
1288_211
1288_226
1290_20
1290_160
1290_163
1290_164
1290_187
1293_50
1293_128
1293_134
1293_186
1294_7
1294_20
1294_64
1294_185
1294_227
1302_88
1303_53
1303_168
1306_47
1306_93
1306_100
1306_229
1323_67
1323_230
1325_7
1325_220
1331_19
1331_23
1331_81
1331_124
1331_195
1336_28
1336_99
1336_109
1336_137
1336_140
1336_141
1336_142
1336_154
1338_100
1338_103
1338_130
1345_69
1345_116
1345_231
1347_25
1347_185
1348_21
1348_30
1348_84
1348_98
1348_164
1350_25
1350_121
1350_154
1352_40
1352_81
1352_87
1352_137
1352_184
1355_124
1355_149
1355_194
1364_39
1364_42
1364_166
1364_197
1364_205
1364_219
1365_33
1365_92
1365_213
1367_60
1367_122
1367_144
1369_25
1369_98
1369_188
1369_214
1376_78
1376_145
1376_176
1378_29
1378_91
1378_96
1379_32
1379_84
1379_92
1379_138
1379_189
1379_203
1379_225
1382_15
1382_71
1382_160
1388_25
1388_154
1388_166
1389_37
1389_151
1389_182
1389_219
1389_222
1389_227
1390_175
1394_111
1394_113
1394_121
1394_210
1394_235
1396_30
1396_40
1396_104
1396_206
1402_42
1402_133
1402_158
1402_187
1402_237
1403_50
1403_183
1406_184
1406_221
1408_37
1409_158
1412_137
1412_152
1412_169
1416_36
1416_65
1417_79
1417_139
1417_230
1417_239
1421_125
1421_144
1421_208
1422_27
1422_108
1422_166
1425_27
1425_73
1425_93
1425_113
1425_116
1425_219
1425_239
1428_85
1428_91
1428_231
1430_21
1430_37
1430_64
1430_145
1430_150
1431_24
1431_25
1431_84
1431_101
1431_135
1431_148
1431_156
1433_53
1433_78
1433_140
1433_188
1435_38
1435_217
1448_11
1448_17
1448_23
1448_94
1448_140
1448_187
1452_68
1454_38
1454_70
1454_152
1454_219
1454_235
1461_20
1461_69
1461_146
1461_191
1461_209
1466_50
1466_135
1466_150
1466_155
1466_178
1466_208
1466_215
1468_22
1468_121
1473_98
1473_109
1473_128
1473_227
1473_239
1475_77
1475_78
1475_89
1475_132
1476_19
1476_20
1476_27
1476_36
1476_121
1476_147
1476_171
1476_207
1485_79
1485_92
1485_142
1485_159
1485_189
1485_204
1486_26
1486_46
1486_80
1486_103
1486_105
1486_110
1486_170
1486_186
1486_214
1486_232
1495_101
1499_149
1500_5
1500_29
1500_70
1500_201
1502_145
1502_203
1504_37
1504_117
1504_136
1505_19
1505_43
1505_59
1505_82
1505_83
1505_97
1505_107
1505_108
1513_64
1513_105
1513_144
1513_214
1514_85
1514_116
1514_164
1516_48
1516_58
1516_72
1516_84
1516_92
1516_158
1516_231
1518_129
1518_234
1521_50
1521_95
1521_109
1521_111
1521_223
1523_6
1523_20
1523_45
1523_72
1523_81
1523_99
1523_123
1523_126
1523_147
1523_238
1529_14
1529_93
1529_118
1529_121
1529_139
1530_6
1530_63
1530_98
1530_120
1530_199
1530_231
1530_233
1530_234
1530_236
1533_8
1533_54
1533_98
1533_153
1534_47
1534_55
1534_104
1534_149
1534_176
1534_227
1537_38
1537_122
1537_130
1537_155
1537_164
1537_217
1537_234
1538_145
1542_110
1542_130
1542_197
1542_214
1543_83
1547_59
1547_68
1548_151
1548_164
1549_43
1549_75
1549_86
1549_103
1550_28
1550_30
1550_33
1550_113
1550_144
1550_224
1554_91
1557_22
1557_79
1557_115
1557_127
1557_140
1557_145
1557_167
1557_181
1561_8
1561_64
1561_100
1561_112
1561_135
1561_163
1561_236
1561_237
1563_10
1563_17
1563_237
1565_19
1570_42
1570_76
1572_109
1572_126
1575_32
1575_46
1575_203
1575_228
1578_172
1581_11
1581_46
1581_48
1581_68
1581_223
1581_224
1581_235
1586_9
1586_19
1586_59
1586_79
1586_93
1590_67
1590_108
1590_117
1590_134
1590_153
1590_154
1590_157
1590_169
1590_197
1590_205
1593_32
1593_51
1593_80
1593_106
1593_213
1597_26
1597_102
1597_180
1598_115
1598_119
1598_151
1598_156
1598_178
1598_194
1603_110
[truncated: 8,932 more rows]
[truncated: 5,049 more columns]

## Sheet: Page 2 (MAF)
	Loci with MAF <0.03 in all samples are discarded											4378 loc selected	coming from
		Nor	FI-shallow	FI-deep	IRS-deep	GL-A	GL-B	GL-C				selected loc	2067 RAD tags
	4_16	0.287879	0.316667	0.4375	0.230769	0.173077	0.304348	0.324176				4_16
	14_27	0.181818	0.111111	0.270833	0.107143	0.0576923	0.125	0.164894				14_27
	14_138	0.136364	0.111111	0.23913	0.142857	0.0576923	0.0625	0.142105				14_138
	22_197	0.0666667	0.0535714	0.0681818	0.0909091	0.125	0.175	0.0684211				22_197
	24_190	0.0666667	0.233333	0.351852	0.227273	0.0961538	0.1	0.218085				24_190
	49_169	0.140625	0.1	0.16	0.107143	0.0769231	0.06	0.152174				49_169
	49_184	0.296875	0.2	0.208333	0.464286	0.230769	0.2	0.179348				49_184
	54_96	0.306452	0.224138	0.269231	0.269231	0.23913	0.217391	0.193548				54_96
	72_198	0.25	0.05	0.285714	0.142857	0.304348	0.369565	0.318681				72_198
	99_62	0.4	0.5	0.423077	0.458333	0.477273	0.477273	0.465517				99_62
	99_108	0.0483871	0.12069	0.153846	0.208333	0.113636	0.136364	0.202247				99_108
	99_122	0.316667	0.482759	0.5	0.458333	0.409091	0.431818	0.488506				99_122
	120_34	0.0909091	0.0714286	0.125	0.153846	0.108696	0.0652174	0.078125				120_34
	124_80	0.181818	0.0833333	0.458333	0.346154	0.24	0.369565	0.345745				124_80
	143_107	0.1875	0.103448	0.25	0.321429	0.24	0.270833	0.171875				143_107
	143_202	0.33871	0.293103	0.173077	0.0357143	0.34	0.217391	0.184211				143_202
	155_101	0.136364	0.107143	0.214286	0.5	0.403846	0.34	0.351064				155_101
	160_189	0.483333	0.466667	0.481481	0.5	0.288462	0.363636	0.420213				160_189
	164_12	0.242424	0.232143	0.38	0.428571	0.230769	0.229167	0.303191				164_12
	175_78	0.030303	0.0517241	0.0357143	0.107143	0.0625	0.04	0.0322581				175_78
	176_144	0.344828	0.416667	0.46	0.392857	0.391304	0.416667	0.457895				176_144
	176_212	0.344828	0.416667	0.46	0.392857	0.391304	0.416667	0.457895				176_212
	188_111	0.19697	0.137931	0.185185	0.125	0.153846	0.16	0.157895				188_111
	188_214	0.121212	0.103448	0.185185	0.125	0.153846	0.16	0.147368				188_214
	199_93	0.151515	0.15	0.148148	0.25	0.153846	0.125	0.161458				199_93
	208_122	0.354839	0.357143	0.423077	0.285714	0.452381	0.404762	0.369792				208_122
	214_41	0.378788	0.461538	0.446429	0.5	0.44	0.477273	0.467742				214_41
	214_50	0.227273	0.196429	0.0357143	0.142857	0.1	0.108696	0.126316				214_50
	215_239	0.439394	0.5	0.425926	0.392857	0.326087	0.4	0.427083				215_239
	224_145	0.151515	0.233333	0.0892857	0.0714286	0.14	0.0625	0.127778				224_145
	235_137	0.3	0.258621	0.357143	0.357143	0.32	0.375	0.318681				235_137
	235_233	0.0833333	0.0344828	0.0357143	0.0357143	0.12	0.0833333	0.0434783				235_233
	238_237	0.375	0.466667	0.339286	0.333333	0.36	0.431818	0.457447				238_237
	240_230	0.1875	0.0689655	0.111111	0.0769231	0.16	0.16	0.114583				240_230
	257_123	0.09375	0.15	0.107143	0.115385	0.0961538	0.047619	0.135417				257_123
	334_157	0.46875	0.45	0.444444	0.384615	0.423077	0.36	0.457895				334_157
	338_118	0.403226	0.316667	0.357143	0.458333	0.211538	0.354167	0.338542				338_118
	338_188	0.453125	0.283333	0.321429	0.416667	0.307692	0.395833	0.401042				338_188
	347_113	0.0645161	0.0357143	0.0454545	0.0454545	0.125	0.0681818	0.0649351				347_113
	350_175	0.275862	0.183333	0.153846	0.181818	0.0681818	0.136364	0.162791				350_175
	358_147	0.216667	0.362069	0.395833	0.454545	0.28	0.391304	0.5				358_147
	392_7	0.078125	0.0517241	0.0925926	0.178571	0.115385	0.14	0.131868				392_7
	418_100	0.145161	0.155172	0.0892857	0.115385	0.0961538	0.0833333	0.0947368				418_100
	422_68	0.0454545	0.05	0.0909091	0.25	0.06	0.104167	0.107527				422_68
	423_141	0.30303	0.214286	0.410714	0.321429	0.153846	0.34	0.226316				423_141
	440_17	0.0625	0.125	0.185185	0.178571	0.12	0.16	0.105263				440_17
	455_107	0.0606061	0.116667	0.339286	0.392857	0.12	0.195652	0.269663				455_107
	470_55	0.439394	0.482759	0.5	0.428571	0.333333	0.416667	0.448864				470_55
	478_182	0.0606061	0.0333333	0.303571	0.458333	0.0961538	0.22	0.178947				478_182
	479_16	0.203125	0.233333	0.314815	0.25	0.173077	0.26	0.173684				479_16
	481_212	0.272727	0.266667	0.428571	0.285714	0.3	0.3125	0.308511				481_212
	484_42	0.266667	0.303571	0.416667	0.333333	0.35	0.4375	0.323864				484_42
	486_41	0.393939	0.26087	0.291667	0.291667	0.269231	0.333333	0.329787				486_41
	511_194	0.257576	0.321429	0.272727	0.178571	0.384615	0.36	0.276042				511_194
	514_88	0.0909091	0.0666667	0.0555556	0.0769231	0.0384615	0.0652174	0.0894737				514_88
	523_182	0.0625	0.0434783	0.211538	0.0357143	0.173077	0.16	0.205263				523_182
	525_238	0.0625	0.103448	0.037037	0.0909091	0.0769231	0.0625	0.0578947				525_238
	563_35	0.212121	0.173077	0.0769231	0.230769	0.230769	0.0652174	0.134831				563_35
	568_30	0.136364	0.283333	0.464286	0.392857	0.153846	0.3125	0.336842				568_30
	568_115	0.181818	0.316667	0.0535714	0.214286	0.192308	0.1875	0.147368				568_115
	568_139	0.181818	0.316667	0.0535714	0.214286	0.192308	0.1875	0.147368				568_139
	583_13	0.4375	0.45	0.442308	0.384615	0.38	0.404762	0.483696				583_13
	583_121	0.390625	0.4	0.288462	0.384615	0.42	0.357143	0.396739				583_121
	592_143	0.28125	0.3	0.461538	0.357143	0.307692	0.291667	0.297872				592_143
	609_74	0.0806452	0.0833333	0.0925926	0.0416667	0.0961538	0.108696	0.109375				609_74
	609_167	0.225806	0.183333	0.259259	0.416667	0.269231	0.23913	0.321053				609_167
	625_85	0.15625	0.189655	0.442308	0.388889	0.08	0.24	0.207447				625_85
	639_204	0.046875	0.192308	0.0892857	0.178571	0.0869565	0.113636	0.105263				639_204
	670_111	0.0967742	0.0666667	0.203704	0.0714286	0.0769231	0.0652174	0.12234				670_111
	670_128	0.203125	0.183333	0.111111	0.192308	0.365385	0.145833	0.210526				670_128
	681_132	0.181818	0.137931	0.134615	0.115385	0.0625	0.136364	0.0898876				681_132
	687_165	0.28125	0.365385	0.48	0.285714	0.384615	0.347826	0.425532				687_165
	691_41	0.15625	0.160714	0.173077	0.125	0.1	0.0454545	0.120879				691_41
	691_218	0.203125	0.267857	0.0961538	0.291667	0.18	0.0714286	0.11413				691_218
	693_18	0.354839	0.35	0.185185	0.230769	0.16	0.166667	0.203297				693_18
	708_67	0.481481	0.480769	0.36	0.357143	0.5	0.433333	0.38961				708_67
	710_146	0.112903	0.145833	0.22	0.357143	0.0961538	0.145833	0.21875				710_146
	718_24	0.151515	0.15	0.0892857	0.0357143	0.08	0.0833333	0.0833333				718_24
	718_40	0.151515	0.15	0.0892857	0.0357143	0.08	0.0833333	0.0833333				718_40
	718_146	0.0606061	0.0833333	0.125	0.0714286	0.06	0.104167	0.1				718_146
	741_95	0.0454545	0.1	0.115385	0.125	0.134615	0.108696	0.1				741_95
	741_100	0.121212	0.1	0.12963	0.115385	0.384615	0.1875	0.184211				741_100
	741_133	0.439394	0.35	0.423077	0.375	0.442308	0.413043	0.4				741_133
	741_138	0.439394	0.35	0.423077	0.375	0.442308	0.456522	0.405263				741_138
	748_27	0.1	0.107143	0.0535714	0.0769231	0.192308	0.0625	0.0989583				748_27
	750_73	0.387097	0.233333	0.464286	0.230769	0.38	0.363636	0.370787				750_73
	776_37	0.0909091	0.115385	0.28	0.214286	0.115385	0.25	0.205263				776_37
	809_134	0.137931	0.0833333	0.0869565	0.0714286	0.1	0.12	0.0652174				809_134
	817_148	0.451613	0.5	0.442308	0.357143	0.307692	0.478261	0.375				817_148
	823_226	0.121212	0.166667	0.240741	0.153846	0.18	0.208333	0.15625				823_226
	841_199	0.3125	0.362069	0.446429	0.423077	0.272727	0.333333	0.36413				841_199
	842_200	0.0689655	0.1	0.0416667	0.107143	0.075	0.0625	0.0662651				842_200
	850_67	0.19697	0.2	0.203704	0.321429	0.229167	0.195652	0.186813				850_67
	850_82	0.272727	0.183333	0.037037	0.0357143	0.291667	0.130435	0.13587				850_82
	857_194	0.362069	0.396552	0.12	0.192308	0.456522	0.157895	0.27381				857_194
	862_56	0.282609	0.275862	0.380952	0.45	0.461538	0.34	0.409574				862_56
	895_103	0.34375	0.4	0.34	0.291667	0.2	0.175	0.234177				895_103
	895_163	0.3125	0.416667	0.36	0.291667	0.2	0.175	0.221519				895_163
	902_87	0.483871	0.4	0.425926	0.458333	0.48	0.44	0.494681				902_87
	908_200	0.403226	0.444444	0.5	0.214286	0.416667	0.48	0.435484				908_200
	926_26	0.333333	0.464286	0.107143	0.285714	0.211538	0.16	0.213542				926_26
	929_88	0.28125	0.15	0.06	0.153846	0.318182	0.282609	0.207317				929_88
	977_60	0.348485	0.214286	0.259259	0.333333	0.208333	0.217391	0.202128				977_60
	993_45	0.287879	0.233333	0.351852	0.333333	0.442308	0.416667	0.395833				993_45
	999_35	0.232143	0.206897	0.481481	0.346154	0.211538	0.375	0.375				999_35
	999_230	0.177419	0.189655	0.153846	0.384615	0.18	0.291667	0.295699				999_230
	1009_154	0.272727	0.316667	0.296296	0.321429	0.403846	0.369565	0.419355				1009_154
	1011_38	0.171875	0.133333	0.423077	0.166667	0.369565	0.386364	0.265957				1011_38
	1011_157	0.46875	0.383333	0.230769	0.208333	0.23913	0.181818	0.234043				1011_157
	1011_175	0.171875	0.133333	0.403846	0.166667	0.369565	0.363636	0.287234				1011_175
	1023_48	0.15625	0.2	0.0769231	0.0357143	0.134615	0.08	0.0842105				1023_48
	1036_68	0.484848	0.428571	0.12963	0.0769231	0.456522	0.272727	0.25				1036_68
	1055_114	0.34375	0.25	0.333333	0.357143	0.25	0.318182	0.239362				1055_114
	1056_54	0.224138	0.240741	0.307692	0.307692	0.404762	0.282609	0.296512				1056_54
	1065_91	0.125	0.1	0.12	0.142857	0.06	0.104167	0.192708				1065_91
	1065_96	0.171875	0.25	0.423077	0.357143	0.326923	0.333333	0.307292				1065_96
	1066_112	0.0606061	0.116667	0.0961538	0.321429	0.0625	0.14	0.138298				1066_112
	1066_157	0.166667	0.15	0.230769	0.178571	0.125	0.2	0.205263				1066_157
	1072_163	0.290323	0.339286	0.423077	0.458333	0.480769	0.478261	0.442708				1072_163
	1098_62	0.06	0.0862069	0.037037	0.0416667	0.173077	0.04	0.0904255				1098_62
	1104_209	0.424242	0.38	0.462963	0.136364	0.36	0.478261	0.478947				1104_209
	1131_56	0.469697	0.433333	0.321429	0.214286	0.34	0.42	0.364583				1131_56
	1133_129	0.0483871	0.136364	0.166667	0.136364	0.130435	0.136364	0.0609756				1133_129
	1133_139	0.193548	0.0681818	0.1875	0.318182	0.142857	0.210526	0.170732				1133_139
	1134_212	0.267857	0.293103	0.125	0.0454545	0.38	0.0909091	0.241935				1134_212
	1137_59	0.15625	0.125	0.111111	0.214286	0.211538	0.166667	0.111702				1137_59
	1145_15	0.106061	0.0666667	0.12963	0.115385	0.08	0.104167	0.0789474				1145_15
	1145_229	0.136364	0.133333	0.0555556	0.0769231	0.06	0.0833333	0.0578947				1145_229
	1153_17	0.19697	0.189655	0.458333	0.178571	0.347826	0.333333	0.385417				1153_17
	1153_197	0.181818	0.12069	0.5	0.214286	0.304348	0.386364	0.322917				1153_197
	1171_102	0.171875	0.266667	0.119048	0.0416667	0.0833333	0.157895	0.0952381				1171_102
	1177_224	0.137931	0.116667	0.425926	0.346154	0.25	0.24	0.380208				1177_224
	1177_230	0.178571	0.133333	0.425926	0.307692	0.25	0.24	0.385417				1177_230
	1192_126	0.2	0.206897	0.0714286	0.192308	0.113636	0.125	0.196203				1192_126
	1194_11	0.295455	0.3	0.307692	0.461538	0.5	0.425	0.3625				1194_11
	1194_22	0.295455	0.32	0.307692	0.461538	0.5	0.425	0.375				1194_22
	1194_82	0.227273	0.28	0.0384615	0.0769231	0.136364	0.075	0.104938				1194_82
	1194_190	0.295455	0.3	0.307692	0.461538	0.5	0.425	0.35				1194_190
	1194_239	0.272727	0.3	0.22	0.423077	0.452381	0.4	0.3125				1194_239
	1195_59	0.296296	0.269231	0.291667	0.321429	0.295455	0.204545	0.285714				1195_59
	1202_211	0.106061	0.12069	0.0714286	0.214286	0.354167	0.173913	0.151042				1202_211
	1203_152	0.212121	0.178571	0.185185	0.0357143	0.134615	0.208333	0.178947				1203_152
	1213_10	0.348485	0.258621	0.152174	0.107143	0.365385	0.147059	0.144444				1213_10
	1213_64	0.363636	0.3	0.217391	0.214286	0.403846	0.21875	0.233333				1213_64
	1228_55	0.121212	0.0689655	0.25	0.269231	0.173077	0.1875	0.236842				1228_55
	1228_148	0.387097	0.413793	0.392857	0.307692	0.5	0.479167	0.442105				1228_148
	1230_78	0.466667	0.433333	0.425926	0.464286	0.442308	0.479167	0.467742				1230_78
	1233_139	0.3125	0.413793	0.0925926	0.321429	0.24	0.204545	0.296875				1233_139
	1258_60	0.393939	0.361111	0.442308	0.375	0.44	0.5	0.473118				1258_60
	1268_13	0.328125	0.3	0.125	0.153846	0.269231	0.24	0.217391				1268_13
	1275_61	0.227273	0.266667	0.259259	0.178571	0.1	0.0869565	0.189474				1275_61
	1293_128	0.04	0.0689655	0.339286	0.166667	0.0769231	0.24	0.193548				1293_128
	1306_100	0.172414	0.166667	0.06	0.269231	0.238095	0.175	0.123457				1306_100
	1355_149	0.232143	0.0961538	0.304348	0.357143	0.458333	0.4375	0.481928				1355_149
	1364_205	0.1875	0.224138	0.196429	0.375	0.347826	0.23913	0.265957				1364_205
	1364_219	0.1875	0.206897	0.107143	0.227273	0.347826	0.23913	0.196809				1364_219
	1365_33	0.046875	0.1	0.0769231	0.0357143	0.181818	0.12	0.037234				1365_33
	1369_214	0.0606061	0.0833333	0.22	0.178571	0.26	0.233333	0.158824				1369_214
	1379_32	0.0322581	0.0344828	0.480769	0.384615	0.3	0.295455	0.403226				1379_32
	1388_25	0.351852	0.333333	0.446429	0.166667	0.229167	0.413043	0.403846				1388_25
	1388_154	0.25	0.214286	0.303571	0.153846	0.0833333	0.23913	0.285714				1388_154
	1396_40	0.283333	0.3	0.392857	0.214286	0.480769	0.454545	0.458333				1396_40
	1402_237	0.365385	0.383333	0.25	0.136364	0.375	0.25	0.331579				1402_237
	1406_184	0.431034	0.3	0.269231	0.384615	0.461538	0.318182	0.428571				1406_184
	1417_239	0.0909091	0.0333333	0.0535714	0.125	0.0769231	0.0416667	0.0483871				1417_239
	1430_21	0.34375	0.183333	0.196429	0.107143	0.192308	0.152174	0.171875				1430_21
	1448_11	0.359375	0.375	0.0576923	0.0357143	0.229167	0.18	0.218085				1448_11
	1454_152	0.466667	0.388889	0.431818	0.333333	0.368421	0.444444	0.392405				1454_152
	1454_219	0.216667	0.160714	0.16	0.166667	0.1	0.15	0.222892				1454_219
	1461_146	0.328125	0.267857	0.153846	0.291667	0.34	0.272727	0.290323				1461_146
	1473_98	0.266667	0.333333	0.388889	0.25	0.307692	0.395833	0.324468				1473_98
	1485_159	0.421875	0.344828	0.125	0.107143	0.153846	0.229167	0.178947				1485_159
	1504_117	0.0606061	0.1	0.333333	0.458333	0.159091	0.26087	0.215054				1504_117
	1505_43	0.403226	0.365385	0.365385	0.392857	0.403846	0.477273	0.43617				1505_43
	1505_108	0.387097	0.395833	0.384615	0.428571	0.384615	0.454545	0.468085				1505_108
	1521_109	0.209677	0.216667	0.346154	0.192308	0.354167	0.291667	0.287234				1521_109
	1523_6	0.0757576	0.1	0.037037	0.0384615	0.173077	0.0625	0.0729167				1523_6
	1523_72	0.375	0.416667	0.288462	0.166667	0.153846	0.3125	0.380208				1523_72
	1523_147	0.328125	0.383333	0.25	0.125	0.153846	0.25	0.322917				1523_147
	1530_63	0.1875	0.2	0.145833	0.136364	0.173077	0.0909091	0.0752688				1530_63
	1530_199	0.326923	0.433333	0.363636	0.409091	0.48	0.475	0.461957				1530_199
	1534_47	0.34375	0.333333	0.203704	0.307692	0.365385	0.416667	0.202247				1534_47
	1537_122	0.484848	0.4375	0.153846	0.230769	0.227273	0.309524	0.214286				1537_122
	1550_224	0.136364	0.178571	0.314815	0.321429	0.2	0.14	0.173684				1550_224
	1557_127	0.1	0.116667	0.115385	0.166667	0.04	0.145833	0.11828				1557_127
	1557_167	0.1875	0.25	0.240741	0.384615	0.12	0.18	0.25				1557_167
	1563_17	0.0909091	0.133333	0.178571	0.0714286	0.04	0.0652174	0.106383				1563_17
	1575_46	0.387097	0.433333	0.125	0.285714	0.375	0.404762	0.278947				1575_46
	1590_169	0.216667	0.183333	0.16	0.0909091	0.0869565	0.145833	0.181319				1590_169
	1593_51	0.0645161	0.15	0.0576923	0.1	0.0833333	0.119048	0.0869565				1593_51
	1603_236	0.307692	0.22	0.416667	0.5	0.478261	0.5	0.358025				1603_236
	1604_149	0.448276	0.466667	0.275	0.346154	0.391304	0.428571	0.344444				1604_149
	1622_227	0.25	0.316667	0.230769	0.357143	0.134615	0.108696	0.276596				1622_227
	1625_207	0.359375	0.283333	0.203704	0.230769	0.28	0.210526	0.218085				1625_207
	1632_14	0.0909091	0.05	0.12963	0.178571	0.173077	0.16	0.131579				1632_14
	1632_39	0.0757576	0.103448	0.0892857	0.0714286	0.0769231	0.12	0.0578947				1632_39
	1637_138	0.433333	0.233333	0.403846	0.423077	0.3125	0.282609	0.326087				1637_138
	1639_141	0.421875	0.465517	0.282609	0.5	0.461538	0.36	0.447917				1639_141
	1640_123	0.318182	0.214286	0.037037	0.107143	0.104167	0.0625	0.110526				1640_123
	1640_171	0.242424	0.210526	0.240741	0.285714	0.18	0.14	0.223958				1640_171
	1640_218	0.363636	0.325	0.5	0.392857	0.38	0.270833	0.326316				1640_218
	1661_149	0.296875	0.333333	0.346154	0.346154	0.0869565	0.295455	0.357143				1661_149
	1699_130	0.359375	0.2	0.375	0.464286	0.211538	0.32	0.370968				1699_130
	1699_227	0.359375	0.16	0.392857	0.428571	0.269231	0.3	0.398936				1699_227
	1701_215	0.212121	0.104167	0.296296	0.230769	0.3125	0.333333	0.276596				1701_215
	1704_188	0.0454545	0.0833333	0.111111	0.115385	0.16	0.217391	0.131579				1704_188
	1721_140	0.4375	0.428571	0.462963	0.363636	0.326923	0.47619	0.48913				1721_140
	1729_7	0.203125	0.333333	0.462963	0.5	0.5	0.354167	0.416667				1729_7
	1729_226	0.3125	0.23913	0.125	0.192308	0.173077	0.0833333	0.192708				1729_226
	1743_15	0.40625	0.466667	0.326923	0.464286	0.5	0.375	0.467391				1743_15
	1746_81	0.296296	0.327586	0.456522	0.333333	0.473684	0.47619	0.477528				1746_81
	1752_75	0.37037	0.310345	0.196429	0.318182	0.42	0.26087	0.303191				1752_75
	1758_216	0.469697	0.416667	0.388889	0.269231	0.354167	0.285714	0.344086				1758_216
	1768_226	0.453125	0.4	0.384615	0.423077	0.309524	0.5	0.472826				1768_226
	1790_11	0.233333	0.189655	0.26	0.0769231	0.16	0.1875	0.1				1790_11
	1790_210	0.333333	0.448276	0.32	0.269231	0.34	0.3	0.289474				1790_210
	1805_46	0.0806452	0.0517241	0.28	0.178571	0.08	0.0652174	0.09375				1805_46
	1805_47	0.419355	0.482759	0.22	0.25	0.34	0.214286	0.322917				1805_47
	1805_48	0.266667	0.275862	0.1	0.142857	0.14	0.0909091	0.126316				1805_48
	1805_234	0.274194	0.241379	0.06	0.107143	0.14	0.0652174	0.110526				1805_234
	1841_184	0.327586	0.277778	0.315789	0.25	0.333333	0.477273	0.415663				1841_184
	1848_158	0.136364	0.116667	0.346154	0.392857	0.075	0.282609	0.204301				1848_158
	1872_73	0.03125	0.0517241	0.326923	0.166667	0.22	0.2	0.252809				1872_73
	1878_94	0.1	0.183333	0.288462	0.136364	0.113636	0.204545	0.219101				1878_94
	1886_108	0.306452	0.266667	0.0535714	0.0357143	0.173077	0.08	0.125				1886_108
	1898_197	0.03125	0.0833333	0.0555556	0.0384615	0.145833	0.0416667	0.046875				1898_197
	1915_39	0.171875	0.204545	0.38	0.285714	0.346154	0.4375	0.408602				1915_39
	1926_183	0.0757576	0.111111	0.442308	0.416667	0.346154	0.409091	0.351064				1926_183
	1947_64	0.172414	0.183333	0.1875	0.05	0.136364	0.166667	0.215054				1947_64
	1951_23	0.1	0.133333	0.125	0.0909091	0.0961538	0.0416667	0.078125				1951_23
	1951_128	0.413043	0.433333	0.446429	0.388889	0.5	0.44	0.4375				1951_128
	1957_144	0.3125	0.344828	0.4	0.318182	0.5	0.4375	0.426316				1957_144
	1965_140	0.375	0.310345	0.4	0.307692	0.269231	0.380952	0.472527				1965_140
	1976_31	0.396552	0.395833	0.315789	0.357143	0.5	0.454545	0.378049				1976_31
	1983_152	0.25	0.183333	0.285714	0.227273	0.411765	0.125	0.166667				1983_152
	1984_218	0.0961538	0.166667	0.303571	0.444444	0.0576923	0.3	0.333333				1984_218
	2022_219	0.272727	0.413793	0.104167	0.142857	0.307692	0.217391	0.188889				2022_219
	2026_54	0.166667	0.12963	0.0952381	0.166667	0.208333	0.136364	0.151163				2026_54
	2027_56	0.241935	0.357143	0.277778	0.25	0.3	0.217391	0.274725				2027_56
	2051_61	0.145161	0.267857	0.26	0.153846	0.0833333	0.125	0.22043				2051_61
	2067_211	0.136364	0.178571	0.134615	0.428571	0.340909	0.190476	0.191489				2067_211
	2078_152	0.287879	0.183333	0.28	0.428571	0.270833	0.26087	0.294737				2078_152
	2094_31	0.203125	0.15	0.333333	0.384615	0.307692	0.304348	0.316667				2094_31
	2094_177	0.0909091	0.0833333	0.0740741	0.153846	0.153846	0.0869565	0.1				2094_177
	2094_213	0.0757576	0.224138	0.12963	0.0769231	0.0961538	0.130435	0.15				2094_213
	2096_74	0.0806452	0.155172	0.25	0.307692	0.36	0.285714	0.25				2096_74
	2096_235	0.0806452	0.155172	0.25	0.269231	0.36	0.238095	0.233333				2096_235
	2135_100	0.375	0.444444	0.4375	0.5	0.192308	0.282609	0.403226				2135_100
	2146_31	0.136364	0.1	0.0925926	0.0714286	0.0576923	0.0909091	0.0698925				2146_31
	2146_40	0.0909091	0.137931	0.115385	0.178571	0.173077	0.104167	0.152174				2146_40
	2146_71	0.0757576	0.05	0.0925926	0.0714286	0.0384615	0.0416667	0.0591398				2146_71
	2146_76	0.0757576	0.05	0.0925926	0.0714286	0.0384615	0.0416667	0.0591398				2146_76
	2146_94	0.0757576	0.05	0.0925926	0.0714286	0.0384615	0.0416667	0.0591398				2146_94
	2187_63	0.439394	0.45	0.314815	0.214286	0.34	0.369565	0.257895				2187_63
	2187_74	0.439394	0.45	0.388889	0.357143	0.34	0.413043	0.347368				2187_74
	2200_152	0.106061	0.142857	0.461538	0.321429	0.08	0.295455	0.324468				2200_152
	2223_52	0.0344828	0.0833333	0.104167	0.153846	0.0789474	0.105263	0.0963855				2223_52
	2225_212	0.109375	0.142857	0.0652174	0.0769231	0.166667	0.0833333	0.0659341				2225_212
	2229_13	0.296875	0.3	0.0961538	0.107143	0.211538	0.28	0.157609				2229_13
	2243_125	0.0909091	0.037037	0.464286	0.392857	0.326923	0.304348	0.26087				2243_125
	2268_54	0.0833333	0.166667	0.203704	0.0454545	0.134615	0.1875	0.0989583				2268_54
	2268_238	0.258621	0.233333	0.482143	0.444444	0.288462	0.26	0.369792				2268_238
	2298_129	0.0757576	0.0833333	0.12	0.230769	0.0961538	0.075	0.153846				2298_129
	2298_155	0.378788	0.4	0.2	0.269231	0.384615	0.225	0.203297				2298_155
	2304_30	0.378788	0.391304	0.464286	0.285714	0.365385	0.34	0.445652				2304_30
	2312_160	0.318182	0.413793	0.142857	0.166667	0.346154	0.229167	0.15625				2312_160
	2315_109	0.177419	0.116667	0.0925926	0.0357143	0.173077	0.152174	0.0797872				2315_109
	2315_172	0.403226	0.3	0.37037	0.346154	0.480769	0.326087	0.365591				2315_172
	2325_108	0.212121	0.233333	0.428571	0.321429	0.46	0.456522	0.335106				2325_108
	2344_8	0.140625	0.183333	0.269231	0.214286	0.22	0.375	0.207865				2344_8
	2344_10	0.140625	0.183333	0.269231	0.214286	0.22	0.375	0.207865				2344_10
	2344_24	0.140625	0.183333	0.269231	0.214286	0.22	0.375	0.213483				2344_24
	2359_119	0.19697	0.192308	0.357143	0.25	0.2	0.18	0.310526				2359_119
	2382_215	0.46875	0.45	0.464286	0.285714	0.3125	0.416667	0.398936				2382_215
	2390_97	0.037037	0.05	0.277778	0.0384615	0.28	0.270833	0.265957				2390_97
	2390_126	0.2	0.133333	0.462963	0.363636	0.48	0.416667	0.401042				2390_126
	2410_60	0.322581	0.15	0.269231	0.214286	0.309524	0.229167	0.206522				2410_60
	2410_61	0.0645161	0.0333333	0.173077	0.0714286	0.0909091	0.0833333	0.0706522				2410_61
	2410_113	0.322581	0.15	0.211538	0.25	0.285714	0.229167	0.206522				2410_113
	2421_225	0.166667	0.155172	0.36	0.357143	0.291667	0.173913	0.233696				2421_225
	2456_167	0.030303	0.05	0.230769	0.115385	0.153846	0.16	0.175532				2456_167
	2466_233	0.125	0.116667	0.47619	0.269231	0.0882353	0.342105	0.341176				2466_233
	2519_192	0.0666667	0.05	0.0416667	0.0714286	0.0652174	0.08	0.0752688				2519_192
	2532_113	0.106061	0.133333	0.222222	0.214286	0.16	0.270833	0.231579				2532_113
	2537_239	0.40625	0.316667	0.314815	0.269231	0.26	0.363636	0.292553				2537_239
	2566_239	0.285714	0.275862	0.333333	0.318182	0.346154	0.3125	0.326316				2566_239
	2571_214	0.030303	0.0333333	0.0740741	0.0357143	0.0681818	0.130435	0.0578947				2571_214
	2573_115	0.046875	0.116667	0.211538	0.214286	0.347826	0.23913	0.26087				2573_115
	2602_229	0.484375	0.5	0.464286	0.464286	0.5	0.475	0.467391				2602_229
	2620_192	0.16129	0.0862069	0.0925926	0.0384615	0.0769231	0.0869565	0.112903				2620_192
	2643_145	0.33871	0.216667	0.25	0.291667	0.12	0.18	0.228261				2643_145
	2647_144	0.287879	0.384615	0.232143	0.285714	0.384615	0.333333	0.410526				2647_144
	2686_18	0.387097	0.333333	0.259259	0.307692	0.291667	0.261905	0.326316				2686_18
	2687_82	0.339286	0.433333	0.34	0.3	0.480769	0.416667	0.348958				2687_82
	2696_98	0.25	0.125	0.307692	0.285714	0.230769	0.173913	0.260417				2696_98
	2697_69	0.211538	0.224138	0.12963	0.05	0.12	0.14	0.157895				2697_69
	2706_181	0.234375	0.316667	0.196429	0.0714286	0.24	0.16	0.172043				2706_181
	2706_222	0.40625	0.45	0.392857	0.166667	0.46	0.42	0.445055				2706_222
	2727_88	0.316667	0.4	0.235294	0.5	0.25	0.394737	0.3625				2727_88
	2729_140	0.12963	0.125	0.153846	0.375	0.145833	0.261905	0.153409				2729_140
	2770_127	0.453125	0.333333	0.232143	0.230769	0.26	0.34	0.244681				2770_127
	2777_182	0.12963	0.15	0.333333	0.35	0.288462	0.479167	0.494737				2777_182
	2789_161	0.181818	0.283333	0.481481	0.357143	0.479167	0.291667	0.364583				2789_161
	2789_230	0.30303	0.233333	0.185185	0.25	0.166667	0.38	0.260417				2789_230
	2820_212	0.482759	0.407407	0.480769	0.5	0.409091	0.4375	0.423529				2820_212
	2847_224	0.0344828	0.0666667	0.291667	0.142857	0.0625	0.1875	0.207865				2847_224
	2895_216	0.390625	0.464286	0.285714	0.25	0.375	0.354167	0.303191				2895_216
	2908_164	0.121212	0.275862	0.285714	0.192308	0.2	0.26087	0.239362				2908_164
	2926_117	0.030303	0.0666667	0.0740741	0.107143	0.0454545	0.0714286	0.0333333				2926_117
	2947_103	0.318182	0.293103	0.444444	0.464286	0.3	0.347826	0.317708				2947_103
	3003_81	0.296875	0.3	0.462963	0.321429	0.36	0.395833	0.361702				3003_81
	3022_207	0.0606061	0.172414	0.196429	0.178571	0.115385	0.22	0.202128				3022_207
	3026_111	0.0909091	0.037037	0.0555556	0.0357143	0.0416667	0.166667	0.0473684				3026_111
	3040_164	0.030303	0.0517241	0.0925926	0.208333	0.0384615	0.113636	0.0769231				3040_164
	3049_26	0.265625	0.285714	0.314815	0.166667	0.26087	0.195652	0.271739				3049_26
	3049_72	0.28125	0.321429	0.314815	0.208333	0.26087	0.217391	0.304348				3049_72
	3049_153	0.25	0.267857	0.333333	0.181818	0.26087	0.152174	0.23913				3049_153
	3049_156	0.25	0.267857	0.333333	0.208333	0.26087	0.152174	0.23913				3049_156
	3054_43	0.19697	0.266667	0.232143	0.392857	0.18	0.32	0.247368				3054_43
	3054_94	0.136364	0.116667	0.196429	0.357143	0.08	0.2	0.161458				3054_94
	3054_227	0.171875	0.25	0.410714	0.5	0.2	0.38	0.321053				3054_227
	3056_148	0.193548	0.1	0.214286	0.333333	0.153846	0.22	0.215054				3056_148
	3060_216	0.0606061	0.0666667	0.0535714	0.0357143	0.04	0.0434783	0.0397727				3060_216
	3075_175	0.151515	0.153846	0.303571	0.464286	0.115385	0.204545	0.263441				3075_175
	3080_30	0.106061	0.0666667	0.346154	0.25	0.104167	0.1	0.177419				3080_30
	3080_52	0.030303	0.0333333	0.12	0.0714286	0.0833333	0.06	0.129032				3080_52
	3087_21	0.0625	0.0909091	0.166667	0.125	0.0526316	0.0681818	0.135294				3087_21
	3102_139	0.333333	0.383333	0.232143	0.423077	0.384615	0.34	0.369565				3102_139
	3106_72	0.151515	0.2	0.42	0.464286	0.25	0.4	0.467391				3106_72
	3113_23	0.257576	0.224138	0.259259	0.285714	0.2	0.24	0.196809				3113_23
	3118_117	0.359375	0.307692	0.407407	0.357143	0.395833	0.416667	0.395604				3118_117
	3138_27	0.451613	0.304348	0.333333	0.357143	0.434783	0.428571	0.427083				3138_27
	3159_159	0.106061	0.133333	0.185185	0.178571	0.25	0.195652	0.154255				3159_159
	3159_173	0.136364	0.15	0.203704	0.178571	0.25	0.195652	0.154255				3159_173
	3164_213	0.09375	0.138889	0.403846	0.214286	0.269231	0.24	0.241935				3164_213
	3165_65	0.106061	0.15	0.25	0.142857	0.275	0.2	0.196809				3165_65
	3165_70	0.409091	0.483333	0.321429	0.178571	0.225	0.275	0.340426				3165_70
	3167_61	0.121212	0.155172	0.0357143	0.0769231	0.14	0.04	0.0729167				3167_61
	3181_80	0.362069	0.333333	0.357143	0.423077	0.442308	0.478261	0.344086				3181_80
	3204_61	0.265625	0.327586	0.173077	0.192308	0.18	0.208333	0.276596				3204_61
	3204_168	0.34375	0.333333	0.1875	0.25	0.38	0.291667	0.308511				3204_168
	3205_235	0.321429	0.314815	0.0961538	0.2	0.18	0.1	0.152174				3205_235
	3205_238	0.314815	0.314815	0.0961538	0.2	0.18	0.1	0.152174				3205_238
	3229_168	0.484848	0.45	0.410714	0.5	0.346154	0.46	0.388298				3229_168
	3244_154	0.171875	0.266667	0.12963	0.1	0.192308	0.23913	0.236842				3244_154
	3250_8	0.140625	0.0833333	0.0769231	0.111111	0.0384615	0.0416667	0.09375				3250_8
	3250_77	0.140625	0.0833333	0.0769231	0.111111	0.0384615	0.0416667	0.09375				3250_77
	3265_188	0.234375	0.136364	0.259259	0.0714286	0.26	0.3125	0.203125				3265_188
	3269_51	0.484848	0.5	0.461538	0.5	0.5	0.42	0.478723				3269_51
	3276_228	0.453125	0.416667	0.354167	0.25	0.4	0.173913	0.331579				3276_228
	3327_209	0.109375	0.116667	0.196429	0.115385	0.152174	0.0952381	0.105556				3327_209
	3359_41	0.259259	0.258621	0.203704	0.291667	0.28	0.145833	0.281915				3359_41
	3378_150	0.272727	0.362069	0.25	0.357143	0.269231	0.24	0.328125				3378_150
	3399_36	0.16129	0.25	0.37037	0.291667	0.25	0.333333	0.327586				3399_36
	3405_95	0.304348	0.4	0.288462	0.333333	0.346154	0.458333	0.453125				3405_95
	3427_234	0.28125	0.2	0.0925926	0.142857	0.115385	0.113636	0.175532				3427_234
	3427_237	0.28125	0.2	0.0925926	0.142857	0.115385	0.113636	0.175532				3427_237
	3427_239	0.274194	0.2	0.0925926	0.142857	0.115385	0.113636	0.175532				3427_239
	3431_39	0.0606061	0.105263	0.0714286	0.115385	0.12	0.08	0.143678				3431_39
	3437_19	0.212121	0.206897	0.0740741	0.0769231	0.0961538	0.125	0.0957447				3437_19
	3444_104	0.209677	0.233333	0.333333	0.346154	0.277778	0.3	0.350575				3444_104
	3449_155	0.333333	0.25	0.16	0.153846	0.18	0.15	0.181818				3449_155
	3474_80	0.121212	0.0517241	0.16	0.0833333	0.23913	0.14	0.11828				3474_80
	3488_146	0.419355	0.283333	0.333333	0.25	0.346154	0.270833	0.303191				3488_146
	3512_159	0.15	0.216667	0.0769231	0.107143	0.25	0.272727	0.157895				3512_159
	3512_170	0.15	0.2	0.0576923	0.107143	0.230769	0.295455	0.157895				3512_170
	3514_132	0.151515	0.0833333	0.214286	0.107143	0.1	0.0681818	0.172043				3514_132
	3515_92	0.46875	0.466667	0.203704	0.107143	0.36	0.363636	0.291667				3515_92
	3521_114	0.390625	0.5	0.410714	0.285714	0.5	0.456522	0.398936				3521_114
	3521_210	0.265625	0.166667	0.357143	0.321429	0.153846	0.173913	0.226316				3521_210
	3553_18	0.351852	0.416667	0.314815	0.222222	0.173077	0.3125	0.387097				3553_18
	3569_163	0.0909091	0.0862069	0.259259	0.357143	0.346154	0.458333	0.43617				3569_163
	3582_207	0.160714	0.172414	0.222222	0.178571	0.204545	0.0833333	0.14557				3582_207
	3582_209	0.196429	0.241379	0.277778	0.230769	0.25	0.222222	0.231884				3582_209
	3585_85	0.287879	0.433333	0.230769	0.5	0.288462	0.48	0.410526				3585_85
	3589_172	0.333333	0.35	0.0555556	0.392857	0.4375	0.45	0.438202				3589_172
	3589_185	0.469697	0.45	0.0555556	0.428571	0.479167	0.375	0.337079				3589_185
	3589_200	0.30303	0.35	0.0925926	0.178571	0.3125	0.425	0.483146				3589_200
	3591_42	0.03125	0.0333333	0.06	0.166667	0.0769231	0.104167	0.0853659				3591_42
	3591_72	0.296875	0.216667	0.08	0.0416667	0.134615	0.0833333	0.0903614				3591_72
	3591_209	0.03125	0.0333333	0.04	0.0833333	0.0384615	0.0625	0.0421687				3591_209
	3591_211	0.03125	0.0333333	0.04	0.0833333	0.0384615	0.0625	0.0421687				3591_211
	3594_152	0.348485	0.333333	0.5	0.307692	0.423077	0.380952	0.483516				3594_152
	3594_168	0.125	0.1	0.142857	0.214286	0.0769231	0.166667	0.161458				3594_168
	3603_69	0.25	0.214286	0.26087	0.0769231	0.404762	0.236842	0.22561				3603_69
	3603_142	0.25	0.160714	0.108696	0.192308	0.261905	0.184211	0.213415				3603_142
	3603_215	0.134615	0.12963	0.0652174	0.0769231	0.214286	0.105263	0.164634				3603_215
	3604_82	0.225806	0.2	0.18	0.0357143	0.12	0.15	0.168421				3604_82
	3604_143	0.25	0.166667	0.14	0.214286	0.26	0.2	0.215789				3604_143
	3616_36	0.266667	0.24	0.0535714	0.107143	0.230769	0.2	0.233696				3616_36
	3616_37	0.216667	0.2	0.12963	0.357143	0.32	0.22	0.188172				3616_37
	3677_91	0.140625	0.233333	0.407407	0.307692	0.26	0.38	0.494681				3677_91
	3683_89	0.296875	0.283333	0.444444	0.230769	0.2	0.431818	0.263158				3683_89
	3683_217	0.265625	0.216667	0.25	0.115385	0.12	0.272727	0.175532				3683_217
	3716_64	0.439394	0.45	0.482143	0.346154	0.479167	0.395833	0.405263				3716_64
	3725_139	0.328125	0.4	0.462963	0.285714	0.480769	0.456522	0.373684				3725_139
	3739_213	0.078125	0.203704	0.321429	0.321429	0.3125	0.454545	0.395604				3739_213
	3759_186	0.166667	0.233333	0.240741	0.25	0.42	0.477273	0.440217				3759_186
	3762_125	0.121212	0.134615	0.153846	0.0769231	0.1	0.0625	0.142105				3762_125
	3788_42	0.181818	0.166667	0.0961538	0.142857	0.134615	0.295455	0.244565				3788_42
	3800_182	0.109375	0.111111	0.25	0.428571	0.288462	0.18	0.21875				3800_182
	3810_71	0.0967742	0.0833333	0.04	0.0384615	0.108696	0.0652174	0.0376344				3810_71
	3861_131	0.046875	0.0333333	0.25	0.214286	0.340909	0.1875	0.166667				3861_131
	3879_225	0.181818	0.160714	0.288462	0.153846	0.25	0.142857	0.177419				3879_225
	3889_179	0.413793	0.346154	0.23913	0.363636	0.3125	0.217391	0.259259				3889_179
	3911_30	0.0925926	0.189655	0.23913	0.291667	0.145833	0.12	0.196809				3911_30
	3911_80	0.12963	0.12069	0.26087	0.333333	0.166667	0.18	0.25				3911_80
	3911_104	0.12963	0.12069	0.23913	0.333333	0.1875	0.18	0.228723				3911_104
	3913_23	0.424242	0.483333	0.307692	0.428571	0.25	0.2	0.287234				3913_23
	3913_119	0.393939	0.466667	0.288462	0.428571	0.270833	0.2	0.265957				3913_119
	3919_200	0.482759	0.410714	0.37037	0.375	0.46	0.42	0.462766				3919_200
	3929_78	0.272727	0.25	0.462963	0.166667	0.403846	0.46	0.473684				3929_78
	3929_146	0.318182	0.4	0.351852	0.45	0.480769	0.42	0.4				3929_146
	3947_58	0.0606061	0.0666667	0.0740741	0.107143	0.115385	0.0714286	0.0691489				3947_58
	3947_175	0.409091	0.466667	0.481481	0.464286	0.403846	0.404762	0.473404				3947_175
	3947_239	0.454545	0.5	0.296296	0.214286	0.326923	0.285714	0.335106				3947_239
	3965_82	0.46875	0.433333	0.357143	0.0714286	0.442308	0.369565	0.375				3965_82
	3967_100	0.241935	0.285714	0.145833	0.25	0.173077	0.24	0.174419				3967_100
	3978_59	0.3125	0.261905	0.369565	0.5	0.307692	0.347826	0.348958				3978_59
	3979_56	0.390625	0.413793	0.285714	0.269231	0.461538	0.333333	0.398936				3979_56
	3979_140	0.387097	0.413793	0.25	0.269231	0.480769	0.38	0.367021				3979_140
	3989_182	0.322581	0.37931	0.354167	0.384615	0.3125	0.413043	0.349462				3989_182
	3991_53	0.242424	0.137931	0.303571	0.142857	0.0625	0.104167	0.201087				3991_53
	3999_217	0.2	0.173077	0.1	0.0769231	0.0769231	0.0833333	0.0744681				3999_217
	4009_29	0.03125	0.0666667	0.111111	0.321429	0.0384615	0.166667	0.0923913				4009_29
	4009_77	0.0625	0.1	0.037037	0.107143	0.0961538	0.173913	0.107527				4009_77
	4009_211	0.09375	0.1	0.166667	0.25	0.115385	0.217391	0.153846				4009_211
	4022_207	0.106061	0.0434783	0.0769231	0.153846	0.134615	0.16	0.105263				4022_207
	4024_41	0.387097	0.366667	0.307692	0.5	0.458333	0.391304	0.468085				4024_41
	4024_74	0.403226	0.366667	0.326923	0.5	0.458333	0.347826	0.478723				4024_74
	4028_110	0.419355	0.477273	0.410714	0.428571	0.395833	0.4	0.368421				4028_110
	4029_227	0.0806452	0.2	0.196429	0.0384615	0.115385	0.1875	0.244792				4029_227
	4046_10	0.318182	0.37931	0.333333	0.357143	0.270833	0.166667	0.391304				4046_10
	4046_218	0.0454545	0.0862069	0.0357143	0.107143	0.125	0.0416667	0.0879121				4046_218
	4048_185	0.0757576	0.0666667	0.111111	0.0384615	0.0384615	0.08	0.0736842				4048_185
	4051_185	0.378788	0.466667	0.285714	0.464286	0.217391	0.354167	0.317204				4051_185
	4051_186	0.378788	0.466667	0.285714	0.464286	0.217391	0.354167	0.317204				4051_186
	4051_189	0.484848	0.416667	0.285714	0.464286	0.23913	0.375	0.322581				4051_189
	4076_137	0.37931	0.351852	0.0555556	0.5	0.153846	0.0681818	0.147368				4076_137
	4088_173	0.5	0.4	0.407407	0.428571	0.458333	0.369565	0.423077				4088_173
	4089_54	0.05	0.0833333	0.227273	0.142857	0.0961538	0.217391	0.170213				4089_54
	4094_129	0.133333	0.0952381	0.24	0.0555556	0.130435	0.113636	0.174157				4094_129
	4101_74	0.136364	0.2	0.0555556	0.0357143	0.18	0.16	0.12766				4101_74
	4145_237	0.0909091	0.0666667	0.142857	0.142857	0.18	0.0952381	0.139785				4145_237
	4149_201	0.106061	0.0333333	0.178571	0.142857	0.0961538	0.0909091	0.0894737				4149_201
	4156_125	0.116667	0.1	0.351852	0.375	0.173077	0.354167	0.347826				4156_125
	4200_23	0.0909091	0.2	0.142857	0.0357143	0.130435	0.0952381	0.152174				4200_23
	4200_78	0.129032	0.216667	0.222222	0.214286	0.347826	0.309524	0.304348				4200_78
	4223_211	0.121212	0.157895	0.0357143	0.166667	0.211538	0.0625	0.110526				4223_211
	4230_124	0.206897	0.35	0.2	0.166667	0.395833	0.261905	0.239362				4230_124
	4255_167	0.172414	0.258621	0.464286	0.392857	0.375	0.375	0.404255				4255_167
	4263_135	0.137931	0.12	0.037037	0.321429	0.0833333	0.225	0.106742				4263_135
	4272_82	0.265625	0.25	0.303571	0.107143	0.2	0.195652	0.260417				4272_82
	4272_156	0.484375	0.316667	0.196429	0.25	0.44	0.369565	0.308511				4272_156
	4288_89	0.25	0.310345	0.446429	0.461538	0.22	0.32	0.447368				4288_89
	4288_126	0.33871	0.327586	0.464286	0.423077	0.26	0.4	0.494737				4288_126
	4309_15	0.325	0.344828	0.269231	0.2	0.442308	0.477273	0.405263				4309_15
	4309_94	0.380952	0.431034	0.230769	0.2	0.307692	0.431818	0.342105				4309_94
	4309_141	0.380952	0.431034	0.269231	0.2	0.365385	0.431818	0.342105				4309_141
	4317_180	0.1	0.15	0.104167	0.0384615	0.291667	0.0789474	0.123596				4317_180
	4317_196	0.1	0.15	0.104167	0.0384615	0.291667	0.0789474	0.120879				4317_196
	4318_195	0.484375	0.46	0.5	0.5	0.369565	0.375	0.453488				4318_195
	4318_227	0.484375	0.46	0.475	0.5	0.375	0.35	0.453488				4318_227
	4333_132	0.0909091	0.0689655	0.0555556	0.142857	0.229167	0.05	0.0967742				4333_132
	4340_222	0.5	0.5	0.365385	0.461538	0.48	0.42	0.403226				4340_222
	4351_225	0.272727	0.2	0.115385	0.214286	0.282609	0.152174	0.155556				4351_225
	4378_72	0.129032	0.0714286	0.134615	0.230769	0.16	0.159091	0.130208				4378_72
	4378_80	0.129032	0.0714286	0.134615	0.230769	0.16	0.159091	0.130208				4378_80
	4392_173	0.136364	0.155172	0.160714	0.285714	0.192308	0.270833	0.194737				4392_173
	4396_113	0.09375	0.137931	0.178571	0.214286	0.0769231	0.0652174	0.141304				4396_113
	4407_137	0.47619	0.456522	0.416667	0.321429	0.333333	0.475	0.395349				4407_137
	4428_24	0.4375	0.431034	0.478261	0.428571	0.346154	0.413043	0.494681				4428_24
	4431_129	0.5	0.433333	0.365385	0.1	0.333333	0.142857	0.318681				4431_129
	4438_29	0.203704	0.383333	0.14	0.0384615	0.2	0.130435	0.111702				4438_29
	4444_139	0.234375	0.258621	0.160714	0.269231	0.230769	0.395833	0.293478				4444_139
	4476_176	0.46875	0.35	0.395833	0.444444	0.28	0.431818	0.441176				4476_176
	4476_206	0.171875	0.116667	0.3125	0.166667	0.166667	0.173913	0.293103				4476_206
	4504_186	0.109375	0.133333	0.196429	0.142857	0.12	0.125	0.173913				4504_186
	4510_133	0.166667	0.103448	0.0714286	0.142857	0.113636	0.157895	0.130682				4510_133
	4535_19	0.393939	0.433333	0.407407	0.428571	0.479167	0.44	0.356322				4535_19
	4542_184	0.4375	0.4	0.166667	0.25	0.391304	0.2	0.247253				4542_184
	4542_202	0.4375	0.383333	0.333333	0.5	0.434783	0.3	0.338889				4542_202
	4548_57	0.225806	0.2	0.142857	0.115385	0.08	0.125	0.194737				4548_57
	4548_63	0.258065	0.216667	0.160714	0.115385	0.1	0.1875	0.215789				4548_63
	4548_99	0.435484	0.35	0.410714	0.423077	0.38	0.413043	0.3				4548_99
	4555_85	0.258621	0.416667	0.211538	0.272727	0.391304	0.386364	0.369565				4555_85
	4558_5	0.145161	0.166667	0.134615	0.0833333	0.1875	0.145833	0.151042				4558_5
	4572_57	0.21875	0.160714	0.153846	0.269231	0.270833	0.28	0.189474				4572_57
	4572_85	0.21875	0.142857	0.153846	0.269231	0.270833	0.28	0.189474				4572_85
	4588_45	0.209677	0.25	0.160714	0.1	0.333333	0.173913	0.162921				4588_45
	4588_49	0.209677	0.25	0.160714	0.1	0.333333	0.173913	0.162921				4588_49
	4588_61	0.209677	0.25	0.160714	0.1	0.333333	0.173913	0.162921				4588_61
	4590_82	0.25	0.333333	0.142857	0.0769231	0.145833	0.270833	0.201087				4590_82
	4601_82	0.257576	0.267857	0.314815	0.25	0.291667	0.304348	0.215789				4601_82
	4601_221	0.171875	0.0892857	0.0714286	0.178571	0.1875	0.130435	0.2				4601_221
	4601_224	0.171875	0.0892857	0.0714286	0.178571	0.1875	0.130435	0.2				4601_224
	4611_51	0.047619	0.216667	0.269231	0.277778	0.423077	0.386364	0.370787				4611_51
	4639_210	0.484375	0.4	0.232143	0.392857	0.44	0.357143	0.447059				4639_210
	4649_198	0.0909091	0.08	0.37037	0.25	0.0833333	0.130435	0.170213				4649_198
	4660_231	0.306452	0.316667	0.204545	0.0833333	0.181818	0.157895	0.25				4660_231
	4681_83	0.0806452	0.0689655	0.388889	0.5	0.130435	0.2	0.271277				4681_83
	4698_25	0.383333	0.310345	0.22	0.0769231	0.25	0.386364	0.255319				4698_25
	4700_212	0.0606061	0.05	0.259259	0.107143	0.0961538	0.1	0.0957447				4700_212
	4728_9	0.030303	0.0666667	0.192308	0.142857	0.08	0.0652174	0.121053				4728_9
	4752_120	0.08	0.142857	0.107143	0.0454545	0.307692	0.282609	0.154255				4752_120
	4754_129	0.203125	0.339286	0.22	0.192308	0.36	0.333333	0.349462				4754_129
	4767_230	0.4375	0.5	0.357143	0.321429	0.357143	0.478261	0.43956				4767_230
	4768_229	0.257576	0.108696	0.357143	0.357143	0.403846	0.326087	0.255208				4768_229
	4774_26	0.46875	0.448276	0.446429	0.428571	0.461538	0.413043	0.4375				4774_26
	4774_104	0.136364	0.12069	0.0357143	0.0357143	0.173077	0.152174	0.125				4774_104
	4779_32	0.0322581	0.05	0.107143	0.0909091	0.18	0.1	0.121053				4779_32
	4788_199	0.242424	0.258621	0.392857	0.5	0.288462	0.369565	0.287234				4788_199
	4790_92	0.40625	0.333333	0.0357143	0.115385	0.288462	0.159091	0.126437				4790_92
	4793_117	0.227273	0.232143	0.0535714	0.142857	0.307692	0.16	0.1875				4793_117
	4795_104	0.1875	0.266667	0.480769	0.428571	0.365385	0.395833	0.398936				4795_104
	4829_8	0.30303	0.232143	0.346154	0.392857	0.384615	0.363636	0.278947				4829_8
	4829_140	0.30303	0.232143	0.346154	0.392857	0.384615	0.363636	0.278947				4829_140
	4834_78	0.333333	0.275862	0.0555556	0.214286	0.22	0.0869565	0.178947				4834_78
	4854_54	0.5	0.407407	0.403846	0.291667	0.384615	0.36	0.4				4854_54
	4854_226	0.446429	0.462963	0.384615	0.291667	0.442308	0.375	0.415789				4854_226
	4872_123	0.166667	0.1	0.107143	0.0384615	0.16	0.130435	0.0631579				4872_123
	4899_68	0.203125	0.1	0.18	0.107143	0.0681818	0.0652174	0.0989011				4899_68
	4911_14	0.030303	0.0666667	0.153846	0.192308	0.125	0.14	0.132979				4911_14
	4914_62	0.0806452	0.0666667	0.037037	0.0384615	0.173077	0.1	0.0526316				4914_62
	4914_162	0.258065	0.35	0.351852	0.230769	0.173077	0.3	0.368421				4914_162
	4918_223	0.145161	0.0892857	0.24	0.357143	0.192308	0.208333	0.202247				4918_223
	4929_117	0.225806	0.383333	0.346154	0.285714	0.25	0.282609	0.336842				4929_117
	4929_167	0.046875	0.0333333	0.134615	0.142857	0.104167	0.0652174	0.0736842				4929_167
	4955_60	0.121212	0.0333333	0.107143	0.115385	0.0625	0.0434783	0.0923913				4955_60
	4955_169	0.121212	0.116667	0.107143	0.153846	0.145833	0.108696	0.141304				4955_169
	4959_163	0.333333	0.35	0.269231	0.285714	0.416667	0.413043	0.292553				4959_163
	4959_177	0.378788	0.388889	0.24	0.25	0.4	0.333333	0.335106				4959_177
	4960_69	0.0967742	0.0689655	0.307692	0.25	0.0952381	0.227273	0.166667				4960_69
	4971_24	0.421875	0.47619	0.482143	0.423077	0.413043	0.48	0.455556				4971_24
	4971_28	0.421875	0.47619	0.482143	0.423077	0.413043	0.48	0.456044				4971_28
	4993_62	0.469697	0.431034	0.37037	0.346154	0.365385	0.326087	0.410526				4993_62
	4997_218	0.121212	0.208333	0.142857	0.142857	0.152174	0.28	0.112903				4997_218
	5013_29	0.265625	0.15	0.339286	0.458333	0.326087	0.4375	0.358696				5013_29
	5013_41	0.0625	0.0666667	0.125	0.166667	0.130435	0.1875	0.145161				5013_41
	5013_55	0.421875	0.266667	0.425926	0.5	0.413043	0.479167	0.48913				5013_55
	5013_72	0.15625	0.1	0.0740741	0.125	0.0833333	0.0833333	0.123656				5013_72
	5015_21	0.5	0.448276	0.222222	0.307692	0.318182	0.204545	0.292553				5015_21
	5019_27	0.240741	0.383333	0.153846	0.15	0.354167	0.282609	0.349462				5019_27
	5033_44	0.467742	0.428571	0.403846	0.458333	0.333333	0.434783	0.373626				5033_44
	5033_128	0.322581	0.259259	0.425926	0.423077	0.2	0.326087	0.450549				5033_128
	5033_175	0.322581	0.259259	0.444444	0.416667	0.16	0.304348	0.434066				5033_175
	5040_47	0.435484	0.5	0.421053	0.375	0.375	0.452381	0.483696				5040_47
	5040_128	0.435484	0.5	0.421053	0.375	0.375	0.452381	0.483696				5040_128
	5040_211	0.435484	0.5	0.5	0.375	0.375	0.452381	0.483696				5040_211
	5043_141	0.290323	0.3	0.3125	0.25	0.357143	0.447368	0.476744				5043_141
	5050_96	0.431818	0.483333	0.461538	0.222222	0.326923	0.326087	0.462366				5050_96
	5056_112	0.387097	0.25	0.392857	0.357143	0.44	0.421053	0.377778				5056_112
	5058_235	0.0757576	0.133333	0.0555556	0.0357143	0.108696	0.047619	0.0597826				5058_235
	5059_174	0.34375	0.192308	0.25	0.214286	0.2	0.1	0.175532				5059_174
	5059_214	0.25	0.339286	0.333333	0.357143	0.3	0.479167	0.276596				5059_214
	5067_20	0.19697	0.15	0.178571	0.178571	0.192308	0.166667	0.151042				5067_20
	5067_83	0.484375	0.466667	0.425926	0.5	0.461538	0.479167	0.484375				5067_83
	5079_91	0.419355	0.316667	0.211538	0.384615	0.403846	0.26087	0.266667				5079_91
	5082_86	0.409091	0.5	0.3	0.409091	0.470588	0.478261	0.481481				5082_86
	5082_88	0.409091	0.5	0.3	0.409091	0.470588	0.478261	0.481481				5082_88
	5107_199	0.242424	0.344828	0.403846	0.392857	0.384615	0.458333	0.489362				5107_199
	5111_198	0.409091	0.35	0.192308	0.291667	0.24	0.326087	0.302326				5111_198
	5116_56	0.166667	0.0833333	0.148148	0.192308	0.16	0.227273	0.164894				5116_56
	5123_106	0.111111	0.166667	0.0357143	0.0384615	0.12	0.125	0.0684211				5123_106
	5126_17	0.193548	0.116667	0.326087	0.178571	0.23913	0.45	0.5				5126_17
	5134_150	0.129032	0.125	0.0769231	0.178571	0.06	0.108696	0.12766				5134_150
	5134_162	0.129032	0.125	0.0769231	0.178571	0.06	0.108696	0.12766				5134_162
	5147_20	0.03125	0.0666667	0.0576923	0.0384615	0.12	0.0416667	0.0645161				5147_20
	5147_74	0.145161	0.2	0.0740741	0.0384615	0.14	0.0625	0.0645161				5147_74
	5147_85	0.145161	0.2	0.0740741	0.0384615	0.14	0.0625	0.0645161				5147_85
	5147_93	0.145161	0.2	0.0740741	0.0384615	0.14	0.0625	0.0645161				5147_93
	5151_191	0.151515	0.189655	0.0769231	0.115385	0.18	0.0952381	0.110526				5151_191
	5169_63	0.25	0.272727	0.111111	0.0357143	0.3	0.104167	0.166667				5169_63
	5173_81	0.145161	0.189655	0.222222	0.25	0.28	0.25	0.202128				5173_81
	5190_170	0.140625	0.133333	0.25	0.375	0.0681818	0.108696	0.130682				5190_170
	5193_53	0.33871	0.433333	0.107143	0.153846	0.354167	0.272727	0.178947				5193_53
	5193_135	0.354839	0.433333	0.107143	0.153846	0.354167	0.272727	0.184211				5193_135
	5194_34	0.166667	0.133333	0.111111	0.142857	0.0961538	0.0909091	0.0789474				5194_34
	5214_74	0.15625	0.233333	0.434783	0.192308	0.173077	0.333333	0.319149				5214_74
	5214_80	0.296875	0.316667	0.0652174	0.0384615	0.307692	0.0625	0.154255				5214_80
	5225_62	0.172414	0.178571	0.1	0.136364	0.18	0.285714	0.104396				5225_62
	5230_152	0.030303	0.0833333	0.18	0.107143	0.2	0.24	0.203125				5230_152
	5233_197	0.166667	0.116667	0.148148	0.142857	0.25	0.16	0.171875				5233_197
	5233_198	0.166667	0.116667	0.148148	0.142857	0.25	0.16	0.171875				5233_198
	5240_33	0.25	0.216667	0.25	0.285714	0.461538	0.354167	0.311828				5240_33
	5247_118	0.0625	0.0689655	0.125	0.0384615	0.0681818	0.131579	0.0934066				5247_118
	5247_145	0.375	0.37931	0.270833	0.423077	0.409091	0.447368	0.305556				5247_145
	5255_141	0.409091	0.416667	0.339286	0.461538	0.461538	0.3125	0.36413				5255_141
	5262_58	0.0892857	0.12963	0.211538	0.208333	0.208333	0.195652	0.107955				5262_58
	5262_69	0.0892857	0.12963	0.211538	0.125	0.208333	0.195652	0.107955				5262_69
	5272_27	0.0652174	0.15	0.134615	0.0555556	0.25	0.1	0.126316				5272_27
	5289_37	0.166667	0.1	0.269231	0.291667	0.18	0.173913	0.306452				5289_37
	5289_42	0.183333	0.15	0.269231	0.333333	0.2	0.173913	0.311828				5289_42
	5289_115	0.35	0.4	0.403846	0.416667	0.28	0.347826	0.360215				5289_115
	5302_125	0.030303	0.125	0.166667	0.1	0.217391	0.125	0.130952				5302_125
	5304_157	0.3	0.25	0.410714	0.409091	0.413043	0.229167	0.255682				5304_157
	5304_184	0.0833333	0.05	0.107143	0.208333	0.0869565	0.0833333	0.0888889				5304_184
	5304_224	0.327586	0.2	0.333333	0.375	0.217391	0.1875	0.215909				5304_224
	5329_9	0.38	0.421053	0.178571	0.291667	0.272727	0.217391	0.192308				5329_9
	5336_190	0.483333	0.483333	0.428571	0.333333	0.159091	0.380952	0.447059				5336_190
	5356_58	0.435484	0.447368	0.240741	0.107143	0.06	0.173913	0.209677				5356_58
	5356_75	0.451613	0.447368	0.240741	0.107143	0.08	0.173913	0.231183				5356_75
	5359_168	0.121212	0.116667	0.192308	0.25	0.1	0.318182	0.210526				5359_168
	5359_198	0.212121	0.166667	0.277778	0.333333	0.26	0.363636	0.3				5359_198
	5363_82	0.145161	0.258621	0.145833	0.0714286	0.333333	0.166667	0.15625				5363_82
	5364_186	0.227273	0.15	0.0357143	0.0714286	0.3125	0.166667	0.11236				5364_186
	5384_192	0.242424	0.0892857	0.269231	0.178571	0.134615	0.136364	0.244792				5384_192
	5384_193	0.333333	0.196429	0.48	0.285714	0.326923	0.363636	0.421875				5384_193
	5398_22	0.454545	0.433333	0.428571	0.25	0.458333	0.48	0.489362				5398_22
	5420_185	0.390625	0.366667	0.314815	0.269231	0.34	0.208333	0.284211				5420_185
	5425_149	0.212121	0.173077	0.269231	0.321429	0.2	0.354167	0.271739				5425_149
	5434_5	0.2	0.266667	0.392857	0.416667	0.333333	0.416667	0.384615				5434_5
	5434_180	0.410714	0.483333	0.5	0.454545	0.304348	0.4375	0.472527				5434_180
	5434_220	0.327586	0.366667	0.339286	0.125	0.456522	0.479167	0.467033				5434_220
	5441_56	0.109375	0.206897	0.18	0.115385	0.08	0.0833333	0.154255				5441_56
	5441_95	0.241935	0.293103	0.1875	0.192308	0.12	0.104167	0.175532				5441_95
	5441_162	0.109375	0.155172	0.2	0.115385	0.06	0.108696	0.12234				5441_162
	5441_178	0.265625	0.206897	0.363636	0.346154	0.24	0.304348	0.319149				5441_178
	5443_189	0.171875	0.125	0.307692	0.269231	0.1	0.159091	0.192708				5443_189
	5445_57	0.178571	0.206897	0.145833	0.125	0.225	0.25	0.169014				5445_57
	5447_84	0.0909091	0.0689655	0.269231	0.464286	0.12	0.08	0.152632				5447_84
	5451_36	0.484375	0.413793	0.444444	0.461538	0.4375	0.434783	0.48913				5451_36
	5456_219	0.387097	0.45	0.0892857	0.107143	0.34	0.409091	0.25				5456_219
	5457_72	0.12069	0.232143	0.115385	0.125	0.18	0.181818	0.154255				5457_72
	5467_89	0.348485	0.25	0.148148	0.0714286	0.4	0.25	0.231183				5467_89
	5467_190	0.166667	0.183333	0.25	0.464286	0.14	0.270833	0.21875				5467_190
	5469_98	0.112903	0.0714286	0.1875	0.153846	0.12	0.195652	0.185393				5469_98
	5469_106	0.112903	0.0714286	0.1875	0.153846	0.12	0.195652	0.185393				5469_106
	5469_218	0.112903	0.0714286	0.1875	0.115385	0.12	0.195652	0.179775				5469_218
	5472_103	0.359375	0.4	0.482143	0.416667	0.326923	0.4	0.453125				5472_103
	5484_161	0.333333	0.482143	0.357143	0.458333	0.184211	0.441176	0.370588				5484_161
	5490_188	0.106061	0.103448	0.0555556	0.25	0.0952381	0.1875	0.137363				5490_188
	5505_35	0.483333	0.5	0.211538	0.272727	0.18	0.354167	0.281915				5505_35
	5505_183	0.354839	0.466667	0.230769	0.0769231	0.395833	0.270833	0.292553				5505_183
	5506_32	0.140625	0.137931	0.0925926	0.0384615	0.288462	0.130435	0.0674157				5506_32
	5506_238	0.484375	0.448276	0.357143	0.192308	0.461538	0.478261	0.342697				5506_238
	5507_206	0.484375	0.383333	0.0925926	0.346154	0.26	0.25	0.214286				5507_206
	5512_216	0.40625	0.291667	0.178571	0.25	0.288462	0.291667	0.322917				5512_216
	5540_155	0.0909091	0.05	0.153846	0.125	0.1	0.14	0.0736842				5540_155
	5557_42	0.25	0.275862	0.346154	0.230769	0.230769	0.159091	0.290323				5557_42
	5557_110	0.466667	0.413793	0.384615	0.423077	0.48	0.477273	0.430108				5557_110
	5600_184	0.30303	0.413793	0.36	0.458333	0.456522	0.386364	0.467033				5600_184
	5607_108	0.1875	0.241379	0.240741	0.178571	0.32	0.24	0.234043				5607_108
	5607_179	0.296875	0.344828	0.111111	0.0714286	0.32	0.25	0.218085				5607_179
	5607_221	0.40625	0.293103	0.148148	0.214286	0.16	0.14	0.12766				5607_221
	5608_223	0.0666667	0.0740741	0.148148	0.269231	0.134615	0.2	0.172222				5608_223
	5615_226	0.0757576	0.0833333	0.185185	0.142857	0.18	0.18	0.192308				5615_226
	5624_154	0.151515	0.08	0.192308	0.346154	0.365385	0.1875	0.228723				5624_154
	5630_185	0.136364	0.133333	0.12963	0.25	0.1875	0.184211	0.215789				5630_185
	5630_203	0.0757576	0.0666667	0.0714286	0.0357143	0.0416667	0.0789474	0.0842105				5630_203
	5641_26	0.166667	0.258621	0.25	0.3	0.25	0.395833	0.244444				5641_26
	5641_79	0.185185	0.275862	0.25	0.272727	0.25	0.416667	0.244444				5641_79
	5641_81	0.185185	0.275862	0.25	0.272727	0.25	0.416667	0.244444				5641_81
	5641_84	0.192308	0.275862	0.25	0.272727	0.208333	0.431818	0.247191				5641_84
	5643_45	0.0625	0.0434783	0.2	0.192308	0.15	0.25	0.203297				5643_45
	5657_68	0.0666667	0.05	0.1	0.125	0.2	0.479167	0.462766				5657_68
	5672_18	0.33871	0.190476	0.107143	0.142857	0.2	0.16	0.163158				5672_18
	5673_109	0.46875	0.383333	0.06	0.0833333	0.25	0.190476	0.15942				5673_109
	5688_106	0.16129	0.175	0.388889	0.5	0.288462	0.413043	0.4				5688_106
	5692_167	0.333333	0.392857	0.357143	0.346154	0.42	0.3	0.409574				5692_167
	5735_55	0.467742	0.483333	0.403846	0.464286	0.480769	0.36	0.446809				5735_55
	5743_111	0.166667	0.2	0.0714286	0.0357143	0.0769231	0.0416667	0.114583				5743_111
	5743_210	0.348485	0.25	0.339286	0.5	0.365385	0.395833	0.34375				5743_210
	5760_152	0.129032	0.266667	0.269231	0.363636	0.1875	0.354167	0.3				5760_152
	5761_63	0.442308	0.416667	0.480769	0.384615	0.28	0.270833	0.39011				5761_63
	5761_64	0.442308	0.416667	0.480769	0.384615	0.28	0.270833	0.39011				5761_64
	5762_121	0.333333	0.283333	0.259259	0.0833333	0.4	0.270833	0.236842				5762_121
	5762_133	0.12069	0.15	0.203704	0.333333	0.0769231	0.12	0.142105				5762_133
	5763_89	0.242424	0.283333	0.2	0.285714	0.288462	0.166667	0.215054				5763_89
	5763_172	0.257576	0.3	0.28	0.357143	0.230769	0.340909	0.255319				5763_172
	5769_223	0.151515	0.216667	0.204545	0.214286	0.15	0.181818	0.175532				5769_223
	5776_57	0.0757576	0.0833333	0.166667	0.142857	0.24	0.326087	0.148936				5776_57
	5776_109	0.09375	0.1	0.1875	0.178571	0.1	0.0652174	0.0478723				5776_109
	5778_195	0.421875	0.388889	0.481481	0.392857	0.42	0.5	0.462366				5778_195
	5778_201	0.421875	0.388889	0.481481	0.392857	0.42	0.5	0.462366				5778_201
	5778_203	0.421875	0.388889	0.481481	0.392857	0.42	0.5	0.462366				5778_203
	5779_185	0.46875	0.4	0.5	0.375	0.413043	0.428571	0.446237				5779_185
	5779_214	0.46875	0.4	0.481481	0.375	0.413043	0.428571	0.451613				5779_214
	5781_213	0.121212	0.133333	0.222222	0.214286	0.2	0.214286	0.233333				5781_213
	5782_33	0.309524	0.392857	0.35	0.227273	0.434783	0.25	0.325301				5782_33
	5782_36	0.0769231	0.1	0.15	0.25	0.104167	0.166667	0.134831				5782_36
	5782_62	0.309524	0.392857	0.35	0.227273	0.434783	0.25	0.325301				5782_62
	5782_143	0.309524	0.392857	0.421053	0.227273	0.434783	0.270833	0.343373				5782_143
	5787_187	0.0833333	0.224138	0.0714286	0.0555556	0.192308	0.217391	0.141304				5787_187
	5806_52	0.125	0.0833333	0.173077	0.214286	0.104167	0.152174	0.194737				5806_52
	5816_160	0.413043	0.266667	0.5	0.3	0.326087	0.454545	0.373563				5816_160
	5816_183	0.195652	0.0833333	0.0434783	0.227273	0.1	0.181818	0.130435				5816_183
	5832_216	0.363636	0.431034	0.37037	0.214286	0.48	0.409091	0.425532				5832_216
	5854_130	0.25	0.293103	0.111111	0.0384615	0.34	0.2	0.170213				5854_130
	5857_86	0.409091	0.448276	0.464286	0.5	0.42	0.444444	0.44086				5857_86
	5860_52	0.142857	0.153846	0.22	0.166667	0.0961538	0.0869565	0.0967742				5860_52
	5869_181	0.428571	0.321429	0.303571	0.166667	0.365385	0.454545	0.363158				5869_181
	5874_9	0.183333	0.183333	0.222222	0.307692	0.307692	0.3	0.276596				5874_9
	5874_108	0.046875	0.133333	0.0535714	0.0769231	0.115385	0.145833	0.0744681				5874_108
	5901_14	0.109375	0.166667	0.392857	0.357143	0.423077	0.25	0.296875				5901_14
	5901_206	0.15625	0.258621	0.464286	0.428571	0.326923	0.229167	0.291667				5901_206
	5901_227	0.393939	0.448276	0.178571	0.178571	0.288462	0.208333	0.197917				5901_227
	5903_81	0.166667	0.216667	0.388889	0.333333	0.269231	0.166667	0.260417				5903_81
	5903_99	0.166667	0.216667	0.37037	0.333333	0.25	0.166667	0.244792				5903_99
	5910_116	0.4375	0.333333	0.37037	0.464286	0.48	0.404762	0.478723				5910_116
	5912_209	0.121212	0.047619	0.185185	0.115385	0.16	0.166667	0.0965909				5912_209
	5924_20	0.0806452	0.185185	0.275	0.25	0.0625	0.190476	0.175				5924_20
	5924_144	0.258065	0.185185	0.333333	0.409091	0.375	0.357143	0.38125				5924_144
	5935_25	0.171875	0.153846	0.462963	0.461538	0.461538	0.375	0.426316				5935_25
	5935_36	0.40625	0.326923	0.259259	0.384615	0.25	0.413043	0.278947				5935_36
	5935_41	0.40625	0.326923	0.259259	0.384615	0.25	0.413043	0.278947				5935_41
	5942_176	0.030303	0.0666667	0.25	0.153846	0.152174	0.235294	0.2				5942_176
	5945_146	0.151515	0.166667	0.196429	0.142857	0.12	0.18	0.208333				5945_146
	5945_212	0.272727	0.25	0.25	0.357143	0.42	0.208333	0.28125				5945_212
	5954_167	0.328125	0.431818	0.446429	0.392857	0.326087	0.46	0.444444				5954_167
	5963_150	0.424242	0.277778	0.240741	0.464286	0.442308	0.5	0.415789				5963_150
	5971_96	0.148148	0.0925926	0.0576923	0.166667	0.06	0.0625	0.127778				5971_96
	5973_18	0.15625	0.133333	0.0416667	0.0384615	0.04	0.0833333	0.104167				5973_18
	6009_158	0.393939	0.473684	0.111111	0.461538	0.479167	0.26087	0.303191				6009_158
	6016_33	0.0757576	0.15	0.0925926	0.153846	0.125	0.142857	0.0989011				6016_33
	6021_124	0.5	0.347826	0.240741	0.5	0.403846	0.42	0.457447				6021_124
	6026_236	0.183333	0.0666667	0.0625	0.0384615	0.136364	0.113636	0.115789				6026_236
	6037_215	0.0909091	0.0714286	0.232143	0.115385	0.06	0.12	0.09375				6037_215
	6057_24	0.3125	0.3	0.442308	0.384615	0.326923	0.347826	0.365591				6057_24
	6059_212	0.181818	0.116667	0.0555556	0.428571	0.08	0.130435	0.12766				6059_212
	6063_30	0.0606061	0.0333333	0.0357143	0.0714286	0.0384615	0.0652174	0.0677083				6063_30
	6063_39	0.28125	0.383333	0.0357143	0.0357143	0.230769	0.23913	0.15625				6063_39
	6063_42	0.28125	0.383333	0.037037	0.0384615	0.230769	0.23913	0.15625				6063_42
	6063_73	0.0757576	0.15	0.0714286	0.0357143	0.0769231	0.130435	0.078125				6063_73
	6063_106	0.363636	0.266667	0.365385	0.423077	0.403846	0.282609	0.385417				6063_106
	6063_219	0.030303	0.05	0.166667	0.0833333	0.0384615	0.0869565	0.0833333				6063_219
	6067_66	0.0606061	0.05	0.16	0.25	0.12	0.208333	0.145161				6067_66
	6082_148	0.140625	0.15	0.1	0.321429	0.0652174	0.24	0.177083				6082_148
	6083_180	0.25	0.25	0.12	0.291667	0.34	0.136364	0.219101				6083_180
	6083_237	0.283333	0.316667	0.16	0.291667	0.48	0.204545	0.308989				6083_237
	6088_66	0.106061	0.0666667	0.357143	0.25	0.134615	0.3	0.289474				6088_66
	6088_187	0.28125	0.25	0.25	0.178571	0.173077	0.2	0.15625				6088_187
	6098_43	0.484848	0.482759	0.333333	0.428571	0.4	0.413043	0.423913				6098_43
	6103_92	0.121212	0.15	0.403846	0.357143	0.08	0.25	0.282609				6103_92
	6114_58	0.136364	0.05	0.0714286	0.0714286	0.0769231	0.125	0.138298				6114_58
	6133_14	0.0625	0.103448	0.037037	0.115385	0.115385	0.113636	0.0393258				6133_14
	6133_69	0.046875	0.0344828	0.037037	0.115385	0.0961538	0.0869565	0.0449438				6133_69
	6133_146	0.166667	0.137931	0.148148	0.153846	0.269231	0.204545	0.146067				6133_146
	6139_220	0.366667	0.482759	0.444444	0.461538	0.291667	0.272727	0.478495				6139_220
	6140_129	0.106061	0.137931	0.0555556	0.0714286	0.270833	0.145833	0.0851064				6140_129
	6140_146	0.166667	0.189655	0.12963	0.142857	0.270833	0.208333	0.148936				6140_146
	6148_97	0.4375	0.366667	0.339286	0.357143	0.44	0.428571	0.473404				6148_97
	6152_220	0.37931	0.307692	0.346154	0.454545	0.375	0.395833	0.355556				6152_220
	6181_33	0.36	0.5	0.288462	0.25	0.458333	0.44	0.434066				6181_33
	6181_238	0.42	0.431034	0.25	0.25	0.413043	0.44	0.4				6181_238
	6188_65	0.484848	0.375	0.428571	0.357143	0.38	0.369565	0.442708				6188_65
	6197_187	0.151515	0.103448	0.0714286	0.0714286	0.208333	0.1	0.112903				6197_187
	6200_33	0.212121	0.15	0.107143	0.107143	0.229167	0.0714286	0.0806452				6200_33
	6205_121	0.484375	0.465517	0.482143	0.392857	0.326087	0.413043	0.4375				6205_121
	6205_138	0.0909091	0.05	0.0892857	0.178571	0.130435	0.0434783	0.09375				6205_138
	6210_152	0.216667	0.25	0.230769	0.318182	0.190476	0.340909	0.283333				6210_152
	6215_77	0.0454545	0.0344828	0.160714	0.0384615	0.0384615	0.0625	0.0631579				6215_77
	6220_86	0.241935	0.203704	0.178571	0.318182	0.173077	0.282609	0.173684				6220_86
	6221_162	0.16129	0.183333	0.307692	0.208333	0.22	0.25	0.151042				6221_162
	6227_166	0.136364	0.1	0.037037	0.0357143	0.14	0.0416667	0.0744681				6227_166
	6228_34	0.0606061	0.233333	0.267857	0.318182	0.3125	0.25	0.17033				6228_34
	6228_161	0.0757576	0.25	0.5	0.409091	0.354167	0.318182	0.269231				6228_161
	6241_203	0.416667	0.466667	0.285714	0.388889	0.384615	0.478261	0.380208				6241_203
	6277_17	0.112903	0.196429	0.0740741	0.0357143	0.134615	0.217391	0.191489				6277_17
	6304_48	0.203125	0.366667	0.222222	0.269231	0.333333	0.23913	0.152632				6304_48
	6304_136	0.0757576	0.15	0.203704	0.269231	0.229167	0.173913	0.110526				6304_136
	6335_158	0.046875	0.1	0.0714286	0.0357143	0.0384615	0.04	0.0531915				6335_158
	6347_37	0.242424	0.224138	0.173077	0.214286	0.269231	0.208333	0.252632				6347_37
	6347_171	0.28125	0.214286	0.153846	0.178571	0.423077	0.1875	0.252632				6347_171
	6347_211	0.439394	0.482759	0.307692	0.392857	0.403846	0.369565	0.410526				6347_211
	6352_40	0.193548	0.15	0.0576923	0.0416667	0.0652174	0.136364	0.116667				6352_40
	6360_125	0.116667	0.166667	0.259259	0.25	0.204545	0.28125	0.155914				6360_125
	6377_161	0.258065	0.241379	0.285714	0.25	0.25	0.416667	0.193548				6377_161
	6385_18	0.44	0.431034	0.28	0.0909091	0.295455	0.152174	0.30814				6385_18
	6387_137	0.177419	0.204545	0.48	0.285714	0.295455	0.270833	0.360465				6387_137
	6392_119	0.0645161	0.0689655	0.446429	0.227273	0.12	0.3125	0.244186				6392_119
	6402_24	0.483333	0.483333	0.185185	0.25	0.346154	0.23913	0.247191				6402_24
	6406_224	0.0689655	0.160714	0.444444	0.363636	0.16	0.36	0.224719				6406_224
	6408_111	0.451613	0.333333	0.388889	0.307692	0.326087	0.275	0.360465				6408_111
	6408_148	0.451613	0.333333	0.388889	0.307692	0.326087	0.275	0.360465				6408_148
	6408_153	0.451613	0.333333	0.388889	0.307692	0.326087	0.275	0.360465				6408_153
	6416_165	0.46875	0.413793	0.307692	0.307692	0.416667	0.478261	0.362637				6416_165
	6419_124	0.121212	0.0333333	0.211538	0.321429	0.0961538	0.18	0.1				6419_124
	6419_219	0.257576	0.316667	0.403846	0.428571	0.307692	0.478261	0.447917				6419_219
	6434_185	0.129032	0.113636	0.0576923	0.0384615	0.0952381	0.131579	0.0397727				6434_185
	6438_110	0.140625	0.133333	0.296296	0.192308	0.113636	0.214286	0.15625				6438_110
	6448_237	0.227273	0.166667	0.351852	0.285714	0.229167	0.157895	0.281915				6448_237
	6450_178	0.453125	0.38	0.185185	0.321429	0.458333	0.326087	0.361702				6450_178
	6450_185	0.46875	0.36	0.148148	0.142857	0.333333	0.26087	0.297872				6450_185
	6450_196	0.136364	0.0961538	0.0384615	0.107143	0.0416667	0.0416667	0.0473684				6450_196
	6450_225	0.46875	0.38	0.166667	0.142857	0.333333	0.26087	0.297872				6450_225
	6452_11	0.442308	0.481481	0.25	0.458333	0.431818	0.4375	0.418478				6452_11
	6472_18	0.403226	0.333333	0.0740741	0.136364	0.36	0.1875	0.287234				6472_18
	6480_139	0.203125	0.137931	0.384615	0.208333	0.291667	0.190476	0.234043				6480_139
	6515_169	0.046875	0.1	0.4	0.269231	0.211538	0.25	0.260638				6515_169
	6552_165	0.151515	0.303571	0.0535714	0.0769231	0.307692	0.1875	0.164894				6552_165
	6564_145	0.421875	0.416667	0.403846	0.25	0.423077	0.428571	0.375				6564_145
	6577_33	0.306452	0.130435	0.0961538	0.115385	0.26087	0.190476	0.166667				6577_33
	6578_34	0.40625	0.464286	0.42	0.269231	0.369565	0.357143	0.373684				6578_34
	6578_170	0.375	0.392857	0.22	0.346154	0.217391	0.309524	0.263158				6578_170
	6581_135	0.378788	0.366667	0.0961538	0.357143	0.4	0.479167	0.333333				6581_135
	6620_13	0.3125	0.383333	0.211538	0.277778	0.211538	0.380952	0.268817				6620_13
	6629_8	0.390625	0.32	0.288462	0.416667	0.416667	0.404762	0.393617				6629_8
	6629_165	0.0606061	0.0384615	0.0555556	0.0909091	0.104167	0.047619	0.0789474				6629_165
	6636_206	0.296296	0.2	0.222222	0.227273	0.44	0.291667	0.223404				6636_206
	6648_209	0.177419	0.160714	0.190476	0.192308	0.24	0.14	0.230769				6648_209
	6653_30	0.046875	0.116667	0.12963	0.0769231	0.1	0.181818	0.0894737				6653_30
	6653_175	0.4375	0.316667	0.480769	0.461538	0.42	0.295455	0.424731				6653_175
	6660_88	0.0961538	0.18	0.230769	0.222222	0.238095	0.304348	0.271277				6660_88
	6665_56	0.0606061	0.0952381	0.0961538	0.107143	0.0833333	0.104167	0.0786517				6665_56
	6665_112	0.166667	0.0434783	0.115385	0.142857	0.333333	0.166667	0.0722222				6665_112
	6665_162	0.0625	0.108696	0.153846	0.214286	0.104167	0.166667	0.161111				6665_162
	6673_10	0.359375	0.433333	0.481481	0.428571	0.461538	0.456522	0.5				6673_10
	6673_11	0.359375	0.433333	0.481481	0.428571	0.461538	0.456522	0.5				6673_11
	6687_66	0.3125	0.388889	0.259259	0.142857	0.25	0.25	0.318681				6687_66
	6688_156	0.151515	0.259259	0.288462	0.25	0.307692	0.145833	0.283333				6688_156
	6709_148	0.0833333	0.16	0.416667	0.230769	0.32	0.25	0.336957				6709_148
	6713_5	0.258065	0.416667	0.26087	0.285714	0.423077	0.369565	0.3125				6713_5
	6713_146	0.258065	0.416667	0.26087	0.25	0.461538	0.454545	0.380208				6713_146
	6713_170	0.266667	0.416667	0.26087	0.25	0.423077	0.363636	0.348958				6713_170
	6716_164	0.318182	0.189655	0.277778	0.25	0.23913	0.22	0.247368				6716_164
	6729_8	0.148148	0.258621	0.142857	0.1	0.153846	0.0833333	0.168421				6729_8
	6742_219	0.140625	0.130435	0.222222	0.214286	0.08	0.12	0.202128				6742_219
	6745_72	0.363636	0.362069	0.211538	0.25	0.304348	0.227273	0.308989				6745_72
	6757_6	0.375	0.477273	0.4	0.416667	0.3125	0.318182	0.458333				6757_6
	6820_75	0.424242	0.383333	0.314815	0.423077	0.384615	0.416667	0.462766				6820_75
	6829_151	0.346154	0.383333	0.464286	0.464286	0.384615	0.5	0.479167				6829_151
	6829_214	0.0344828	0.0833333	0.0555556	0.107143	0.0384615	0.0625	0.0421053				6829_214
	6838_103	0.09375	0.12069	0.125	0.0769231	0.12	0.204545	0.148352				6838_103
	6838_224	0.241935	0.310345	0.375	0.428571	0.416667	0.391304	0.433333				6838_224
	6855_12	0.283333	0.166667	0.303571	0.318182	0.2	0.227273	0.231579				6855_12
	6855_116	0.316667	0.35	0.107143	0.125	0.2	0.181818	0.189474				6855_116
	6855_135	0.316667	0.366667	0.107143	0.125	0.24	0.181818	0.189474				6855_135
	6857_125	0.5	0.466667	0.142857	0.142857	0.423077	0.295455	0.28125				6857_125
	6857_218	0.0606061	0.0666667	0.178571	0.214286	0.0576923	0.130435	0.126316				6857_218
	6863_101	0.227273	0.275862	0.461538	0.0384615	0.46	0.391304	0.352632				6863_101
	6880_234	0.296875	0.203704	0.22	0.423077	0.326923	0.454545	0.336842				6880_234
	6894_134	0.30303	0.2	0.285714	0.178571	0.22	0.347826	0.310526				6894_134
	6905_100	0.359375	0.384615	0.425926	0.25	0.363636	0.275	0.39881				6905_100
	6905_230	0.375	0.428571	0.423077	0.227273	0.386364	0.309524	0.411765				6905_230
	6910_24	0.30303	0.258621	0.0892857	0.142857	0.173077	0.25	0.205263				6910_24
	6941_50	0.5	0.181818	0.462963	0.5	0.4375	0.425	0.482353				6941_50
	6941_87	0.5	0.181818	0.462963	0.5	0.456522	0.425	0.482353				6941_87
	6941_95	0.5	0.181818	0.461538	0.5	0.4375	0.425	0.476744				6941_95
	6968_73	0.106061	0.1	0.104167	0.115385	0.0961538	0.0625	0.0591398				6968_73
	6968_190	0.403226	0.45	0.23913	0.230769	0.5	0.456522	0.344086				6968_190
	6984_41	0.0454545	0.103448	0.214286	0.285714	0.0384615	0.152174	0.173684				6984_41
	6985_216	0.393939	0.483333	0.461538	0.461538	0.395833	0.291667	0.484211				6985_216
	7002_13	0.116667	0.15	0.108696	0.333333	0.0681818	0.125	0.144578				7002_13
	7004_121	0.0483871	0.0666667	0.0714286	0.0416667	0.0384615	0.04	0.0368421				7004_121
	7036_82	0.0606061	0.037037	0.339286	0.142857	0.0434783	0.2	0.154255				7036_82
	7060_155	0.0483871	0.0535714	0.288462	0.115385	0.0625	0.208333	0.131579				7060_155
	7065_16	0.1875	0.283333	0.1875	0.321429	0.25	0.26087	0.206522				7065_16
	7067_219	0.328125	0.316667	0.303571	0.357143	0.346154	0.3	0.229167				7067_219
	7069_19	0.183333	0.166667	0.240741	0.2	0.1	0.1875	0.222826				7069_19
	7069_167	0.183333	0.137931	0.203704	0.272727	0.08	0.104167	0.173913				7069_167
	7081_8	0.0483871	0.05	0.0434783	0.0714286	0.125	0.125	0.0797872				7081_8
	7081_19	0.0483871	0.05	0.0434783	0.0714286	0.125	0.125	0.0797872				7081_19
	7086_27	0.224138	0.25	0.12	0.384615	0.270833	0.229167	0.310526				7086_27
	7086_72	0.189655	0.2	0.18	0.269231	0.208333	0.0833333	0.226316				7086_72
	7091_218	0.125	0.216667	0.0961538	0.0384615	0.119048	0.145833	0.103261				7091_218
	7098_61	0.409091	0.4	0.351852	0.25	0.42	0.395833	0.388298				7098_61
	7098_195	0.136364	0.0333333	0.0892857	0.0357143	0.18	0.125	0.0698925				7098_195
	7100_68	0.421875	0.344828	0.134615	0.178571	0.3	0.204545	0.180851				7100_68
	7100_69	0.421875	0.362069	0.134615	0.178571	0.3	0.204545	0.180851				7100_69
	7103_112	0.177419	0.241379	0.185185	0.153846	0.119048	0.0833333	0.130952				7103_112
	7114_80	0.106061	0.133333	0.1875	0.153846	0.166667	0.2	0.188172				7114_80
	7128_36	0.0833333	0.08	0.037037	0.115385	0.0961538	0.08	0.107527				7128_36
	7141_19	0.354839	0.3	0.0740741	0.25	0.4	0.26087	0.257895				7141_19
	7141_36	0.15625	0.0333333	0.037037	0.0357143	0.0576923	0.108696	0.0789474				7141_36
	7142_122	0.421875	0.4	0.321429	0.230769	0.4	0.458333	0.415789				7142_122
	7142_150	0.241935	0.261905	0.107143	0.0769231	0.06	0.152174	0.1				7142_150
	7142_231	0.366667	0.270833	0.357143	0.423077	0.3	0.413043	0.378947				7142_231
	7189_14	0.171875	0.183333	0.0588235	0.384615	0.195652	0.176471	0.103261				7189_14
	7198_76	0.19697	0.047619	0.166667	0.107143	0.1	0.2	0.110526				7198_76
	7199_25	0.16129	0.142857	0.26	0.272727	0.347826	0.295455	0.25				7199_25
	7199_62	0.12069	0.166667	0.270833	0.166667	0.184211	0.1	0.240506				7199_62
	7199_149	0.177419	0.178571	0.384615	0.454545	0.434783	0.454545	0.363636				7199_149
	7200_142	0.0625	0.0333333	0.196429	0.307692	0.0576923	0.16	0.182796				7200_142
	7203_105	0.171875	0.15	0.314815	0.178571	0.211538	0.28	0.215054				7203_105
	7203_108	0.171875	0.15	0.314815	0.178571	0.211538	0.28	0.215054				7203_108
	7203_112	0.21875	0.183333	0.0925926	0.25	0.365385	0.26	0.153846				7203_112
	7208_171	0.106061	0.0892857	0.270833	0.125	0.14	0.145833	0.0860215				7208_171
	7213_14	0.078125	0.0357143	0.0714286	0.0833333	0.0384615	0.0869565	0.0957447				7213_14
	7213_84	0.34375	0.25	0.425926	0.5	0.307692	0.478261	0.494565				7213_84
	7227_187	0.3125	0.266667	0.26	0.321429	0.227273	0.217391	0.209302				7227_187
	7229_86	0.2	0.35	0.303571	0.388889	0.36	0.3	0.392473				7229_86
	7233_176	0.140625	0.0666667	0.0535714	0.0833333	0.04	0.104167	0.0923913				7233_176
	7242_119	0.484375	0.357143	0.384615	0.428571	0.5	0.46	0.430851				7242_119
	7256_36	0.257576	0.314815	0.44	0.285714	0.480769	0.479167	0.4				7256_36
	7256_148	0.030303	0.0555556	0.0576923	0.0714286	0.0961538	0.0833333	0.0526316				7256_148
	7271_228	0.25	0.192308	0.25	0.307692	0.2	0.23913	0.231579				7271_228
	7272_158	0.4	0.5	0.4375	0.423077	0.326087	0.456522	0.43617				7272_158
	7285_115	0.267857	0.321429	0.321429	0.25	0.333333	0.285714	0.427778				7285_115
	7301_222	0.5	0.482759	0.365385	0.45	0.409091	0.45	0.450549				7301_222
	7310_29	0.431034	0.365385	0.24	0.230769	0.442308	0.416667	0.452941				7310_29
	7327_103	0.137931	0.116667	0.365385	0.346154	0.285714	0.25	0.261111				7327_103
	7339_62	0.0454545	0.1	0.16	0.0714286	0.0833333	0.108696	0.107527				7339_62
	7339_72	0.030303	0.1	0.16	0.0714286	0.0833333	0.108696	0.107527				7339_72
	7339_102	0.030303	0.1	0.16	0.115385	0.0833333	0.108696	0.0967742				7339_102
	7339_106	0.046875	0.190476	0.354167	0.307692	0.195652	0.152174	0.211957				7339_106
	7357_21	0.287879	0.166667	0.240741	0.357143	0.145833	0.34	0.231579				7357_21
	7357_27	0.272727	0.166667	0.333333	0.392857	0.145833	0.38	0.231579				7357_27
	7402_112	0.203125	0.173077	0.0576923	0.142857	0.12	0.0833333	0.119792				7402_112
	7417_102	0.136364	0.0892857	0.0869565	0.0357143	0.12	0.0416667	0.0473684				7417_102
	7419_220	0.19697	0.2	0.142857	0.0357143	0.14	0.0625	0.152632				7419_220
	7459_54	0.5	0.482759	0.32	0.0833333	0.44	0.36	0.302083				7459_54
	7485_212	0.112903	0.2	0.461538	0.357143	0.25	0.425	0.396552				7485_212
	7514_221	0.5	0.482143	0.395833	0.227273	0.26087	0.333333	0.429412				7514_221
	7518_55	0.140625	0.0862069	0.36	0.384615	0.269231	0.217391	0.207865				7518_55
	7518_160	0.28125	0.241379	0.46	0.384615	0.346154	0.304348	0.314607				7518_160
	7539_195	0.241935	0.166667	0.142857	0.0416667	0.0961538	0.0869565	0.0591398				7539_195
	7572_96	0.106061	0.0666667	0.346154	0.25	0.125	0.173913	0.239362				7572_96
	7573_121	0.121212	0.183333	0.107143	0.25	0.08	0.0681818	0.101064				7573_121
	7583_40	0.214286	0.16	0.229167	0.107143	0.14	0.190476	0.19186				7583_40
	7583_66	0.214286	0.16	0.229167	0.107143	0.14	0.190476	0.19186				7583_66
	7627_64	0.0606061	0.0740741	0.0769231	0.153846	0.0384615	0.104167	0.11828				7627_64
	7627_90	0.0606061	0.0740741	0.0769231	0.153846	0.0384615	0.104167	0.123656				7627_90
	7632_27	0.121212	0.0862069	0.0555556	0.107143	0.16	0.136364	0.0585106				7632_27
	7640_163	0.09375	0.06	0.166667	0.285714	0.145833	0.214286	0.205556				7640_163
	7641_198	0.109375	0.0652174	0.0833333	0.0714286	0.0961538	0.0652174	0.0804598				7641_198
	7673_24	0.390625	0.316667	0.37037	0.222222	0.442308	0.458333	0.473684				7673_24
	7687_192	0.0757576	0.0714286	0.14	0.153846	0.12	0.108696	0.0898876				7687_192
	7687_195	0.0757576	0.0714286	0.14	0.153846	0.12	0.108696	0.0898876				7687_195
	7701_26	0.151515	0.12	0.0576923	0.0357143	0.0833333	0.173913	0.102151				7701_26
	7704_12	0.366667	0.316667	0.314815	0.5	0.386364	0.275	0.309783				7704_12
	7723_218	0.203125	0.189655	0.314815	0.25	0.48	0.458333	0.328125				7723_218
	7740_79	0.303571	0.296296	0.26	0.181818	0.3125	0.181818	0.279762				7740_79
	7740_100	0.375	0.351852	0.34	0.181818	0.458333	0.227273	0.337349				7740_100
	7740_161	0.5	0.407407	0.48	0.272727	0.291667	0.363636	0.428571				7740_161
	7742_211	0.285714	0.413793	0.185185	0.181818	0.44	0.428571	0.327957				7742_211
	7752_228	0.121212	0.15	0.037037	0.107143	0.06	0.0714286	0.115789				7752_228
	7763_108	0.106061	0.15	0.267857	0.214286	0.26	0.272727	0.177083				7763_108
	7763_123	0.106061	0.133333	0.125	0.0769231	0.22	0.159091	0.140625				7763_123
	7787_57	0.0806452	0.0333333	0.06	0.0384615	0.075	0.119048	0.0625				7787_57
	7793_86	0.140625	0.190476	0.0952381	0.0454545	0.0869565	0.0789474	0.121951				7793_86
	7816_99	0.258621	0.183333	0.107143	0.05	0.0961538	0.159091	0.0989583				7816_99
	7817_105	0.166667	0.25	0.0925926	0.0833333	0.272727	0.282609	0.271277				7817_105
	7817_193	0.151515	0.267857	0.0740741	0.0416667	0.25	0.26087	0.260638				7817_193
	7817_236	0.151515	0.232143	0.0925926	0.0833333	0.272727	0.26087	0.265957				7817_236
	7830_111	0.0625	0.1	0.351852	0.0357143	0.12	0.145833	0.171875				7830_111
	7836_184	0.145833	0.217391	0.423077	0.461538	0.272727	0.333333	0.394118				7836_184
	7840_45	0.296875	0.383333	0.410714	0.272727	0.18	0.38	0.363158				7840_45
	7872_43	0.046875	0.0517241	0.25	0.357143	0.04	0.181818	0.247312				7872_43
	7885_38	0.451613	0.416667	0.425926	0.384615	0.365385	0.304348	0.331579				7885_38
	7909_203	0.203125	0.196429	0.107143	0.0416667	0.153846	0.225	0.192308				7909_203
	7940_206	0.0909091	0.0666667	0.0925926	0.0384615	0.0416667	0.0416667	0.0722222				7940_206
	7974_151	0.21875	0.266667	0.303571	0.208333	0.307692	0.229167	0.252632				7974_151
	7974_227	0.25	0.383333	0.232143	0.409091	0.25	0.395833	0.357895				7974_227
	7993_86	0.387097	0.475	0.391304	0.392857	0.5	0.386364	0.458824				7993_86
	7999_33	0.465517	0.5	0.5	0.458333	0.307692	0.4	0.468085				7999_33
	7999_65	0.0517241	0.103448	0.037037	0.0833333	0.134615	0.06	0.0744681				7999_65
	8005_80	0.136364	0.0925926	0.111111	0.166667	0.12	0.104167	0.0736842				8005_80
	8022_43	0.160714	0.133333	0.125	0.0769231	0.115385	0.1	0.104167				8022_43
	8033_46	0.0666667	0.0333333	0.0961538	0.125	0.104167	0.0909091	0.0736842				8033_46
	8066_136	0.0892857	0.116667	0.208333	0.142857	0.108696	0.104167	0.0957447				8066_136
	8095_223	0.0517241	0.0517241	0.0384615	0.115385	0.0625	0.04	0.0531915				8095_223
	8125_51	0.303571	0.303571	0.0925926	0.166667	0.25	0.166667	0.173684				8125_51
	8175_186	0.0625	0.0666667	0.134615	0.142857	0.0434783	0.0833333	0.115385				8175_186
	8274_184	0.112903	0.116667	0.192308	0.0357143	0.113636	0.229167	0.104396				8274_184
	8348_46	0.25	0.275862	0.295455	0.125	0.222222	0.147059	0.180233				8348_46
	8348_73	0.166667	0.137931	0.272727	0.0833333	0.111111	0.0882353	0.110465				8348_73
	8348_198	0.166667	0.189655	0.204545	0.208333	0.111111	0.323529	0.223529				8348_198
	8436_169	0.421875	0.388889	0.461538	0.5	0.368421	0.369565	0.488636				8436_169
	8450_130	0.241379	0.25	0.461538	0.318182	0.166667	0.208333	0.426316				8450_130
	8584_211	0.375	0.327586	0.0555556	0.153846	0.14	0.173913	0.18617				8584_211
	8610_53	0.35	0.465517	0.42	0.227273	0.391304	0.477273	0.484375				8610_53
	8624_180	0.1	0.0535714	0.305556	0.05	0.047619	0.113636	0.160256				8624_180
	8624_198	0.1	0.0535714	0.305556	0.05	0.047619	0.113636	0.166667				8624_198
	8628_71	0.030303	0.05	0.178571	0.214286	0.125	0.214286	0.110526				8628_71
	8628_92	0.403226	0.465517	0.480769	0.357143	0.479167	0.309524	0.446809				8628_92
	8666_32	0.421875	0.333333	0.12	0.107143	0.25	0.363636	0.239362				8666_32
	8680_72	0.416667	0.416667	0.391304	0.428571	0.368421	0.3	0.333333				8680_72
	8680_127	0.366667	0.433333	0.304348	0.321429	0.368421	0.275	0.305556				8680_127
	8680_227	0.366667	0.433333	0.304348	0.357143	0.368421	0.3	0.322222				8680_227
	8748_112	0.181818	0.224138	0.119048	0.0454545	0.22	0.142857	0.129412				8748_112
	8760_48	0.109375	0.0714286	0.136364	0.178571	0.0625	0.181818	0.280899				8760_48
	8805_43	0.314815	0.116667	0.333333	0.272727	0.204545	0.263158	0.205882				8805_43
	8810_159	0.03125	0.0689655	0.365385	0.375	0.2	0.225	0.322785				8810_159
	8816_60	0.484375	0.431034	0.48	0.5	0.368421	0.5	0.428571				8816_60
	8816_124	0.484375	0.431034	0.48	0.5	0.394737	0.5	0.427778				8816_124
	8816_224	0.484375	0.431034	0.48	0.5	0.368421	0.5	0.427778				8816_224
	8843_47	0.0333333	0.172414	0.037037	0.0555556	0.0909091	0.0416667	0.0561798				8843_47
	8862_139	0.177419	0.266667	0.214286	0.0384615	0.227273	0.204545	0.184211				8862_139
	8862_227	0.145161	0.216667	0.0892857	0.0384615	0.204545	0.136364	0.110526				8862_227
	8898_159	0.195652	0.133333	0.205882	0.0454545	0.0625	0.108696	0.0747126				8898_159
	8977_20	0.129032	0.183333	0.166667	0.230769	0.136364	0.0789474	0.159574				8977_20
	9016_29	0.33871	0.267857	0.178571	0.178571	0.270833	0.16	0.197802				9016_29
	9016_118	0.348485	0.362069	0.428571	0.392857	0.391304	0.48	0.302198				9016_118
	9022_217	0.0833333	0.0333333	0.0357143	0.0357143	0.145833	0.159091	0.0930233				9022_217
	9034_206	0.18	0.222222	0.16	0.0555556	0.333333	0.32	0.212766				9034_206
	9061_83	0.484375	0.466667	0.16	0.357143	0.229167	0.229167	0.207447				9061_83
	9164_171	0.12	0.119048	0.24	0.346154	0.125	0.195652	0.247059				9164_171
	9241_120	0.0625	0.111111	0.28	0.25	0.125	0.0909091	0.159341				9241_120
	9320_35	0.0757576	0.133333	0.5	0.428571	0.145833	0.395833	0.361702				9320_35
	9320_43	0.106061	0.216667	0.0357143	0.107143	0.104167	0.0833333	0.0894737				9320_43
	9320_175	0.0625	0.166667	0.0892857	0.115385	0.108696	0.108696	0.104396				9320_175
	9380_205	0.106061	0.16	0.346154	0.25	0.270833	0.291667	0.274725				9380_205
	9400_133	0.327586	0.25	0.166667	0.125	0.142857	0.142857	0.172222				9400_133
	9575_92	0.106061	0.1	0.232143	0.307692	0.075	0.159091	0.269231				9575_92
	9808_43	0.25	0.293103	0.444444	0.464286	0.375	0.333333	0.340659				9808_43
	9808_182	0.40625	0.321429	0.462963	0.25	0.375	0.404762	0.467033				9808_182
	9971_230	0.328125	0.428571	0.25	0.307692	0.285714	0.225	0.296703				9971_230
	10079_225	0.423077	0.166667	0.289474	0.4	0.5	0.421053	0.4625				10079_225
	10372_66	0.348485	0.354167	0.309524	0.230769	0.5	0.375	0.343023				10372_66
	981_90	0.0454545	0.0333333	0.037037	0.0357143	0.0769231	0.0833333	0.0208333				981_90
	6184_99	0.0483871	0.0740741	0.0869565	0.0384615	0.05	0.0526316	0.0117647				6184_99
	7773_191	0.0769231	0.1	0.0384615	0.0555556	0.06	0.0833333	0.015625				7773_191
	710_74	0.16129	0.0652174	0.111111	0.0357143	0.115385	0.0217391	0.078125				710_74
	949_81	0.166667	0.155172	0.0892857	0.178571	0.0833333	0.0227273	0.0591398				949_81
	1364_39	0.0625	0.0344828	0.0357143	0.0416667	0.0434783	0.0227273	0.0368421				1364_39
	1364_42	0.0625	0.0344828	0.0357143	0.0416667	0.0434783	0.0227273	0.0368421				1364_42
	2229_148	0.046875	0.0333333	0.0576923	0.107143	0.0576923	0	0.0591398				2229_148
	2395_23	0.106061	0.0666667	0.0714286	0.0714286	0.0384615	0	0.0645161				2395_23
	2984_226	0.0333333	0.1	0.0357143	0.0357143	0.0384615	0.0208333	0.0416667				2984_226
	3276_85	0.25	0.266667	0.145833	0.214286	0.0769231	0	0.125				3276_85
	3747_44	0.0625	0.0344828	0.0740741	0.115385	0.0384615	0.02	0.0376344				3747_44
	3747_94	0.030303	0.0517241	0.0555556	0.0769231	0.0961538	0	0.0322581				3747_94
	3978_68	0.030303	0.0454545	0.0416667	0.153846	0.153846	0.0208333	0.0625				3978_68
	4018_42	0.106061	0.15	0.0740741	0.153846	0.04	0.0208333	0.0421053				4018_42
	5090_35	0.030303	0.107143	0.0740741	0.0357143	0.115385	0.0227273	0.0947368				5090_35
	5451_146	0.227273	0.0862069	0.0925926	0.107143	0.0833333	0.0227273	0.103261				5451_146
	5677_216	0.0576923	0.103448	0.134615	0.0909091	0.0384615	0.02	0.0885417				5677_216
	5779_221	0.078125	0.05	0.185185	0.0833333	0.0416667	0.0217391	0.112903				5779_221
	6336_207	0.0576923	0.12963	0.0416667	0.142857	0.2	0.0227273	0.11236				6336_207
	6353_93	0.0322581	0.0666667	0.04	0.0384615	0.04	0	0.0344828				6353_93
	6392_217	0.0606061	0.0344828	0.0714286	0.0416667	0.06	0.0208333	0.0689655				6392_217
	6438_111	0.078125	0.1	0.037037	0.153846	0.108696	0	0.0625				6438_111
	6480_184	0.0454545	0.0344828	0.142857	0.0769231	0.0833333	0.0238095	0.0691489				6480_184
	6510_228	0.107143	0.1	0.0892857	0.15	0.0576923	0.02	0.03125				6510_228
	6781_44	0.140625	0.1	0.0555556	0.0357143	0.0384615	0	0.0691489				6781_44
	6847_105	0.121212	0.0833333	0.12963	0.0714286	0.04	0.0217391	0.0722222				6847_105
	7100_236	0.03125	0.0517241	0.037037	0.0714286	0.04	0.0227273	0.0638298				7100_236
	7141_223	0.0454545	0.05	0.037037	0.0714286	0.115385	0.0217391	0.0631579				7141_223
	7646_123	0.0806452	0.111111	0.0434783	0.0384615	0.136364	0.025	0.0393258				7646_123
	9109_192	0.0454545	0.116667	0.037037	0.0769231	0.159091	0	0.0326087				9109_192
	182_239	0.0606061	0.0892857	0.0535714	0.0357143	0.0576923	0.0227273	0.00526316				182_239
	795_230	0.0666667	0.142857	0.113636	0.0416667	0.0681818	0	0				795_230
	3951_45	0.03125	0.0833333	0.0652174	0.142857	0.0416667	0.025	0.0271739				3951_45
	6474_87	0.1	0.04	0.0384615	0.230769	0.0434783	0	0.0189873				6474_87
	7327_126	0.0333333	0.05	0.0961538	0.0769231	0.047619	0.025	0.0163043				7327_126
	8276_170	0.0322581	0.0666667	0.0384615	0.107143	0.0434783	0.0217391	0.0280899				8276_170
	14_17	0.136364	0.0555556	0.145833	0.142857	0.0192308	0.166667	0.121053				14_17
	278_73	0.109375	0.12069	0.444444	0.5	0.0208333	0.227273	0.276596				278_73
	505_46	0.0769231	0.0333333	0.115385	0.05	0.0192308	0.0416667	0.0698925				505_46
	691_138	0.03125	0.107143	0.0384615	0.0833333	0	0.0454545	0.0652174				691_138
	873_46	0.136364	0.224138	0.0892857	0.0714286	0.0192308	0.0909091	0.0585106				873_46
	929_222	0.19697	0.1	0.261905	0.192308	0	0.190476	0.103659				929_222
	1153_28	0.0757576	0.0862069	0.14	0.107143	0	0.0652174	0.0729167				1153_28
	1182_201	0.0666667	0.0833333	0.240741	0.0384615	0.0192308	0.0625	0.17033				1182_201
	1228_208	0.0454545	0.103448	0.0714286	0.230769	0.0192308	0.0833333	0.105263				1228_208
	1513_214	0.09375	0.0740741	0.1	0.107143	0.0208333	0.125	0.101124				1513_214
	2033_144	0.0454545	0.0333333	0.160714	0.0357143	0.0192308	0.0416667	0.0483871				2033_144
	2033_146	0.0454545	0.0333333	0.160714	0.0357143	0.0192308	0.0416667	0.0483871				2033_146
	2576_25	0.106061	0.211538	0.037037	0.0357143	0.0192308	0.05	0.0460526				2576_25
	3405_35	0.0357143	0.0333333	0.12963	0.1	0	0.0625	0.046875				3405_35
	3693_32	0.030303	0.0833333	0.4	0.107143	0.0208333	0.173913	0.136842				3693_32
	4301_161	0.05	0.0517241	0.238095	0.5	0.0227273	0.130435	0.0823529				4301_161
	5083_208	0.030303	0.0689655	0.0555556	0.192308	0.0208333	0.104167	0.0421053				5083_208
	5157_92	0.106061	0.0454545	0.06	0.0769231	0.0192308	0.04	0.0597826				5157_92
	5205_12	0.0757576	0.0740741	0.0740741	0.107143	0.0192308	0.14	0.147368				5205_12
	5205_176	0.0757576	0.08	0.0740741	0.107143	0.0192308	0.14	0.143617				5205_176
	5275_132	0.0454545	0.0689655	0.0576923	0.0357143	0	0.06	0.09375				5275_132
	5381_186	0.177419	0.210526	0.152174	0.115385	0.0217391	0.075	0.148936				5381_186
	5473_135	0.0806452	0.0833333	0.0535714	0.0714286	0	0.0952381	0.0326087				5473_135
	5785_22	0.046875	0.0714286	0.0625	0.0357143	0.0217391	0.05	0.0965909				5785_22
	6152_84	0.0862069	0.0769231	0.0769231	0.181818	0.0208333	0.125	0.1				6152_84
	6577_162	0.0909091	0.0576923	0.037037	0.107143	0.02	0.04	0.0729167				6577_162
	6688_44	0.136364	0.148148	0.0961538	0.107143	0.0192308	0.145833	0.120879				6688_44
	7103_10	0.0625	0.155172	0.134615	0.0769231	0.0238095	0.0833333	0.0595238				7103_10
	7380_87	0.046875	0.0833333	0.125	0.115385	0.0208333	0.1	0.0585106				7380_87
	7388_47	0.0625	0.0333333	0.0961538	0.107143	0.02	0.108696	0.0698925				7388_47
	7496_144	0.05	0.107143	0.115385	0.0384615	0	0.117647	0.103448				7496_144
	7787_56	0.0833333	0.15	0.1	0.125	0	0.047619	0.0909091				7787_56
	7872_119	0.0483871	0.0517241	0.25	0.357143	0.0227273	0.190476	0.247253				7872_119
	9245_114	0.046875	0.0740741	0.0526316	0.107143	0.0238095	0.142857	0.0988372				9245_114
	1009_206	0.0454545	0.0833333	0.0555556	0.0357143	0.0192308	0.02	0.0736842				1009_206
	2164_157	0.03125	0.133333	0.037037	0.0357143	0.0217391	0.02	0.0872093				2164_157
	2329_68	0.0454545	0.0517241	0.0384615	0.0714286	0	0.0217391	0.0659341				2329_68
	2602_215	0.0757576	0.0333333	0.0357143	0.0357143	0	0.025	0.0797872				2602_215
	3132_174	0.121212	0.0357143	0.0555556	0.0357143	0.0192308	0	0.037234				3132_174
	4028_41	0.0666667	0.0652174	0.0714286	0.0357143	0.0208333	0.02	0.0625				4028_41
	5356_40	0.177419	0.0526316	0.0555556	0.0714286	0	0	0.0430108				5356_40
	5769_134	0.0625	0.05	0.0454545	0.0714286	0.025	0	0.037234				5769_134
	6081_106	0.0909091	0.0517241	0.142857	0.0384615	0	0.0217391	0.0591398				6081_106
	7024_57	0.030303	0.0384615	0.0357143	0.0714286	0	0.02	0.0494505				7024_57
	7699_133	0.0454545	0.0833333	0.0384615	0.0769231	0.0238095	0.0277778	0.0654762				7699_133
	9114_93	0.0909091	0.0740741	0.0714286	0.107143	0	0	0.0572917				9114_93
	3026_224	0.0757576	0.25	0.1	0.0769231	0	0	0				3026_224
	3026_227	0.0666667	0.25	0.0681818	0.1	0	0.0208333	0				3026_227
	4007_99	0.046875	0.0333333	0.0769231	0.0714286	0.0227273	0.0217391	0.0157895				4007_99
	5083_73	0.030303	0.103448	0.037037	0.0384615	0.0208333	0.0208333	0.0105263				5083_73
	5615_166	0.030303	0.05	0.037037	0.0357143	0	0	0.016129				5615_166
	6347_20	0.0625	0.103448	0.0384615	0.107143	0.0192308	0.0208333	0.0263158				6347_20
	6382_232	0.0714286	0.12	0.0416667	0.0454545	0	0	0				6382_232
	24_46	0.078125	0.0333333	0.0925926	0	0.153846	0.08	0.110526				24_46
	397_13	0.274194	0.206897	0.0925926	0	0.4	0.5	0.434783				397_13
	397_26	0.272727	0.206897	0.0714286	0	0.4	0.458333	0.44086				397_26
	397_27	0.272727	0.206897	0.0714286	0	0.4	0.458333	0.44086				397_27
	397_101	0.272727	0.206897	0.0892857	0	0.38	0.479167	0.44086				397_101
	474_193	0.189655	0.25	0.12	0	0.125	0.05	0.0872093				474_193
	538_47	0.115385	0.0833333	0.107143	0	0.115385	0.0909091	0.109375				538_47
	571_234	0.0454545	0.05	0.0357143	0	0.04	0.0454545	0.05				571_234
	583_37	0.166667	0.0833333	0.0740741	0	0.04	0.0714286	0.076087				583_37
	625_135	0.0909091	0.0517241	0.0961538	0	0.06	0.06	0.1				625_135
	789_40	0.0454545	0.466667	0.357143	0	0.365385	0.477273	0.228395				789_40
	789_90	0.0909091	0.483333	0.303571	0	0.365385	0.477273	0.209877				789_90
	795_228	0.234375	0.258621	0.0740741	0	0.270833	0.12	0.150538				795_228
	884_169	0.06	0.0689655	0.1	0	0.104167	0.1	0.112903				884_169
	974_225	0.121212	0.0714286	0.153846	0	0.0769231	0.0833333	0.0989011				974_225
	1104_114	0.15625	0.125	0.0740741	0	0.08	0.0416667	0.0684211				1104_114
	1144_161	0.384615	0.366667	0.351852	0	0.416667	0.272727	0.322581				1144_161
	1161_200	0.257576	0.166667	0.0357143	0	0.1	0.227273	0.0913978				1161_200
	1187_205	0.125	0.0862069	0.222222	0	0.153846	0.104167	0.168421				1187_205
	1388_166	0.0892857	0.0869565	0.0714286	0	0.0869565	0.0454545	0.0714286				1388_166
	1514_164	0.28125	0.166667	0.0357143	0	0.173913	0.06	0.0769231				1514_164
	1768_8	0.046875	0.0740741	0.0555556	0	0.0454545	0.0681818	0.0322581				1768_8
	1981_122	0.435484	0.35	0.0535714	0	0.416667	0.1875	0.195402				1981_122
	1981_134	0.467742	0.366667	0.0357143	0	0.416667	0.1875	0.189655				1981_134
	2237_218	0.25	0.189655	0.166667	0	0.357143	0.2	0.0947368				2237_218
	2314_62	0.173913	0.413793	0.0892857	0	0.0384615	0.0625	0.114583				2314_62
	2397_156	0.0483871	0.0689655	0.0535714	0	0.230769	0.14	0.140625				2397_156
	2777_48	0.103448	0.15	0.0357143	0	0.134615	0.104167	0.0947368				2777_48
	2827_49	0.15625	0.25	0.232143	0	0.14	0.113636	0.152174				2827_49
	2827_148	0.15625	0.25	0.25	0	0.14	0.113636	0.146739				2827_148
	2831_155	0.227273	0.12069	0.0357143	0	0.36	0.166667	0.157895				2831_155
	2852_172	0.0645161	0.0666667	0.0740741	0	0.113636	0.0789474	0.0777778				2852_172
	2852_188	0.0645161	0.0666667	0.0740741	0	0.113636	0.0789474	0.0777778				2852_188
	3207_185	0.0757576	0.183333	0.0357143	0	0.08	0.0454545	0.0549451				3207_185
	3233_135	0.03125	0.0689655	0.0714286	0	0.04	0.0833333	0.0549451				3233_135
	3278_38	0.258065	0.224138	0.104167	0	0.175	0.25	0.180723				3278_38
	3284_167	0.0357143	0.0689655	0.0434783	0	0.1875	0.0652174	0.0543478				3284_167
	3359_19	0.0892857	0.116667	0.111111	0	0.0961538	0.0625	0.0625				3359_19
	3394_120	0.285714	0.342105	0.15	0	0.145833	0.0681818	0.128049				3394_120
	3464_236	0.046875	0.133333	0.0357143	0	0.12	0.0454545	0.0744681				3464_236
	3599_23	0.0869565	0.0833333	0.178571	0	0.1	0.104167	0.119792				3599_23
	3632_181	0.151515	0.233333	0.173077	0	0.12	0.08	0.172043				3632_181
	3720_160	0.112903	0.111111	0.22	0	0.208333	0.159091	0.18617				3720_160
	3772_40	0.0892857	0.0517241	0.192308	0	0.108696	0.0833333	0.183908				3772_40
	3881_96	0.078125	0.131579	0.0555556	0	0.125	0.06	0.0638298				3881_96
	3923_76	0.0454545	0.0892857	0.0535714	0	0.0576923	0.113636	0.0842105				3923_76
	4229_201	0.24	0.333333	0.185185	0	0.173077	0.130435	0.184783				4229_201
	4255_64	0.0333333	0.0862069	0.12963	0	0.0625	0.1	0.0904255				4255_64
	4309_167	0.0681818	0.12069	0.0892857	0	0.0576923	0.108696	0.0473684				4309_167
	4566_115	0.106061	0.05	0.1	0	0.159091	0.285714	0.0625				4566_115
	4611_131	0.159091	0.0833333	0.037037	0	0.115385	0.0416667	0.0315789				4611_131
	4772_102	0.0909091	0.1	0.14	0	0.08	0.229167	0.177083				4772_102
	4852_55	0.359375	0.25	0.203704	0	0.18	0.18	0.126316				4852_55
	4993_168	0.333333	0.316667	0.111111	0	0.18	0.26087	0.159574				4993_168
	5030_156	0.046875	0.0517241	0.0535714	0	0.0576923	0.12	0.0904255				5030_156
	5050_95	0.229167	0.35	0.107143	0	0.192308	0.1875	0.212766				5050_95
	5123_238	0.142857	0.05	0.0535714	0	0.0769231	0.0869565	0.0885417				5123_238
	5557_68	0.112903	0.0862069	0.115385	0	0.115385	0.142857	0.0543478				5557_68
	5728_28	0.333333	0.37037	0.037037	0	0.0952381	0.047619	0.0842697				5728_28
	5819_50	0.189655	0.133333	0.0535714	0	0.0961538	0.0652174	0.11413				5819_50
	5821_205	0.0833333	0.075	0.0925926	0	0.18	0.125	0.0733333				5821_205
	5935_40	0.140625	0.203704	0.0576923	0	0.0576923	0.1	0.0625				5935_40
	5974_112	0.0322581	0.04	0.037037	0	0.0961538	0.0416667	0.0531915				5974_112
	6026_113	0.25	0.116667	0.0625	0	0.159091	0.136364	0.131579				6026_113
	6052_134	0.155172	0.131579	0.195652	0	0.22	0.145833	0.109375				6052_134
	6067_84	0.0454545	0.0833333	0.04	0	0.2	0.0416667	0.0376344				6067_84
	6098_162	0.106061	0.0689655	0.12963	0	0.08	0.130435	0.108696				6098_162
	6328_236	0.19697	0.285714	0.107143	0	0.2	0.14	0.138298				6328_236
	6453_131	0.212121	0.233333	0.12963	0	0.230769	0.113636	0.18617				6453_131
	6680_51	0.151515	0.16	0.0576923	0	0.2	0.108696	0.0815217				6680_51
	6729_184	0.03125	0.103448	0.0357143	0	0.173077	0.145833	0.046875				6729_184
	6820_214	0.030303	0.05	0.0357143	0	0.153846	0.08	0.0531915				6820_214
	6938_226	0.09375	0.1	0.0892857	0	0.211538	0.0625	0.152632				6938_226
	6938_234	0.09375	0.1	0.0892857	0	0.211538	0.0625	0.152632				6938_234
	6938_235	0.09375	0.1	0.0892857	0	0.211538	0.0625	0.152632				6938_235
	6939_86	0.109375	0.166667	0.0535714	0	0.153846	0.14	0.104167				6939_86
	6984_154	0.0909091	0.142857	0.0357143	0	0.0961538	0.0869565	0.0957447				6984_154
	7171_133	0.0606061	0.166667	0.0434783	0	0.0454545	0.0416667	0.0421053				7171_133
	7200_204	0.106061	0.116667	0.0357143	0	0.192308	0.24	0.0537634				7200_204
	7261_192	0.1	0.232143	0.0961538	0	0.24	0.295455	0.178161				7261_192
	7461_22	0.107143	0.15	0.0535714	0	0.134615	0.0434783	0.1				7461_22
	7543_51	0.09375	0.116667	0.0892857	0	0.12	0.130435	0.0904255				7543_51
	7543_58	0.09375	0.116667	0.0892857	0	0.14	0.130435	0.0957447				7543_58
	7638_156	0.0483871	0.0576923	0.037037	0	0.08	0.113636	0.076087				7638_156
	8274_78	0.0967742	0.05	0.0384615	0	0.0869565	0.0416667	0.0549451				8274_78
	9320_69	0.30303	0.283333	0.0535714	0	0.395833	0.166667	0.226316				9320_69
	9390_183	0.0967742	0.0666667	0.037037	0	0.0652174	0.0869565	0.048913				9390_183
	6023_35	0.0666667	0.0689655	0.0454545	0	0.0454545	0.0625	0.0274725				6023_35
	1161_170	0.030303	0.0333333	0.0535714	0	0.04	0.0227273	0.0376344				1161_170
	1735_171	0.03125	0.0333333	0.0681818	0	0.04	0.0217391	0.0777778				1735_171
	1936_92	0.0606061	0.0384615	0.0535714	0	0.0961538	0.0208333	0.0315789				1936_92
	3097_108	0.104167	0.0862069	0.0384615	0	0.145833	0.0227273	0.0989583				3097_108
	3741_190	0.0357143	0.0833333	0.0535714	0	0.0576923	0.02	0.0526316				3741_190
	4717_42	0.116667	0.189655	0.115385	0	0.25	0.0227273	0.17033				4717_42
	5808_24	0.0740741	0.125	0.0357143	0	0.108696	0.0217391	0.0585106				5808_24
	6016_10	0.121212	0.1	0.166667	0	0.0416667	0	0.048913				6016_10
	6269_25	0.0714286	0.0833333	0.0625	0	0.05	0.0238095	0.0444444				6269_25
	6687_54	0.05	0.0384615	0.0555556	0	0.229167	0.0227273	0.05				6687_54
	6687_104	0.078125	0.0555556	0.0576923	0	0.0625	0.0208333	0.043956				6687_104
	6876_113	0.125	0.211538	0.0384615	0	0.0576923	0	0.0631579				6876_113
	7100_215	0.0625	0.155172	0.0555556	0	0.125	0	0.0425532				7100_215
	7166_109	0.0909091	0.0862069	0.037037	0	0.0769231	0	0.037234				7166_109
	7301_21	0.183333	0.216667	0.0740741	0	0.0434783	0	0.0815217				7301_21
	7445_168	0.15625	0.2	0.0714286	0	0.173077	0.02	0.076087				7445_168
	1382_15	0.0689655	0.0535714	0.037037	0	0.047619	0.0217391	0.0227273				1382_15
	2706_146	0.046875	0.05	0.0357143	0	0.04	0.02	0.0107527				2706_146
	2820_72	0.0333333	0.037037	0.0576923	0	0.0454545	0	0.0176471				2820_72
	4016_144	0.09375	0.0333333	0.037037	0	0.0384615	0	0.0106383				4016_144
	5982_22	0.0757576	0.0833333	0.0535714	0	0.0416667	0.0208333	0.0271739				5982_22
	6698_66	0.078125	0.0517241	0.06	0	0.047619	0.0263158	0.0116279				6698_66
	3766_181	0.0806452	0.1	0.037037	0	0	0.0416667	0.0478723				3766_181
	4891_233	0.125	0.116667	0.0357143	0	0.0192308	0.0625	0.0869565				4891_233
	5268_73	0.0909091	0.0689655	0.0357143	0	0	0.0416667	0.03125				5268_73
	5901_85	0.09375	0.0333333	0.0535714	0	0.0192308	0.0625	0.03125				5901_85
	6186_127	0.359375	0.327586	0.0714286	0	0.02	0.0869565	0.0797872				6186_127
	6399_182	0.1	0.155172	0.0769231	0	0.0227273	0.075	0.0454545				6399_182
	6399_183	0.09375	0.166667	0.0714286	0	0.0192308	0.0681818	0.0531915				6399_183
	6480_177	0.121212	0.0862069	0.0357143	0	0.0208333	0.047619	0.0425532				6480_177
	6946_63	0.0454545	0.05	0.0357143	0	0.0192308	0.0833333	0.0364583				6946_63
	7935_69	0.0483871	0.1	0.0769231	0	0.02	0.0625	0.0625				7935_69
	8257_51	0.151515	0.0833333	0.0769231	0	0.0217391	0.108696	0.076087				8257_51
	1590_153	0.0333333	0.0333333	0.04	0	0.0217391	0.125	0.0271739				1590_153
	1590_205	0.05	0.0333333	0.04	0	0	0.125	0.0271739				1590_205
	6620_222	0.04	0.0666667	0.037037	0	0	0.0434783	0.0268817				6620_222
	2069_10	0.0535714	0.0535714	0.0416667	0	0.025	0.0238095	0.091954				2069_10
	2490_109	0.030303	0.0714286	0.0357143	0	0.0192308	0	0.0364583				2490_109
	3889_210	0.258621	0.173077	0.0625	0	0.0208333	0.0217391	0.0792683				3889_210
	4050_51	0.0625	0.0333333	0.0714286	0	0	0.0263158	0.037234				4050_51
	5748_183	0.0757576	0.05	0.0892857	0	0.0192308	0.0227273	0.0478723				5748_183
	6687_211	0.0806452	0.0555556	0.0576923	0	0	0.0208333	0.0384615				6687_211
	1136_194	0.046875	0.05	0.037037	0	0	0	0.0280899				1136_194
	1136_195	0.046875	0.05	0.037037	0	0	0	0.0280899				1136_195
	2530_125	0.0322581	0.037037	0.0526316	0	0	0	0.0133333				2530_125
	2590_93	0.0909091	0.172414	0.037037	0	0	0	0.0232558				2590_93
	3810_56	0.0483871	0.0666667	0.06	0	0.0217391	0.0217391	0.0268817				3810_56
	5697_129	0.0833333	0.0344828	0.037037	0	0.0208333	0	0.0157895				5697_129
	6938_16	0.078125	0.05	0.0357143	0	0.0192308	0	0.0106383				6938_16
	7974_75	0.09375	0.0333333	0.0357143	0	0.0192308	0	0.0263158				7974_75
	8095_60	0.0689655	0.0862069	0.0384615	0	0	0.02	0.0159574				8095_60
	4_116	0.0757576	0.0833333	0	0.115385	0.0384615	0.0434783	0.0549451				4_116
	44_60	0.078125	0.1	0	0.0357143	0.0769231	0.0526316	0.037234				44_60
	235_223	0.0833333	0.0517241	0.0185185	0.0357143	0.16	0.125	0.0483871				235_223
	306_214	0.109375	0.145833	0.0178571	0.0357143	0.14	0.0869565	0.0684211				306_214
	350_84	0.0333333	0.05	0	0.166667	0.261905	0.181818	0.0406977				350_84
	393_57	0.0555556	0.224138	0	0.05	0.0769231	0.0652174	0.0537634				393_57
	436_60	0.363636	0.357143	0.0178571	0.0357143	0.0384615	0.1	0.0729167				436_60
	691_107	0.15625	0.125	0.0192308	0.0833333	0.1	0.0454545	0.104396				691_107
	850_105	0.378788	0.266667	0.0185185	0.0357143	0.333333	0.130435	0.168478				850_105
	956_236	0.046875	0.0666667	0	0.0384615	0.134615	0.06	0.0631579				956_236
	956_237	0.046875	0.0666667	0	0.0384615	0.134615	0.06	0.0631579				956_237
	956_238	0.046875	0.0666667	0	0.0384615	0.134615	0.06	0.0631579				956_238
	956_239	0.046875	0.0666667	0	0.0384615	0.134615	0.06	0.0631579				956_239
	1093_174	0.030303	0.0833333	0	0.0714286	0.0833333	0.075	0.0730337				1093_174
	1159_236	0.209677	0.172414	0.0192308	0.0357143	0.26	0.125	0.0824176				1159_236
	1195_7	0.0961538	0.115385	0.02	0.0833333	0.136364	0.0909091	0.077381				1195_7
	1284_132	0.1875	0.116667	0.02	0.115385	0.0869565	0.047619	0.0698925				1284_132
	1306_229	0.189655	0.12963	0.02	0.0833333	0.309524	0.05	0.111111				1306_229
	1729_145	0.171875	0.130435	0.0185185	0.192308	0.0769231	0.0416667	0.0989583				1729_145
	1775_171	0.0625	0.0666667	0.0178571	0.107143	0.0576923	0.0625	0.0473684				1775_171
	1804_21	0.0535714	0.133333	0	0.0416667	0.108696	0.0869565	0.0543478				1804_21
	1931_193	0.407407	0.394737	0	0.0833333	0.5	0.136364	0.261628				1931_193
	2011_80	0.0806452	0.103448	0.02	0.0454545	0.0416667	0.0434783	0.0585106				2011_80
	2494_12	0.285714	0.258621	0.0192308	0.115385	0.125	0.104167	0.0806452				2494_12
	2566_193	0.0344828	0.0517241	0.0192308	0.0454545	0.115385	0.06	0.0364583				2566_193
	2596_119	0.078125	0.05	0	0.0714286	0.192308	0.06	0.076087				2596_119
	3875_19	0.129032	0.1	0.0178571	0.0357143	0.125	0.047619	0.0860215				3875_19
	4009_41	0.03125	0.0833333	0.0185185	0.0714286	0.0384615	0.0833333	0.0645161				4009_41
	4024_33	0.177419	0.166667	0.0185185	0.0357143	0.125	0.195652	0.0842105				4024_33
	4375_78	0.09375	0.116667	0	0.142857	0.115385	0.075	0.0789474				4375_78
	4700_21	0.242424	0.258621	0.0185185	0.0357143	0.229167	0.08	0.117021				4700_21
	4718_130	0.112903	0.0862069	0.0192308	0.0357143	0.0769231	0.04	0.0813953				4718_130
	4718_222	0.1	0.0740741	0.0192308	0.0357143	0.0769231	0.04	0.091954				4718_222
	4914_48	0.16129	0.1	0.0185185	0.0384615	0.0384615	0.04	0.0578947				4914_48
	4991_90	0.166667	0.133333	0.02	0.0357143	0.152174	0.0681818	0.076087				4991_90
	5014_237	0.030303	0.05	0.0208333	0.0357143	0.142857	0.1	0.038961				5014_237
	5305_77	0.109375	0.166667	0.0185185	0.0357143	0.0576923	0.06	0.0677083				5305_77
	5451_143	0.151515	0.103448	0.0185185	0.0384615	0.26	0.130435	0.107527				5451_143
	5708_37	0.424242	0.466667	0	0.192308	0.48	0.227273	0.182796				5708_37
	6016_137	0.151515	0.0862069	0.0185185	0.115385	0.0869565	0.142857	0.0978261				6016_137
	6272_153	0.212121	0.183333	0	0.0714286	0.173077	0.208333	0.0894737				6272_153
	6405_140	0.234375	0.283333	0.0178571	0.0357143	0.307692	0.26	0.111702				6405_140
	6419_127	0.166667	0.275862	0.0192308	0.0357143	0.153846	0.0833333	0.0572917				6419_127
	6508_188	0.0757576	0.1	0.0185185	0.107143	0.2	0.0652174	0.0789474				6508_188
	6567_12	0.424242	0.362069	0	0.0357143	0.38	0.227273	0.2				6567_12
	6959_97	0.0454545	0.0666667	0.0192308	0.0769231	0.0384615	0.0416667	0.0585106				6959_97
	7618_79	0.203125	0.2	0.0185185	0.107143	0.0652174	0.0869565	0.146739				7618_79
	7904_83	0.333333	0.327586	0.0178571	0.0909091	0.153846	0.0652174	0.0879121				7904_83
	7904_103	0.333333	0.327586	0.0178571	0.0909091	0.153846	0.0652174	0.0879121				7904_103
	7940_226	0.109375	0.15	0	0.0769231	0.1875	0.104167	0.0824176				7940_226
	8518_167	0.0666667	0.1	0.02	0.0714286	0.175	0.159091	0.0903614				8518_167
	8518_178	0.0666667	0.1	0.02	0.0714286	0.175	0.159091	0.0903614				8518_178
	8518_199	0.0666667	0.1	0.02	0.0714286	0.175	0.159091	0.0903614				8518_199
	8610_148	0.0625	0.0517241	0	0.0416667	0.108696	0.0454545	0.0833333				8610_148
	104_168	0.030303	0.0333333	0.0185185	0.153846	0.0416667	0.0869565	0.0265957				104_168
	2151_38	0.0967742	0.05	0.0178571	0.0357143	0.0416667	0.0416667	0.0268817				2151_38
	2304_47	0.121212	0.0833333	0	0.0357143	0.0384615	0.06	0.0157895				2304_47
	2689_51	0.136364	0.05	0	0.0384615	0.0576923	0.08	0.0157895				2689_51
	3155_86	0.151515	0.0689655	0.025	0.0769231	0.0416667	0.0416667	0.0215054				3155_86
	3592_88	0.0454545	0.0517241	0.02	0.0384615	0.0416667	0.0434783	0.00574713				3592_88
	4322_196	0.0757576	0.0689655	0	0.0357143	0.0384615	0.0416667	0.0260417				4322_196
	4619_141	0.05	0.0666667	0	0.0769231	0.06	0.0416667	0.015625				4619_141
	6153_48	0.0645161	0.05	0	0.0454545	0.0961538	0.0625	0.0271739				6153_48
	6153_71	0.0645161	0.0666667	0	0.0454545	0.0961538	0.0625	0.0271739				6153_71
	142_168	0.0740741	0.216667	0	0.0416667	0.134615	0.0208333	0.0677083				142_168
	737_184	0.0909091	0.137931	0	0.107143	0.0961538	0.02	0.03125				737_184
	1416_36	0.0606061	0.103448	0.0192308	0.0357143	0.0434783	0	0.0483871				1416_36
	1523_81	0.181818	0.15	0	0.0384615	0.0384615	0	0.0885417				1523_81
	1822_169	0.151515	0.133333	0	0.0384615	0.0416667	0	0.0380435				1822_169
	2803_6	0.03125	0.0666667	0.0185185	0.0714286	0.119048	0.0263158	0.046875				2803_6
	3592_235	0.0454545	0.0862069	0.02	0.0769231	0.0625	0	0.0574713				3592_235
	4148_62	0.0757576	0.0892857	0.0192308	0.0416667	0.0576923	0.0238095	0.0631579				4148_62
	4149_49	0.136364	0.05	0	0.107143	0.0576923	0.0217391	0.0368421				4149_49
	5067_117	0.0606061	0.0666667	0.0178571	0.142857	0.0769231	0.0208333	0.0364583				5067_117
	5566_29	0.109375	0.111111	0	0.0357143	0.14	0.0208333	0.0549451				5566_29
	6336_202	0.0555556	0.037037	0	0.0357143	0.08	0	0.0505618				6336_202
	6336_203	0.0555556	0.115385	0.0208333	0.0357143	0.12	0.0227273	0.0730337				6336_203
	6577_58	0.0757576	0.0740741	0.0185185	0.0714286	0.04	0.02	0.03125				6577_58
	7885_15	0.0454545	0.0833333	0.0185185	0.0357143	0.134615	0.0217391	0.09375				7885_15
	8842_38	0.0454545	0.0517241	0.0178571	0.115385	0.125	0.0238095	0.0322581				8842_38
	769_92	0.0757576	0.0666667	0.0178571	0.0357143	0.0384615	0.0208333	0.0208333				769_92
	1162_57	0.0757576	0.05	0	0.0416667	0.125	0.02	0.0268817				1162_57
	2164_73	0.030303	0.0333333	0.0185185	0.0357143	0.0434783	0	0				2164_73
	2225_116	0.177419	0.0714286	0.0217391	0.0384615	0.0625	0.0208333	0.021978				2225_116
	2856_60	0.03125	0.0666667	0.0178571	0.0714286	0.0434783	0	0.0277778				2856_60
	3720_66	0.145161	0.259259	0	0.0416667	0.0416667	0	0.0263158				3720_66
	3720_67	0.145161	0.259259	0	0.0416667	0.0416667	0	0.0263158				3720_67
	4660_46	0.0806452	0.05	0.0227273	0.0833333	0.0681818	0.0263158	0.0227273				4660_46
	5079_92	0.0322581	0.0666667	0.0192308	0.0357143	0.0769231	0.0217391	0.0222222				5079_92
	5257_187	0.136364	0.0833333	0	0.0714286	0.0384615	0	0.0212766				5257_187
	5963_227	0.0606061	0.0344828	0.0178571	0.0714286	0.0384615	0	0.0208333				5963_227
	7301_228	0.103448	0.116667	0.0185185	0.1	0.0434783	0.0217391	0.0217391				7301_228
	7537_47	0.0606061	0.119048	0.0185185	0.0357143	0.0769231	0.02	0.015625				7537_47
	8738_45	0.04	0.0555556	0	0.0384615	0.108696	0.02	0.0217391				8738_45
	2593_38	0.030303	0.0344828	0	0.0416667	0	0.04	0.03125				2593_38
	3835_175	0.19697	0.103448	0	0.0357143	0.0227273	0.0789474	0.0555556				3835_175
	5630_62	0.0454545	0.0333333	0	0.0357143	0	0.0526316	0.0315789				5630_62
	6184_49	0.193548	0.277778	0	0.0384615	0	0.0526316	0.0647059				6184_49
	6564_13	0.030303	0.0333333	0.0192308	0.0357143	0	0.047619	0.0572917				6564_13
	2344_183	0.046875	0.0333333	0	0.0357143	0	0.0416667	0.0224719				2344_183
	2768_225	0.030303	0.0454545	0.0178571	0.0714286	0.0192308	0.0416667	0.015625				2768_225
	4220_203	0.030303	0.0344828	0	0.0714286	0	0.0416667	0.0108696				4220_203
	1504_136	0.151515	0.116667	0	0.0384615	0.0238095	0	0.037234				1504_136
	2270_127	0.0606061	0.12963	0.0178571	0.0384615	0	0.0208333	0.0444444				2270_127
	3902_174	0.03125	0.1	0.0227273	0.125	0	0.0294118	0.0714286				3902_174
	4082_23	0.030303	0.0333333	0	0.0357143	0	0.0208333	0.0322581				4082_23
	4566_72	0.0909091	0.05	0.02	0.0454545	0.0227273	0	0.0631579				4566_72
	4608_47	0.0909091	0.0862069	0.0185185	0.107143	0.0192308	0	0.0368421				4608_47
	4768_87	0.106061	0.0434783	0	0.0357143	0.0192308	0	0.03125				4768_87
	5860_89	0.0862069	0.0384615	0.0192308	0.0416667	0.0192308	0	0.0376344				5860_89
	6853_238	0.242424	0.0652174	0	0.0714286	0	0	0.0638298				6853_238
	7166_200	0.0454545	0.0344828	0.0185185	0.0357143	0.0192308	0.0208333	0.0319149				7166_200
	7605_189	0.0606061	0.0740741	0	0.0357143	0.0192308	0	0.0315789				7605_189
	7632_53	0.0606061	0.0517241	0.0185185	0.107143	0.02	0	0.037234				7632_53
	176_126	0.0689655	0.116667	0	0.0357143	0.0217391	0.02	0.0157895				176_126
	706_174	0.0333333	0.0344828	0	0.0384615	0.0227273	0	0.0176471				706_174
	706_207	0.0333333	0.0344828	0	0.0384615	0.0227273	0	0.00588235				706_207
	1213_161	0.0909091	0.1	0.0217391	0.0357143	0	0	0.0277778				1213_161
	1288_188	0.03125	0.0666667	0	0.05	0.02	0	0.0107527				1288_188
	1485_189	0.030303	0.0333333	0.0178571	0.0357143	0	0.02	0.0263158				1485_189
	3875_225	0.046875	0.0333333	0.0178571	0.0357143	0.0208333	0.0238095	0.0215054				3875_225
	4225_33	0.116667	0.0517241	0	0.0416667	0	0.0208333	0.00543478				4225_33
	5083_185	0.030303	0.0333333	0.0185185	0.0384615	0	0.0208333	0.00526316				5083_185
	5191_91	0.0714286	0.05	0.02	0.153846	0	0	0.0164835				5191_91
	5395_157	0.0757576	0.04	0	0.0357143	0.0192308	0.02	0.0263158				5395_157
	6057_63	0.140625	0.116667	0.0185185	0.0384615	0	0	0.0263158				6057_63
	6171_42	0.030303	0.0517241	0	0.0714286	0	0	0.0157895				6171_42
	7518_171	0.046875	0.0344828	0.02	0.0357143	0.0192308	0	0.0166667				7518_171
	7583_132	0.0862069	0.06	0.0208333	0.0357143	0	0.0238095	0				7583_132
	7583_152	0.0517241	0.06	0.0208333	0.0357143	0	0.0238095	0				7583_152
	3_136	0.403226	0.35	0.0178571	0	0.134615	0.0869565	0.101064				3_136
	69_185	0.151515	0.241379	0	0	0.0961538	0.125	0.0416667				69_185
	75_76	0.112903	0.0526316	0	0	0.125	0.0625	0.037234				75_76
	208_63	0.0322581	0.0333333	0	0	0.166667	0.0714286	0.0364583				208_63
	240_183	0.112903	0.103448	0	0	0.22	0.08	0.0572917				240_183
	276_104	0.1875	0.321429	0	0	0.0434783	0.0454545	0.0963855				276_104
	358_225	0.216667	0.0344828	0.02	0	0.1	0.125	0.0666667				358_225
	455_6	0.151515	0.241379	0.0178571	0	0.18	0.108696	0.0449438				455_6
	514_140	0.0909091	0.133333	0	0	0.115385	0.0869565	0.0421053				514_140
	687_95	0.030303	0.1	0.0192308	0	0.0384615	0.0416667	0.0315789				687_95
	789_19	0.0576923	0.116667	0.0178571	0	0.230769	0.0869565	0.0604396				789_19
	922_158	0.140625	0.15	0	0	0.104167	0.0625	0.0744681				922_158
	982_80	0.287879	0.184211	0	0	0.22	0.0434783	0.0684211				982_80
	992_82	0.172414	0.15	0	0	0.0769231	0.104167	0.0473684				992_82
	1039_104	0.166667	0.12069	0.0185185	0	0.0434783	0.0526316	0.0568182				1039_104
	1099_8	0.15625	0.0666667	0.0208333	0	0.0833333	0.0454545	0.0449438				1099_8
	1605_15	0.136364	0.183333	0.0192308	0	0.0769231	0.08	0.0638298				1605_15
	1668_47	0.209677	0.15	0	0	0.0961538	0.06	0.09375				1668_47
	1855_53	0.106061	0.206897	0	0	0.108696	0.0882353	0.0813953				1855_53
	1906_30	0.0483871	0.0666667	0.0178571	0	0.0769231	0.06	0.0578947				1906_30
	1915_141	0.181818	0.104167	0	0	0.0961538	0.104167	0.0904255				1915_141
	1925_189	0.05	0.166667	0	0	0.0384615	0.0416667	0.0473684				1925_189
	2224_113	0.140625	0.12069	0	0	0.0961538	0.08	0.0842105				2224_113
	2285_100	0.109375	0.160714	0	0	0.1	0.0434783	0.0597826				2285_100
	2511_54	0.21875	0.189655	0	0	0.192308	0.08	0.0645161				2511_54
	2511_59	0.21875	0.189655	0	0	0.18	0.08	0.0645161				2511_59
	2532_95	0.030303	0.05	0	0	0.12	0.0833333	0.03125				2532_95
	2734_84	0.433333	0.366667	0	0	0.3	0.12	0.130208				2734_84
	2912_50	0.16	0.0714286	0	0	0.04	0.06	0.0526316				2912_50
	3017_65	0.28125	0.153846	0.0192308	0	0.0416667	0.06	0.0789474				3017_65
	3042_239	0.03125	0.0333333	0.0192308	0	0.0384615	0.04	0.0549451				3042_239
	3181_59	0.0322581	0.05	0	0	0.153846	0.0652174	0.0430108				3181_59
	3252_71	0.078125	0.05	0	0	0.04	0.0416667	0.0531915				3252_71
	3339_160	0.151515	0.155172	0.0208333	0	0.104167	0.0526316	0.0585106				3339_160
	3343_14	0.0757576	0.0517241	0	0	0.0833333	0.0434783	0.0543478				3343_14
	3681_96	0.15625	0.142857	0	0	0.0576923	0.08	0.0543478				3681_96
	4024_105	0.112903	0.0833333	0	0	0.125	0.0434783	0.0421053				4024_105
	4145_105	0.0757576	0.0833333	0	0	0.08	0.047619	0.0376344				4145_105
	4218_54	0.0909091	0.0666667	0	0	0.1	0.0416667	0.0315789				4218_54
	4317_188	0.140625	0.183333	0	0	0.208333	0.0952381	0.0597826				4317_188
	4330_232	0.0967742	0.06	0.02	0	0.22	0.173913	0.112903				4330_232
	4548_75	0.0483871	0.116667	0	0	0.14	0.0416667	0.037234				4548_75
	4571_97	0.125	0.0625	0	0	0.14	0.104167	0.09375				4571_97
	4700_20	0.129032	0.05	0.0192308	0	0.04	0.06	0.0638298				4700_20
	4789_145	0.0454545	0.0740741	0	0	0.18	0.0714286	0.045977				4789_145
	4918_215	0.209677	0.142857	0	0	0.0961538	0.0416667	0.0449438				4918_215
	4939_122	0.142857	0.208333	0.0227273	0	0.152174	0.047619	0.0679012				4939_122
	4971_158	0.109375	0.0652174	0	0	0.0434783	0.04	0.0326087				4971_158
	4993_75	0.0454545	0.05	0.0185185	0	0.0384615	0.0652174	0.0425532				4993_75
	5082_91	0.0909091	0.0925926	0	0	0.147059	0.0434783	0.0361446				5082_91
	5194_228	0.106061	0.116667	0.0185185	0	0.153846	0.0909091	0.0789474				5194_228
	5420_63	0.166667	0.05	0.0178571	0	0.06	0.0625	0.0520833				5420_63
	5448_185	0.214286	0.216667	0	0	0.14	0.125	0.0631579				5448_185
	5512_75	0.181818	0.115385	0	0	0.0384615	0.0416667	0.0885417				5512_75
	5723_53	0.0606061	0.116667	0	0	0.0833333	0.0652174	0.0652174				5723_53
	6775_235	0.171875	0.183333	0	0	0.0769231	0.113636	0.0526316				6775_235
	6904_15	0.483871	0.5	0.0208333	0	0.295455	0.190476	0.147059				6904_15
	6904_183	0.483333	0.5	0.0208333	0	0.295455	0.190476	0.156977				6904_183
	6907_156	0.0757576	0.0344828	0	0	0.06	0.05	0.0393258				6907_156
	6991_18	0.125	0.204545	0	0	0.159091	0.145833	0.0842105				6991_18
	7024_132	0.136364	0.104167	0	0	0.14	0.0416667	0.0706522				7024_132
	7068_152	0.0689655	0.111111	0	0	0.46	0.229167	0.147368				7068_152
	7402_149	0.030303	0.037037	0.0185185	0	0.16	0.0416667	0.0416667				7402_149
	7618_134	0.1875	0.2	0.0185185	0	0.0434783	0.0434783	0.103261				7618_134
	7742_47	0.0357143	0.137931	0	0	0.12	0.0714286	0.0322581				7742_47
	8332_154	0.21875	0.178571	0	0	0.0555556	0.0416667	0.0326087				8332_154
	8738_102	0.1	0.12963	0	0	0.0625	0.06	0.0652174				8738_102
	9275_21	0.155172	0.172414	0	0	0.210526	0.0625	0.0789474				9275_21
	697_64	0.121212	0.0517241	0	0	0.0909091	0.0625	0.0243902				697_64
	954_25	0.0606061	0.08	0	0	0.0384615	0.0434783	0.0263158				954_25
	1514_85	0.03125	0.05	0	0	0.08	0.08	0.0271739				1514_85
	1798_140	0.0806452	0.116667	0	0	0.08	0.0714286	0.0297619				1798_140
	2657_33	0.0806452	0.0454545	0.0185185	0	0.04	0.0625	0.0263158				2657_33
	2977_100	0.0892857	0.0576923	0	0	0.04	0.145833	0				2977_100
	3325_66	0.0344828	0.05	0	0	0.0576923	0.04	0.0157895				3325_66
	3741_80	0.0344828	0.0333333	0.0178571	0	0.0384615	0.104167	0.0265957				3741_80
	4359_56	0.0909091	0.0689655	0	0	0.0769231	0.04	0.0210526				4359_56
	5274_188	0.0454545	0.0689655	0	0	0.0652174	0.0714286	0.0119048				5274_188
	6745_131	0.0454545	0.0517241	0	0	0.0434783	0.0454545	0.0280899				6745_131
	7840_123	0.0645161	0.0333333	0	0	0.12	0.04	0.015625				7840_123
	9157_68	0.046875	0.0666667	0	0	0.0652174	0.0714286	0.0222222				9157_68
	9212_181	0.0517241	0.0535714	0	0	0.166667	0.0625	0.0280899				9212_181
	92_135	0.0757576	0.0689655	0	0	0.0576923	0	0.0380435				92_135
	372_207	0.145161	0.310345	0.0178571	0	0.1	0.0227273	0.0842697				372_207
	604_194	0.0606061	0.137931	0	0	0.0961538	0.0227273	0.0322581				604_194
	748_12	0.05	0.0357143	0.0178571	0	0.115385	0.0208333	0.0364583				748_12
	784_61	0.151515	0.12069	0	0	0.1	0.0217391	0.0842105				784_61
	1072_9	0.0483871	0.0535714	0.0178571	0	0.0384615	0	0.0572917				1072_9
	1586_19	0.0666667	0.0833333	0	0	0.06	0.02	0.0531915				1586_19
	1604_143	0.375	0.416667	0	0	0.173913	0.0238095	0.11413				1604_143
	2464_225	0.030303	0.15	0	0	0.134615	0.0208333	0.0585106				2464_225
	2543_74	0.181818	0.0689655	0	0	0.1	0.0217391	0.0674157				2543_74
	2671_183	0.121212	0.133333	0	0	0.115385	0.0217391	0.0388889				2671_183
	2897_150	0.0806452	0.0833333	0	0	0.0869565	0.0238095	0.0322581				2897_150
	2912_227	0.12	0.113636	0	0	0.04	0.02	0.0421053				2912_227
	3529_160	0.196429	0.26087	0	0	0.23913	0	0.0625				3529_160
	3638_236	0.15625	0.05	0	0	0.0576923	0.0227273	0.0425532				3638_236
	3875_18	0.129032	0.1	0.0178571	0	0.125	0.0238095	0.0752688				3875_18
	4150_33	0.0625	0.103448	0.0192308	0	0.115385	0.02	0.0684211				4150_33
	4230_18	0.05	0.0333333	0	0	0.0434783	0.0227273	0.0319149				4230_18
	4555_130	0.275862	0.15	0.0192308	0	0.0869565	0.0227273	0.0322581				4555_130
	4991_87	0.0909091	0.0833333	0	0	0.0909091	0	0.0326087				4991_87
	5444_230	0.0625	0.0384615	0	0	0.0384615	0.02	0.0322581				5444_230
	5583_9	0.181818	0.216667	0	0	0.1	0	0.0543478				5583_9
	5665_165	0.287879	0.185185	0	0	0.0833333	0	0.05				5665_165
	5925_140	0.136364	0.133333	0.0185185	0	0.06	0.0208333	0.0376344				5925_140
	5945_83	0.166667	0.116667	0.0178571	0	0.1	0.0208333	0.0833333				5945_83
	6336_67	0.111111	0.0925926	0.0208333	0	0.06	0.0227273	0.0397727				6336_67
	6487_135	0.046875	0.1	0	0	0.0769231	0	0.0333333				6487_135
	6730_10	0.0517241	0.0925926	0.0192308	0	0.0869565	0.0208333	0.0430108				6730_10
	6876_88	0.134615	0.0625	0	0	0.0384615	0	0.03125				6876_88
	6982_214	0.046875	0.0689655	0.0178571	0	0.0384615	0	0.0493827				6982_214
	7650_237	0.0454545	0.0357143	0	0	0.04	0	0.0526316				7650_237
	7731_15	0.133333	0.0892857	0	0	0.181818	0	0.0632184				7731_15
	92_102	0.0757576	0.0689655	0	0	0.0576923	0	0.0271739				92_102
	101_6	0.030303	0.0384615	0.0192308	0	0.04	0	0.0260417				101_6
	199_224	0.0909091	0.0333333	0	0	0.0384615	0	0.0104167				199_224
	269_221	0.0869565	0.125	0	0	0.0625	0.0217391	0.0212766				269_221
	334_15	0.03125	0.1	0	0	0.0769231	0	0.015625				334_15
	479_117	0.0625	0.05	0.0185185	0	0.0576923	0	0.0105263				479_117
	1172_43	0.0322581	0.0961538	0	0	0.0454545	0	0.0163043				1172_43
	1537_130	0.046875	0.0625	0	0	0.0416667	0	0.0108696				1537_130
	1848_172	0.0606061	0.116667	0	0	0.05	0.0217391	0.0215054				1848_172
	2620_201	0.0967742	0.0344828	0.0185185	0	0.0384615	0.0217391	0.00537634				2620_201
	2752_96	0.151515	0.0833333	0	0	0.0625	0.0217391	0.0260417				2752_96
	3167_208	0.0606061	0.1	0	0	0.08	0	0.0260417				3167_208
	3594_101	0.0454545	0.0333333	0	0	0.0384615	0	0.0104167				3594_101
	3790_86	0.030303	0.0333333	0	0	0.0769231	0	0.0104167				3790_86
	4331_23	0.03125	0.0357143	0.0178571	0	0.06	0	0.0215054				4331_23
	4645_132	0.030303	0.037037	0	0	0.0416667	0.0208333	0.00520833				4645_132
	5146_12	0.151515	0.0689655	0	0	0.0961538	0	0.00520833				5146_12
	5520_204	0.318182	0.293103	0	0	0.0652174	0	0.0182927				5520_204
	5681_135	0.0517241	0.0434783	0	0	0.0625	0	0.0210526				5681_135
	7002_128	0.0666667	0.0666667	0.0217391	0	0.0909091	0	0.0297619				7002_128
	7081_93	0.0806452	0.0666667	0	0	0.0625	0	0				7081_93
	7296_40	0.0625	0.0689655	0	0	0.0416667	0	0.0164835				7296_40
	7601_128	0.030303	0.0357143	0	0	0.05	0	0.0176471				7601_128
	8584_121	0.0625	0.0862069	0	0	0.1	0.0208333	0.0215054				8584_121
	8898_91	0.0434783	0.0666667	0	0	0.0625	0	0.0114943				8898_91
	2729_52	0.08	0.166667	0.0185185	0	0.02	0.108696	0.0617978				2729_52
	2994_179	0.106061	0.160714	0	0	0.02	0.04	0.0505618				2994_179
	3217_41	0.0606061	0.05	0	0	0	0.0416667	0.0368421				3217_41
	3722_208	0.15625	0.103448	0	0	0.0208333	0.0454545	0.056962				3722_208
	3722_219	0.15625	0.0862069	0	0	0.0217391	0.0454545	0.0576923				3722_219
	3722_221	0.15625	0.0862069	0	0	0.0217391	0.0454545	0.0576923				3722_221
	4487_20	0.03125	0.0517241	0	0	0	0.0869565	0.0537634				4487_20
	1550_30	0.030303	0.0333333	0	0	0	0.04	0.0105263				1550_30
	1696_21	0.0454545	0.0517241	0.0185185	0	0.02	0.0454545	0.0260417				1696_21
	2778_78	0.030303	0.05	0.0185185	0	0.0192308	0.0416667	0				2778_78
	3590_133	0.030303	0.0517241	0	0	0	0.0526316	0.0164835				3590_133
	4718_199	0.15	0.0517241	0.02	0	0.0192308	0.06	0.0168539				4718_199
	5457_13	0.0517241	0.0357143	0	0	0.0192308	0.0714286	0.0163043				5457_13
	1563_237	0.0606061	0.1	0.0178571	0	0.02	0.0217391	0.0478723				1563_237
	1915_139	0.121212	0.104167	0	0	0.0192308	0	0.0531915				1915_139
	2033_183	0.078125	0.0833333	0	0	0	0	0.0322581				2033_183
	2083_215	0.109375	0.0666667	0	0	0.02	0.0208333	0.104167				2083_215
	2698_17	0.030303	0.0333333	0.02	0	0	0.0208333	0.0449438				2698_17
	3394_65	0.160714	0.289474	0.0227273	0	0.0208333	0.0217391	0.0632184				3394_65
	3732_23	0.214286	0.283333	0	0	0	0	0.0364583				3732_23
	4050_227	0.0625	0.0333333	0.0178571	0	0.0238095	0.0263158	0.037234				4050_227
	4050_233	0.0625	0.0333333	0.0178571	0	0.0238095	0.0263158	0.037234				4050_233
	4407_22	0.0869565	0.108696	0	0	0.0208333	0.025	0.0523256				4407_22
	4629_126	0.103448	0.133333	0.0185185	0	0.0192308	0.02	0.0319149				4629_126
	4699_152	0.166667	0.0535714	0	0	0	0.02	0.0483871				4699_152
	4890_128	0.15625	0.0689655	0	0	0	0.0227273	0.060241				4890_128
	4912_179	0.0454545	0.0333333	0	0	0.02	0	0.0319149				4912_179
	6037_74	0.0454545	0.0357143	0	0	0.02	0.02	0.0416667				6037_74
	6241_21	0.0483871	0.0666667	0	0	0	0	0.0364583				6241_21
	182_13	0.0757576	0.107143	0	0	0.0192308	0	0.00526316				182_13
	199_173	0.0454545	0.0333333	0	0	0	0	0.00520833				199_173
	199_220	0.0322581	0.0555556	0	0	0	0	0				199_220
	492_164	0.0454545	0.0666667	0	0	0.0192308	0	0.0260417				492_164
	526_177	0.0606061	0.116667	0	0	0.02	0	0.0157895				526_177
	677_27	0.030303	0.0555556	0	0	0	0	0.010989				677_27
	709_115	0.030303	0.05	0	0	0	0	0.0107527				709_115
	804_182	0.0606061	0.12069	0	0	0.02	0.0208333	0.0265957				804_182
	902_114	0.030303	0.0689655	0	0	0	0	0.0105263				902_114
	908_175	0.046875	0.0357143	0	0	0.0208333	0	0.0265957				908_175
	919_150	0.0606061	0.06	0.0178571	0	0	0	0.0208333				919_150
	973_231	0.05	0.0517241	0	0	0.0238095	0	0.011236				973_231
	991_86	0.030303	0.0333333	0	0	0	0	0.015625				991_86
	991_103	0.030303	0.0333333	0	0	0	0	0.015625				991_103
	1009_129	0.030303	0.0333333	0	0	0.0192308	0	0.00526316				1009_129
	1021_218	0.030303	0.0333333	0	0	0	0	0.00526316				1021_218
	1099_122	0.0517241	0.0862069	0	0	0.025	0	0.0121951				1099_122
	1177_82	0.046875	0.166667	0.0178571	0	0	0	0.0260417				1177_82
	1195_151	0.0357143	0.0576923	0	0	0	0.0217391	0				1195_151
	1280_128	0.078125	0.05	0	0	0	0	0.0265957				1280_128
	1345_116	0.0454545	0.0666667	0	0	0	0	0.0260417				1345_116
	1433_140	0.0454545	0.0666667	0	0	0	0.02	0.0104167				1433_140
	1516_48	0.0517241	0.037037	0	0	0.0192308	0	0.0113636				1516_48
	1523_45	0.0909091	0.0333333	0	0	0	0	0.015625				1523_45
	1565_19	0.0606061	0.0333333	0	0	0.0208333	0	0.0217391				1565_19
	1581_46	0.030303	0.0384615	0	0	0.0263158	0	0				1581_46
	1627_226	0.109375	0.116667	0	0	0.0192308	0.0238095	0.0260417				1627_226
	1676_198	0.0454545	0.05	0	0	0	0	0				1676_198
	1676_234	0.106061	0.103448	0	0	0	0	0.0210526				1676_234
	1721_52	0.0454545	0.0357143	0	0	0	0	0.0108696				1721_52
	1841_219	0.0517241	0.0925926	0	0	0.0277778	0	0.0240964				1841_219
	2033_191	0.0454545	0.0333333	0	0	0	0	0.00537634				2033_191
	2096_217	0.0322581	0.0517241	0	0	0	0	0				2096_217
	2123_183	0.037037	0.0384615	0	0	0.02	0	0.00520833				2123_183
	2264_139	0.05	0.0344828	0	0	0	0	0.00526316				2264_139
	2319_222	0.0606061	0.05	0	0	0	0	0				2319_222
	2397_91	0.0333333	0.0344828	0	0	0.0192308	0.02	0.015625				2397_91
	2419_35	0.109375	0.0517241	0	0	0	0	0				2419_35
	2563_65	0.0322581	0.1	0	0	0.02	0	0.0265957				2563_65
	2590_206	0.0454545	0.12069	0	0	0	0	0.0174419				2590_206
	2798_135	0.0757576	0.0862069	0.0185185	0	0	0.0294118	0.0113636				2798_135
	2957_195	0.0483871	0.0740741	0	0	0	0	0				2957_195
	2958_121	0.0454545	0.0333333	0	0	0	0	0.00549451				2958_121
	3056_218	0.0625	0.0666667	0	0	0	0	0.0106383				3056_218
	3083_218	0.0645161	0.0344828	0	0	0.0192308	0	0.0164835				3083_218
	3137_204	0.0454545	0.0666667	0	0	0	0	0.0104167				3137_204
	3166_89	0.030303	0.0344828	0	0	0	0	0				3166_89
	3423_76	0.0535714	0.0333333	0	0	0.0192308	0.0208333	0.015625				3423_76
	3444_87	0.03125	0.05	0	0	0	0	0.0114943				3444_87
	3463_148	0.03125	0.0344828	0	0	0.0192308	0.02	0				3463_148
	3590_53	0.030303	0.0344828	0	0	0.0217391	0.0263158	0.010989				3590_53
	3780_128	0.078125	0.0333333	0	0	0	0	0.011236				3780_128
	3923_235	0.0454545	0.0357143	0	0	0.0192308	0	0.00526316				3923_235
	4018_41	0.106061	0.133333	0	0	0	0	0.0263158				4018_41
	4050_181	0.046875	0.0666667	0.0178571	0	0.0238095	0.0263158	0.00531915				4050_181
	4084_75	0.0576923	0.05	0	0	0.0192308	0	0.0265957				4084_75
	4149_235	0.0454545	0.0333333	0	0	0	0.0217391	0.0159574				4149_235
	4151_202	0.0606061	0.0652174	0.0178571	0	0.0192308	0.02	0				4151_202
	4225_126	0.0666667	0.05	0	0	0	0.0208333	0				4225_126
	4300_227	0.0322581	0.0333333	0	0	0	0.0208333	0				4300_227
	4331_110	0.0333333	0.0344828	0	0	0	0	0.00526316				4331_110
	4350_59	0.03125	0.05	0	0	0.0227273	0	0				4350_59
	4367_161	0.0967742	0.0357143	0	0	0	0.025	0.0178571				4367_161
	4394_45	0.0757576	0.05	0	0	0	0	0.00537634				4394_45
	4394_113	0.0757576	0.05	0	0	0	0	0.00537634				4394_113
	4471_100	0.0606061	0.0714286	0	0	0	0	0.0208333				4471_100
	4555_214	0.0862069	0.1	0	0	0	0.0227273	0.016129				4555_214
	4601_71	0.030303	0.0535714	0.0178571	0	0	0	0.0263158				4601_71
	4648_83	0.03125	0.0333333	0	0	0	0	0				4648_83
	4717_234	0.0333333	0.0344828	0	0	0	0	0				4717_234
	4724_74	0.0757576	0.0689655	0	0	0.0192308	0	0.0105263				4724_74
	4725_65	0.03125	0.05	0.0178571	0	0	0.02	0.015625				4725_65
	4749_191	0.0454545	0.037037	0	0	0.02	0	0.010989				4749_191
	4852_206	0.03125	0.05	0	0	0	0	0				4852_206
	4924_175	0.0757576	0.0833333	0	0	0.0192308	0	0.0105263				4924_175
	4929_148	0.0454545	0.0333333	0.0192308	0	0	0	0.0105263				4929_148
	5017_128	0.0454545	0.0333333	0.0185185	0	0	0	0				5017_128
	5057_163	0.0454545	0.0555556	0	0	0	0	0				5057_163
	5075_153	0.030303	0.0666667	0	0	0.02	0	0				5075_153
	5148_74	0.030303	0.0689655	0	0	0	0	0.00555556				5148_74
	5209_110	0.0517241	0.0344828	0	0	0	0	0.0178571				5209_110
	5209_193	0.0517241	0.0517241	0	0	0	0	0.0180723				5209_193
	5214_154	0.03125	0.0333333	0	0	0	0	0.0106383				5214_154
	5225_105	0.0344828	0.0357143	0	0	0	0	0.021978				5225_105
	5233_137	0.0454545	0.05	0.0185185	0	0.0208333	0.02	0				5233_137
	5262_196	0.05	0.0555556	0	0	0	0	0				5262_196
	5280_235	0.0606061	0.05	0	0	0	0	0.0227273				5280_235
	5304_132	0.05	0.0333333	0.0178571	0	0.0217391	0	0.010989				5304_132
	5336_235	0.03125	0.05	0	0	0	0	0				5336_235
	5341_134	0.030303	0.0333333	0	0	0	0.0208333	0.0210526				5341_134
	5366_16	0.0625	0.0357143	0	0	0	0	0.00543478				5366_16
	5399_74	0.0454545	0.04	0	0	0	0	0				5399_74
	5410_49	0.0909091	0.0434783	0	0	0	0.0208333	0				5410_49
	5448_203	0.0652174	0.0666667	0	0	0	0	0.0105263				5448_203
	5454_201	0.0454545	0.0517241	0	0	0.0192308	0	0				5454_201
	5454_218	0.0454545	0.0517241	0	0	0.0192308	0	0				5454_218
	5673_194	0.0757576	0.0666667	0	0	0	0	0.00724638				5673_194
	5821_215	0.05	0.1	0	0	0	0	0.0197368				5821_215
	5841_238	0.0757576	0.0333333	0	0	0	0	0				5841_238
	5865_204	0.166667	0.116667	0	0	0	0	0.0260417				5865_204
	6186_145	0.03125	0.0344828	0.0178571	0	0	0	0.0159574				6186_145
	6207_69	0.0625	0.0535714	0	0	0	0	0.0104167				6207_69
	6270_132	0.030303	0.0344828	0	0	0.0192308	0	0.0263158				6270_132
	6328_129	0.030303	0.0344828	0	0	0.0192308	0	0.00526316				6328_129
	6364_101	0.0454545	0.0344828	0	0	0	0	0				6364_101
	6377_239	0.0322581	0.0344828	0	0	0.0227273	0	0				6377_239
	6455_131	0.0344828	0.037037	0	0	0	0	0				6455_131
	6620_88	0.0384615	0.0925926	0	0	0	0	0.0108696				6620_88
	6716_10	0.0454545	0.0344828	0	0	0	0.02	0.00520833				6716_10
	6774_62	0.0606061	0.05	0.0185185	0	0	0	0				6774_62
	6905_88	0.03125	0.0357143	0.0178571	0	0.0208333	0.0238095	0.0280899				6905_88
	6982_112	0.15	0.103448	0.0178571	0	0.0192308	0	0.0185185				6982_112
	6997_48	0.0483871	0.05	0	0	0	0	0				6997_48
	7004_108	0.0483871	0.0666667	0	0	0.0192308	0	0.00526316				7004_108
	7090_105	0.0757576	0.0833333	0	0	0.0217391	0	0.0107527				7090_105
	7100_166	0.046875	0.0517241	0	0	0	0	0.0106383				7100_166
	7124_235	0.0483871	0.103448	0	0	0	0.0217391	0				7124_235
	7142_217	0.09375	0.0869565	0	0	0	0.0208333	0.0263158				7142_217
	7171_23	0.0909091	0.0833333	0	0	0	0	0				7171_23
	7316_11	0.046875	0.05	0	0	0	0	0.00520833				7316_11
	7632_12	0.0454545	0.0862069	0	0	0	0	0.0212766				7632_12
	7723_50	0.03125	0.05	0	0	0.02	0	0				7723_50
	7756_219	0.09375	0.133333	0	0	0	0.0217391	0.021978				7756_219
	7763_222	0.030303	0.05	0	0	0	0	0.00520833				7763_222
	7787_81	0.0344828	0.0333333	0	0	0	0	0.0287356				7787_81
	7818_176	0.103448	0.137931	0	0	0	0	0.0106383				7818_176
	7866_84	0.0606061	0.0666667	0	0	0.0208333	0	0.0163043				7866_84
	8195_234	0.0454545	0.0333333	0	0	0	0	0				8195_234
	8405_122	0.0384615	0.04	0	0	0	0	0				8405_122
	8423_176	0.037037	0.12963	0.02	0	0	0	0.0107527				8423_176
	8539_61	0.0535714	0.05	0	0	0	0	0				8539_61
	8577_100	0.0517241	0.0344828	0	0	0	0	0				8577_100
	8680_11	0.05	0.0333333	0	0	0	0	0				8680_11
	9103_27	0.106061	0.125	0	0	0	0	0.0060241				9103_27
	10264_60	0.0344828	0.0689655	0	0	0.025	0	0.0176471				10264_60
	7_180	0.0806452	0.0166667	0.12963	0.153846	0.173077	0.0833333	0.107527				7_180
	36_30	0.15	0.0227273	0.446429	0.0833333	0.125	0.42	0.373684				36_30
	187_157	0.0333333	0	0.181818	0.0769231	0.0576923	0.075	0.0851064				187_157
	260_91	0.0757576	0	0.134615	0.214286	0.153846	0.108696	0.163158				260_91
	417_93	0.0322581	0.0166667	0.173913	0.166667	0.119048	0.195652	0.134409				417_93
	523_163	0.03125	0	0.0576923	0.0357143	0.0576923	0.04	0.110526				523_163
	626_78	0.0454545	0.0172414	0.25	0.464286	0.26	0.479167	0.393617				626_78
	858_202	0.030303	0.0172414	0.111111	0.142857	0.0454545	0.1	0.107527				858_202
	1047_85	0.0454545	0.0172414	0.0740741	0.107143	0.0384615	0.06	0.0531915				1047_85
	1172_26	0.0322581	0	0.0769231	0.05	0.0454545	0.0714286	0.0666667				1172_26
	1287_139	0.030303	0.0166667	0.0384615	0.0357143	0.0576923	0.0625	0.0376344				1287_139
	1331_81	0.0384615	0.025	0.0869565	0.0454545	0.0625	0.108696	0.0388889				1331_81
	1547_68	0.0454545	0.0166667	0.339286	0.458333	0.3125	0.413043	0.478723				1547_68
	1631_171	0.0454545	0	0.0740741	0.0714286	0.12	0.1	0.0684211				1631_171
	1735_94	0.046875	0	0.0454545	0.0833333	0.06	0.0434783	0.0333333				1735_94
	1806_75	0.151515	0.0227273	0.107143	0.0714286	0.153846	0.1875	0.182796				1806_75
	1827_19	0.109375	0	0.0740741	0.0384615	0.0384615	0.0434783	0.03125				1827_19
	1878_207	0.0333333	0	0.0740741	0.166667	0.0454545	0.0454545	0.0543478				1878_207
	1933_44	0.216667	0.0192308	0.1	0.285714	0.26	0.1875	0.152941				1933_44
	2262_181	0.109375	0.0172414	0.0892857	0.0769231	0.0454545	0.104167	0.0743243				2262_181
	2774_78	0.109375	0.0208333	0.037037	0.107143	0.0769231	0.06	0.0729167				2774_78
	2814_183	0.0517241	0.0192308	0.108696	0.1	0.0454545	0.0434783	0.0591398				2814_183
	3026_223	0.121212	0	0.0925926	0.0714286	0.0416667	0.1875	0.0631579				3026_223
	3070_215	0.030303	0.02	0.203704	0.178571	0.0384615	0.0625	0.18617				3070_215
	3193_138	0.030303	0	0.410714	0.285714	0.192308	0.326087	0.398936				3193_138
	3229_55	0.030303	0.0166667	0.0357143	0.0357143	0.115385	0.08	0.12766				3229_55
	3229_115	0.030303	0	0.0714286	0.107143	0.0576923	0.06	0.037234				3229_115
	3502_13	0.12069	0.025	0.04	0.115385	0.06	0.04	0.0531915				3502_13
	3502_29	0.12069	0.025	0.04	0.115385	0.06	0.04	0.0531915				3502_29
	3616_183	0.0483871	0.02	0.134615	0.107143	0.0576923	0.04	0.146739				3616_183
	3627_227	0.030303	0	0.0869565	0.107143	0.1	0.104167	0.0752688				3627_227
	3772_129	0.0357143	0.0172414	0.230769	0.0555556	0.108696	0.229167	0.215909				3772_129
	3953_128	0.0625	0.0172414	0.075	0.0909091	0.0681818	0.075	0.0411765				3953_128
	4082_94	0.030303	0.0166667	0.160714	0.107143	0.0769231	0.0416667	0.0652174				4082_94
	4082_96	0.030303	0.0166667	0.160714	0.107143	0.0769231	0.0416667	0.0652174				4082_96
	4082_117	0.030303	0.0166667	0.160714	0.107143	0.0769231	0.0416667	0.0652174				4082_117
	4378_8	0.0967742	0.0238095	0.134615	0.230769	0.14	0.136364	0.0989583				4378_8
	4438_186	0.0333333	0.0166667	0.108696	0.153846	0.04	0.152174	0.0947368				4438_186
	5057_25	0.0606061	0	0.192308	0.0833333	0.173077	0.166667	0.104167				5057_25
	5443_85	0.0606061	0.0178571	0.111111	0.153846	0.06	0.0909091	0.0833333				5443_85
	5641_204	0.0555556	0	0.0625	0.05	0.04	0.04	0.032967				5641_204
	5693_8	0.103448	0.0192308	0.37037	0.214286	0.0416667	0.16	0.159091				5693_8
	5806_70	0.140625	0.0166667	0.0384615	0.214286	0.1875	0.0652174	0.0736842				5806_70
	6014_102	0.030303	0.0172414	0.214286	0.269231	0.0625	0.0833333	0.105263				6014_102
	6062_216	0.106061	0.0178571	0.152174	0.166667	0.130435	0.236842	0.184524				6062_216
	6163_100	0.030303	0	0.142857	0.142857	0.04	0.0833333	0.106383				6163_100
	6357_171	0.1	0.0208333	0.0357143	0.0357143	0.0961538	0.04	0.0416667				6357_171
	6761_21	0.0806452	0.0185185	0.230769	0.461538	0.06	0.145833	0.145161				6761_21
	6761_109	0.0967742	0.0185185	0.230769	0.461538	0.12	0.145833	0.16129				6761_109
	6768_12	0.0909091	0	0.142857	0.346154	0.104167	0.142857	0.126582				6768_12
	7351_68	0.0625	0	0.04	0.0384615	0.16	0.0454545	0.104651				7351_68
	7721_233	0.0625	0	0.115385	0.227273	0.113636	0.0869565	0.166667				7721_233
	7913_99	0.0645161	0.0192308	0.0961538	0.0357143	0.0454545	0.0681818	0.0888889				7913_99
	8695_216	0.03125	0	0.214286	0.375	0.142857	0.26087	0.261905				8695_216
	3394_73	0.0357143	0.025	0.0434783	0.0769231	0.0833333	0.104167	0.0229885				3394_73
	3502_86	0.12069	0.025	0.04	0.0769231	0.06	0.04	0.0265957				3502_86
	6480_107	0.030303	0	0.0357143	0.0714286	0.0416667	0.047619	0.0159574				6480_107
	7147_8	0.0606061	0.0172414	0.0535714	0.0714286	0.0576923	0.06	0.0217391				7147_8
	36_71	0.05	0	0.0357143	0.0416667	0.06	0.02	0.0421053				36_71
	37_156	0.0625	0.0166667	0.388889	0.357143	0.173913	0.0227273	0.217391				37_156
	1227_95	0.0454545	0	0.0357143	0.0357143	0.04	0.02	0.03125				1227_95
	5630_115	0.030303	0.0166667	0.0357143	0.0357143	0.145833	0.0263158	0.0421053				5630_115
	5630_132	0.030303	0.0166667	0.0357143	0.0357143	0.145833	0.0263158	0.0315789				5630_132
	5743_150	0.0909091	0.0166667	0.107143	0.153846	0.0384615	0	0.0625				5743_150
	6114_86	0.0606061	0	0.0357143	0.0714286	0.0384615	0.0208333	0.0842105				6114_86
	7066_111	0.0454545	0.0185185	0.214286	0.0384615	0.0961538	0.02	0.12766				7066_111
	1162_15	0.030303	0	0.0535714	0.0416667	0.0416667	0.02	0.016129				1162_15
	4834_172	0.030303	0	0.0384615	0.0714286	0.06	0.0217391	0.0263158				4834_172
	6269_238	0.0714286	0.0172414	0.0625	0.0357143	0.125	0.0238095	0.021978				6269_238
	8805_136	0.037037	0.0166667	0.0416667	0.0909091	0.0454545	0	0.0294118				8805_136
	1177_173	0.0625	0.0166667	0.0555556	0.0384615	0.0192308	0.08	0.0989583				1177_173
	1848_21	0.0454545	0.0166667	0.0576923	0.0714286	0.025	0.0652174	0.0645161				1848_21
	2904_175	0.030303	0.0166667	0.166667	0.125	0.0227273	0.125	0.11828				2904_175
	3118_222	0.0625	0.0185185	0.12963	0.285714	0.0208333	0.145833	0.148352				3118_222
	3278_183	0.0333333	0.0172414	0.0416667	0.111111	0	0.0555556	0.0654762				3278_183
	3924_187	0.046875	0	0.0925926	0.0769231	0.02	0.0416667	0.0483871				3924_187
	4223_40	0.030303	0	0.0357143	0.0416667	0.0192308	0.108696	0.0315789				4223_40
	5469_63	0.0645161	0	0.06	0.0384615	0	0.0434783	0.0388889				5469_63
	5566_116	0.03125	0.0185185	0.125	0.107143	0.02	0.0416667	0.0769231				5566_116
	5571_221	0.106061	0.0208333	0.0769231	0.0714286	0.02	0.06	0.0364583				5571_221
	5796_18	0.0606061	0.0166667	0.0714286	0.0357143	0	0.0434783	0.0674157				5796_18
	5819_216	0.03125	0.0166667	0.0535714	0.2	0.0192308	0.0434783	0.048913				5819_216
	6133_37	0.0625	0	0.16	0.0384615	0.0192308	0.195652	0.179775				6133_37
	6761_142	0.0645161	0	0.0961538	0.0357143	0.02	0.06	0.0478723				6761_142
	7612_168	0.09375	0	0.351852	0.192308	0.0208333	0.142857	0.231579				7612_168
	7721_116	0.0416667	0.0192308	0.0769231	0.181818	0.0227273	0.0869565	0.0833333				7721_116
	7721_224	0.0625	0	0.0576923	0.0909091	0	0.0434783	0.0595238				7721_224
	7865_52	0.03125	0	0.0714286	0.321429	0.0192308	0.04	0.0879121				7865_52
	670_107	0.030303	0.0166667	0.037037	0.142857	0.0192308	0.0416667	0.0157895				670_107
	2270_69	0.0625	0	0.0357143	0.0384615	0	0.0416667	0.0166667				2270_69
	2650_7	0.0757576	0	0.037037	0.0769231	0.0192308	0.0625	0.0212766				2650_7
	2767_90	0.030303	0.0178571	0.0357143	0.142857	0	0.0454545	0.0280899				2767_90
	127_56	0.0322581	0.0172414	0.0576923	0.107143	0.0192308	0	0.0520833				127_56
	1887_145	0.0606061	0.0166667	0.0892857	0.0714286	0.0192308	0.0208333	0.0585106				1887_145
	5194_110	0.0454545	0	0.0555556	0.0714286	0	0	0.0315789				5194_110
	6091_136	0.078125	0.0217391	0.0357143	0.0384615	0	0	0.0421053				6091_136
	6207_104	0.04	0.0178571	0.111111	0.111111	0.0192308	0.0208333	0.046875				6207_104
	6981_113	0.037037	0	0.0416667	0.136364	0	0	0.0588235				6981_113
	7323_118	0.0333333	0	0.0555556	0.125	0.0192308	0.0217391	0.1				7323_118
	9277_128	0.0806452	0.0166667	0.115385	0.136364	0	0.0217391	0.109195				9277_128
	1827_103	0.0606061	0	0.0555556	0.0384615	0	0	0.015625				1827_103
	4028_105	0.0645161	0	0.0357143	0.0357143	0	0	0				4028_105
	5105_136	0.0357143	0	0.047619	0.0416667	0	0.02	0.0159574				5105_136
	5399_59	0.030303	0	0.0555556	0.0384615	0.0192308	0.0208333	0.0210526				5399_59
	6894_169	0.030303	0	0.0357143	0.0357143	0.0192308	0.0208333	0.00526316				6894_169
	7539_235	0.03125	0	0.107143	0.0416667	0	0	0.016129				7539_235
	14_19	0.030303	0	0.06	0	0.0384615	0.04	0.0526316				14_19
	75_91	0.0645161	0	0.0357143	0	0.0625	0.0434783	0.0531915				75_91
	6835_114	0.109375	0	0.037037	0	0.104167	0.173913	0.0879121				6835_114
	6887_13	0.15	0	0.0384615	0	0.0576923	0.0625	0.0322581				6887_13
	6950_129	0.19697	0.0166667	0.0535714	0	0.0961538	0.136364	0.143617				6950_129
	7758_213	0.0625	0	0.111111	0	0.0384615	0.08	0.0572917				7758_213
	990_105	0.03125	0.0166667	0.0892857	0	0.04	0.04	0.0105263				990_105
	4536_21	0.03125	0.0166667	0.037037	0	0.0769231	0.0416667	0.0104167				4536_21
	6015_213	0.0333333	0	0.037037	0	0.0384615	0.06	0.0260417				6015_213
	6015_219	0.0333333	0	0.037037	0	0.0384615	0.06	0.0260417				6015_219
	6040_207	0.0333333	0.02	0.0769231	0	0.0416667	0.0652174	0.016129				6040_207
	6499_145	0.0909091	0.0208333	0.0357143	0	0.0576923	0.1	0.0260417				6499_145
	61_230	0.0322581	0.0166667	0.0535714	0	0.0625	0	0.037234				61_230
	2686_103	0.0454545	0.0166667	0.037037	0	0.0434783	0	0.0473684				2686_103
	2956_20	0.0357143	0	0.0416667	0	0.115385	0.0238095	0.0473684				2956_20
	4608_230	0.030303	0.0172414	0.037037	0	0.0384615	0.02	0.0473684				4608_230
	5204_224	0.0454545	0	0.0384615	0	0.0576923	0.02	0.0215054				5204_224
	5641_117	0.0555556	0	0.04	0	0.04	0	0.0274725				5641_117
	238_69	0.030303	0	0.0714286	0	0.02	0.0454545	0.0421053				238_69
	440_128	0.03125	0	0.111111	0	0	0.08	0.038961				440_128
	2696_142	0.0625	0	0.0925926	0	0.0192308	0.06	0.0416667				2696_142
	7921_166	0.030303	0	0.0535714	0	0	0.04	0.0478723				7921_166
	2652_182	0.0909091	0.0172414	0.06	0	0.0238095	0.0454545	0.0108696				2652_182
	6939_201	0.03125	0	0.0357143	0	0.0192308	0.04	0.015625				6939_201
	1537_217	0.030303	0.0208333	0.0576923	0	0	0.0227273	0.0326087				1537_217
	3616_192	0.0483871	0.0192308	0.037037	0	0.0192308	0.02	0.0380435				3616_192
	4699_109	0.0333333	0.0178571	0.0740741	0	0	0	0.0483871				4699_109
	5384_191	0.030303	0.0178571	0.0535714	0	0.0192308	0.0227273	0.0572917				5384_191
	904_19	0.0322581	0	0.0384615	0	0	0	0.00520833				904_19
	1473_109	0.030303	0	0.0925926	0	0	0.0208333	0.0106383				1473_109
	2011_232	0.0322581	0.0172414	0.04	0	0.0208333	0	0.0265957				2011_232
	2696_9	0.046875	0	0.0384615	0	0	0	0.015625				2696_9
	3042_55	0.03125	0	0.0535714	0	0	0	0.0164835				3042_55
	4296_119	0.030303	0	0.047619	0	0	0	0.00581395				4296_119
	4296_140	0.030303	0	0.047619	0	0	0	0.00581395				4296_140
	4588_144	0.046875	0	0.037037	0	0.02	0.0208333	0.011236				4588_144
	5711_228	0.0952381	0	0.037037	0	0	0	0.0210526				5711_228
	5768_142	0.03125	0	0.0555556	0	0	0	0.0210526				5768_142
	5867_25	0.03125	0	0.0357143	0	0	0	0.0111111				5867_25
	6327_150	0.03125	0.0166667	0.107143	0	0	0	0.0212766				6327_150
	7249_68	0.03125	0	0.037037	0	0	0.0217391	0.0212766				7249_68
	1537_164	0.030303	0	0.0192308	0.153846	0.0833333	0.0454545	0.032967				1537_164
	2203_42	0.121212	0.0172414	0.0178571	0.0714286	0.0769231	0.04	0.0416667				2203_42
	2270_132	0.030303	0.0185185	0.0178571	0.0769231	0.06	0.145833	0.0944444				2270_132
	4112_181	0.030303	0.0166667	0.0185185	0.107143	0.0576923	0.136364	0.0578947				4112_181
	4200_91	0.030303	0	0	0.142857	0.0434783	0.0952381	0.0380435				4200_91
	6257_110	0.0806452	0.0166667	0.0208333	0.0833333	0.0652174	0.06	0.032967				6257_110
	383_28	0.0454545	0.0172414	0	0.0384615	0.0434783	0.0333333	0.0111111				383_28
	187_106	0.03125	0	0.0185185	0.0714286	0.0384615	0.0238095	0.0572917				187_106
	2589_192	0.0483871	0.0166667	0.0178571	0.107143	0.0681818	0.0263158	0.0348837				2589_192
	2958_107	0.0757576	0.0166667	0	0.0357143	0.06	0.0238095	0.0494505				2958_107
	3696_121	0.0666667	0.0178571	0	0.107143	0.0416667	0.0227273	0.0473684				3696_121
	4101_111	0.0454545	0.025	0.0185185	0.0714286	0.08	0	0.046875				4101_111
	4211_88	0.030303	0	0	0.0714286	0.0769231	0	0.0526316				4211_88
	5754_176	0.0645161	0.0172414	0.0178571	0.0384615	0.1	0.02	0.0473684				5754_176
	6868_109	0.0322581	0.0166667	0	0.0714286	0.0833333	0	0.0337079				6868_109
	8005_10	0.0606061	0	0.0185185	0.0714286	0.06	0.0208333	0.0578947				8005_10
	3181_40	0.0483871	0	0	0.0384615	0.0384615	0.0217391	0.0268817				3181_40
	3183_74	0.106061	0.0185185	0	0.0357143	0.04	0.0217391	0.0263158				3183_74
	4381_214	0.0606061	0.0172414	0	0.107143	0.134615	0	0.0217391				4381_214
	7357_31	0.030303	0.0166667	0	0.0357143	0.0416667	0	0.0210526				7357_31
	1425_239	0.030303	0	0.0185185	0.0357143	0	0.04	0.0388889				1425_239
	3204_198	0.03125	0.0166667	0.02	0.0357143	0.02	0.0625	0.0315789				3204_198
	5037_115	0.0357143	0.0166667	0.0227273	0.0384615	0	0.075	0.0397727				5037_115
	7401_219	0.030303	0.0166667	0.0178571	0.115385	0	0.04	0.0520833				7401_219
	7449_64	0.030303	0	0.02	0.0769231	0	0.0434783	0.0319149				7449_64
	2229_45	0.078125	0.0166667	0.0192308	0.0357143	0.0192308	0.04	0.0215054				2229_45
	3743_202	0.0333333	0	0	0.0714286	0	0.0416667	0.0108696				3743_202
	6009_157	0.0454545	0	0	0.0769231	0	0.0652174	0.00520833				6009_157
	6761_113	0.0322581	0.0185185	0.0192308	0.0357143	0.02	0.04	0.0159574				6761_113
	8348_65	0.0833333	0	0	0.0416667	0.0277778	0.0588235	0.0174419				8348_65
	691_183	0.046875	0	0.0192308	0.0416667	0	0.0227273	0.032967				691_183
	1065_160	0.03125	0.0166667	0.0192308	0.107143	0.0192308	0	0.046875				1065_160
	1561_8	0.03125	0.0166667	0.0185185	0.0714286	0	0	0.0315789				1561_8
	6626_150	0.046875	0	0.0192308	0.0357143	0.0217391	0	0.0368421				6626_150
	7635_193	0.0454545	0.0166667	0.0185185	0.0357143	0	0.0208333	0.0333333				7635_193
	93_86	0.046875	0	0.0192308	0.0714286	0.02	0.0217391	0.0111111				93_86
	462_59	0.0483871	0	0	0.0833333	0	0	0.0113636				462_59
	1131_208	0.030303	0	0	0.0357143	0	0	0.00520833				1131_208
	1412_152	0.0454545	0	0	0.0714286	0	0	0				1412_152
	1475_77	0.0606061	0	0.0185185	0.0357143	0	0.02	0.00520833				1475_77
	2175_180	0.0454545	0	0	0.0357143	0.0192308	0.02	0.0208333				2175_180
	2189_173	0.030303	0	0	0.0357143	0.0192308	0	0.00526316				2189_173
	2417_212	0.030303	0.0166667	0.0178571	0.0357143	0	0	0.0217391				2417_212
	3188_41	0.0517241	0	0.0178571	0.0416667	0.0208333	0	0.0157895				3188_41
	3215_55	0.03125	0	0.0178571	0.0384615	0	0.0208333	0.0157895				3215_55
	3272_234	0.0384615	0	0.0192308	0.0454545	0.0208333	0	0.00531915				3272_234
	3449_120	0.0625	0.0166667	0	0.0357143	0	0	0.010989				3449_120
	3502_115	0.0535714	0	0	0.0769231	0.0208333	0	0.00555556				3502_115
	4864_24	0.0454545	0	0.0185185	0.0357143	0	0	0.0157895				4864_24
	5322_126	0.0806452	0.0166667	0	0.0714286	0	0	0				5322_126
	5716_172	0.03125	0	0.0185185	0.0384615	0	0	0.0106383				5716_172
	5806_83	0.03125	0	0	0.0357143	0	0	0.00520833				5806_83
	5973_126	0.030303	0.0166667	0	0.0384615	0	0	0.00520833				5973_126
	6015_228	0.0434783	0	0	0.0555556	0	0.0208333	0				6015_228
	6432_71	0.0757576	0	0	0.0384615	0.0192308	0.02	0.0260417				6432_71
	6432_127	0.0757576	0	0	0.0384615	0.0192308	0.02	0.0260417				6432_127
	6855_176	0.0322581	0.0166667	0	0.0416667	0.02	0	0.0263158				6855_176
	7060_18	0.03125	0	0	0.0357143	0	0	0.0210526				7060_18
	7460_28	0.030303	0	0	0.0357143	0	0	0.00520833				7460_28
	7763_139	0.0606061	0.0166667	0.0178571	0.0357143	0	0.0227273	0.0260417				7763_139
	1272_12	0.106061	0.0166667	0.0208333	0	0.104167	0.0681818	0.0989583				1272_12
	4428_144	0.078125	0.0166667	0.0217391	0	0.0769231	0.0869565	0.0425532				4428_144
	4845_197	0.0517241	0.0166667	0.0238095	0	0.136364	0.166667	0.043956				4845_197
	4982_51	0.121212	0.0227273	0.0208333	0	0.104167	0.0681818	0.037234				4982_51
	5975_162	0.0606061	0.0166667	0.0185185	0	0.16	0.04	0.119792				5975_162
	6357_198	0.0333333	0	0.0178571	0	0.115385	0.06	0.0364583				6357_198
	7271_74	0.0625	0	0	0	0.12	0.0454545	0.0684211				7271_74
	7323_134	0.0806452	0.0217391	0.0185185	0	0.0384615	0.0434783	0.0425532				7323_134
	8152_104	0.030303	0.0172414	0	0	0.0652174	0.0869565	0.0691489				8152_104
	65_119	0.030303	0.0172414	0	0	0.145833	0.0416667	0.0263158				65_119
	358_156	0.05	0	0	0	0.1	0.0416667	0.0222222				358_156
	1258_15	0.0454545	0	0.0185185	0	0.04	0.06	0.0105263				1258_15
	1417_139	0.0606061	0.0166667	0	0	0.0769231	0.04	0.0265957				1417_139
	2664_168	0.0454545	0	0	0	0.0961538	0.0434783	0.0212766				2664_168
	2857_49	0.046875	0.0172414	0	0	0.0869565	0.0454545	0.0163043				2857_49
	3387_148	0.030303	0	0	0	0.0652174	0.0652174	0.0163043				3387_148
	6098_152	0.030303	0.0172414	0	0	0.04	0.0434783	0.00543478				6098_152
	6387_229	0.0806452	0	0	0	0.181818	0.0833333	0.0166667				6387_229
	6561_48	0.0333333	0.0178571	0	0	0.0961538	0.0416667	0.0215054				6561_48
	6568_145	0.030303	0	0	0	0.04	0.06	0.00520833				6568_145
	6592_168	0.078125	0.0166667	0	0	0.0625	0.0652174	0.0159574				6592_168
	6948_72	0.0606061	0	0	0	0.0769231	0.04	0.0105263				6948_72
	7227_85	0.0757576	0	0	0	0.113636	0.0416667	0.0111111				7227_85
	8695_39	0.046875	0	0.0238095	0	0.15	0.152174	0.0297619				8695_39
	9024_30	0.15	0.0178571	0	0	0.05	0.047619	0.0280899				9024_30
	379_15	0.0454545	0	0	0	0.04	0.02	0.032967				379_15
	1192_175	0.0806452	0.0166667	0	0	0.0625	0	0.0568182				1192_175
	2086_80	0.05	0.0227273	0	0	0.130435	0.0227273	0.0397727				2086_80
	2397_113	0.0483871	0.0172414	0.0178571	0	0.115385	0.0208333	0.0315789				2397_113
	4038_77	0.0483871	0.0166667	0.0178571	0	0.0576923	0	0.0326087				4038_77
	5103_87	0.0757576	0.0263158	0	0	0.0384615	0	0.0421053				5103_87
	308_77	0.030303	0	0	0	0.04	0.02	0.0104167				308_77
	408_11	0.0333333	0.0166667	0	0	0.217391	0	0.0271739				408_11
	858_214	0.030303	0	0	0	0.0454545	0.02	0.0215054				858_214
	1290_187	0.03125	0	0.0178571	0	0.0384615	0	0.0107527				1290_187
	2300_227	0.03125	0	0	0	0.0576923	0.0238095	0				2300_227
	2899_169	0.0322581	0	0	0	0.0384615	0	0				2899_169
	2927_41	0.0322581	0	0.0185185	0	0.06	0.02	0.0265957				2927_41
	3254_54	0.0322581	0.0166667	0	0	0.05	0	0.0114943				3254_54
	3363_6	0.0454545	0.0227273	0	0	0.115385	0.0217391	0.0208333				3363_6
	3429_92	0.0333333	0.0172414	0.0192308	0	0.0625	0	0.0106383				3429_92
	3429_196	0.0322581	0.0172414	0.0192308	0	0.0625	0	0.0106383				3429_196
	3847_46	0.0806452	0	0.0238095	0	0.047619	0.0277778	0.021978				3847_46
	4230_5	0.0483871	0.0166667	0	0	0.0416667	0	0.0212766				4230_5
	4799_91	0.0606061	0.0166667	0	0	0.0869565	0	0.00520833				4799_91
	4865_118	0.0645161	0	0	0	0.115385	0	0.00537634				4865_118
	5046_73	0.030303	0	0	0	0.0384615	0	0.00520833				5046_73
	5356_181	0.0322581	0	0	0	0.04	0	0.0107527				5356_181
	5819_184	0.03125	0.0166667	0	0	0.0576923	0.0217391	0				5819_184
	5819_187	0.03125	0.0166667	0	0	0.0576923	0.0217391	0				5819_187
	5845_74	0.03125	0.0166667	0.0178571	0	0.04	0	0.00531915				5845_74
	6902_10	0.0357143	0	0	0	0.0434783	0	0.00609756				6902_10
	9212_130	0.0344828	0.0178571	0	0	0.047619	0	0.00561798				9212_130
	3720_189	0.03125	0	0.0208333	0	0	0.0681818	0.0578947				3720_189
	4159_80	0.0454545	0	0	0	0	0.0416667	0.0473684				4159_80
	5821_11	0.0333333	0.0263158	0	0	0	0.1	0.0533333				5821_11
	7889_132	0.0757576	0	0	0	0	0.04	0.032967				7889_132
	82_203	0.030303	0.0166667	0	0	0	0.0555556	0				82_203
	392_156	0.03125	0	0	0	0	0.04	0.00537634				392_156
	1425_27	0.0454545	0	0	0	0.0192308	0.06	0.010989				1425_27
	2682_229	0.030303	0.02	0	0	0.0238095	0.0714286	0				2682_229
	6484_111	0.030303	0	0.0178571	0	0	0.05	0.00574713				6484_111
	803_53	0.0606061	0	0	0	0	0	0.0376344				803_53
	1486_186	0.0454545	0.0192308	0.0178571	0	0	0	0.046875				1486_186
	2195_221	0.0454545	0.0185185	0.0192308	0	0.0192308	0	0.0326087				2195_221
	4378_153	0.145161	0	0	0	0.02	0.0217391	0.0625				4378_153
	8584_155	0.03125	0.0172414	0	0	0.02	0.0208333	0.037234				8584_155
	36_191	0.0333333	0	0.0178571	0	0	0	0.00526316				36_191
	70_88	0.030303	0	0	0	0	0	0				70_88
	189_124	0.0454545	0	0	0	0	0	0.015625				189_124
	208_51	0.0322581	0.0166667	0	0	0	0	0				208_51
	308_70	0.030303	0	0	0	0	0	0				308_70
	358_174	0.0666667	0.0172414	0	0	0	0	0.0111111				358_174
	378_52	0.0344828	0	0	0	0.0208333	0	0.0157895				378_52
	436_206	0.0454545	0	0	0	0	0	0				436_206
	446_188	0.03125	0	0	0	0	0	0				446_188
	460_134	0.0606061	0	0	0	0	0.02	0				460_134
	479_210	0.03125	0.0166667	0	0	0	0	0.00526316				479_210
	502_35	0.03125	0	0	0	0	0	0				502_35
	502_117	0.109375	0.0166667	0	0	0	0	0.010989				502_117
	503_119	0.030303	0.0172414	0	0	0	0.0217391	0.00588235				503_119
	521_56	0.0454545	0.0227273	0	0	0	0	0.0217391				521_56
	521_91	0.030303	0	0	0	0	0	0				521_91
	640_181	0.0454545	0.0172414	0.0185185	0	0.0192308	0	0.010989				640_181
	784_196	0.030303	0	0	0	0	0	0				784_196
	854_192	0.0333333	0	0	0	0	0	0				854_192
	854_230	0.0333333	0	0	0	0	0	0				854_230
	903_13	0.046875	0.0263158	0	0	0	0	0				903_13
	908_81	0.03125	0	0	0	0	0	0				908_81
	919_160	0.0454545	0	0	0	0.0192308	0	0.00520833				919_160
	994_213	0.030303	0.0178571	0	0	0	0	0.0108696				994_213
	1043_58	0.030303	0.0166667	0	0	0	0	0				1043_58
	1063_146	0.0344828	0.0166667	0	0	0	0.02	0.00543478				1063_146
	1195_199	0.0357143	0	0	0	0	0	0.00595238				1195_199
	1203_119	0.030303	0	0	0	0	0	0				1203_119
	1213_9	0.030303	0	0.0217391	0	0	0.0294118	0.0166667				1213_9
	1268_89	0.030303	0	0	0	0	0	0.00543478				1268_89
	1325_7	0.030303	0	0	0	0	0	0				1325_7
	1367_144	0.0454545	0	0	0	0	0	0				1367_144
	1378_29	0.0454545	0	0.0178571	0	0.0192308	0.0217391	0.0263158				1378_29
	1379_138	0.0322581	0	0	0	0	0	0.00537634				1379_138
	1389_227	0.03125	0.0166667	0.02	0	0.0208333	0.0227273	0				1389_227
	1394_113	0.030303	0	0	0	0	0	0.0166667				1394_113
	1402_133	0.0483871	0.0166667	0	0	0.0192308	0	0				1402_133
	1486_46	0.030303	0	0	0	0	0	0				1486_46
	1523_238	0.030303	0	0	0	0.0192308	0	0				1523_238
	1549_75	0.030303	0.0166667	0	0	0	0	0				1549_75
	1590_108	0.0333333	0	0	0	0	0	0				1590_108
	1603_110	0.0555556	0	0	0	0	0.0227273	0.00617284				1603_110
	1631_165	0.030303	0	0	0	0.02	0	0.0105263				1631_165
	1661_86	0.0454545	0	0	0	0	0	0				1661_86
	1701_98	0.030303	0	0	0	0.0208333	0	0.00526316				1701_98
	1760_103	0.0454545	0	0	0	0.02	0	0.0208333				1760_103
	1860_193	0.03125	0.0166667	0	0	0	0	0				1860_193
	1873_179	0.0344828	0.0166667	0	0	0	0	0				1873_179
	1917_32	0.0606061	0.0277778	0	0	0.0208333	0	0				1917_32
	1933_56	0.0483871	0	0	0	0	0	0				1933_56
	1986_38	0.0333333	0	0	0	0.025	0	0.0119048				1986_38
	1992_206	0.0357143	0	0	0	0	0	0				1992_206
	2051_211	0.0322581	0	0	0	0	0	0				2051_211
	2106_41	0.0454545	0	0.0178571	0	0	0	0.0106383				2106_41
	2142_129	0.03125	0	0	0	0	0	0				2142_129
	2229_17	0.03125	0	0.0192308	0	0.0192308	0.02	0.00537634				2229_17
	2273_169	0.0757576	0.0238095	0	0	0	0.02	0				2273_169
	2298_57	0.030303	0	0	0	0	0	0				2298_57
	2395_195	0.030303	0.0166667	0	0	0	0	0.00537634				2395_195
	2411_116	0.0454545	0	0	0	0	0	0				2411_116
	2532_80	0.030303	0.0166667	0.0185185	0	0.02	0	0.015625				2532_80
	2546_21	0.03125	0	0.02	0	0	0	0.0106383				2546_21
[truncated: 8,674 more rows]

## Sheet: Page 3 (HWE)
	HWE tests for 4378 loc in 252 fish from 7 samples																			5loc excluded		4373 loc retained													HWE
			Nor		FI-shallow		FI-deep		IRS-deep		GLA		GLB		GLC							Nor	FI-shallow	FI-deep	IRS-deep	GLA	GLB	GLC			4373 loc					Nor					significant					FI-shallow
		locus	P-val	W&C	P-val	W&C	P-val	W&C	P-val	W&C	P-val	W&C	P-val	W&C	P-val	W&C					locus	P-val	P-val	P-val	P-val	P-val	P-val	P-val			selected loc				locus	P-val					before FDR	after FDR			locus	P-val
		3_136	1.0000	0.0110	0.0151	0.5778	No		No		0.0401	0.5192	1.0000	-0.0732	0.2269	0.1270					4_16	0.0813	1.0000	0.2412	0.5230	0.1306	1.0000	0.0990			4_16				708_67	0.0000	1	4378	1.14207e-05	0	155	13			708_67	0.0000	1	4378	1.14207e-05
		4_16	0.0813	0.3484	1.0000	0.0157	0.2412	0.2581	0.5230	0.1724	0.1306	0.3455	1.0000	-0.0046	0.0990	0.1777					4_67	No	No	No	No	No	No	No			4_67				857_194	0.0000	2	4378	2.28415e-05	0					4318_195	0.0000	2	4378	2.28415e-05
		4_67	No		No		No		No		No		No		No						7_15	No	No	No	No	No	No	No			7_15				4318_195	0.0000	3	4378	3.42622e-05	0					4318_227	0.0000	3	4378	3.42622e-05
		4_116	0.0036	0.7895	1.0000	-0.0741	No		0.1198	0.6471	1.0000	-0.0204	1.0000	-0.0233	0.0005	0.5804					14_17	0.4664	1.0000	0.3980	1.0000	No	1.0000	0.3489			14_17				4318_227	0.0000	4	4378	4.5683e-05	0					5040_47	0.0000	4	4378	4.5683e-05
		4_120	No		0.0170	1.0000	No		No		No		No		No						14_19	1.0000	No	1.0000	No	1.0000	1.0000	1.0000			14_19				6904_15	0.0000	5	4378	5.71037e-05	0					5040_128	0.0000	5	4378	5.71037e-05
		7_15	No		No		No		No		No		No		No						14_27	0.2619	1.0000	1.0000	1.0000	1.0000	1.0000	0.7091			14_27				6904_183	0.0000	6	4378	6.85244e-05	0					5040_211	0.0000	6	4378	6.85244e-05
		7_180	1.0000	-0.0714	No		0.0372	0.5215	1.0000	-0.1429	1.0000	0.0789	1.0000	-0.0698	0.2723	0.1090					14_138	1.0000	1.0000	0.5609	1.0000	1.0000	1.0000	0.2026			14_138				6941_50	0.0000	7	4378	7.99452e-05	0					6904_15	0.0000	7	4378	7.99452e-05
		14_17	0.4664	0.1146	1.0000	-0.0400	0.3980	0.1844	1.0000	-0.1304	No		1.0000	-0.1795	0.3489	-0.1325					20_175	No	No	No	No	1.0000	No	No			20_175				6941_87	0.0000	8	4378	9.13659e-05	0					6904_183	0.0000	8	4378	9.13659e-05
		14_19	1.0000	-0.0159	No		1.0000	-0.0435	No		1.0000	-0.0204	1.0000	-0.0213	1.0000	-0.0503					20_199	No	No	1.0000	No	1.0000	1.0000	1.0000			20_199				6941_95	0.0000	9	4378	0.000102787	0					687_165	0.0001	9	4378	0.000102787
		14_27	0.2619	0.2000	1.0000	-0.1064	1.0000	0.0717	1.0000	-0.0833	1.0000	-0.0417	1.0000	-0.1220	0.7091	0.0397					20_228	No	No	1.0000	No	No	No	1.0000			20_228				8816_60	0.0000	10	4378	0.000114207	0					3394_120	0.0001	10	4378	0.000114207
		14_138	1.0000	-0.1429	1.0000	-0.1064	0.5609	0.1852	1.0000	-0.1304	1.0000	-0.0417	1.0000	-0.0455	0.2026	-0.1605					20_229	No	No	1.0000	No	No	No	1.0000			20_229				8816_124	0.0000	11	4378	0.000125628	0					6905_230	0.0001	11	4378	0.000125628
		20_175	No		No		No		No		1.0000	-0.0213	No		No						22_197	1.0000	0.0544	1.0000	1.0000	1.0000	1.0000	1.0000			22_197				8816_224	0.0000	12	4378	0.000137049	0					8816_60	0.0001	12	4378	0.000137049
		20_199	No		No		1.0000	-0.1020	No		1.0000	-0.0213	1.0000	-0.0698	1.0000	-0.0225					24_37	No	1.0000	No	No	No	No	No			24_37				7640_163	0.0001	13	4378	0.00014847	0.673538					8816_124	0.0001	13	4378	0.00014847
		20_228	No		No		1.0000	-0.0189	No		No		No		1.0000	-0.0055					24_46	1.0000	1.0000	0.1828	No	0.4686	0.1212	0.5957			24_46				9164_171	0.0002	14	4378	0.00015989	1.25086					8816_224	0.0001	14	4378	0.00015989
		20_229	No		No		1.0000	-0.0189	No		No		No		1.0000	-0.0055					24_190	0.1005	1.0000	0.6743	0.4386	1.0000	0.1977	0.3655			24_190				5816_183	0.0003	15	4378	0.000171311	1.7512					3394_65	0.0003	15	4378	0.000171311
		22_197	1.0000	-0.0545	0.0544	0.6582	1.0000	-0.0500	1.0000	-0.0526	1.0000	-0.1176	1.0000	-0.1875	1.0000	-0.0682					36_30	0.5047	No	0.0669	1.0000	0.2982	0.2248	0.8263			36_30				5816_160	0.0004	16	4378	0.000182732	2.189					1841_184	0.0004	16	4378	0.000182732
		24_37	No		1.0000	-0.0175	No		No		No		No		No						36_71	1.0000	No	1.0000	No	1.0000	No	1.0000			36_71				5924_144	0.0005	17	4378	0.000194153	2.57529					4407_137	0.0004	17	4378	0.000194153
		24_46	1.0000	-0.0690	1.0000	-0.0175	0.1828	0.3554	No		0.4686	0.1329	0.1212	0.4725	0.5957	-0.1190					36_191	1.0000	No	No	No	No	No	No			36_191				3502_13	0.0006	18	4378	0.000205573	2.91867					3529_160	0.0005	18	4378	0.000205573
		24_190	0.1005	0.4775	1.0000	-0.1013	0.6743	0.1254	0.4386	0.2683	1.0000	-0.0870	0.1977	0.3514	0.3655	0.1007					44_60	1.0000	1.0000	No	No	1.0000	1.0000	0.1092			44_60				3502_29	0.0006	19	4378	0.000216994	2.76505					1306_229	0.0008	19	4378	0.000216994
		36_30	0.5047	0.1018	No		0.0669	0.3655	1.0000	-0.0476	0.2982	0.2581	0.2248	0.2800	0.8263	0.0383					49_169	0.4785	1.0000	0.0827	1.0000	0.1164	0.0610	0.2110			49_169				3502_86	0.0007	20	4378	0.000228415	3.0646					2135_100	0.0010	20	4378	0.000228415
		36_71	1.0000	-0.0357	No		1.0000	-0.0189	No		1.0000	-0.0435	No		1.0000	-0.0387					54_18	No	No	No	No	1.0000	1.0000	1.0000			54_18				5040_47	0.0007	21	4378	0.000239836	2.91867					2957_195	0.0011	21	4378	0.000239836
		36_191	1.0000	-0.0175	No		No		No		No		No		No						61_230	1.0000	No	1.0000	No	1.0000	No	0.1094			61_230				5040_128	0.0007	22	4378	0.000251256	2.786					4785_18	0.0011	22	4378	0.000251256
		37_156	1.0000	-0.0508	No		0.0028	0.6221	1.0000	0.1034	1.0000	-0.1892	No		1.0000	-0.0168					65_59	No	No	No	No	1.0000	No	1.0000			65_59				5040_211	0.0007	23	4378	0.000262677	2.66487					646_142	0.0012	23	4378	0.000262677
		44_60	1.0000	-0.0690	1.0000	-0.0943	No		No		1.0000	-0.0638	1.0000	-0.0286	0.1092	0.2631					69_69	No	No	No	1.0000	No	No	No			69_69				2270_69	0.0008	24	4378	0.000274098	2.91867					646_169	0.0012	24	4378	0.000274098
		49_70	No		No		No		0.0372	1.0000	No		No		No						69_70	No	No	No	No	1.0000	No	No			69_70				3747_44	0.0008	25	4378	0.000285519	2.80192					4939_122	0.0012	25	4378	0.000285519
		49_169	0.4785	0.1107	1.0000	-0.0943	0.0827	0.4217	1.0000	-0.0833	0.1164	0.4737	0.0610	0.6571	0.2110	0.1628					69_185	1.0000	0.6438	No	No	0.1897	1.0000	1.0000			69_185				3953_128	0.0008	26	4378	0.000296939	2.69415					7836_184	0.0015	26	4378	0.000296939
		49_184	1.0000	0.0428	0.5601	-0.2340	0.2324	0.2620	0.3156	0.3158	0.5786	0.1525	0.0271	0.5152	0.0367	0.2297					70_88	1.0000	No	No	No	No	No	No			70_88				6665_112	0.0011	27	4378	0.00030836	3.56726					6665_56	0.0018	27	4378	0.00030836
		54_18	No		No		No		No		1.0000	-0.0233	1.0000	-0.0233	1.0000	-0.0166					72_105	No	No	No	No	No	No	No			72_105				4224_62	0.0013	28	4378	0.000319781	4.06529					7103_112	0.0020	28	4378	0.000319781
		54_96	0.6782	-0.1222	0.2871	-0.2727	0.6311	-0.1538	0.4991	-0.3333	0.5609	0.1852	0.0350	0.5056	0.7404	0.0410					72_119	No	No	No	No	No	No	No			72_119				1195_59	0.0014	29	4378	0.000331201	4.22703					6905_100	0.0026	29	4378	0.000331201
		61_230	1.0000	-0.0169	No		1.0000	-0.0385	No		1.0000	-0.0455	No		0.1094	0.2631					72_126	No	No	1.0000	No	No	No	No			72_126				4407_22	0.0015	30	4378	0.000342622	4.378					6687_66	0.0028	30	4378	0.000342622
		65_59	No		No		No		No		1.0000	-0.0417	No		1.0000	-0.0162					72_198	0.3555	0.0509	0.6412	1.0000	0.6190	0.4108	0.6354			72_198				3529_160	0.0022	31	4378	0.000354043	6.21394					5615_226	0.0044	31	4378	0.000354043
		65_119	1.0000	-0.0159	No		No		No		0.0474	0.5141	1.0000	-0.0222	0.0525	0.3883					72_231	No	No	1.0000	No	1.0000	1.0000	1.0000			72_231				4263_135	0.0025	32	4378	0.000365464	6.84063					8279_190	0.0044	32	4378	0.000365464
		69_69	No		No		No		1.0000	-0.0435	No		No		No						75_91	1.0000	No	1.0000	No	1.0000	1.0000	0.2228			75_91				7904_83	0.0030	33	4378	0.000376884	7.96					1194_82	0.0045	33	4378	0.000376884
		69_70	No		No		No		No		1.0000	-0.0204	No		No						82_56	No	No	No	No	No	No	1.0000			82_56				7904_103	0.0030	34	4378	0.000388305	7.72588					5190_101	0.0045	34	4378	0.000388305
		69_185	1.0000	-0.1636	0.6438	0.0759	No		No		0.1897	0.3534	1.0000	-0.1220	1.0000	-0.0383					82_203	1.0000	No	No	No	No	1.0000	No			82_203				8748_112	0.0033	35	4378	0.000399726	8.25566					5743_210	0.0047	35	4378	0.000399726
		70_88	1.0000	-0.0159	No		No		No		No		No		No						92_102	1.0000	1.0000	No	No	1.0000	No	1.0000			92_102				4024_74	0.0034	36	4378	0.000411147	8.26956					7618_79	0.0047	36	4378	0.000411147
		70_139	No		No		1.0000	-0.0196	No		No		No		0.0103	0.4212					92_135	1.0000	1.0000	No	No	1.0000	No	1.0000			92_135				4_116	0.0036	37	4378	0.000422567	8.51935					3592_235	0.0048	37	4378	0.000422567
		72_105	No		No		No		No		No		No		No						93_86	1.0000	No	No	1.0000	No	No	1.0000			93_86				5924_20	0.0042	38	4378	0.000433988	9.67768					7618_134	0.0049	38	4378	0.000433988
		72_119	No		No		No		No		No		No		No						98_52	No	No	No	No	No	No	No			98_52				5821_205	0.0044	39	4378	0.000445409	9.87856					6336_67	0.0055	39	4378	0.000445409
		72_126	No		No		1.0000	-0.0189	No		No		No		No						98_96	No	No	1.0000	No	No	No	1.0000			98_96				5954_167	0.0054	40	4378	0.00045683	11.8206					1841_219	0.0056	40	4378	0.00045683
		72_198	0.3555	0.1821	0.0509	0.6588	0.6412	0.1429	1.0000	-0.1304	0.6190	-0.2110	0.4108	0.1818	0.6354	-0.0573					98_143	No	No	No	No	No	No	No			98_143				7233_176	0.0054	41	4378	0.00046825	11.5323					2820_212	0.0057	41	4378	0.00046825
		72_231	No		No		1.0000	-0.0189	No		1.0000	-0.0732	1.0000	-0.0222	1.0000	-0.0333					99_62	0.7115	1.0000	0.2569	1.0000	0.4136	0.4129	0.6673			99_62				3889_210	0.0056	42	4378	0.000479671	11.6747					4700_21	0.0057	42	4378	0.000479671
		75_76	0.3158	0.2105	0.0270	1.0000	No		No		0.0210	0.6320	0.0640	0.6567	0.0030	0.5585					99_122	0.6734	0.7186	0.1137	1.0000	1.0000	0.1024	0.6680			99_122				1195_7	0.0060	43	4378	0.000491092	12.2177					691_218	0.0068	43	4378	0.000491092
		75_91	1.0000	-0.0526	No		1.0000	-0.0189	No		1.0000	-0.0455	1.0000	-0.0233	0.2228	0.1603					101_6	1.0000	1.0000	No	No	1.0000	No	0.0520			101_6				9164_217	0.0061	44	4378	0.000502513	12.139					7103_10	0.0073	44	4378	0.000502513
		82_56	No		No		No		No		No		No		1.0000	-0.0058					102_81	No	No	No	No	No	No	1.0000			102_81				4407_137	0.0068	45	4378	0.000513933	13.2313					4407_22	0.0077	45	4378	0.000513933
		82_203	1.0000	-0.0159	No		No		No		No		1.0000	-0.0303	No						120_34	1.0000	1.0000	0.3465	1.0000	1.0000	1.0000	1.0000			120_34				7285_115	0.0069	46	4378	0.000525354	13.134					4101_74	0.0082	46	4378	0.000525354
		92_102	1.0000	-0.0667	1.0000	-0.0566	No		No		1.0000	-0.0417	No		1.0000	-0.0225					124_80	0.5572	0.0856	1.0000	1.0000	1.0000	0.4110	1.0000			124_80				4309_94	0.0073	47	4378	0.000536775	13.5997					1258_60	0.0086	47	4378	0.000536775
		92_135	1.0000	-0.0667	1.0000	-0.0566	No		No		1.0000	-0.0417	No		1.0000	-0.0341					126_142	No	No	1.0000	No	No	No	No			126_142				4309_141	0.0075	48	4378	0.000548196	13.6812					7514_221	0.0088	48	4378	0.000548196
		93_86	1.0000	-0.0333	No		No		1.0000	-0.0400	No		No		1.0000	-0.0056					127_56	1.0000	No	1.0000	1.0000	No	No	1.0000			127_56				2078_152	0.0078	49	4378	0.000559616	13.9381					511_194	0.0089	49	4378	0.000559616
		98_52	No		No		No		No		No		No		No						142_19	No	1.0000	1.0000	1.0000	No	1.0000	1.0000			142_19				691_218	0.0088	50	4378	0.000571037	15.4106					7285_115	0.0089	50	4378	0.000571037
		98_96	No		No		1.0000	-0.0612	No		No		No		1.0000	-0.0055					142_92	No	No	1.0000	No	No	No	No			142_92				7909_203	0.0090	51	4378	0.000582458	15.4518					276_104	0.0090	51	4378	0.000582458
		98_143	No		No		No		No		No		No		No						142_95	No	No	1.0000	No	No	No	1.0000			142_95				1933_44	0.0117	52	4378	0.000593878	19.701					5484_161	0.0091	52	4378	0.000593878
		99_62	0.7115	-0.0943	1.0000	-0.0169	0.2569	-0.2422	1.0000	-0.1324	0.4136	0.2025	0.4129	0.2025	0.6673	0.0587					142_168	1.0000	0.5884	No	No	1.0000	No	0.0521			142_168				4367_161	0.0123	53	4378	0.000605299	20.3205					9164_171	0.0094	53	4378	0.000605299
		99_108	1.0000	-0.0345	0.3358	0.2045	0.4686	0.1329	1.0000	-0.2222	0.2237	0.3438	0.3235	0.2500	0.0420	0.2393					142_237	No	0.0508	No	No	1.0000	No	1.0000			142_237				8624_180	0.0132	54	4378	0.00061672	21.4036					1743_15	0.0118	54	4378	0.00061672
		99_122	0.6734	-0.1387	0.7186	-0.0874	0.1137	-0.3678	1.0000	-0.1324	1.0000	0.0830	0.1024	0.3718	0.6680	0.0627					143_107	1.0000	1.0000	0.2838	1.0000	0.5863	0.2914	0.2910			143_107				8624_198	0.0133	55	4378	0.000628141	21.1736					474_193	0.0122	55	4378	0.000628141
		101_6	1.0000	-0.0159	1.0000	-0.0204	No		No		1.0000	-0.0213	No		0.0520	0.3884					160_68	No	1.0000	No	No	No	No	1.0000			160_68				1056_54	0.0134	56	4378	0.000639561	20.9519					3589_172	0.0123	56	4378	0.000639561
		102_81	No		No		No		No		No		No		1.0000	-0.0273					160_115	No	No	No	1.0000	No	No	1.0000			160_115				1581_46	0.0153	57	4378	0.000650982	23.5029					3589_200	0.0125	57	4378	0.000650982
		104_168	1.0000	-0.0159	1.0000	-0.0175	No		0.0052	1.0000	1.0000	-0.0222	1.0000	-0.0732	1.0000	-0.0220					160_163	No	No	No	No	No	1.0000	0.1081			160_163				6540_89	0.0153	58	4378	0.000662403	23.0977					3164_213	0.0130	58	4378	0.000662403
		120_34	1.0000	-0.0847	1.0000	-0.0588	0.3465	0.2012	1.0000	-0.1429	1.0000	-0.1000	1.0000	-0.0476	1.0000	-0.0795					160_189	1.0000	0.2884	0.4562	1.0000	0.6295	0.6505	0.1445			160_189				1093_174	0.0154	59	4378	0.000673824	22.8546					4156_125	0.0132	59	4378	0.000673824
		124_80	0.5572	-0.2075	0.0856	0.6531	1.0000	0.0143	1.0000	-0.1507	1.0000	-0.0762	0.4110	0.1818	1.0000	-0.0058					164_10	No	No	No	1.0000	No	No	No			164_10				2682_229	0.0154	60	4378	0.000685244	22.4737					3167_208	0.0133	60	4378	0.000685244
		126_142	No		No		1.0000	-0.0189	No		No		No		No						164_12	0.6432	0.1222	0.6916	0.6212	1.0000	0.0627	0.6244			164_12				2926_117	0.0154	61	4378	0.000696665	22.1053					8748_112	0.0134	61	4378	0.000696665
		127_56	1.0000	-0.0169	No		1.0000	-0.0417	1.0000	-0.0833	No		No		1.0000	-0.0497					175_78	1.0000	1.0000	1.0000	1.0000	1.0000	1.0000	1.0000			175_78				3229_115	0.0154	62	4378	0.000708086	21.7488					1790_127	0.0141	62	4378	0.000708086
		141_221	No		No		1.0000	-0.1429	No		No		0.0667	0.6563	0.0062	0.4815					175_106	No	No	No	No	No	No	No			175_106				8628_71	0.0154	63	4378	0.000719507	21.4036					486_41	0.0148	63	4378	0.000719507
		142_19	No		1.0000	-0.0741	1.0000	-0.0833	1.0000	-0.0476	No		1.0000	-0.0732	1.0000	-0.0215					175_176	No	1.0000	1.0000	No	No	No	0.2695			175_176				238_69	0.0155	64	4378	0.000730927	21.2059					3_136	0.0151	64	4378	0.000730927
		142_92	No		No		1.0000	-0.0196	No		No		No		No						176_77	No	No	No	No	No	No	No			176_77				5384_191	0.0155	65	4378	0.000742348	20.8797					7539_195	0.0155	65	4378	0.000742348
		142_95	No		No		1.0000	-0.0196	No		No		No		1.0000	-0.0160					176_126	0.1039	1.0000	No	No	No	No	1.0000			176_126				6480_107	0.0155	66	4378	0.000753769	20.5633					3967_100	0.0163	66	4378	0.000753769
		142_168	1.0000	-0.0612	0.5884	0.1329	No		No		1.0000	-0.1364	No		0.0521	0.2623					176_144	0.6870	0.2559	1.0000	1.0000	0.6757	0.4324	0.6808			176_144				2686_72	0.0156	67	4378	0.00076519	20.3871					5630_62	0.0168	67	4378	0.00076519
		142_237	No		0.0508	0.6588	No		No		1.0000	-0.0435	No		1.0000	-0.0383					176_212	0.6869	0.2561	1.0000	1.0000	0.6759	0.4324	0.6812			176_212				908_81	0.0158	68	4378	0.00077661	20.3448					5854_118	0.0168	68	4378	0.00077661
		143_107	1.0000	-0.0098	1.0000	-0.0980	0.2838	-0.3158	1.0000	-0.1098	0.5863	0.1429	0.2914	0.2813	0.2910	-0.1292					176_217	No	No	1.0000	No	No	0.0611	0.0783			176_217				4476_143	0.0158	69	4378	0.000788031	20.05					2315_9	0.0169	69	4378	0.000788031
		143_202	0.2483	0.2235	1.0000	-0.0643	1.0000	-0.1905	No		1.0000	0.0400	0.0015	0.7542	1.0000	-0.0104					177_15	No	No	1.0000	No	No	No	1.0000			177_15				6698_186	0.0158	70	4378	0.000799452	19.7635					4773_177	0.0169	70	4378	0.000799452
		155_101	1.0000	-0.1429	0.2575	0.2703	0.5667	0.1692	1.0000	-0.0370	0.6826	0.1406	0.3770	0.2174	0.0012	0.3509					177_41	No	No	1.0000	No	No	No	1.0000			177_41				502_35	0.0159	71	4378	0.000810873	19.6085					4_120	0.0170	71	4378	0.000810873
		160_68	No		1.0000	-0.0175	No		No		No		No		1.0000	-0.0053					182_13	1.0000	1.0000	No	No	No	No	No			182_13				1290_187	0.0159	72	4378	0.000822293	19.3362					2706_107	0.0170	72	4378	0.000822293
		160_115	No		No		No		1.0000	-0.0400	No		No		1.0000	-0.0053					182_23	No	No	1.0000	No	No	No	1.0000			182_23				3215_55	0.0159	73	4378	0.000833714	19.0713					4929_148	0.0170	73	4378	0.000833714
		160_163	No		No		No		No		No		1.0000	-0.0233	0.1081	0.2633					182_214	No	No	1.0000	No	1.0000	No	1.0000			182_214				3534_108	0.0159	74	4378	0.000845135	18.8136					5483_82	0.0170	74	4378	0.000845135
		160_189	1.0000	0.0158	0.2884	0.2127	0.4562	-0.1685	1.0000	-0.1064	0.6295	-0.1993	0.6505	-0.1560	0.1445	0.1538					182_239	1.0000	0.1768	1.0000	No	1.0000	No	No			182_239				3591_209	0.0159	75	4378	0.000856556	18.5627					5547_103	0.0170	75	4378	0.000856556
		164_10	No		No		No		1.0000	-0.0400	No		No		No						187_106	1.0000	No	No	1.0000	1.0000	No	0.2618			187_106				3591_211	0.0159	76	4378	0.000867976	18.3185					6269_56	0.0170	76	4378	0.000867976
		164_12	0.6432	-0.1399	0.1222	0.3152	0.6916	0.0865	0.6212	0.1613	1.0000	-0.0638	0.0627	0.4279	0.6244	-0.0773					187_157	1.0000	No	0.1649	0.1109	1.0000	1.0000	0.1211			187_157				3943_159	0.0159	77	4378	0.000879397	18.0806					2706_31	0.0171	77	4378	0.000879397
		175_78	1.0000	-0.0159	1.0000	-0.0370	1.0000	-0.0189	1.0000	-0.0833	1.0000	-0.0455	1.0000	-0.0213	1.0000	-0.0279					188_111	1.0000	0.4265	0.5488	0.1302	1.0000	1.0000	1.0000			188_111				7249_68	0.0159	78	4378	0.000890818	17.8488					3042_239	0.0171	78	4378	0.000890818
		175_106	No		No		No		No		No		No		No						188_177	No	No	No	No	1.0000	1.0000	No			188_177				3591_42	0.0160	79	4378	0.000902238	17.7337					6387_137	0.0172	79	4378	0.000902238
		175_176	No		1.0000	-0.0182	1.0000	-0.1020	No		No		No		0.2695	0.1357					188_186	No	No	No	No	No	No	No			188_186				7742_211	0.0162	80	4378	0.000913659	17.7309					6991_18	0.0173	80	4378	0.000913659
		176_77	No		No		No		No		No		No		No						188_214	0.3816	0.2491	0.5489	0.1299	1.0000	1.0000	1.0000			188_214				3311_69	0.0163	81	4378	0.00092508	17.6201					604_71	0.0175	81	4378	0.00092508
		176_110	No		No		No		No		0.0222	1.0000	No		No						189_79	No	No	No	No	1.0000	No	1.0000			189_79				5586_32	0.0164	82	4378	0.000936501	17.512					2264_139	0.0175	82	4378	0.000936501
		176_126	0.1039	0.4766	1.0000	-0.1154	No		No		No		No		1.0000	-0.0108					189_124	1.0000	No	No	No	No	No	1.0000			189_124				854_230	0.0169	83	4378	0.000947921	17.8285					3911_7	0.0175	83	4378	0.000947921
		176_144	0.6870	0.1016	0.2559	0.2616	1.0000	-0.0263	1.0000	-0.0111	0.6757	0.1093	0.4324	-0.1795	0.6808	0.0511					199_93	1.0000	0.5047	0.4540	1.0000	0.0769	0.2981	1.0000			199_93				4717_234	0.0169	84	4378	0.000959342	17.6162					8423_72	0.0175	84	4378	0.000959342
		176_212	0.6869	0.1016	0.2561	0.2616	1.0000	-0.0263	1.0000	-0.0111	0.6759	0.1093	0.4324	-0.1795	0.6812	0.0511					199_173	1.0000	1.0000	No	No	No	No	No			199_173				2820_72	0.0171	85	4378	0.000970763	17.615					2348_162	0.0176	85	4378	0.000970763
		176_217	No		No		1.0000	-0.0189	No		No		0.0611	0.6571	0.0783	0.3164					199_220	1.0000	1.0000	No	No	No	No	No			199_220				4255_167	0.0173	86	4378	0.000982184	17.6138					776_37	0.0178	86	4378	0.000982184
		177_15	No		No		1.0000	-0.0196	No		No		No		1.0000	-0.0160					199_224	1.0000	1.0000	No	No	1.0000	No	1.0000			199_224				3325_66	0.0174	87	4378	0.000993604	17.512					1195_7	0.0178	87	4378	0.000993604
		177_41	No		No		1.0000	-0.0196	No		No		No		1.0000	-0.0383					208_51	1.0000	No	No	No	No	No	No			208_51				5225_105	0.0175	88	4378	0.00100503	17.4125					1056_54	0.0179	88	4378	0.00100503
		182_13	1.0000	-0.0667	1.0000	-0.1020	No		No		No		No		No						208_63	1.0000	1.0000	No	No	0.0619	0.0732	0.1069			208_63				9212_130	0.0176	89	4378	0.00101645	17.3152					6336_203	0.0179	89	4378	0.00101645
		182_23	No		No		1.0000	-0.0588	No		No		No		1.0000	-0.0162					213_72	No	1.0000	No	No	No	1.0000	1.0000			213_72				5019_27	0.0179	90	4378	0.00102787	17.4147					908_175	0.0181	90	4378	0.00102787
		182_214	No		No		1.0000	-0.0385	No		1.0000	-0.0204	No		1.0000	-0.0217					213_197	No	No	No	No	No	No	No			213_197				1195_199	0.0181	91	4378	0.00103929	17.4158					2936_10	0.0181	91	4378	0.00103929
		182_239	1.0000	-0.0492	0.1768	0.3571	1.0000	-0.0385	No		1.0000	-0.0417	No		No						214_26	No	No	1.0000	No	No	No	1.0000			214_26				3772_129	0.0181	92	4378	0.00105071	17.2265					3132_174	0.0181	92	4378	0.00105071
		187_106	1.0000	-0.0164	No		No		1.0000	-0.0400	1.0000	-0.0204	No		0.2618	0.1372					214_41	0.7221	0.1098	0.7168	0.2814	1.0000	0.4128	0.4072			214_41				6902_10	0.0181	93	4378	0.00106213	17.0412					3815_211	0.0181	93	4378	0.00106213
		187_157	1.0000	-0.0164	No		0.1649	0.3293	0.1109	0.6486	1.0000	-0.0417	1.0000	-0.0526	0.1211	0.1861					215_94	No	No	No	No	No	No	No			215_94				9381_186	0.0181	94	4378	0.00107355	16.86					5225_134	0.0182	94	4378	0.00107355
		188_111	1.0000	-0.0383	0.4265	0.1472	0.5488	-0.2093	0.1302	0.6452	1.0000	-0.1628	1.0000	-0.1707	1.0000	-0.0239					215_239	0.7259	0.2638	0.4379	1.0000	0.3447	0.6767	0.0941			215_239				1195_151	0.0183	95	4378	0.00108497	16.8668					7213_14	0.0182	95	4378	0.00108497
		188_177	No		No		No		No		1.0000	-0.0204	1.0000	-0.0213	No						235_137	0.3785	1.0000	0.6953	1.0000	0.1903	0.6666	0.2258			235_137				2123_183	0.0188	96	4378	0.00109639	17.1472					9212_217	0.0183	96	4378	0.00109639
		188_186	No		No		No		No		No		No		No						235_223	1.0000	1.0000	No	No	0.0830	0.2980	1.0000			235_223				4024_41	0.0195	97	4378	0.00110781	17.6023					1306_47	0.0188	97	4378	0.00110781
		188_214	0.3816	0.1616	0.2491	0.2727	0.5489	-0.2093	0.1299	0.6452	1.0000	-0.1628	1.0000	-0.1707	1.0000	-0.0000					238_74	No	1.0000	No	No	No	No	1.0000			238_74				8405_122	0.0196	98	4378	0.00111923	17.512					2820_72	0.0188	98	4378	0.00111923
		189_79	No		No		No		No		1.0000	-0.0204	No		1.0000	-0.0053					238_82	No	No	No	No	No	No	No			238_82				6905_230	0.0201	99	4378	0.00113065	17.7773					951_44	0.0189	99	4378	0.00113065
		189_124	1.0000	-0.0323	No		No		No		No		No		1.0000	-0.0106					238_129	No	1.0000	No	1.0000	No	1.0000	No			238_129				1293_128	0.0204	100	4378	0.00114207	17.8622					3026_111	0.0189	100	4378	0.00114207
		199_93	1.0000	-0.1636	0.5047	0.1018	0.4540	0.1381	1.0000	0.0845	0.0769	0.4253	0.2981	0.2581	1.0000	-0.0334					238_170	No	No	No	No	No	No	No			238_170				2135_100	0.0204	101	4378	0.00115349	17.6854					6455_131	0.0189	101	4378	0.00115349
		199_173	1.0000	-0.0323	1.0000	-0.0175	No		No		No		No		No						238_237	1.0000	0.4607	0.6712	0.5175	0.6627	0.1027	0.2117			238_237				4891_233	0.0210	102	4378	0.00116492	18.0271					1203_152	0.0193	102	4378	0.00116492
		199_220	1.0000	-0.0169	1.0000	-0.0400	No		No		No		No		No						240_207	No	No	No	1.0000	No	No	No			240_207				7844_218	0.0212	103	4378	0.00117634	18.0221					5225_62	0.0193	103	4378	0.00117634
		199_224	1.0000	-0.0847	1.0000	-0.0175	No		No		1.0000	-0.0204	No		1.0000	-0.0053					240_230	1.0000	1.0000	1.0000	1.0000	0.0831	1.0000	0.3471			240_230				1805_234	0.0213	104	4378	0.00118776	17.933					1581_11	0.0195	104	4378	0.00118776
		208_51	1.0000	-0.0169	No		No		No		No		No		No						252_40	No	No	No	No	No	No	No			252_40				5346_97	0.0213	105	4378	0.00119918	17.7622					5444_230	0.0196	105	4378	0.00119918
		208_63	1.0000	-0.0169	1.0000	-0.0175	No		No		0.0619	0.5041	0.0732	0.6552	0.1069	0.2636					257_102	No	1.0000	1.0000	No	No	1.0000	1.0000			257_102				5448_228	0.0222	106	4378	0.0012106	18.338					7961_171	0.0196	106	4378	0.0012106
		208_122	0.2421	-0.2529	1.0000	-0.0708	0.7074	-0.0836	0.2582	0.3333	0.0251	0.5370	0.6596	0.1346	0.3911	0.0889					257_123	1.0000	0.5042	1.0000	1.0000	1.0000	1.0000	0.6775			257_123				3889_179	0.0230	107	4378	0.00122202	18.8213					1431_25	0.0197	107	4378	0.00122202
		213_72	No		1.0000	-0.0175	No		No		No		1.0000	-0.0233	1.0000	-0.0053					257_146	No	1.0000	1.0000	No	No	1.0000	1.0000			257_146				4912_179	0.0232	108	4378	0.00123344	18.8092					4074_92	0.0197	108	4378	0.00123344
		213_197	No		No		No		No		No		No		No						260_91	1.0000	No	1.0000	0.4897	0.4685	0.2144	1.0000			260_91				2820_212	0.0234	109	4378	0.00124486	18.7973					8405_122	0.0203	109	4378	0.00124486
		214_26	No		No		1.0000	-0.0385	No		No		No		1.0000	-0.0053					269_221	1.0000	1.0000	No	No	1.0000	No	1.0000			269_221				1603_236	0.0239	110	4378	0.00125628	19.0244					5399_74	0.0205	110	4378	0.00125628
		214_41	0.7221	-0.0794	0.1098	-0.3761	0.7168	0.0787	0.2814	-0.3978	1.0000	0.0464	0.4128	0.2025	0.4072	-0.0960					275_229	No	No	No	No	No	No	1.0000			275_229				4022_207	0.0249	111	4378	0.0012677	19.6418					5712_117	0.0205	111	4378	0.0012677
		214_50	0.0335	0.4090	0.2534	0.2254	1.0000	-0.0189	1.0000	-0.1304	1.0000	-0.0909	0.2143	0.3465	0.6368	0.0515					278_73	1.0000	1.0000	0.6984	0.1279	No	1.0000	0.4376			278_73				6062_216	0.0249	112	4378	0.00127912	19.4665					1850_184	0.0213	112	4378	0.00127912
		215_94	No		No		No		No		No		No		No						291_32	No	No	No	1.0000	No	No	No			291_32				4768_87	0.0250	113	4378	0.00129054	19.3717					4407_205	0.0213	113	4378	0.00129054
		215_239	0.7259	0.0926	0.2638	-0.2416	0.4379	0.1852	1.0000	-0.0111	0.3447	-0.2655	0.6767	-0.1468	0.0941	-0.1870					291_68	No	No	No	No	No	No	No			291_68				6905_100	0.0254	114	4378	0.00130196	19.509					5924_144	0.0215	114	4378	0.00130196
		224_145	0.1294	0.3069	0.2954	-0.2889	1.0000	-0.0800	1.0000	-0.0400	1.0000	-0.1429	1.0000	-0.0455	0.0319	0.2575					292_168	No	No	0.5451	1.0000	0.1164	1.0000	1.0000			292_168				2225_212	0.0265	115	4378	0.00131339	20.1769					5924_20	0.0216	115	4378	0.00131339
		235_9	No		No		0.0180	1.0000	0.0371	1.0000	No		1.0000	-0.0455	1.0000	-0.0166					306_36	No	No	No	1.0000	No	No	No			306_36				4601_221	0.0267	116	4378	0.00132481	20.1539					4993_62	0.0220	116	4378	0.00132481
		235_137	0.3785	0.2225	1.0000	0.0284	0.6953	0.0847	1.0000	0.1034	0.1903	0.2836	0.6666	0.1321	0.2258	0.1450					306_214	1.0000	1.0000	No	No	1.0000	1.0000	1.0000			306_214				4601_224	0.0267	117	4378	0.00133623	19.9816					7844_198	0.0221	117	4378	0.00133623
		235_223	1.0000	-0.0741	1.0000	-0.0370	No		No		0.0830	0.4217	0.2980	0.2581	1.0000	-0.0455					308_70	1.0000	No	No	No	No	No	No			308_70				3720_160	0.0281	118	4378	0.00134765	20.8512					7993_86	0.0227	118	4378	0.00134765
		235_233	1.0000	-0.0741	1.0000	-0.0182	0.0182	1.0000	No		1.0000	-0.1163	1.0000	-0.0698	1.0000	-0.0400					308_77	1.0000	No	No	No	1.0000	No	1.0000			308_77				1841_184	0.0283	119	4378	0.00135907	20.8231					2657_33	0.0232	119	4378	0.00135907
		238_69	0.0155	1.0000	No		1.0000	-0.0588	No		No		1.0000	-0.0244	0.1422	0.2221					316_165	No	No	No	No	No	No	No			316_165				7103_112	0.0292	120	4378	0.00137049	21.3063					2768_225	0.0233	120	4378	0.00137049
		238_74	No		1.0000	-0.0175	No		No		No		No		1.0000	-0.0162					316_197	No	No	No	No	No	1.0000	No			316_197				2225_116	0.0293	121	4378	0.00138191	21.2025					4224_148	0.0233	121	4378	0.00138191
		238_82	No		No		No		No		No		No		No						328_7	No	No	1.0000	No	No	No	No			328_7				2315_109	0.0294	122	4378	0.00139333	21.1005					6139_220	0.0233	122	4378	0.00139333
		238_129	No		1.0000	-0.0175	No		1.0000	-0.0476	No		1.0000	-0.0244	No						334_15	1.0000	1.0000	No	No	0.1167	No	1.0000			334_15				2315_172	0.0296	123	4378	0.00140475	21.0713					7271_228	0.0242	123	4378	0.00140475
		238_170	No		No		No		No		No		No		No						334_157	0.7217	0.4808	0.2433	1.0000	0.7071	1.0000	0.6806			334_157				5457_72	0.0323	124	4378	0.00141617	22.808					2851_186	0.0244	124	4378	0.00141617
		238_237	1.0000	-0.0508	0.4607	-0.1891	0.6712	0.1416	0.5175	0.2903	0.6627	0.1519	0.1027	0.3718	0.2117	0.1480					338_188	1.0000	0.6556	0.1963	1.0000	1.0000	1.0000	0.6712			338_188				214_50	0.0335	125	4378	0.00142759	23.4661					5912_209	0.0244	125	4378	0.00142759
		240_183	1.0000	-0.1111	1.0000	-0.0980	No		No		0.5521	0.2038	1.0000	-0.0667	0.0254	0.3296					339_139	No	No	No	No	No	No	No			339_139				474_193	0.0357	126	4378	0.00143901	24.8087					9164_58	0.0245	126	4378	0.00143901
		240_207	No		No		No		1.0000	-0.0400	No		No		No						339_208	No	No	1.0000	No	No	No	No			339_208				4476_176	0.0374	127	4378	0.00145043	25.7854					7065_16	0.0247	127	4378	0.00145043
		240_230	1.0000	-0.0098	1.0000	-0.0566	1.0000	-0.1064	1.0000	-0.0435	0.0831	0.4217	1.0000	-0.1707	0.3471	0.0811					345_180	No	No	No	No	No	1.0000	No			345_180				1721_140	0.0391	128	4378	0.00146185	26.7468					3488_146	0.0249	128	4378	0.00146185
		252_40	No		No		No		No		No		No		No						346_219	No	No	No	No	No	No	No			346_219				4076_137	0.0435	129	4378	0.00147328	29.526					4473_129	0.0250	129	4378	0.00147328
		257_102	No		1.0000	-0.0545	1.0000	-0.0189	No		No		1.0000	-0.0500	1.0000	-0.0326					350_84	1.0000	1.0000	No	0.2542	0.5782	0.1070	1.0000			350_84				5329_9	0.0448	130	4378	0.0014847	30.1745					3759_186	0.0251	130	4378	0.0014847
		257_123	1.0000	-0.0877	0.5042	0.1018	1.0000	-0.1020	1.0000	-0.0909	1.0000	-0.0870	1.0000	-0.0256	0.6775	0.0265					350_175	0.3899	1.0000	0.4684	1.0000	1.0000	1.0000	0.6880			350_175				5512_75	0.0454	131	4378	0.00149612	30.3452					6578_34	0.0263	131	4378	0.00149612
		257_146	No		1.0000	-0.0545	1.0000	-0.0189	No		No		1.0000	-0.0500	1.0000	-0.0383					358_194	No	No	0.0614	0.4387	No	No	1.0000			358_194				5057_163	0.0460	132	4378	0.00150754	30.5133					75_76	0.0270	132	4378	0.00150754
		260_91	1.0000	-0.0667	No		1.0000	-0.1364	0.4897	0.1875	0.4685	0.1329	0.2144	0.3465	1.0000	-0.0355					372_207	1.0000	0.2055	No	No	1.0000	No	1.0000			372_207				5301_148	0.0460	133	4378	0.00151896	30.2839					7351_182	0.0270	133	4378	0.00151896
		269_221	1.0000	-0.0732	1.0000	-0.1250	No		No		1.0000	-0.0455	No		1.0000	-0.0164					376_154	No	No	1.0000	No	No	No	No			376_154				5233_137	0.0461	134	4378	0.00153038	30.1233					6838_224	0.0275	134	4378	0.00153038
		275_229	No		No		No		No		No		No		1.0000	-0.0353					378_52	1.0000	No	No	No	No	No	1.0000			378_52				2686_103	0.0462	135	4378	0.0015418	29.965					7904_83	0.0282	135	4378	0.0015418
		276_104	0.2760	0.1948	0.0090	0.5221	No		No		1.0000	-0.0233	1.0000	-0.0244	0.0000	0.8632					379_15	1.0000	No	No	No	1.0000	No	1.0000			379_15				3363_6	0.0462	136	4378	0.00155322	29.7446					7904_103	0.0283	136	4378	0.00155322
		276_143	No		No		0.0013	1.0000	No		No		No		No						383_28	1.0000	No	No	No	1.0000	No	1.0000			383_28				7166_200	0.0462	137	4378	0.00156464	29.5275					2899_129	0.0287	137	4378	0.00156464
		278_73	1.0000	-0.1071	1.0000	-0.1200	0.6984	0.1186	0.1279	0.4583	No		1.0000	-0.0120	0.4376	0.1014					383_153	No	No	No	1.0000	No	No	1.0000			383_153				8195_234	0.0462	138	4378	0.00157606	29.3136					1194_22	0.0291	138	4378	0.00157606
		291_32	No		No		No		1.0000	-0.0400	No		No		No						383_165	No	No	No	No	No	No	No			383_165				3923_76	0.0463	139	4378	0.00158748	29.1657					9808_43	0.0292	139	4378	0.00158748
		291_68	No		No		No		No		No		No		No						392_154	No	1.0000	No	No	No	No	No			392_154				1461_146	0.0474	140	4378	0.0015989	29.6453					4548_75	0.0298	140	4378	0.0015989
		292_168	No		No		0.5451	-0.2195	1.0000	-0.0435	0.1164	0.4737	1.0000	-0.0667	1.0000	-0.0568					393_49	No	No	1.0000	No	No	No	1.0000			393_49				6626_150	0.0475	141	4378	0.00161032	29.4972					4375_78	0.0299	141	4378	0.00161032
		306_36	No		No		No		1.0000	-0.0400	No		No		No						393_57	1.0000	0.5958	No	No	1.0000	1.0000	0.2251			393_57				7316_11	0.0475	142	4378	0.00162175	29.2894					1284_132	0.0300	142	4378	0.00162175
		306_214	1.0000	-0.1071	1.0000	-0.1500	No		No		1.0000	-0.1429	1.0000	-0.0732	1.0000	-0.0682					393_98	No	No	1.0000	No	No	No	No			393_98				2857_49	0.0476	143	4378	0.00163317	29.1458					4476_206	0.0300	143	4378	0.00163317
		308_70	1.0000	-0.0159	No		No		No		No		No		No						393_100	No	No	1.0000	No	No	No	No			393_100				4929_167	0.0476	144	4378	0.00164459	28.9434					3054_94	0.0301	144	4378	0.00164459
		308_77	1.0000	-0.0159	No		No		No		1.0000	-0.0213	No		1.0000	-0.0053					397_217	No	No	No	1.0000	No	No	No			397_217				7836_184	0.0476	145	4378	0.00165601	28.7438					4774_104	0.0322	145	4378	0.00165601
		316_165	No		No		No		No		No		No		No						408_11	1.0000	No	No	No	1.0000	No	1.0000			408_11				8695_39	0.0476	146	4378	0.00166743	28.547					5134_150	0.0346	146	4378	0.00166743
		316_197	No		No		No		No		No		1.0000	-0.0222	No						408_48	No	No	No	No	No	1.0000	No			408_48				6515_169	0.0478	147	4378	0.00167885	28.4719					5134_162	0.0346	147	4378	0.00167885
		328_7	No		No		1.0000	-0.0222	No		No		No		No						415_110	No	No	No	No	0.0770	No	1.0000			415_110				6480_177	0.0481	148	4378	0.00169027	28.457					625_85	0.0356	148	4378	0.00169027
		334_15	1.0000	-0.0164	1.0000	-0.0943	No		No		0.1167	0.4737	No		1.0000	-0.0106					417_93	1.0000	No	1.0000	1.0000	0.2347	0.5444	0.6635			417_93				5940_236	0.0489	149	4378	0.00170169	28.7361					3911_30	0.0358	149	4378	0.00170169
		334_157	0.7217	-0.1138	0.4808	0.1412	0.2433	0.2676	1.0000	0.0649	0.7071	-0.0836	1.0000	-0.0213	0.6806	0.0511					418_100	1.0000	0.5184	1.0000	0.1200	1.0000	1.0000	1.0000			418_100				3616_183	0.0491	150	4378	0.00171311	28.6613					6336_207	0.0372	150	4378	0.00171311
		338_118	0.1486	0.2779	1.0000	0.0157	0.0045	-0.5429	0.5941	0.2029	1.0000	-0.0181	1.0000	0.0194	0.2536	-0.1345					422_6	No	No	No	1.0000	No	No	No			422_6				1906_30	0.0492	151	4378	0.00172453	28.5295					8738_102	0.0373	151	4378	0.00172453
		338_188	1.0000	-0.0561	0.6556	0.1139	0.1963	-0.2934	1.0000	0.0149	1.0000	-0.0638	1.0000	0.0630	0.6712	-0.0572					422_68	1.0000	1.0000	1.0000	0.5132	0.0611	1.0000	0.2727			422_68				1933_56	0.0493	152	4378	0.00173595	28.3994					3181_80	0.0374	152	4378	0.00173595
		339_139	No		No		No		No		No		No		No						422_149	No	No	No	No	No	No	1.0000			422_149				2397_113	0.0493	153	4378	0.00174737	28.2138					3720_66	0.0378	153	4378	0.00174737
		339_208	No		No		1.0000	-0.0455	No		No		No		No						422_184	No	No	1.0000	No	No	No	1.0000			422_184				3616_192	0.0493	154	4378	0.00175879	28.0306					3720_67	0.0378	154	4378	0.00175879
		340_211	No		No		No		No		No		0.0286	1.0000	No						423_141	0.2107	0.5673	0.7091	0.5546	1.0000	0.3772	0.1420			423_141				1530_63	0.0497	155	4378	0.00177021	28.0757					710_146	0.0475	155	4378	0.00177021
		345_180	No		No		No		No		No		1.0000	-0.0213	No						432_44	No	1.0000	1.0000	No	No	No	1.0000			432_44				4619_141	0.0508	156	4378	0.00178164	28.5131					6228_161	0.0482	156	4378	0.00178164
		346_219	No		No		No		No		No		No		No						432_109	No	No	No	No	No	No	1.0000			432_109				3188_41	0.0527	157	4378	0.00179306	29.3912					6876_113	0.0494	157	4378	0.00179306
		347_113	0.0974	0.4783	1.0000	-0.0189	1.0000	-0.0244	No		0.2980	0.2581	1.0000	-0.0500	0.0255	0.3640					432_159	No	No	No	No	No	No	No			432_159				9212_181	0.0527	158	4378	0.00180448	29.2051					142_237	0.0508	158	4378	0.00180448
		350_84	1.0000	-0.0175	1.0000	-0.0357	No		0.2542	0.4359	0.5782	0.1617	0.1070	0.4085	1.0000	-0.0366					434_177	No	1.0000	No	No	No	No	No			434_177				3502_115	0.0528	159	4378	0.0018159	29.0765					1078_46	0.0508	159	4378	0.0018159
		350_175	0.3899	-0.1915	1.0000	0.0151	0.4684	0.1329	1.0000	-0.1765	1.0000	-0.0500	1.0000	-0.1351	0.6880	0.0673					436_206	1.0000	No	No	No	No	No	No			436_206				1133_139	0.0544	160	4378	0.00182732	29.7704					6114_58	0.0508	160	4378	0.00182732
		358_27	No		No		0.0202	1.0000	No		No		No		No						439_41	No	No	1.0000	No	No	No	1.0000			439_41				4939_197	0.0545	161	4378	0.00183874	29.6399					72_198	0.0509	161	4378	0.00183874
		358_147	0.1010	0.3278	0.4204	0.1958	0.3909	0.2362	0.5427	0.3103	0.3299	0.2258	0.2077	0.2903	0.0063	0.2940					440_17	1.0000	0.3465	1.0000	1.0000	1.0000	0.0831	0.5852			440_17				2268_238	0.0549	162	4378	0.00185016	29.6731					4225_126	0.0509	162	4378	0.00185016
		358_156	1.0000	-0.0357	No		No		No		0.1976	0.3514	0.0211	1.0000	0.0334	0.4929					440_35	No	No	0.3707	0.1114	No	1.0000	1.0000			440_35				1603_110	0.0564	163	4378	0.00186158	30.2968					5779_13	0.0509	163	4378	0.00186158
		358_174	0.1007	0.4775	No		No		No		No		No		0.0056	1.0000					440_65	No	No	No	No	No	No	No			440_65				4611_131	0.0564	164	4378	0.001873	30.1121					6269_163	0.0509	164	4378	0.001873
		358_194	No		No		0.0614	0.6571	0.4387	0.2683	No		No		1.0000	-0.0056					440_128	1.0000	No	1.0000	No	No	1.0000	1.0000			440_128				6336_202	0.0566	165	4378	0.00188442	30.0357					2706_146	0.0511	165	4378	0.00188442
		358_225	0.1009	0.3278	1.0000	-0.0182	No		No		0.1972	0.3514	0.0002	1.0000	0.0024	0.4687					441_92	No	No	No	No	No	No	No			441_92				6336_203	0.0566	166	4378	0.00189584	29.8548					8095_223	0.0525	166	4378	0.00189584
		366_114	No		No		0.3583	0.1975	0.4989	-0.3333	1.0000	-0.0909	0.4837	0.1273	0.0054	0.3370					446_188	1.0000	No	No	No	No	No	No			446_188				7731_15	0.0576	167	4378	0.00190726	30.2003					1696_21	0.0526	167	4378	0.00190726
		372_207	1.0000	-0.1538	0.2055	-0.2727	No		No		1.0000	-0.0909	No		1.0000	-0.0864					452_100	No	No	No	No	No	No	No			452_100				5677_216	0.0586	168	4378	0.00191868	30.5418					1228_184	0.0527	168	4378	0.00191868
		376_154	No		No		1.0000	-0.0196	No		No		No		No						455_6	1.0000	0.6436	No	No	0.5577	1.0000	1.0000			455_6				6336_207	0.0587	169	4378	0.00193011	30.4129					3772_40	0.0527	169	4378	0.00193011
		378_52	1.0000	-0.0182	No		No		No		No		No		1.0000	-0.0108					455_107	1.0000	1.0000	1.0000	0.5703	1.0000	0.5443	0.2808			455_107				789_19	0.0590	170	4378	0.00194153	30.3885					22_197	0.0544	170	4378	0.00194153
		379_15	1.0000	-0.0323	No		No		No		1.0000	-0.0213	No		1.0000	-0.0286					455_222	No	1.0000	No	No	No	No	1.0000			455_222				5107_199	0.0597	171	4378	0.00195295	30.5692					3682_145	0.0544	171	4378	0.00195295
		383_28	1.0000	-0.0323	No		No		No		1.0000	-0.0233	No		1.0000	-0.0056					460_106	No	No	1.0000	No	No	No	No			460_106				7459_54	0.0604	172	4378	0.00196437	30.7478					6248_127	0.0544	172	4378	0.00196437
		383_153	No		No		No		1.0000	-0.1429	No		No		1.0000	-0.0171					460_134	1.0000	No	No	No	No	No	No			460_134				884_169	0.0613	173	4378	0.00197579	31.0256					3682_129	0.0545	173	4378	0.00197579
		383_165	No		No		No		No		No		No		No						460_199	No	No	1.0000	1.0000	No	No	1.0000			460_199				1976_31	0.0618	174	4378	0.00198721	31.0989					4438_29	0.0545	174	4378	0.00198721
		391_72	No		No		No		No		No		0.0205	1.0000	No						461_75	No	No	No	No	No	No	No			461_75				5050_95	0.0628	175	4378	0.00199863	31.4215					3799_235	0.0546	175	4378	0.00199863
		392_7	1.0000	-0.0690	1.0000	-0.0370	0.1829	0.3554	0.3484	0.3036	1.0000	-0.1111	0.3837	0.1892	0.0429	0.2373					462_59	1.0000	No	No	1.0000	No	No	1.0000			462_59				6985_216	0.0637	176	4378	0.00201005	31.6908					3682_39	0.0547	176	4378	0.00201005
		392_154	No		1.0000	-0.0182	No		No		No		No		No						462_93	No	No	No	No	No	0.1446	1.0000			462_93				525_238	0.0638	177	4378	0.00202147	31.5612					3682_234	0.0547	177	4378	0.00202147
		392_156	1.0000	-0.0164	No		No		No		No		0.0204	1.0000	No						462_156	No	No	No	No	No	No	No			462_156				2494_12	0.0641	178	4378	0.00203289	31.5314					8624_180	0.0547	178	4378	0.00203289
		393_49	No		No		1.0000	-0.0196	No		No		No		1.0000	-0.0166					478_182	1.0000	1.0000	0.2031	0.2385	0.1900	0.5519	1.0000			478_182				9808_182	0.0641	179	4378	0.00204431	31.3553					8624_198	0.0547	179	4378	0.00204431
		393_57	1.0000	-0.0400	0.5958	0.1250	No		No		1.0000	-0.0638	1.0000	-0.0476	0.2251	0.1598					478_216	No	No	No	No	No	1.0000	1.0000			478_216				6578_34	0.0644	180	4378	0.00205573	31.327					1603_236	0.0555	180	4378	0.00205573
		393_98	No		No		1.0000	-0.0196	No		No		No		No						479_16	0.5778	0.6325	1.0000	0.5293	1.0000	0.6400	0.7291			479_16				3205_238	0.0651	181	4378	0.00206715	31.4926					6687_211	0.0564	181	4378	0.00206715
		393_100	No		No		1.0000	-0.0196	No		No		No		No						479_117	1.0000	1.0000	No	No	1.0000	No	1.0000			479_117				6578_170	0.0652	182	4378	0.00207857	31.3676					677_27	0.0565	182	4378	0.00207857
		397_13	0.6650	0.0986	0.3045	-0.2444	1.0000	-0.0800	No		0.1054	0.3514	1.0000	-0.0641	0.0375	0.2200					479_210	1.0000	No	No	No	No	No	No			479_210				4939_122	0.0664	183	4378	0.00209	31.7704					6687_104	0.0566	183	4378	0.00209
		397_26	0.6652	0.0986	0.3044	-0.2444	1.0000	-0.0588	No		0.1060	0.3514	1.0000	0.0143	0.0378	0.2200					484_103	No	1.0000	1.0000	No	0.0697	No	1.0000			484_103				5123_238	0.0666	184	4378	0.00210142	31.6929					5774_181	0.0567	184	4378	0.00210142
		397_27	0.6648	0.0986	0.3042	-0.2444	1.0000	-0.0588	No		0.1057	0.3514	1.0000	0.0143	0.0377	0.2200					486_48	No	No	No	No	No	No	No			486_48				2237_218	0.0668	185	4378	0.00211284	31.6163					5774_186	0.0568	185	4378	0.00211284
		397_101	0.6650	0.0986	0.3043	-0.2444	1.0000	-0.0800	No		0.0826	0.4227	1.0000	-0.0641	0.0377	0.2200					489_211	No	No	No	1.0000	No	No	1.0000			489_211				5448_203	0.0668	186	4378	0.00212426	31.4463					1145_229	0.0577	186	4378	0.00212426
		397_217	No		No		No		1.0000	-0.0435	No		No		No						492_116	No	1.0000	No	No	No	No	1.0000			492_116				5059_214	0.0670	187	4378	0.00213568	31.3718					4991_90	0.0579	187	4378	0.00213568
		408_11	1.0000	-0.0175	No		No		No		1.0000	0.0000	No		1.0000	-0.0225					492_164	1.0000	1.0000	No	No	No	No	0.0520			492_164				9808_43	0.0670	188	4378	0.0021471	31.2049					4018_41	0.0581	188	4378	0.0021471
		408_48	No		No		No		No		No		1.0000	-0.0256	No						492_185	No	No	No	No	No	No	1.0000			492_185				3427_239	0.0679	189	4378	0.00215852	31.4567					5630_185	0.0581	189	4378	0.00215852
		415_110	No		No		No		No		0.0770	0.6545	No		1.0000	-0.0122					496_152	No	No	No	No	No	No	No			496_152				4309_167	0.0698	190	4378	0.00216994	32.1668					1195_151	0.0587	190	4378	0.00216994
		417_93	1.0000	-0.0169	No		1.0000	-0.1892	1.0000	-0.1579	0.2347	0.3407	0.5444	-0.2222	0.6635	0.0350					497_29	No	No	No	No	No	No	No			497_29				3049_72	0.0700	191	4378	0.00218136	32.0901					7638_156	0.0588	191	4378	0.00218136
		417_160	No		No		No		1.0000	-0.0476	No		0.0223	1.0000	1.0000	-0.0279					499_162	No	No	0.6261	No	1.0000	1.0000	0.6811			499_162				3427_234	0.0700	192	4378	0.00219278	31.9229					5743_111	0.0596	192	4378	0.00219278
		417_166	No		No		No		1.0000	-0.0476	No		0.0223	1.0000	1.0000	-0.0279					501_121	No	No	1.0000	No	No	No	1.0000			501_121				3427_237	0.0701	193	4378	0.0022042	31.8029					6894_134	0.0601	193	4378	0.0022042
		417_173	No		No		No		No		No		0.0223	1.0000	1.0000	-0.0279					502_100	No	No	No	1.0000	1.0000	No	0.1126			502_100				1009_154	0.0705	194	4378	0.00221562	31.8195					5356_58	0.0605	194	4378	0.00221562
		418_100	1.0000	-0.1538	0.5184	0.0968	1.0000	-0.0800	0.1200	0.6471	1.0000	-0.0870	1.0000	-0.0698	1.0000	-0.0994					502_117	0.3063	No	No	No	No	No	1.0000			502_117				5971_96	0.0715	195	4378	0.00222704	32.1053					5356_75	0.0605	195	4378	0.00222704
		422_6	No		No		No		1.0000	-0.0400	No		No		No						503_119	1.0000	No	No	No	No	No	No			503_119				3049_26	0.0718	196	4378	0.00223847	32.0756					7640_163	0.0610	196	4378	0.00223847
		422_68	1.0000	-0.0323	1.0000	-0.0357	1.0000	-0.0769	0.5132	-0.3000	0.0611	0.6571	1.0000	-0.0952	0.2727	0.1090					505_46	1.0000	1.0000	1.0000	No	No	1.0000	0.3623			505_46				3515_92	0.0723	197	4378	0.00224989	32.135					7818_176	0.0619	197	4378	0.00224989
		422_149	No		No		No		No		No		No		1.0000	-0.0055					505_157	No	No	No	No	No	No	1.0000			505_157				7583_66	0.0727	198	4378	0.00226131	32.1496					604_194	0.0620	198	4378	0.00226131
		422_184	No		No		1.0000	-0.0244	No		No		No		1.0000	-0.0166					512_90	No	No	No	No	No	1.0000	1.0000			512_90				7583_40	0.0728	199	4378	0.00227273	32.032					4601_82	0.0626	199	4378	0.00227273
		423_141	0.2107	-0.2772	0.5673	0.1692	0.7091	-0.0887	0.5546	0.2169	1.0000	-0.1628	0.3772	0.2174	0.1420	-0.1671					512_202	No	No	No	No	No	No	1.0000			512_202				929_222	0.0779	200	4378	0.00228415	34.1046					6876_88	0.0638	200	4378	0.00228415
		432_44	No		1.0000	-0.0189	1.0000	-0.0400	No		No		No		1.0000	-0.0333					514_88	1.0000	1.0000	0.0566	1.0000	1.0000	1.0000	0.1512			514_88				6564_145	0.0791	201	4378	0.00229557	34.4577					3913_23	0.0645	201	4378	0.00229557
		432_109	No		No		No		No		No		No		1.0000	-0.0054					514_144	No	No	No	No	No	No	1.0000			514_144				4088_173	0.0792	202	4378	0.00230699	34.3305					6984_154	0.0664	202	4378	0.00230699
		432_159	No		No		No		No		No		No		No						514_208	No	1.0000	No	No	No	No	No			514_208				4_16	0.0813	203	4378	0.00231841	35.0671					5688_106	0.0685	203	4378	0.00231841
		434_177	No		1.0000	-0.0175	No		No		No		No		No						516_36	No	No	No	1.0000	No	No	No			516_36				3947_239	0.0821	204	4378	0.00232983	35.2386					6347_211	0.0687	204	4378	0.00232983
		436_60	0.4587	-0.1636	1.0000	0.0909	No		No		1.0000	-0.0204	0.1980	0.3514	0.0002	0.5414					519_33	No	No	1.0000	No	No	No	1.0000			519_33				4149_49	0.0823	205	4378	0.00234125	35.1521					2908_164	0.0693	205	4378	0.00234125
		436_206	1.0000	-0.0323	No		No		No		No		No		No						521_56	1.0000	No	No	No	No	No	1.0000			521_56				4774_104	0.0825	206	4378	0.00235267	35.0665					3087_96	0.0698	206	4378	0.00235267
		439_41	No		No		1.0000	-0.0189	No		No		No		1.0000	-0.0055					521_91	1.0000	No	No	No	No	No	No			521_91				4101_74	0.0826	207	4378	0.00236409	34.9394					4473_168	0.0730	207	4378	0.00236409
		440_17	1.0000	-0.0508	0.3465	0.2012	1.0000	0.0370	1.0000	-0.1818	1.0000	-0.1163	0.0831	0.4217	0.5852	0.0287					523_148	No	No	1.0000	No	No	No	1.0000			523_148				7024_132	0.0826	208	4378	0.00237551	34.7714					4378_72	0.0731	208	4378	0.00237551
		440_35	No		No		0.3707	0.1935	0.1114	0.6486	No		1.0000	-0.0909	1.0000	-0.0267					523_163	1.0000	No	1.0000	No	1.0000	1.0000	0.3075			523_163				3205_235	0.0834	209	4378	0.00238693	34.9402					4378_80	0.0732	209	4378	0.00238693
		440_65	No		No		No		No		No		No		No						523_182	1.0000	1.0000	1.0000	No	0.1304	1.0000	0.3440			523_182				1768_226	0.0855	210	4378	0.00239836	35.6494					2912_50	0.0733	210	4378	0.00239836
		440_128	1.0000	-0.0164	No		1.0000	-0.1064	No		No		1.0000	-0.0667	1.0000	-0.0340					525_238	0.0638	1.0000	1.0000	1.0000	1.0000	1.0000	1.0000			525_238				3677_91	0.0872	211	4378	0.00240978	36.1859					5067_83	0.0750	211	4378	0.00240978
		441_92	No		No		No		No		No		No		No						526_177	1.0000	1.0000	No	No	No	No	1.0000			526_177				922_158	0.0874	212	4378	0.0024212	36.0978					982_80	0.0762	212	4378	0.0024212
		446_188	1.0000	-0.0164	No		No		No		No		No		No						538_47	1.0000	1.0000	1.0000	No	1.0000	1.0000	0.3020			538_47				1369_214	0.0913	213	4378	0.00243262	37.5316					6577_33	0.0769	213	4378	0.00243262
		452_100	No		No		No		No		No		No		No						545_147	No	No	No	No	No	1.0000	1.0000			545_147				1887_145	0.0914	214	4378	0.00244404	37.3971					2042_110	0.0770	214	4378	0.00244404
		455_6	1.0000	-0.1636	0.6436	0.0759	No		No		0.5577	-0.2000	1.0000	-0.1000	1.0000	-0.0414					545_164	No	No	No	No	1.0000	1.0000	1.0000			545_164				5723_53	0.0915	215	4378	0.00245546	37.2639					3017_65	0.0770	215	4378	0.00245546
		455_107	1.0000	-0.0492	1.0000	-0.1154	1.0000	-0.0174	0.5703	0.2857	1.0000	-0.1163	0.5443	-0.2222	0.2808	-0.1355					551_109	No	No	1.0000	No	No	No	0.0824			551_109				6114_86	0.0915	216	4378	0.00246688	37.0914					7583_66	0.0830	216	4378	0.00246688
		455_222	No		1.0000	-0.0545	No		No		No		No		1.0000	-0.0057					563_24	No	No	No	No	No	No	1.0000			563_24				6392_217	0.0915	217	4378	0.0024783	36.9205					1976_31	0.0833	217	4378	0.0024783
		460_106	No		No		1.0000	-0.0385	No		No		No		No						563_123	No	1.0000	No	No	No	No	No			563_123				7402_233	0.0915	218	4378	0.00248972	36.7511					7583_40	0.0835	218	4378	0.00248972
		460_134	1.0000	-0.0492	No		No		No		No		No		No						567_144	No	No	No	No	No	No	No			567_144				604_194	0.0916	219	4378	0.00250114	36.6233					10372_66	0.0845	219	4378	0.00250114
		460_199	No		No		1.0000	-0.0189	1.0000	-0.0909	No		No		1.0000	-0.0233					568_30	0.4670	1.0000	0.4651	0.3195	0.4685	1.0000	0.1669			568_30				803_53	0.0918	220	4378	0.00251256	36.5364					124_80	0.0856	220	4378	0.00251256
		461_75	No		No		No		No		No		No		No						568_204	No	No	0.4401	1.0000	No	1.0000	1.0000			568_204				3444_104	0.0921	221	4378	0.00252398	36.4899					7142_150	0.0927	221	4378	0.00252398
		462_59	1.0000	-0.0345	No		No		1.0000	-0.0476	No		No		1.0000	-0.0058					568_224	No	1.0000	No	No	No	No	No			568_224				2051_61	0.0930	222	4378	0.0025354	36.6805					4018_42	0.0988	222	4378	0.0025354
		462_93	No		No		No		No		No		0.1446	0.4667	1.0000	-0.0116					571_7	No	No	1.0000	No	No	1.0000	0.1136			571_7				3720_66	0.0930	223	4378	0.00254683	36.5161					5067_20	0.0991	223	4378	0.00254683
		462_156	No		No		No		No		No		No		No						571_48	No	No	1.0000	No	No	No	No			571_48				5173_81	0.0930	224	4378	0.00255825	36.353					6200_33	0.0992	224	4378	0.00255825
		470_55	0.2924	0.2151	0.2776	-0.2263	0.0078	-0.5424	0.6208	0.1613	0.3514	0.2698	1.0000	0.0000	0.3877	0.1099					571_129	No	No	No	No	1.0000	1.0000	1.0000			571_129				3720_67	0.0932	225	4378	0.00256967	36.2693					4671_57	0.1005	225	4378	0.00256967
		473_22	No		No		No		0.0476	1.0000	No		No		No						571_234	1.0000	1.0000	1.0000	No	1.0000	1.0000	1.0000			571_234				1364_42	0.0943	226	4378	0.00258109	36.535					3616_36	0.1006	226	4378	0.00258109
		474_193	0.0357	0.4531	0.0122	0.5701	1.0000	-0.1163	No		0.2979	0.2581	0.0257	1.0000	0.4872	0.0564					582_95	No	No	1.0000	No	No	No	No			582_95				2959_49	0.0943	227	4378	0.00259251	36.374					2643_145	0.1007	227	4378	0.00259251
		478_182	1.0000	-0.0492	1.0000	-0.0175	0.2031	0.2569	0.2385	-0.4776	0.1900	0.3534	0.5519	0.2038	1.0000	0.0023					583_13	1.0000	0.4811	0.4526	0.2551	0.0827	0.1836	0.5357			583_13				7388_47	0.0943	228	4378	0.00260393	36.2145					4993_168	0.1007	228	4378	0.00260393
		478_216	No		No		No		No		No		1.0000	-0.0213	1.0000	-0.0053					583_37	0.5587	1.0000	1.0000	No	1.0000	1.0000	1.0000			583_37				8760_209	0.0943	229	4378	0.00261535	36.0564					1099_152	0.1008	229	4378	0.00261535
		479_16	0.5778	0.1468	0.6325	0.0852	1.0000	-0.0974	0.5293	-0.2941	1.0000	0.0789	0.6400	0.0847	0.7291	-0.0582					583_121	0.7139	0.7115	0.1397	0.2556	0.2247	0.3352	0.6626			583_121				5247_118	0.0944	230	4378	0.00262677	35.9377					1145_15	0.1008	230	4378	0.00262677
		479_117	1.0000	-0.0508	1.0000	-0.0357	No		No		1.0000	-0.0417	No		1.0000	-0.0053					588_95	No	No	No	No	1.0000	No	No			588_95				6665_162	0.0944	231	4378	0.00263819	35.7821					2083_215	0.1008	231	4378	0.00263819
		479_210	1.0000	-0.0164	No		No		No		No		No		No						592_89	No	No	0.1119	No	No	No	No			592_89				7351_68	0.0944	232	4378	0.00264961	35.6279					2537_239	0.1008	232	4378	0.00264961
		481_212	0.3830	-0.2075	1.0000	-0.0058	0.1438	-0.2960	0.2575	0.3333	0.1431	0.3514	0.3566	-0.2407	0.0277	-0.2417					592_143	0.3793	0.2175	0.7061	1.0000	1.0000	0.6210	0.4593			592_143				1364_39	0.0946	233	4378	0.00266103	35.5501					3591_72	0.1008	233	4378	0.00266103
		484_42	0.1484	0.3333	0.6718	0.0890	1.0000	-0.0073	0.0438	0.6508	0.6333	0.1461	0.0050	0.5907	0.4640	0.0975					596_186	No	No	No	No	1.0000	No	No			596_186				3056_218	0.0946	234	4378	0.00267245	35.3982					7866_84	0.1008	234	4378	0.00267245
		484_103	No		1.0000	-0.0385	1.0000	-0.0222	No		0.0697	0.6557	No		1.0000	-0.0109					603_182	No	1.0000	No	No	No	No	No			603_182				5274_67	0.0946	235	4378	0.00268387	35.2476					4914_62	0.1010	235	4378	0.00268387
		484_122	No		No		No		No		0.0232	1.0000	No		No						604_110	No	No	No	No	No	1.0000	No			604_110				7103_10	0.0947	236	4378	0.00269529	35.1353					7091_218	0.1010	236	4378	0.00269529
		486_41	0.4892	0.1267	0.0148	0.5644	1.0000	0.0129	0.1943	0.4310	1.0000	0.0421	1.0000	0.0837	0.4828	0.0908					604_121	No	No	0.0564	No	No	No	No			604_121				2852_172	0.0973	237	4378	0.00270672	35.9476					2803_6	0.1011	237	4378	0.00270672
		486_48	No		No		No		No		No		No		No						604_138	No	No	No	No	No	No	1.0000			604_138				347_113	0.0974	238	4378	0.00271814	35.8334					5448_185	0.1014	238	4378	0.00271814
		489_211	No		No		No		1.0000	-0.0400	No		No		1.0000	-0.0112					605_156	No	No	1.0000	No	1.0000	1.0000	1.0000			605_156				2852_188	0.0974	239	4378	0.00272956	35.6834					4476_176	0.1016	239	4378	0.00272956
		492_116	No		1.0000	-0.0357	No		No		No		No		1.0000	-0.0106					609_74	0.1600	1.0000	1.0000	No	1.0000	1.0000	1.0000			609_74				6153_48	0.0974	240	4378	0.00274098	35.5348					4230_124	0.1020	240	4378	0.00274098
		492_164	1.0000	-0.0323	1.0000	-0.0545	No		No		No		No		0.0520	0.3884					609_155	No	No	1.0000	No	No	No	1.0000			609_155				6153_71	0.0975	241	4378	0.0027524	35.4237					1661_149	0.1023	241	4378	0.0027524
		492_185	No		No		No		No		No		No		1.0000	-0.0215					609_167	0.6222	0.2248	0.6380	1.0000	1.0000	1.0000	0.8164			609_167				6392_119	0.0975	242	4378	0.00276382	35.2773					3889_179	0.1041	242	4378	0.00276382
		496_152	No		No		No		No		No		No		No						625_135	1.0000	1.0000	1.0000	No	1.0000	1.0000	0.5909			625_135				2599_164	0.0976	243	4378	0.00277524	35.1681					4333_132	0.1042	243	4378	0.00277524
		497_29	No		No		No		No		No		No		No						626_78	1.0000	No	0.6264	0.1004	0.6399	0.2370	0.1352			626_78				5754_176	0.0976	244	4378	0.00278666	35.024					4544_14	0.1043	244	4378	0.00278666
		499_162	No		No		0.6261	0.0964	No		1.0000	-0.1364	1.0000	-0.0769	0.6811	0.0250					639_204	1.0000	1.0000	1.0000	1.0000	0.1320	1.0000	1.0000			639_204				4865_118	0.0977	245	4378	0.00279808	34.9168					5268_73	0.1043	245	4378	0.00279808
		499_185	No		No		No		1.0000	-0.0526	No		No		0.0052	1.0000					640_73	No	No	No	No	No	No	No			640_73				2314_62	0.0984	246	4378	0.0028095	35.024					4724_74	0.1045	246	4378	0.0028095
		501_121	No		No		1.0000	-0.0323	No		No		No		1.0000	-0.0241					640_181	1.0000	No	No	No	No	No	1.0000			640_181				3512_170	0.0988	247	4378	0.00282092	35.024					6081_131	0.1045	247	4378	0.00282092
		502_35	0.0159	1.0000	No		No		No		No		No		No						651_174	No	No	No	No	No	No	1.0000			651_174				3512_159	0.0991	248	4378	0.00283234	34.9887					7142_122	0.1054	248	4378	0.00283234
		502_100	No		No		No		1.0000	-0.0400	1.0000	-0.0435	No		0.1126	0.2623					651_187	No	No	1.0000	No	1.0000	No	1.0000			651_187				24_190	0.1005	249	4378	0.00284376	35.3405					8760_48	0.1082	249	4378	0.00284376
		502_117	0.3063	0.2132	No		No		No		No		No		1.0000	-0.0056					652_108	No	No	No	No	No	No	1.0000			652_108				358_174	0.1007	250	4378	0.00285519	35.2692					214_41	0.1098	250	4378	0.00285519
		503_85	No		No		No		0.0044	1.0000	No		No		No						652_174	No	No	No	No	No	No	1.0000			652_174				4229_201	0.1007	251	4378	0.00286661	35.1287					1746_81	0.1121	251	4378	0.00286661
		503_119	1.0000	-0.0159	No		No		No		No		No		No						652_175	No	No	No	No	No	No	1.0000			652_175				4028_41	0.1008	252	4378	0.00287803	35.024					6184_99	0.1121	252	4378	0.00287803
		505_46	1.0000	-0.0638	1.0000	-0.0175	1.0000	-0.1111	No		No		1.0000	-0.0222	0.3623	0.0956					670_103	No	1.0000	No	No	No	No	No			670_103				5657_68	0.1008	253	4378	0.00288945	34.8856					9114_93	0.1121	253	4378	0.00288945
		505_157	No		No		No		No		No		No		1.0000	-0.0333					670_107	1.0000	No	1.0000	1.0000	No	1.0000	1.0000			670_107				6855_135	0.1008	254	4378	0.00290087	34.7482					5205_12	0.1122	254	4378	0.00290087
		511_194	0.1602	0.3010	0.0089	0.5221	1.0000	-0.1230	1.0000	-0.1818	1.0000	0.0446	1.0000	-0.0213	0.7981	0.0409					670_111	1.0000	1.0000	1.0000	1.0000	1.0000	1.0000	0.3484			670_111				358_225	0.1009	255	4378	0.00291229	34.6463					8584_211	0.1122	255	4378	0.00291229
		512_90	No		No		No		No		No		1.0000	-0.0222	1.0000	-0.0054					670_128	0.3015	1.0000	0.2661	1.0000	1.0000	1.0000	0.7559			670_128				358_147	0.1010	256	4378	0.00292371	34.5452					7339_106	0.1172	256	4378	0.00292371
		512_202	No		No		No		No		No		No		1.0000	-0.0054					672_118	No	No	No	0.3482	No	1.0000	0.1479			672_118				6855_116	0.1010	257	4378	0.00293513	34.4107					7128_36	0.1211	257	4378	0.00293513
		514_88	1.0000	-0.0847	1.0000	-0.0545	0.0566	0.6579	1.0000	-0.0435	1.0000	-0.0204	1.0000	-0.0476	0.1512	0.1653					676_73	No	No	1.0000	No	No	No	1.0000			676_73				5050_96	0.1026	258	4378	0.00294655	34.8204					954_25	0.1213	258	4378	0.00294655
		514_140	1.0000	-0.0847	0.4144	0.1512	No		No		1.0000	-0.1111	0.1318	0.4699	0.0058	0.4821					677_27	1.0000	0.0565	No	No	No	No	1.0000			677_27				176_126	0.1039	259	4378	0.00295797	35.1254					5205_176	0.1213	259	4378	0.00295797
		514_144	No		No		No		No		No		No		1.0000	-0.0053					677_135	No	No	No	No	No	No	1.0000			677_135				6829_151	0.1041	260	4378	0.00296939	35.0577					1306_100	0.1214	260	4378	0.00296939
		514_208	No		1.0000	-0.0175	No		No		No		No		No						677_234	No	No	No	No	1.0000	No	No			677_234				9971_230	0.1047	261	4378	0.00298081	35.1246					164_12	0.1222	261	4378	0.00298081
		516_36	No		No		No		1.0000	-0.0526	No		No		No						681_132	0.5574	1.0000	1.0000	1.0000	1.0000	1.0000	0.5228			681_132				3589_172	0.1103	262	4378	0.00299223	36.8621					6063_39	0.1223	262	4378	0.00299223
		519_33	No		No		1.0000	-0.0189	No		No		No		1.0000	-0.0106					681_164	No	No	No	No	No	No	1.0000			681_164				3589_200	0.1105	263	4378	0.00300365	36.7885					6063_42	0.1224	263	4378	0.00300365
		521_56	1.0000	-0.0323	No		No		No		No		No		1.0000	-0.0168					687_95	1.0000	0.2409	No	No	1.0000	1.0000	1.0000			687_95				7086_27	0.1113	264	4378	0.00301508	36.9145					8436_169	0.1234	264	4378	0.00301508
		521_91	1.0000	-0.0159	No		No		No		No		No		No						687_237	No	No	No	1.0000	No	No	No			687_237				7740_100	0.1114	265	4378	0.0030265	36.8082					3138_27	0.1269	265	4378	0.0030265
		523_148	No		No		1.0000	-0.0204	No		No		No		1.0000	-0.0053					691_183	1.0000	No	No	No	No	No	0.0816			691_183				5808_24	0.1123	266	4378	0.00303792	36.9661					1144_161	0.1282	266	4378	0.00303792
		523_163	1.0000	-0.0164	No		1.0000	-0.0417	No		1.0000	-0.0417	1.0000	-0.0213	0.3075	0.0951					693_18	0.6986	0.2552	1.0000	1.0000	1.0000	1.0000	0.7565			693_18				4309_15	0.1138	267	4378	0.00304934	37.3196					4024_41	0.1282	267	4378	0.00304934
		523_182	1.0000	-0.0508	1.0000	-0.0233	1.0000	-0.0181	No		0.1304	0.3455	1.0000	-0.1707	0.3440	-0.1240					697_64	0.3811	1.0000	No	No	1.0000	1.0000	1.0000			697_64				5782_36	0.1164	268	4378	0.00306076	38.0298					4024_74	0.1287	268	4378	0.00306076
		525_238	0.0638	0.6567	1.0000	-0.0980	1.0000	-0.0196	1.0000	-0.0526	1.0000	-0.0638	1.0000	-0.0455	1.0000	-0.0562					706_174	1.0000	1.0000	No	No	No	No	1.0000			706_174				4752_120	0.1210	269	4378	0.00307218	39.3857					7402_112	0.1301	269	4378	0.00307218
		526_177	1.0000	-0.0492	1.0000	-0.1154	No		No		No		No		1.0000	-0.0108					706_207	1.0000	1.0000	No	No	No	No	No			706_207				1203_152	0.1224	270	4378	0.0030836	39.6939					3889_210	0.1304	270	4378	0.0030836
		538_47	1.0000	-0.1111	1.0000	-0.0741	1.0000	-0.1020	No		1.0000	-0.1111	1.0000	-0.0769	0.3020	0.0963					708_27	No	No	No	No	No	No	No			708_27				1355_149	0.1224	271	4378	0.00309502	39.5474					7142_217	0.1318	271	4378	0.00309502
		538_229	No		No		1.0000	-0.0189	0.0477	1.0000	No		No		1.0000	-0.0556					708_116	No	No	1.0000	No	No	No	1.0000			708_116				3979_140	0.1242	272	4378	0.00310644	39.9814					3989_182	0.1325	272	4378	0.00310644
		545_147	No		No		No		No		No		1.0000	-0.0303	1.0000	-0.0227					709_115	1.0000	1.0000	No	No	No	No	1.0000			709_115				2686_18	0.1244	273	4378	0.00311786	39.8991					1790_210	0.1326	273	4378	0.00311786
		545_164	No		No		No		No		1.0000	-0.0417	1.0000	-0.1333	1.0000	-0.0651					710_74	0.5680	1.0000	0.2669	No	1.0000	No	0.4472			710_74				5247_145	0.1276	274	4378	0.00312928	40.7761					6416_165	0.1335	274	4378	0.00312928
		551_109	No		No		1.0000	-0.0400	No		No		No		0.0824	0.3154					718_24	0.5506	1.0000	1.0000	No	1.0000	1.0000	0.4699			718_24				224_145	0.1294	275	4378	0.0031407	41.201					1388_25	0.1373	275	4378	0.0031407
		563_24	No		No		No		No		No		No		1.0000	-0.0115					718_40	0.5507	1.0000	1.0000	No	1.0000	1.0000	0.4700			718_40				7701_26	0.1294	276	4378	0.00315212	41.0517					3913_119	0.1389	276	4378	0.00315212
		563_35	0.6058	0.1086	1.0000	0.0789	1.0000	-0.0638	0.5228	0.1724	0.5785	0.1525	1.0000	-0.0476	0.0460	0.2348					718_146	1.0000	0.1649	1.0000	1.0000	1.0000	1.0000	0.5920			718_146				3339_160	0.1296	277	4378	0.00316354	40.9667					4255_167	0.1400	277	4378	0.00316354
		563_123	No		1.0000	-0.0204	No		No		No		No		No						718_184	No	No	No	No	1.0000	No	1.0000			718_184				7817_236	0.1297	278	4378	0.00317497	40.8508					926_26	0.1422	278	4378	0.00317497
		567_144	No		No		No		No		No		No		No						719_178	No	No	No	No	No	No	No			719_178				3599_23	0.1318	279	4378	0.00318639	41.3635					5381_186	0.1427	279	4378	0.00318639
		568_30	0.4670	0.1146	1.0000	-0.0501	0.4651	0.1563	0.3195	-0.3146	0.4685	0.1329	1.0000	-0.0455	0.1669	0.1570					729_38	No	No	1.0000	1.0000	No	1.0000	0.1820			729_38				6152_220	0.1326	280	4378	0.00319781	41.4659					2827_148	0.1433	280	4378	0.00319781
		568_115	0.2620	0.2000	0.6737	-0.1387	1.0000	-0.0385	0.4899	0.1875	0.0242	0.5192	1.0000	0.0640	0.1112	0.1674					734_150	No	No	1.0000	No	No	0.0614	1.0000			734_150				3722_219	0.1366	281	4378	0.00320923	42.5648					1194_11	0.1435	281	4378	0.00320923
		568_139	0.2617	0.2000	0.6737	-0.1387	1.0000	-0.0385	0.4899	0.1875	0.0241	0.5192	1.0000	0.0640	0.1112	0.1674					735_225	No	No	0.1217	0.0588	1.0000	0.5578	1.0000			735_225				1099_8	0.1371	282	4378	0.00322065	42.5691					5467_89	0.1436	282	4378	0.00322065
		568_204	No		No		0.4401	0.1429	1.0000	-0.0400	No		1.0000	-0.0455	1.0000	-0.0273					737_184	0.2199	0.4268	No	1.0000	1.0000	No	0.0772			737_184				3722_208	0.1373	283	4378	0.00323207	42.4805					1194_190	0.1437	283	4378	0.00323207
		568_224	No		1.0000	-0.0175	No		No		No		No		No						741_95	1.0000	1.0000	1.0000	1.0000	1.0000	0.2145	1.0000			741_95				3722_221	0.1374	284	4378	0.00324349	42.3618					2827_49	0.1437	284	4378	0.00324349
		571_7	No		No		1.0000	-0.0189	No		No		1.0000	-0.0244	0.1136	0.2620					741_100	1.0000	1.0000	1.0000	1.0000	1.0000	0.5508	0.5118			741_100				789_90	0.1378	285	4378	0.00325491	42.336					1194_239	0.1438	285	4378	0.00325491
		571_48	No		No		1.0000	-0.0189	No		No		No		No						741_133	0.2924	0.4180	0.7071	0.0921	1.0000	0.1976	0.0530			741_133				2652_182	0.1379	286	4378	0.00326633	42.2186					4795_104	0.1482	286	4378	0.00326633
		571_129	No		No		No		No		1.0000	-0.0667	1.0000	-0.0244	1.0000	-0.0171					741_165	No	No	1.0000	No	No	No	No			741_165				5082_91	0.1379	287	4378	0.00327775	42.0715					1171_102	0.1484	287	4378	0.00327775
		571_234	1.0000	-0.0323	1.0000	-0.0357	1.0000	-0.0189	No		1.0000	-0.0213	1.0000	-0.0244	1.0000	-0.0471					748_12	1.0000	1.0000	No	No	1.0000	No	1.0000			748_12				3488_146	0.1384	288	4378	0.00328917	42.0774					5434_5	0.1485	288	4378	0.00328917
		582_95	No		No		1.0000	-0.0385	No		No		No		No						748_27	0.2407	1.0000	1.0000	1.0000	0.5448	1.0000	1.0000			748_27				3979_56	0.1392	289	4378	0.00330059	42.1742					7974_151	0.1485	289	4378	0.00330059
		583_13	1.0000	0.0000	0.4811	0.1412	0.4526	0.1616	0.2551	0.3846	0.0827	0.4227	0.1836	0.3301	0.5357	0.0697					749_30	No	No	1.0000	No	1.0000	0.1974	0.4468			749_30				4854_54	0.1412	290	4378	0.00331201	42.6327					3054_43	0.1488	290	4378	0.00331201
		583_37	0.5587	-0.1852	1.0000	-0.0741	1.0000	-0.0612	No		1.0000	-0.0213	1.0000	-0.0526	1.0000	-0.0769					749_81	No	No	No	1.0000	No	No	No			749_81				8436_169	0.1426	291	4378	0.00332344	42.9074					5821_215	0.1515	291	4378	0.00332344
		583_121	0.7139	-0.1002	0.7115	-0.0943	0.1397	0.3613	0.2556	0.3846	0.2247	0.2800	0.3352	0.2965	0.6626	-0.0618					749_108	No	1.0000	1.0000	No	No	No	1.0000			749_108				4929_117	0.1449	292	4378	0.00333486	43.4502					7339_102	0.1515	292	4378	0.00333486
		588_95	No		No		No		No		1.0000	-0.0667	No		No						750_73	1.0000	0.6324	0.1421	0.5232	1.0000	0.3647	0.8202			750_73				6221_162	0.1457	293	4378	0.00334628	43.5409					7339_62	0.1516	293	4378	0.00334628
		592_89	No		No		0.1119	0.4747	No		No		No		No						758_7	No	No	1.0000	No	0.0637	No	1.0000			758_7				1983_152	0.1460	294	4378	0.0033577	43.4822					8348_46	0.1516	294	4378	0.0033577
		592_143	0.3793	-0.2217	0.2175	-0.2541	0.7061	0.0909	1.0000	0.1034	1.0000	-0.0638	0.6210	-0.1897	0.4593	0.0897					767_214	No	No	No	No	No	1.0000	No			767_214				3165_70	0.1464	295	4378	0.00336912	43.4535					7339_72	0.1519	295	4378	0.00336912
		596_186	No		No		No		No		1.0000	-0.0204	No		No						768_59	No	No	1.0000	No	No	No	1.0000			768_59				3276_85	0.1472	296	4378	0.00338054	43.5434					6377_161	0.1539	296	4378	0.00338054
		603_182	No		1.0000	-0.0175	No		No		No		No		No						776_113	No	No	1.0000	No	No	1.0000	0.1797			776_113				3049_156	0.1474	297	4378	0.00339196	43.4557					7518_160	0.1539	297	4378	0.00339196
		604_71	No		0.0175	1.0000	No		No		No		No		No						777_157	No	No	No	No	No	No	No			777_157				8680_72	0.1475	298	4378	0.00340338	43.3393					6399_182	0.1546	298	4378	0.00340338
		604_88	No		No		No		No		No		0.0232	1.0000	No						779_181	No	No	No	No	No	No	1.0000			779_181				3049_153	0.1476	299	4378	0.0034148	43.2236					6399_183	0.1546	299	4378	0.0034148
		604_110	No		No		No		No		No		1.0000	-0.0244	No						781_74	No	No	0.5282	No	No	1.0000	1.0000			781_74				2027_56	0.1482	300	4378	0.00342622	43.2546					1925_189	0.1548	300	4378	0.00342622
		604_121	No		No		0.0564	0.6579	No		No		No		No						784_16	No	No	No	No	No	No	No			784_16				484_42	0.1484	301	4378	0.00343764	43.1691					2268_54	0.1548	301	4378	0.00343764
		604_138	No		No		No		No		No		No		1.0000	-0.0279					784_61	1.0000	1.0000	No	No	1.0000	No	0.4975			784_61				338_118	0.1486	302	4378	0.00344906	43.0842					6985_216	0.1548	302	4378	0.00344906
		604_194	0.0916	0.4797	0.0620	0.4343	No		No		0.0060	0.7863	No		1.0000	-0.0279					784_177	No	No	No	No	No	No	No			784_177				5763_89	0.1486	303	4378	0.00346048	42.942					6328_236	0.1568	303	4378	0.00346048
		605_156	No		No		1.0000	-0.0196	No		1.0000	-0.0222	1.0000	-0.0213	1.0000	-0.0270					784_196	1.0000	No	No	No	No	No	No			784_196				4788_199	0.1488	304	4378	0.0034719	42.8583					2706_222	0.1573	304	4378	0.0034719
		609_74	0.1600	0.3617	1.0000	-0.0741	1.0000	-0.0833	No		1.0000	-0.0870	1.0000	-0.1000	1.0000	-0.0106					794_101	No	No	0.0589	No	No	No	No			794_101				3276_228	0.1493	305	4378	0.00348333	42.8613					5214_74	0.1578	305	4378	0.00348333
		609_155	No		No		1.0000	-0.0400	No		No		No		1.0000	-0.0053					795_223	No	No	No	No	No	No	No			795_223				7559_27	0.1497	306	4378	0.00349475	42.8357					6228_34	0.1584	306	4378	0.00349475
		609_167	0.6222	0.0937	0.2248	0.2368	0.6380	-0.1387	1.0000	0.0149	1.0000	0.0421	1.0000	-0.0532	0.8164	-0.0330					795_230	1.0000	1.0000	1.0000	No	1.0000	No	No			795_230				5982_22	0.1500	307	4378	0.00350617	42.7818					3431_39	0.1600	307	4378	0.00350617
		625_85	1.0000	-0.1698	0.0356	0.4531	0.6894	-0.1503	0.1763	-0.6000	1.0000	-0.0667	1.0000	-0.0762	1.0000	0.0024					795_239	No	No	No	No	No	No	No			795_239				4924_175	0.1502	308	4378	0.00351759	42.6997					5329_9	0.1607	308	4378	0.00351759
		625_135	1.0000	-0.0847	1.0000	-0.0370	1.0000	-0.0870	No		1.0000	-0.0435	1.0000	-0.0435	0.5909	-0.1059					803_53	0.0918	No	No	No	No	No	0.1104			803_53				5630_203	0.1502	309	4378	0.00352901	42.5615					6009_158	0.1637	309	4378	0.00352901
		626_78	1.0000	-0.0323	No		0.6264	0.0964	0.1004	-0.5543	0.6399	0.0847	0.2370	0.2686	0.1352	0.1584					804_182	1.0000	1.0000	No	No	No	No	1.0000			804_182				9320_35	0.1502	310	4378	0.00354043	42.4242					7740_79	0.1642	310	4378	0.00354043
		639_40	No		No		No		No		1.0000	-0.0233	No		0.0316	0.4933					804_209	No	No	1.0000	0.1948	0.1211	0.5012	0.6884			804_209				2273_169	0.1503	311	4378	0.00355185	42.316					9275_21	0.1643	311	4378	0.00355185
		639_204	1.0000	-0.0333	1.0000	0.0291	1.0000	-0.0800	1.0000	-0.1818	0.1320	0.4699	1.0000	-0.1053	1.0000	-0.0006					807_89	No	No	0.1768	1.0000	No	1.0000	1.0000			807_89				5673_194	0.1503	312	4378	0.00356327	42.1803					5483_62	0.1647	312	4378	0.00356327
		640_73	No		No		No		No		No		No		No						807_119	No	No	0.1766	1.0000	No	No	1.0000			807_119				6016_33	0.1504	313	4378	0.00357469	42.0736					5982_22	0.1647	313	4378	0.00357469
		640_181	1.0000	-0.0323	No		No		No		No		No		1.0000	-0.0056					809_134	1.0000	1.0000	1.0000	1.0000	1.0000	0.2869	1.0000			809_134				5776_57	0.1505	314	4378	0.00358611	41.9675					4924_175	0.1648	314	4378	0.00358611
		646_142	No		0.0012	1.0000	No		No		No		No		0.0177	0.6640					811_95	No	No	1.0000	No	No	1.0000	1.0000			811_95				4555_130	0.1516	315	4378	0.00359753	42.14					718_146	0.1649	315	4378	0.00359753
		646_169	No		0.0012	1.0000	No		No		1.0000	-0.0222	0.0232	1.0000	No						812_56	No	No	No	No	1.0000	0.1377	1.0000			812_56				6408_153	0.1517	316	4378	0.00360895	42.0343					4089_54	0.1649	316	4378	0.00360895
		651_174	No		No		No		No		No		No		1.0000	-0.0250					817_148	0.4762	1.0000	0.2282	0.0918	0.6528	0.2072	0.1315			817_148				3138_27	0.1524	317	4378	0.00362037	42.0951					7885_15	0.1649	317	4378	0.00362037
		651_187	No		No		1.0000	-0.0588	No		1.0000	-0.0213	No		1.0000	-0.0383					823_119	No	No	No	No	1.0000	No	1.0000			823_119				6408_111	0.1526	318	4378	0.0036318	42.0178					8843_47	0.1649	318	4378	0.0036318
		652_108	No		No		No		No		No		No		1.0000	-0.0164					823_163	No	1.0000	No	No	No	No	No			823_163				6408_148	0.1528	319	4378	0.00364322	41.941					1182_201	0.1650	319	4378	0.00364322
		652_174	No		No		No		No		No		No		1.0000	-0.0164					829_184	No	No	No	1.0000	No	No	1.0000			829_184				6133_146	0.1546	320	4378	0.00365464	42.3024					1369_214	0.1650	320	4378	0.00365464
		652_175	No		No		No		No		No		No		1.0000	-0.0164					830_114	No	No	No	No	0.3982	No	1.0000			830_114				6438_111	0.1546	321	4378	0.00366606	42.1706					3810_71	0.1650	321	4378	0.00366606
		670_103	No		1.0000	-0.0175	No		No		No		No		No						830_198	No	No	1.0000	No	No	No	No			830_198				6592_168	0.1547	322	4378	0.00367748	42.0669					5116_56	0.1650	322	4378	0.00367748
		670_107	1.0000	-0.0159	No		1.0000	-0.0196	1.0000	-0.1304	No		1.0000	-0.0222	1.0000	-0.0108					841_15	No	1.0000	0.1754	1.0000	1.0000	1.0000	0.3471			841_15				2026_54	0.1548	323	4378	0.0036889	41.9637					6829_214	0.1650	323	4378	0.0036889
		670_111	1.0000	-0.0909	1.0000	-0.0545	1.0000	-0.0086	1.0000	-0.0400	1.0000	-0.0638	1.0000	-0.0476	0.3484	-0.1341					841_51	No	1.0000	0.1757	1.0000	0.0697	1.0000	0.3470			841_51				2596_119	0.1548	324	4378	0.00370032	41.8342					2033_183	0.1651	324	4378	0.00370032
		670_128	0.3015	-0.2400	1.0000	0.0151	0.2661	0.2676	1.0000	-0.2000	1.0000	-0.0586	1.0000	-0.1500	0.7559	-0.0714					841_173	No	1.0000	0.1757	1.0000	1.0000	1.0000	0.3471			841_173				6687_104	0.1548	325	4378	0.00371174	41.7055					3693_32	0.1651	325	4378	0.00371174
		672_118	No		No		No		0.3482	0.3036	No		1.0000	-0.0233	0.1479	0.2208					841_234	No	No	No	No	No	No	No			841_234				6698_66	0.1548	326	4378	0.00372316	41.5776					4009_41	0.1651	326	4378	0.00372316
		675_207	No		No		1.0000	-0.0638	1.0000	-0.2000	No		1.0000	-0.0256	0.0420	0.2908					842_200	1.0000	0.2410	1.0000	1.0000	1.0000	1.0000	1.0000			842_200				2229_45	0.1549	327	4378	0.00373458	41.4772					4611_131	0.1652	327	4378	0.00373458
		676_73	No		No		1.0000	-0.0196	No		No		No		1.0000	-0.0054					849_82	No	No	No	No	1.0000	No	No			849_82				3739_213	0.1549	328	4378	0.003746	41.3507					2897_150	0.1653	328	4378	0.003746
		677_27	1.0000	-0.0159	0.0565	0.6579	No		No		No		No		1.0000	-0.0056					849_185	No	No	No	No	No	No	No			849_185				3394_120	0.1569	329	4378	0.00375742	41.7573					7068_152	0.1690	329	4378	0.00375742
		677_135	No		No		No		No		No		No		1.0000	-0.0056					850_67	1.0000	0.5606	1.0000	1.0000	1.0000	1.0000	0.7279			850_67				1790_11	0.1577	330	4378	0.00376884	41.8431					4608_47	0.1703	330	4378	0.00376884
		677_234	No		No		No		No		1.0000	-0.0204	No		No						850_82	0.1927	1.0000	1.0000	No	0.3457	1.0000	0.6660			850_82				6567_12	0.1594	331	4378	0.00378026	42.1664					5451_146	0.1704	331	4378	0.00378026
		681_132	0.5574	-0.2075	1.0000	-0.1429	1.0000	-0.1364	1.0000	-0.0909	1.0000	-0.0455	1.0000	-0.1351	0.5228	0.0442					850_105	0.7222	1.0000	No	No	0.3516	1.0000	0.7141			850_105				1805_46	0.1597	332	4378	0.00379169	42.1185					4255_64	0.1705	332	4378	0.00379169
		681_164	No		No		No		No		No		No		1.0000	-0.0057					850_117	No	No	No	1.0000	No	No	1.0000			850_117				4793_117	0.1597	333	4378	0.00380311	41.992					3722_219	0.1707	333	4378	0.00380311
		687_95	1.0000	-0.0159	0.2409	0.2750	No		No		1.0000	-0.0204	1.0000	-0.0222	1.0000	-0.0273					850_160	No	No	No	1.0000	No	No	No			850_160				4681_83	0.1598	334	4378	0.00381453	41.8925					3722_221	0.1707	334	4378	0.00381453
		687_165	0.2041	0.2421	0.0001	0.7596	0.6994	-0.1016	0.2577	0.3333	0.4096	0.2063	0.3548	0.2542	0.4037	0.0914					854_156	No	No	No	No	No	No	No			854_156				6220_127	0.1598	335	4378	0.00382595	41.7674					7632_12	0.1707	335	4378	0.00382595
		687_237	No		No		No		1.0000	-0.0400	No		No		No						854_192	1.0000	No	No	No	No	No	No			854_192				5322_126	0.1599	336	4378	0.00383737	41.6692					1212_208	0.1708	336	4378	0.00383737
		691_41	0.5638	0.0677	0.5335	0.0913	0.1308	0.3455	0.1305	0.6452	0.1971	0.3514	1.0000	-0.0244	0.0215	0.2812					857_99	No	No	0.0567	No	No	No	No			857_99				6257_110	0.1599	337	4378	0.00384879	41.5455					8095_60	0.1708	337	4378	0.00384879
		691_107	0.5636	0.0677	1.0000	-0.1250	No		0.0435	1.0000	0.1976	0.3514	1.0000	-0.0244	0.0060	0.3584					858_23	No	No	1.0000	No	No	No	No			858_23				6687_211	0.1599	338	4378	0.00386021	41.4226					6527_116	0.1710	338	4378	0.00386021
		691_138	1.0000	-0.0164	0.2576	0.2703	1.0000	-0.0204	1.0000	-0.0476	No		1.0000	-0.0244	0.0000	0.6466					858_63	No	1.0000	No	No	No	No	0.0798			858_63				609_74	0.1600	339	4378	0.00387163	41.3263					3118_117	0.1755	339	4378	0.00387163
		691_183	1.0000	-0.0333	No		No		No		No		No		0.0816	0.3156					858_71	No	No	No	No	No	No	No			858_71				1192_175	0.1600	340	4378	0.00388305	41.2047					5384_192	0.1766	340	4378	0.00388305
		691_218	0.0088	0.5289	0.0068	0.5574	0.1901	0.3534	0.0114	0.8136	1.0000	0.0718	1.0000	-0.0526	0.0001	0.5202					858_202	1.0000	No	1.0000	1.0000	1.0000	0.1977	0.2727			858_202				2657_33	0.1601	341	4378	0.00389447	41.1095					7731_15	0.1766	341	4378	0.00389447
		693_18	0.6986	-0.1111	0.2552	-0.2294	1.0000	0.0370	1.0000	-0.2632	1.0000	-0.1707	1.0000	-0.1795	0.7565	-0.0461					859_126	No	No	No	No	No	No	1.0000			859_126				511_194	0.1602	342	4378	0.00390589	41.0149					182_239	0.1768	342	4378	0.00390589
		694_13	No		No		No		No		0.0222	1.0000	No		No						862_56	1.0000	1.0000	0.3817	0.2451	0.7059	1.0000	0.8327			862_56				3229_168	0.1609	343	4378	0.00391731	41.0741					1625_207	0.1784	343	4378	0.00391731
		697_64	0.3811	0.1616	1.0000	-0.0370	No		No		1.0000	-0.0769	1.0000	-0.0455	1.0000	-0.0189					873_46	0.4667	0.5958	1.0000	1.0000	No	1.0000	1.0000			873_46				1746_81	0.1648	344	4378	0.00392873	41.9473					3732_23	0.1785	344	4378	0.00392873
		706_174	1.0000	-0.0175	1.0000	-0.0182	No		No		No		No		1.0000	-0.0120					895_103	0.2524	0.4462	0.3774	0.4876	0.5483	1.0000	0.3436			895_103				9022_217	0.1648	345	4378	0.00394016	41.8258					1915_39	0.1787	345	4378	0.00394016
		706_207	1.0000	-0.0175	1.0000	-0.0182	No		No		No		No		No						895_163	0.6790	0.7062	0.1869	0.4874	0.5483	1.0000	0.1889			895_163				5225_62	0.1650	346	4378	0.00395158	41.7555					1454_235	0.1831	346	4378	0.00395158
		708_27	No		No		No		No		No		No		No						895_234	No	No	No	No	No	No	No			895_234				5901_227	0.1659	347	4378	0.003963	41.8623					5082_91	0.1832	347	4378	0.003963
		708_67	0.0000	-0.9259	0.0000	-0.9231	0.0084	-0.5484	0.0918	-0.5294	0.0000	-1.0000	0.0080	-0.7500	0.0000	-0.6344					902_114	1.0000	1.0000	No	No	No	No	1.0000			902_114				5673_109	0.1683	348	4378	0.00397442	42.3458					6450_185	0.1872	348	4378	0.00397442
		708_116	No		No		1.0000	-0.0417	No		No		No		1.0000	-0.0263					903_13	1.0000	No	No	No	No	No	No			903_13				6416_165	0.1683	349	4378	0.00398584	42.2245					1134_212	0.1897	349	4378	0.00398584
		709_115	1.0000	-0.0159	1.0000	-0.0357	No		No		No		No		1.0000	-0.0055					904_19	1.0000	No	1.0000	No	No	No	No			904_19				4555_214	0.1707	350	4378	0.00399726	42.7043					1172_43	0.1897	350	4378	0.00399726
		710_74	0.5680	-0.1765	1.0000	-0.0476	0.2669	0.2676	No		1.0000	-0.1111	No		0.4472	0.0651					908_80	No	No	No	No	No	1.0000	No			908_80				5860_89	0.1710	351	4378	0.00400868	42.6574					6629_8	0.1903	351	4378	0.00400868
		710_146	1.0000	-0.1111	0.0475	0.5141	0.2995	-0.2632	1.0000	0.1034	1.0000	-0.0870	0.3981	0.1844	1.0000	-0.0310					919_114	No	No	No	No	No	No	No			919_114				4428_24	0.1726	352	4378	0.0040201	42.9342					1388_154	0.1951	352	4378	0.0040201
		718_24	0.5506	0.0725	1.0000	-0.1600	1.0000	-0.0800	No		1.0000	-0.0667	1.0000	-0.0698	0.4699	0.0601					919_150	1.0000	1.0000	No	No	No	No	1.0000			919_150				3772_40	0.1765	353	4378	0.00403152	43.78					5214_80	0.2005	353	4378	0.00403152
		718_40	0.5507	0.0725	1.0000	-0.1600	1.0000	-0.0800	No		1.0000	-0.0667	1.0000	-0.0698	0.4700	0.0601					919_160	1.0000	No	No	No	No	No	No			919_160				8066_136	0.1767	354	4378	0.00404294	43.7058					1622_227	0.2006	354	4378	0.00404294
		718_146	1.0000	-0.0492	0.1649	0.3603	1.0000	-0.1250	1.0000	-0.0400	1.0000	-0.0435	1.0000	-0.0952	0.5920	-0.1056					919_239	No	No	No	1.0000	No	No	No			919_239				6855_12	0.1785	355	4378	0.00405436	44.0266					6653_175	0.2007	355	4378	0.00405436
		718_184	No		No		No		No		1.0000	-0.0213	No		1.0000	-0.0114					922_119	No	No	1.0000	1.0000	No	0.0638	1.0000			922_119				5743_111	0.1897	356	4378	0.00406578	46.6577					2359_119	0.2008	356	4378	0.00406578
		719_178	No		No		No		No		No		No		No						922_158	0.0874	0.5048	No	No	0.2055	1.0000	1.0000			922_158				7817_105	0.1899	357	4378	0.0040772	46.576					7673_24	0.2011	357	4378	0.0040772
		729_38	No		No		1.0000	-0.0400	1.0000	-0.0400	No		1.0000	-0.0222	0.1820	0.1883					929_88	0.2036	1.0000	0.0612	1.0000	0.6194	0.2996	0.7384			929_88				1984_218	0.1904	358	4378	0.00408862	46.5682					4076_137	0.2051	358	4378	0.00408862
		734_112	No		No		No		No		No		1.0000	-0.0213	0.0317	0.4933					937_105	No	No	No	No	1.0000	No	No			937_105				850_82	0.1927	359	4378	0.00410005	46.9995					372_207	0.2055	359	4378	0.00410005
		734_150	No		No		1.0000	-0.0435	No		No		0.0614	0.6571	1.0000	-0.0053					937_187	No	No	1.0000	No	No	No	1.0000			937_187				2022_219	0.1932	360	4378	0.00411147	46.9905					7740_100	0.2056	360	4378	0.00411147
		735_225	No		No		0.1217	0.3500	0.0588	1.0000	1.0000	-0.1628	0.5578	-0.2000	1.0000	-0.0805					949_81	1.0000	0.5186	1.0000	1.0000	0.1262	No	0.2694			949_81				4351_225	0.1933	361	4378	0.00412289	46.8846					1752_75	0.2057	361	4378	0.00412289
		737_184	0.2199	0.2809	0.4268	0.1472	No		1.0000	-0.0833	1.0000	-0.0870	No		0.0772	0.3165					949_100	No	No	No	1.0000	No	1.0000	1.0000			949_100				7261_192	0.1974	362	4378	0.00413431	47.7468					6665_162	0.2144	362	4378	0.00413431
		741_95	1.0000	-0.0323	1.0000	-0.0943	1.0000	-0.1111	1.0000	-0.1000	1.0000	-0.1364	0.2145	0.3465	1.0000	0.0111					956_236	1.0000	1.0000	No	No	1.0000	1.0000	1.0000			956_236				8738_102	0.1976	363	4378	0.00414573	47.6635					2686_18	0.2158	363	4378	0.00414573
		741_100	1.0000	-0.1228	1.0000	-0.0943	1.0000	-0.1304	1.0000	-0.0909	1.0000	0.0446	0.5508	-0.2105	0.5118	0.0597					956_237	1.0000	1.0000	No	No	1.0000	1.0000	1.0000			956_237				1951_23	0.1977	364	4378	0.00415715	47.5566					3616_37	0.2158	364	4378	0.00415715
		741_133	0.2924	0.2151	0.4180	0.2104	0.7071	-0.0836	0.0921	-0.5714	1.0000	0.0061	0.1976	-0.3253	0.0530	0.2156					956_238	1.0000	1.0000	No	No	1.0000	1.0000	1.0000			956_238				6474_87	0.1978	365	4378	0.00416857	47.4503					3204_168	0.2161	365	4378	0.00416857
		741_138	0.2921	0.2151	0.4179	0.2104	0.7070	-0.0836	0.0924	-0.5714	1.0000	0.0061	0.6841	-0.1172	0.0210	0.2407					956_239	1.0000	1.0000	No	No	1.0000	1.0000	1.0000			956_239				3244_154	0.2001	366	4378	0.00417999	47.8709					6408_111	0.2161	366	4378	0.00417999
		741_165	No		No		1.0000	-0.0196	No		No		No		No						960_129	No	No	No	No	1.0000	No	No			960_129				5935_25	0.2001	367	4378	0.00419141	47.7405					6408_153	0.2162	367	4378	0.00419141
		748_12	1.0000	-0.0357	1.0000	-0.0189	No		No		1.0000	-0.1111	No		1.0000	-0.0326					971_215	No	No	No	1.0000	No	No	1.0000			971_215				7203_105	0.2001	368	4378	0.00420283	47.6107					6408_148	0.2165	368	4378	0.00420283
		748_27	0.2407	0.2750	1.0000	-0.1020	1.0000	-0.0385	1.0000	-0.0435	0.5448	-0.2195	1.0000	-0.0455	1.0000	0.0122					973_231	1.0000	1.0000	No	No	No	No	1.0000			973_231				7203_108	0.2001	369	4378	0.00421425	47.4817					5763_172	0.2174	369	4378	0.00421425
		749_30	No		No		1.0000	-0.1064	No		1.0000	-0.0204	0.1974	0.3514	0.4468	0.0651					974_218	No	1.0000	No	No	No	No	No			974_218				5443_189	0.2003	370	4378	0.00422567	47.4007					592_143	0.2175	370	4378	0.00422567
		749_81	No		No		No		1.0000	-0.0400	No		No		No						974_225	1.0000	1.0000	0.4681	No	1.0000	1.0000	1.0000			974_225				4476_206	0.2004	371	4378	0.00423709	47.2966					2912_227	0.2238	371	4378	0.00423709
		749_108	No		1.0000	-0.0244	1.0000	-0.0588	No		No		No		1.0000	-0.0270					977_60	0.7016	0.5665	0.6380	0.5175	1.0000	0.5381	1.0000			977_60				1729_145	0.2005	372	4378	0.00424852	47.193					8977_20	0.2244	372	4378	0.00424852
		750_73	1.0000	0.0646	0.6324	0.0852	0.1421	0.2987	0.5232	0.1724	1.0000	-0.0833	0.3647	0.2364	0.8202	0.0424					977_132	No	No	No	No	No	No	No			977_132				8125_51	0.2032	373	4378	0.00425994	47.7002					7203_112	0.2245	373	4378	0.00425994
		758_7	No		No		1.0000	-0.0612	No		0.0637	0.6567	No		1.0000	-0.0225					979_29	No	1.0000	No	No	No	No	No			979_29				7740_79	0.2035	374	4378	0.00427136	47.6429					5467_190	0.2246	374	4378	0.00427136
		767_214	No		No		No		No		No		1.0000	-0.0213	No						981_77	No	No	No	1.0000	No	No	1.0000			981_77				929_88	0.2036	375	4378	0.00428278	47.5392					609_167	0.2248	375	4378	0.00428278
		768_59	No		No		1.0000	-0.0196	No		No		No		1.0000	-0.0162					981_90	1.0000	1.0000	1.0000	No	1.0000	1.0000	1.0000			981_90				687_165	0.2041	376	4378	0.0042942	47.5292					1947_64	0.2249	376	4378	0.0042942
		769_92	1.0000	-0.0667	1.0000	-0.0545	No		No		1.0000	-0.0204	No		0.0313	0.4933					982_10	No	No	No	1.0000	No	1.0000	1.0000			982_10				6063_39	0.2042	377	4378	0.00430562	47.4264					6450_178	0.2329	377	4378	0.00430562
		776_37	1.0000	-0.0847	0.0178	0.6350	0.6252	-0.1707	1.0000	-0.2381	1.0000	-0.1111	0.5685	0.1742	0.7545	-0.0594					982_80	0.2223	0.0762	No	No	1.0000	1.0000	0.0533			982_80				6063_42	0.2044	378	4378	0.00431704	47.3473					6450_225	0.2331	378	4378	0.00431704
		776_113	No		No		1.0000	-0.0870	No		No		1.0000	-0.0455	0.1797	0.1887					982_164	No	No	No	No	No	No	1.0000			982_164				1233_139	0.2094	379	4378	0.00432846	48.3775					6578_170	0.2338	379	4378	0.00432846
		777_157	No		No		No		No		No		No		No						982_176	No	No	1.0000	1.0000	No	1.0000	1.0000			982_176				423_141	0.2107	380	4378	0.00433988	48.5497					1790_11	0.2382	380	4378	0.00433988
		779_181	No		No		No		No		No		No		1.0000	-0.0476					982_191	No	No	No	No	No	No	No			982_191				6894_134	0.2108	381	4378	0.0043513	48.4453					2511_54	0.2382	381	4378	0.0043513
		781_74	No		No		0.5282	-0.2667	No		No		1.0000	-0.1724	1.0000	-0.0069					990_105	1.0000	No	1.0000	No	1.0000	1.0000	1.0000			990_105				4024_33	0.2116	382	4378	0.00436272	48.5018					4717_42	0.2383	382	4378	0.00436272
		784_16	No		No		No		No		No		No		No						991_80	No	No	1.0000	No	No	1.0000	1.0000			991_80				5214_80	0.2137	383	4378	0.00437414	48.8553					7723_218	0.2383	383	4378	0.00437414
		784_61	1.0000	-0.1636	1.0000	-0.1200	No		No		1.0000	-0.0909	No		0.4975	0.0498					991_86	1.0000	1.0000	No	No	No	No	1.0000			991_86				2390_126	0.2156	384	4378	0.00438556	49.1613					1153_17	0.2384	384	4378	0.00438556
		784_177	No		No		No		No		No		No		No						991_103	1.0000	1.0000	No	No	No	No	1.0000			991_103				1790_210	0.2160	385	4378	0.00439698	49.1246					8348_198	0.2384	385	4378	0.00439698
		784_196	1.0000	-0.0159	No		No		No		No		No		No						992_82	1.0000	1.0000	No	No	0.1162	0.2054	1.0000			992_82				6768_12	0.2194	386	4378	0.00440841	49.7686					2511_59	0.2385	386	4378	0.00440841
		789_19	0.0590	0.6575	1.0000	-0.1154	No		No		0.5781	0.1525	1.0000	-0.0732	0.0012	0.5203					993_26	No	1.0000	No	No	1.0000	1.0000	0.0773			993_26				7166_109	0.2194	387	4378	0.00441983	49.64					6140_146	0.2385	387	4378	0.00441983
		789_40	1.0000	-0.0244	0.7245	0.0794	0.6954	0.0847	No		0.0033	0.5981	1.0000	0.0212	0.0238	0.2702					993_101	No	No	1.0000	No	No	1.0000	No			993_101				3026_111	0.2195	388	4378	0.00443125	49.5346					7242_119	0.2395	388	4378	0.00443125
		789_90	0.1378	0.4684	0.4790	0.1490	0.6714	0.0890	No		0.0033	0.5981	1.0000	0.0212	0.1021	0.1871					993_221	No	1.0000	No	No	1.0000	1.0000	1.0000			993_221				4566_72	0.2196	389	4378	0.00444267	49.4298					7935_69	0.2405	389	4378	0.00444267
		794_101	No		No		0.0589	0.6575	No		No		No		No						994_213	1.0000	No	No	No	No	No	1.0000			994_213				5743_150	0.2197	390	4378	0.00445409	49.3255					2563_65	0.2406	390	4378	0.00445409
		795_223	No		No		No		No		No		No		No						997_12	No	No	No	No	No	No	No			997_12				6081_106	0.2198	391	4378	0.00446551	49.2217					4914_48	0.2406	391	4378	0.00446551
		795_228	1.0000	0.0580	0.6355	-0.1519	1.0000	-0.0612	No		0.0291	0.4889	0.2872	0.2615	1.0000	-0.0036					999_35	0.6049	1.0000	0.4553	0.5784	0.5499	0.6671	0.6582			999_35				737_184	0.2199	392	4378	0.00447693	49.1185					3423_200	0.2407	392	4378	0.00447693
		795_230	1.0000	-0.0545	1.0000	-0.1429	1.0000	-0.1053	No		1.0000	-0.0500	No		No						999_80	No	1.0000	1.0000	No	1.0000	1.0000	1.0000			999_80				982_80	0.2223	393	4378	0.00448835	49.5282					5782_36	0.2407	393	4378	0.00448835
		795_239	No		No		No		No		No		No		No						999_230	1.0000	1.0000	1.0000	1.0000	0.1406	1.0000	0.8029			999_230				7301_21	0.2247	394	4378	0.00449977	49.9359					1504_117	0.2408	394	4378	0.00449977
		803_53	0.0918	0.4797	No		No		No		No		No		0.1104	0.2628					1001_179	No	No	No	No	1.0000	No	1.0000			1001_179				5874_9	0.2248	395	4378	0.00451119	49.8316					4651_162	0.2408	395	4378	0.00451119
		804_182	1.0000	-0.0492	1.0000	-0.1200	No		No		No		No		1.0000	-0.0220					1009_96	No	No	No	No	No	No	1.0000			1009_96				7974_75	0.2262	396	4378	0.00452261	50.0153					6515_169	0.2408	396	4378	0.00452261
		804_209	No		No		1.0000	-0.1250	0.1948	0.4310	0.1211	0.4725	0.5012	0.1210	0.6884	-0.0955					1009_129	1.0000	1.0000	No	No	No	No	No			1009_129				4396_113	0.2264	397	4378	0.00453403	49.9335					687_95	0.2409	397	4378	0.00453403
		807_89	No		No		0.1768	0.3571	1.0000	-0.0833	No		1.0000	-0.0213	1.0000	-0.0629					1009_154	0.0705	1.0000	0.3667	1.0000	0.4350	0.4103	1.0000			1009_154				7543_51	0.2264	398	4378	0.00454545	49.808					1065_91	0.2409	398	4378	0.00454545
		807_119	No		No		0.1766	0.3571	1.0000	-0.0833	No		No		1.0000	-0.0629					1009_206	1.0000	1.0000	1.0000	No	No	No	1.0000			1009_206				5901_85	0.2265	399	4378	0.00455688	49.7051					4650_190	0.2409	399	4378	0.00455688
		809_134	1.0000	-0.1429	1.0000	-0.0741	1.0000	-0.0732	1.0000	-0.0400	1.0000	-0.0909	0.2869	0.2615	1.0000	-0.0643					1010_59	No	1.0000	No	No	0.1444	1.0000	1.0000			1010_59				7142_217	0.2265	400	4378	0.0045683	49.5808					5289_37	0.2409	400	4378	0.0045683
		811_95	No		No		1.0000	-0.0204	No		No		1.0000	-0.0286	1.0000	-0.0112					1010_64	No	1.0000	No	No	0.1448	1.0000	1.0000			1010_64				6838_103	0.2267	401	4378	0.00457972	49.5009					6510_228	0.2409	401	4378	0.00457972
		812_56	No		No		No		No		1.0000	-0.0667	0.1377	0.4684	1.0000	-0.0118					1010_66	No	1.0000	No	No	0.1446	1.0000	1.0000			1010_66				7543_58	0.2268	402	4378	0.00459114	49.3995					7830_111	0.2409	402	4378	0.00459114
		817_148	0.4762	-0.1563	1.0000	0.0182	0.2282	-0.3077	0.0918	-0.5294	0.6528	0.1166	0.2072	0.3231	0.1315	0.1607					1011_157	0.7219	1.0000	1.0000	1.0000	1.0000	0.1069	0.2629			1011_157				4046_10	0.2270	403	4378	0.00460256	49.3204					842_200	0.2410	403	4378	0.00460256
		823_119	No		No		No		No		1.0000	-0.0213	No		1.0000	-0.0053					1012_229	No	No	1.0000	No	No	1.0000	1.0000			1012_229				6385_18	0.2311	404	4378	0.00461398	50.0869					3423_199	0.2410	404	4378	0.00461398
		823_163	No		1.0000	-0.0175	No		No		No		No		No						1021_218	1.0000	1.0000	No	No	No	No	No			1021_218				2151_38	0.2334	405	4378	0.0046254	50.4605					3594_168	0.2410	405	4378	0.0046254
		823_226	1.0000	-0.1228	0.5626	-0.1837	0.6146	0.1069	0.2345	0.4419	0.5578	-0.2000	0.0308	0.5106	1.0000	-0.0219					1023_48	0.5636	1.0000	1.0000	No	1.0000	1.0000	0.4976			1023_48				3810_71	0.2336	406	4378	0.00463682	50.3793					908_200	0.2433	406	4378	0.00463682
		829_184	No		No		No		1.0000	-0.0400	No		No		1.0000	-0.0055					1023_141	No	No	No	No	No	0.0614	1.0000			1023_141				6139_220	0.2337	407	4378	0.00464824	50.2771					7740_161	0.2444	407	4378	0.00464824
		830_114	No		No		No		No		0.3982	0.1844	No		1.0000	-0.0058					1023_157	No	No	No	No	No	0.0610	1.0000			1023_157				8680_227	0.2341	408	4378	0.00465966	50.2397					2696_98	0.2460	408	4378	0.00465966
		830_198	No		No		1.0000	-0.0196	No		No		No		No						1026_215	No	No	No	No	No	No	No			1026_215				8680_127	0.2343	409	4378	0.00467108	50.1597					5677_216	0.2485	409	4378	0.00467108
		841_15	No		1.0000	-0.0370	0.1754	0.2863	1.0000	-0.1818	1.0000	-0.0244	1.0000	-0.0811	0.3471	-0.1375					1036_68	1.0000	1.0000	0.3583	1.0000	0.2195	0.6228	0.4149			1036_68				7086_72	0.2384	410	4378	0.0046825	50.9129					1632_39	0.2487	410	4378	0.0046825
		841_51	No		1.0000	-0.0370	0.1757	0.2863	1.0000	-0.1818	0.0697	0.6557	1.0000	-0.0811	0.3470	-0.1375					1043_19	No	No	No	No	No	No	No			1043_19				748_27	0.2407	411	4378	0.00469392	51.2791					3722_208	0.2487	411	4378	0.00469392
		841_173	No		1.0000	-0.0370	0.1757	0.2863	1.0000	-0.1818	1.0000	-0.0244	1.0000	-0.0811	0.3471	-0.1375					1043_58	1.0000	No	No	No	No	No	No			1043_58				208_122	0.2421	412	4378	0.00470534	51.4521					6847_47	0.2487	412	4378	0.00470534
		841_199	0.6789	-0.1481	0.4204	0.1958	0.2746	0.2225	0.0234	-0.7143	0.6233	0.1064	0.6239	0.1667	0.8213	0.0431					1047_85	1.0000	No	1.0000	1.0000	1.0000	1.0000	1.0000			1047_85				1931_193	0.2423	413	4378	0.00471677	51.3699					6982_112	0.2487	413	4378	0.00471677
		841_234	No		No		No		No		No		No		No						1047_169	No	No	No	No	No	No	No			1047_169				5467_89	0.2468	414	4378	0.00472819	52.1976					6984_41	0.2487	414	4378	0.00472819
		842_200	1.0000	-0.0566	0.2410	0.2750	1.0000	-0.0222	1.0000	-0.0833	1.0000	-0.0556	1.0000	-0.0345	1.0000	-0.0649					1050_62	No	No	1.0000	No	No	No	No			1050_62				5193_53	0.2475	415	4378	0.00473961	52.2195					7124_235	0.2487	415	4378	0.00473961
		849_82	No		No		No		No		1.0000	-0.0417	No		No						1055_114	0.7058	0.6404	0.4012	0.5897	1.0000	0.3609	1.0000			1055_114				143_202	0.2483	416	4378	0.00475103	52.2624					1228_208	0.2488	416	4378	0.00475103
		849_185	No		No		No		No		No		No		No						1061_121	No	No	No	1.0000	No	No	No			1061_121				7301_228	0.2486	417	4378	0.00476245	52.2					3835_175	0.2488	417	4378	0.00476245
		850_67	1.0000	-0.0383	0.5606	-0.2340	1.0000	-0.0086	1.0000	-0.1098	1.0000	-0.0402	1.0000	0.0552	0.7279	-0.0796					1063_146	1.0000	No	No	No	No	No	No			1063_146				4629_126	0.2487	418	4378	0.00477387	52.0961					7999_65	0.2488	418	4378	0.00477387
		850_82	0.1927	0.2506	1.0000	0.0151	1.0000	-0.0196	No		0.3457	0.2137	1.0000	-0.1282	0.6660	0.0334					1063_193	No	No	No	No	No	No	1.0000			1063_193				895_103	0.2524	419	4378	0.00478529	52.745					4150_33	0.2489	419	4378	0.00478529
		850_105	0.7222	-0.0794	1.0000	-0.0058	No		No		0.3516	0.2698	1.0000	-0.1282	0.7141	0.0356					1064_91	No	No	No	1.0000	No	No	No			1064_91				7514_221	0.2548	420	4378	0.00479671	53.1197					5083_73	0.2490	420	4378	0.00479671
		850_117	No		No		No		1.0000	-0.0400	No		No		1.0000	-0.0055					1065_33	No	No	No	No	No	No	No			1065_33				10079_225	0.2572	421	4378	0.00480813	53.4927					6729_184	0.2490	421	4378	0.00480813
		850_160	No		No		No		1.0000	-0.0833	No		No		No						1065_91	1.0000	0.2409	1.0000	0.2177	1.0000	1.0000	1.0000			1065_91				7461_22	0.2574	422	4378	0.00481955	53.4075					188_214	0.2491	422	4378	0.00481955
		854_156	No		No		No		No		No		No		No						1065_113	No	No	No	No	No	No	No			1065_113				6063_106	0.2602	423	4378	0.00483097	53.8608					5451_143	0.2492	423	4378	0.00483097
		854_192	1.0000	-0.0175	No		No		No		No		No		No						1065_114	No	No	No	No	No	No	No			1065_114				5832_216	0.2606	424	4378	0.00484239	53.8164					4929_117	0.2516	424	4378	0.00484239
		854_230	0.0169	1.0000	No		No		No		No		No		No						1065_160	1.0000	No	No	0.1110	No	No	1.0000			1065_160				568_139	0.2617	425	4378	0.00485381	53.9164					6820_75	0.2518	425	4378	0.00485381
		857_99	No		No		0.0567	0.6579	No		No		No		No						1066_14	No	No	No	1.0000	No	No	1.0000			1066_14				14_27	0.2619	426	4378	0.00486524	53.8309					4542_202	0.2519	426	4378	0.00486524
		857_194	0.0000	0.7829	1.0000	-0.0633	1.0000	-0.1163	0.0261	0.7692	0.0902	0.4054	1.0000	-0.1613	0.0000	0.6443					1066_112	1.0000	1.0000	1.0000	1.0000	1.0000	1.0000	0.0689			1066_112				1915_141	0.2619	427	4378	0.00487666	53.7048					214_50	0.2534	427	4378	0.00487666
		857_198	No		No		1.0000	-0.0204	No		0.0014	1.0000	No		0.0354	0.4924					1066_157	1.0000	1.0000	1.0000	1.0000	1.0000	0.5418	1.0000			1066_157				568_115	0.2620	428	4378	0.00488808	53.5998					7909_203	0.2534	428	4378	0.00488808
		858_23	No		No		1.0000	-0.0189	No		No		No		No						1070_88	No	No	No	No	No	No	No			1070_88				2789_161	0.2622	429	4378	0.0048995	53.5157					693_18	0.2552	429	4378	0.0048995
		858_63	No		1.0000	-0.0370	No		No		No		No		0.0798	0.3160					1070_234	No	No	No	No	No	No	No			1070_234				3788_42	0.2623	430	4378	0.00491092	53.4116					5255_141	0.2557	430	4378	0.00491092
		858_71	No		No		No		No		No		No		No						1072_9	1.0000	1.0000	No	No	1.0000	No	0.2618			1072_9				5123_106	0.2663	431	4378	0.00492234	54.1003					176_144	0.2559	431	4378	0.00492234
		858_202	1.0000	-0.0159	No		1.0000	-0.1064	1.0000	-0.1304	1.0000	-0.0244	0.1977	0.3514	0.2727	0.1090					1072_80	No	1.0000	No	No	1.0000	1.0000	1.0000			1072_80				5692_167	0.2663	432	4378	0.00493376	53.9751					176_212	0.2561	432	4378	0.00493376
		858_214	1.0000	-0.0159	No		No		No		1.0000	-0.0244	No		0.0322	0.4931					1078_46	No	0.0508	1.0000	No	1.0000	1.0000	0.3659			1078_46				6336_67	0.2668	433	4378	0.00494518	53.9515					4051_189	0.2561	433	4378	0.00494518
		859_126	No		No		No		No		No		No		1.0000	-0.0108					1090_159	No	1.0000	No	No	1.0000	No	No			1090_159				4993_168	0.2671	434	4378	0.0049566	53.8877					155_101	0.2575	434	4378	0.0049566
		862_56	1.0000	0.0571	1.0000	-0.0182	0.3817	0.2157	0.2451	0.4375	0.7059	0.0909	1.0000	0.0400	0.8327	-0.0285					1098_62	1.0000	1.0000	1.0000	No	1.0000	1.0000	0.5482			1098_62				1604_149	0.2682	435	4378	0.00496802	53.9853					691_138	0.2576	435	4378	0.00496802
		873_46	0.4667	0.1146	0.5958	0.1250	1.0000	-0.0800	1.0000	-0.0400	No		1.0000	-0.0769	1.0000	-0.0568					1099_122	1.0000	1.0000	No	No	No	No	1.0000			1099_122				6629_8	0.2683	436	4378	0.00497944	53.8815					6052_134	0.2588	436	4378	0.00497944
		874_94	No		No		0.0181	1.0000	No		No		No		1.0000	-0.0395					1099_152	No	0.1008	No	1.0000	0.3983	0.0734	1.0000			1099_152				4438_29	0.2701	437	4378	0.00499086	54.1189					3881_96	0.2589	437	4378	0.00499086
		884_169	0.0613	0.6571	1.0000	-0.0566	0.0065	0.7857	No		1.0000	-0.0952	0.0065	0.7857	0.0013	0.4140					1104_70	No	No	1.0000	No	No	No	1.0000			1104_70				8584_211	0.2707	438	4378	0.00500228	54.1153					6181_238	0.2603	438	4378	0.00500228
		895_103	0.2524	-0.2318	0.4462	0.1831	0.3774	0.2174	0.4876	-0.3750	0.5483	-0.2258	1.0000	-0.1875	0.3436	0.1240					1104_74	No	No	1.0000	No	No	No	No			1104_74				5505_35	0.2708	439	4378	0.0050137	54.012					1639_141	0.2615	439	4378	0.0050137
		895_163	0.6790	-0.1481	0.7062	0.1253	0.1869	0.3239	0.4874	-0.3750	0.5483	-0.2258	1.0000	-0.1875	0.1889	0.1621					1104_114	1.0000	0.3462	1.0000	No	1.0000	1.0000	0.3558			1104_114				1194_82	0.2711	440	4378	0.00502513	53.9489					7999_33	0.2631	440	4378	0.00502513
		895_234	No		No		No		No		No		No		No						1104_180	No	No	No	No	No	No	No			1104_180				4854_226	0.2747	441	4378	0.00503655	54.5413					6181_33	0.2632	441	4378	0.00503655
		902_87	1.0000	-0.0169	1.0000	0.0447	0.1183	0.3352	1.0000	-0.1324	0.0504	-0.4257	0.0137	0.5279	0.0000	0.4298					1104_209	0.4832	0.6919	1.0000	1.0000	0.4096	1.0000	0.0992			1104_209				276_104	0.2760	442	4378	0.00504797	54.6755					215_239	0.2638	442	4378	0.00504797
		902_114	1.0000	-0.0159	1.0000	-0.0566	No		No		No		No		1.0000	-0.0053					1107_144	No	No	1.0000	No	1.0000	No	1.0000			1107_144				1364_205	0.2760	443	4378	0.00505939	54.5521					3405_95	0.2638	443	4378	0.00505939
		903_13	1.0000	-0.0333	No		No		No		No		No		No						1107_166	No	No	No	No	No	No	No			1107_166				1364_219	0.2760	444	4378	0.00507081	54.4292					5289_115	0.2641	444	4378	0.00507081
		904_19	1.0000	-0.0169	No		1.0000	-0.0204	No		No		No		No						1121_177	No	No	No	0.1202	No	No	1.0000			1121_177				1284_132	0.2762	445	4378	0.00508223	54.3462					2187_63	0.2645	445	4378	0.00508223
		908_80	No		No		No		No		No		1.0000	-0.0213	No						1131_5	No	No	No	No	No	No	No			1131_5				4548_99	0.2769	446	4378	0.00509365	54.3618					2187_74	0.2646	446	4378	0.00509365
		908_81	0.0158	1.0000	No		No		No		No		No		No						1131_56	1.0000	1.0000	1.0000	0.4898	0.6624	0.6868	1.0000			1131_56				6148_97	0.2770	447	4378	0.00510507	54.2598					7098_61	0.2648	447	4378	0.00510507
		908_175	1.0000	-0.0333	0.0181	1.0000	No		No		No		No		1.0000	-0.0220					1131_208	1.0000	No	No	No	No	No	No			1131_208				1805_47	0.2776	448	4378	0.00511649	54.2559					7646_123	0.2665	448	4378	0.00511649
		908_200	0.4722	0.1447	0.2433	0.2676	1.0000	0.0559	0.4902	0.1875	1.0000	-0.0073	0.4212	0.2182	0.0337	0.2397					1136_154	No	No	1.0000	No	No	No	No			1136_154				1575_46	0.2836	449	4378	0.00512791	55.3052					1926_183	0.2666	449	4378	0.00512791
		919_114	No		No		No		No		No		No		No						1136_194	1.0000	1.0000	1.0000	No	No	No	1.0000			1136_194				4959_177	0.2837	450	4378	0.00513933	55.2017					5935_40	0.2699	450	4378	0.00513933
		919_150	1.0000	-0.0492	1.0000	-0.0435	No		No		No		No		1.0000	-0.0160					1136_195	1.0000	1.0000	1.0000	No	No	No	1.0000			1136_195				2298_155	0.2838	451	4378	0.00515075	55.0987					6220_86	0.2700	451	4378	0.00515075
		919_160	1.0000	-0.0323	No		No		No		No		No		No						1137_59	0.5642	0.3466	0.2667	1.0000	0.2882	0.5008	0.0817			1137_59				5708_37	0.2854	452	4378	0.00516217	55.2868					3026_227	0.2767	452	4378	0.00516217
		919_239	No		No		No		1.0000	-0.0400	No		No		No						1142_147	No	No	No	No	1.0000	1.0000	No			1142_147				6820_75	0.2855	453	4378	0.0051736	55.1841					3026_224	0.2773	453	4378	0.0051736
		922_119	No		No		1.0000	-0.1250	1.0000	-0.1579	No		0.0638	0.6567	1.0000	-0.0276					1142_186	No	No	No	No	No	No	No			1142_186				3056_148	0.2909	454	4378	0.00518502	56.104					470_55	0.2776	454	4378	0.00518502
		922_158	0.0874	0.3673	0.5048	0.1018	No		No		0.2055	0.3491	1.0000	-0.0455	1.0000	-0.0751					1144_161	1.0000	0.1282	0.6742	No	0.2017	0.2702	0.3401			1144_161				741_138	0.2921	455	4378	0.00519644	56.2116					7459_54	0.2779	455	4378	0.00519644
		926_26	1.0000	-0.0756	0.1422	0.2987	0.2574	0.2703	0.2579	0.3333	0.0497	0.4395	0.0040	0.7126	0.0012	0.3533					1145_15	1.0000	0.1008	0.3582	1.0000	1.0000	0.2060	0.4507			1145_15				470_55	0.2924	456	4378	0.00520786	56.1459					7301_222	0.2783	456	4378	0.00520786
		929_88	0.2036	0.2421	1.0000	-0.1600	0.0612	0.6571	1.0000	-0.1429	0.6194	0.1845	0.2996	0.2701	0.7384	0.0414					1145_138	No	No	1.0000	1.0000	1.0000	1.0000	1.0000			1145_138				741_133	0.2924	457	4378	0.00521928	56.0231					7817_236	0.2846	457	4378	0.00521928
		929_222	0.0779	0.3431	1.0000	-0.0943	0.0077	0.6450	0.3742	0.2941	No		0.0070	0.7037	0.0002	0.5449					1145_229	0.4667	0.0577	0.0566	1.0000	1.0000	1.0000	0.2642			1145_229				3716_64	0.2924	458	4378	0.0052307	55.9008					4263_135	0.2865	458	4378	0.0052307
		937_32	No		No		No		0.0010	1.0000	No		1.0000	-0.0909	1.0000	-0.0503					1153_17	0.5737	0.2384	0.6796	1.0000	1.0000	0.3423	0.2807			1153_17				4340_222	0.2952	459	4378	0.00524212	56.3131					54_96	0.2871	459	4378	0.00524212
		937_105	No		No		No		No		1.0000	-0.0204	No		No						1153_28	1.0000	1.0000	0.3843	1.0000	No	1.0000	0.3995			1153_28				5359_198	0.2959	460	4378	0.00525354	56.3239					3947_175	0.2880	460	4378	0.00525354
		937_187	No		No		1.0000	-0.0800	No		No		No		1.0000	-0.0106					1153_189	No	No	No	No	No	No	No			1153_189				6272_153	0.2959	461	4378	0.00526496	56.2017					160_189	0.2884	461	4378	0.00526496
		949_81	1.0000	0.0336	0.5186	0.0968	1.0000	-0.0800	1.0000	-0.1818	0.1262	0.4713	No		0.2694	0.1357					1153_197	1.0000	0.3357	0.4407	0.4901	0.3651	1.0000	0.3549			1153_197				7100_68	0.2967	462	4378	0.00527638	56.2317					4611_51	0.2908	462	4378	0.00527638
		949_100	No		No		No		1.0000	-0.0400	No		1.0000	-0.0244	1.0000	-0.0164					1159_131	No	1.0000	No	No	No	No	No			1159_131				3080_30	0.2972	463	4378	0.0052878	56.2048					5769_223	0.2909	463	4378	0.0052878
		951_44	No		0.0189	1.0000	No		No		No		No		No						1159_151	No	No	1.0000	1.0000	No	0.1516	1.0000			1159_151				5490_188	0.2975	464	4378	0.00529922	56.1403					7301_21	0.2911	464	4378	0.00529922
		954_25	1.0000	-0.0492	0.1213	0.4725	No		No		0.0196	1.0000	0.0221	1.0000	1.0000	-0.0217					1159_236	0.5828	1.0000	No	No	1.0000	0.2461	0.1022			1159_236				7100_69	0.2975	465	4378	0.00531064	56.0196					1951_128	0.2921	465	4378	0.00531064
		956_236	1.0000	-0.0333	1.0000	-0.0545	No		No		1.0000	-0.1364	1.0000	-0.0435	1.0000	-0.0621					1161_170	1.0000	1.0000	1.0000	No	1.0000	No	1.0000			1161_170				4018_41	0.2976	466	4378	0.00532206	55.9181					2687_82	0.2921	466	4378	0.00532206
		956_237	1.0000	-0.0333	1.0000	-0.0545	No		No		1.0000	-0.1364	1.0000	-0.0435	1.0000	-0.0621					1161_177	No	No	No	No	No	No	No			1161_177				5194_228	0.2976	467	4378	0.00533349	55.7984					1230_78	0.2926	467	4378	0.00533349
		956_238	1.0000	-0.0333	1.0000	-0.0545	No		No		1.0000	-0.1364	1.0000	-0.0435	1.0000	-0.0621					1161_200	0.6456	1.0000	1.0000	No	1.0000	0.2714	1.0000			1161_200				6098_162	0.2976	468	4378	0.00534491	55.6792					5193_135	0.2926	468	4378	0.00534491
		956_239	1.0000	-0.0333	1.0000	-0.0545	No		No		1.0000	-0.1364	1.0000	-0.0435	1.0000	-0.0621					1162_14	No	No	No	1.0000	No	No	No			1162_14				7114_80	0.2977	469	4378	0.00535633	55.5791					1530_199	0.2927	469	4378	0.00535633
		960_129	No		No		No		No		1.0000	-0.0638	No		No						1162_15	1.0000	No	1.0000	No	1.0000	No	1.0000			1162_15				4566_115	0.2978	470	4378	0.00536775	55.4795					5193_53	0.2929	470	4378	0.00536775
		971_215	No		No		No		1.0000	-0.0400	No		No		1.0000	-0.0391					1162_57	1.0000	1.0000	No	No	1.0000	No	0.0539			1162_57				9320_43	0.2978	471	4378	0.00537917	55.3617					224_145	0.2954	471	4378	0.00537917
		973_231	1.0000	-0.0357	1.0000	-0.0370	No		No		No		No		1.0000	-0.0057					1162_202	No	1.0000	No	No	No	No	No			1162_202				3159_159	0.2979	472	4378	0.00539059	55.263					2789_230	0.2954	472	4378	0.00539059
		974_218	No		1.0000	-0.0189	No		No		No		No		No						1169_143	No	No	No	No	No	No	1.0000			1169_143				4018_42	0.2979	473	4378	0.00540201	55.1461					5302_125	0.2983	473	4378	0.00540201
		974_225	1.0000	-0.1228	1.0000	-0.0588	0.4681	0.1329	No		1.0000	-0.0638	1.0000	-0.0698	1.0000	0.0191					1172_43	1.0000	0.1897	No	No	1.0000	No	1.0000			1172_43				6968_73	0.2979	474	4378	0.00541343	55.0298					397_27	0.3042	474	4378	0.00541343
		977_60	0.7016	-0.1193	0.5665	0.1692	0.6380	-0.1387	0.5175	0.2903	1.0000	0.0108	0.5381	-0.2571	1.0000	0.0159					1174_109	No	No	1.0000	0.3737	No	1.0000	1.0000			1174_109				6088_66	0.2980	475	4378	0.00542485	54.9324					5445_57	0.3042	475	4378	0.00542485
		977_132	No		No		No		No		No		No		No						1177_82	1.0000	1.0000	No	No	No	No	0.0521			1177_82				5398_22	0.3003	476	4378	0.00543627	55.2401					397_101	0.3043	476	4378	0.00543627
		979_29	No		1.0000	-0.0175	No		No		No		No		No						1177_173	1.0000	No	0.0566	No	No	0.1211	1.0000			1177_173				670_128	0.3015	477	4378	0.00544769	55.3445					397_26	0.3044	477	4378	0.00544769
		981_77	No		No		No		1.0000	-0.0400	No		No		1.0000	-0.0053					1177_237	No	No	No	No	No	No	1.0000			1177_237				1827_19	0.3061	478	4378	0.00545911	56.0714					5441_178	0.3044	478	4378	0.00545911
		981_90	1.0000	-0.0323	1.0000	-0.0175	1.0000	-0.0196	No		1.0000	-0.0638	1.0000	-0.0698	1.0000	-0.0160					1182_201	1.0000	0.1650	1.0000	No	No	1.0000	1.0000			1182_201				4317_180	0.3062	479	4378	0.00547053	55.9726					397_13	0.3045	479	4378	0.00547053
		982_10	No		No		No		1.0000	-0.0833	No		1.0000	-0.0222	1.0000	-0.0162					1184_173	No	1.0000	No	No	No	No	No			1184_173				502_117	0.3063	480	4378	0.00548196	55.8742					3437_19	0.3046	480	4378	0.00548196
		982_80	0.2223	-0.2420	0.0762	0.4953	No		No		1.0000	-0.0286	1.0000	-0.0233	0.0533	0.2618					1184_201	No	1.0000	No	No	No	No	No			1184_201				3327_209	0.3065	481	4378	0.00549338	55.7945					5304_224	0.3069	481	4378	0.00549338
		982_164	No		No		No		No		No		No		1.0000	-0.0217					1187_205	0.3916	1.0000	0.0810	No	1.0000	0.2059	0.2908			1187_205				3800_182	0.3065	482	4378	0.0055048	55.6787					7485_212	0.3071	482	4378	0.0055048
		982_176	No		No		1.0000	-0.0196	1.0000	-0.0833	No		1.0000	-0.0222	1.0000	-0.0217					1192_29	No	No	No	No	No	No	No			1192_29				5901_14	0.3065	483	4378	0.00551622	55.5634					6688_156	0.3086	483	4378	0.00551622
		982_191	No		No		No		No		No		No		No						1192_126	1.0000	0.5630	0.0732	0.3740	1.0000	0.1903	0.1601			1192_126				4317_196	0.3066	484	4378	0.00552764	55.4667					6742_219	0.3100	484	4378	0.00552764
		990_105	1.0000	-0.0164	No		1.0000	-0.0800	No		1.0000	-0.0213	1.0000	-0.0213	1.0000	-0.0053					1192_175	0.1600	No	No	No	1.0000	No	0.2369			1192_175				7940_226	0.3066	485	4378	0.00553906	55.3524					5778_203	0.3152	485	4378	0.00553906
		991_80	No		No		1.0000	-0.0204	No		No		1.0000	-0.0455	1.0000	-0.0162					1192_199	No	No	No	No	No	No	No			1192_199				8760_48	0.3066	486	4378	0.00555048	55.2385					5778_195	0.3153	486	4378	0.00555048
		991_86	1.0000	-0.0159	1.0000	-0.0175	No		No		No		No		1.0000	-0.0106					1202_211	1.0000	1.0000	0.1081	1.0000	0.3901	0.5188	0.4408			1202_211				1627_226	0.3067	487	4378	0.0055619	55.143					5778_201	0.3154	487	4378	0.0055619
		991_103	1.0000	-0.0159	1.0000	-0.0175	No		No		No		No		1.0000	-0.0106					1203_119	1.0000	No	No	No	No	No	No			1203_119				2285_100	0.3067	488	4378	0.00557332	55.03					1195_59	0.3178	488	4378	0.00557332
		992_82	1.0000	0.0508	1.0000	-0.1600	No		No		0.1162	0.4737	0.2054	0.3491	1.0000	-0.0444					1203_182	No	No	1.0000	No	No	No	No			1203_182				6950_129	0.3072	489	4378	0.00558474	55.007					1133_129	0.3234	489	4378	0.00558474
		993_26	No		1.0000	-0.0175	No		No		1.0000	-0.0417	1.0000	-0.0222	0.0773	0.3165					1212_209	No	No	1.0000	1.0000	No	0.0613	No			1212_209				5434_5	0.3073	490	4378	0.00559616	54.9126					1177_224	0.3251	490	4378	0.00559616
		993_45	1.0000	0.0545	0.6320	0.0852	1.0000	-0.0368	0.0437	0.6508	0.4526	0.1616	0.4319	-0.1795	0.8306	-0.0401					1213_9	1.0000	No	No	No	No	No	1.0000			1213_9				7198_76	0.3073	491	4378	0.00560758	54.8008					7327_103	0.3251	491	4378	0.00560758
		993_101	No		No		1.0000	-0.0189	No		No		1.0000	-0.0222	No						1213_10	1.0000	0.3370	0.4132	1.0000	1.0000	0.2887	1.0000			1213_10				6098_43	0.3083	492	4378	0.005619	54.8674					1848_172	0.3252	492	4378	0.005619
		993_221	No		1.0000	-0.0175	No		No		1.0000	-0.0870	1.0000	-0.0222	1.0000	-0.0383					1213_16	No	No	1.0000	No	No	No	1.0000			1213_16				2831_155	0.3090	493	4378	0.00563042	54.8804					5233_198	0.3252	493	4378	0.00563042
		994_213	1.0000	-0.0159	No		No		No		No		No		1.0000	-0.0055					1213_45	No	No	No	1.0000	No	No	1.0000			1213_45				6863_101	0.3091	494	4378	0.00564185	54.787					1627_226	0.3253	494	4378	0.00564185
		997_12	No		No		No		No		No		No		No						1213_64	0.7086	1.0000	1.0000	1.0000	1.0000	1.0000	0.2375			1213_64				3359_41	0.3092	495	4378	0.00565327	54.694					3359_19	0.3253	495	4378	0.00565327
		999_35	0.6049	0.1164	1.0000	-0.0332	0.4553	-0.1685	0.5784	0.1892	0.5499	-0.2500	0.6671	0.1321	0.6582	0.0547					1213_161	1.0000	1.0000	No	No	No	No	1.0000			1213_161				1194_22	0.3113	496	4378	0.00566469	54.9545					5194_228	0.3253	496	4378	0.00566469
		999_80	No		1.0000	-0.0370	1.0000	-0.1250	No		1.0000	-0.0213	1.0000	-0.0435	1.0000	-0.0751					1227_95	1.0000	No	1.0000	No	1.0000	No	1.0000			1227_95				1194_11	0.3116	497	4378	0.00567611	54.8968					5723_53	0.3253	497	4378	0.00567611
		999_230	1.0000	0.0217	1.0000	0.0079	1.0000	-0.1628	1.0000	0.0649	0.1406	0.3407	1.0000	0.0129	0.8029	-0.0530					1228_148	1.0000	0.4543	0.4386	1.0000	0.2547	1.0000	0.5379			1228_148				1194_190	0.3118	498	4378	0.00568753	54.8217					5233_197	0.3254	498	4378	0.00568753
		1001_141	No		No		No		No		No		No		0.0323	0.4931					1228_184	No	0.0527	No	No	No	No	No			1228_184				6405_140	0.3131	499	4378	0.00569895	54.94					5359_168	0.3254	499	4378	0.00569895
		1001_179	No		No		No		No		1.0000	-0.0732	No		1.0000	-0.0055					1228_208	1.0000	0.2488	1.0000	0.0758	No	1.0000	1.0000			1228_208				5557_68	0.3153	500	4378	0.00571037	55.2153					3054_227	0.3266	500	4378	0.00571037
		1009_96	No		No		No		No		No		No		1.0000	-0.0330					1230_78	0.4612	0.2926	1.0000	1.0000	0.6893	0.6949	1.0000			1230_78				8274_184	0.3153	501	4378	0.00572179	55.1051					1065_96	0.3267	501	4378	0.00572179
		1009_129	1.0000	-0.0159	1.0000	-0.0175	No		No		No		No		No						1230_212	No	No	No	No	1.0000	No	1.0000			1230_212				75_76	0.3158	502	4378	0.00573321	55.0826					5304_157	0.3269	502	4378	0.00573321
		1009_154	0.0705	-0.3617	1.0000	0.0157	0.3667	-0.2256	1.0000	-0.1098	0.4350	-0.1792	0.4103	0.1818	1.0000	-0.0103					1233_139	0.2094	0.4557	1.0000	1.0000	0.5864	0.5381	0.2239			1233_139				6277_17	0.3159	503	4378	0.00574463	54.9905					7086_27	0.3269	503	4378	0.00574463
		1009_206	1.0000	-0.0323	1.0000	-0.0741	1.0000	-0.0400	No		No		No		1.0000	-0.0743					1236_131	No	No	No	1.0000	No	No	No			1236_131				5441_95	0.3189	504	4378	0.00575605	55.4025					3399_36	0.3270	504	4378	0.00575605
		1010_59	No		1.0000	-0.0612	No		No		0.1444	0.4667	1.0000	-0.0588	1.0000	-0.0307					1242_68	No	1.0000	No	No	No	No	No			1242_68				7002_13	0.3251	505	4378	0.00576747	56.3678					3911_104	0.3353	505	4378	0.00576747
		1010_64	No		1.0000	-0.0612	No		No		0.1448	0.4667	1.0000	-0.0588	1.0000	-0.0307					1242_162	No	No	1.0000	No	No	No	1.0000			1242_162				4156_125	0.3253	506	4378	0.00577889	56.291					1805_45	0.3356	506	4378	0.00577889
		1010_66	No		1.0000	-0.0612	No		No		0.1446	0.4667	1.0000	-0.0588	1.0000	-0.0307					1242_182	No	1.0000	No	No	No	1.0000	1.0000			1242_182				4717_42	0.3253	507	4378	0.00579032	56.18					2831_155	0.3356	507	4378	0.00579032
		1011_38	0.5557	-0.1923	1.0000	-0.1373	0.4173	0.2308	0.2544	0.4359	0.0929	-0.3808	0.1733	0.3496	0.0315	0.2421					1245_62	No	No	No	1.0000	No	No	No			1245_62				5782_62	0.3275	508	4378	0.00580174	56.4486					1153_197	0.3357	508	4378	0.00580174
		1011_157	0.7219	-0.1138	1.0000	-0.0407	1.0000	-0.0638	1.0000	-0.2222	1.0000	-0.0532	0.1069	0.4085	0.2629	0.1151					1251_115	No	No	1.0000	1.0000	No	No	No			1251_115				5782_33	0.3276	509	4378	0.00581316	56.3549					99_108	0.3358	509	4378	0.00581316
		1011_175	0.5558	-0.1923	1.0000	-0.1373	0.6827	0.1406	0.2548	0.4359	0.0932	-0.3808	0.3647	0.2364	0.0022	0.3293					1258_15	1.0000	No	No	No	1.0000	1.0000	1.0000			1258_15				5782_143	0.3277	510	4378	0.00582458	56.2616					3911_80	0.3358	510	4378	0.00582458
		1012_229	No		No		1.0000	-0.0233	No		No		1.0000	-0.0222	1.0000	-0.0326					1268_13	0.4250	0.6874	1.0000	1.0000	0.6310	0.1004	0.7581			1268_13				4555_85	0.3368	511	4378	0.005836	57.7108					6910_24	0.3363	511	4378	0.005836
		1021_218	1.0000	-0.0159	1.0000	-0.0175	No		No		No		No		No						1268_47	No	No	No	No	No	1.0000	No			1268_47				7816_99	0.3370	512	4378	0.00584742	57.6323					6729_8	0.3364	512	4378	0.00584742
		1023_48	0.5636	0.0677	1.0000	-0.0247	1.0000	-0.0638	No		1.0000	-0.1364	1.0000	-0.0667	0.4976	0.0498					1268_89	1.0000	No	No	No	No	No	No			1268_89				1640_171	0.3451	513	4378	0.00585884	58.9024					2494_12	0.3365	513	4378	0.00585884
		1023_141	No		No		No		No		No		0.0614	0.6571	1.0000	-0.0053					1272_6	No	No	1.0000	No	No	No	No			1272_6				6347_37	0.3454	514	4378	0.00587026	58.839					1213_10	0.3370	514	4378	0.00587026
		1023_157	No		No		No		No		No		0.0610	0.6571	1.0000	-0.0108					1275_61	1.0000	0.6375	0.3085	1.0000	1.0000	0.1317	0.3130			1275_61				72_198	0.3555	515	4378	0.00588168	60.4419					5363_82	0.3370	515	4378	0.00588168
		1026_215	No		No		No		No		No		No		No						1275_170	No	No	No	1.0000	No	No	No			1275_170				1622_227	0.3556	516	4378	0.0058931	60.3417					1729_7	0.3420	516	4378	0.0058931
		1036_68	1.0000	0.0448	1.0000	-0.0027	0.3583	0.1975	1.0000	-0.0435	0.2195	-0.2941	0.6228	0.1064	0.4149	-0.0960					1277_38	No	No	1.0000	No	No	No	0.1784			1277_38				5169_63	0.3556	517	4378	0.00590452	60.225					1104_114	0.3462	517	4378	0.00590452
		1039_104	0.5587	-0.1852	1.0000	-0.1200	No		No		1.0000	-0.0233	1.0000	-0.0286	0.0196	0.3688					1277_104	No	No	No	No	No	No	1.0000			1277_104				5854_130	0.3556	518	4378	0.00591594	60.1088					440_17	0.3465	518	4378	0.00591594
		1043_19	No		No		No		No		No		No		No						1280_128	1.0000	1.0000	No	No	No	No	1.0000			1280_128				2729_140	0.3586	519	4378	0.00592736	60.4991					1137_59	0.3466	519	4378	0.00592736
		1043_58	1.0000	-0.0159	No		No		No		No		No		No						1280_156	No	No	No	No	No	No	No			1280_156				3405_95	0.3650	520	4378	0.00593878	61.4604					5808_24	0.3466	520	4378	0.00593878
		1047_85	1.0000	-0.0323	No		1.0000	-0.0612	1.0000	-0.0833	1.0000	-0.0204	1.0000	-0.0435	1.0000	-0.0508					1284_93	No	No	No	1.0000	No	No	1.0000			1284_93				4548_63	0.3683	521	4378	0.00595021	61.897					2051_61	0.3492	521	4378	0.00595021
		1047_169	No		No		No		No		No		No		No						1284_142	No	No	1.0000	No	No	1.0000	1.0000			1284_142				6713_146	0.3683	522	4378	0.00596163	61.7784					1640_218	0.3497	522	4378	0.00596163
		1050_62	No		No		1.0000	-0.0189	No		No		No		No						1285_45	No	No	1.0000	No	0.1165	1.0000	1.0000			1285_45				6713_5	0.3685	523	4378	0.00597305	61.6938					2026_54	0.3580	523	4378	0.00597305
		1055_114	0.7058	-0.0925	0.6404	-0.1390	0.4012	0.1850	0.5897	-0.2093	1.0000	-0.1089	0.3609	-0.2353	1.0000	-0.0172					1287_139	1.0000	No	1.0000	No	1.0000	0.0639	1.0000			1287_139				3603_215	0.3704	524	4378	0.00598447	61.8936					3603_215	0.3583	524	4378	0.00598447
		1056_54	0.0134	0.5172	0.0179	0.5076	0.0239	0.4737	0.5079	0.3143	0.0014	0.7156	0.0022	0.6901	0.0000	0.5304					1287_231	No	No	1.0000	No	No	No	1.0000			1287_231				6083_237	0.3758	525	4378	0.00599589	62.6763					2270_127	0.3584	525	4378	0.00599589
		1056_163	No		No		No		No		No		0.0222	1.0000	No						1288_89	No	1.0000	1.0000	No	1.0000	0.2147	0.2721			1288_89				235_137	0.3785	526	4378	0.00600731	63.0066					7256_36	0.3653	526	4378	0.00600731
		1056_223	No		No		0.0662	0.4316	0.0400	1.0000	No		1.0000	-0.0732	0.0009	0.4413					1288_112	No	1.0000	1.0000	No	1.0000	No	1.0000			1288_112				592_143	0.3793	527	4378	0.00601873	63.0199					3205_235	0.3655	527	4378	0.00601873
		1061_121	No		No		No		1.0000	-0.0588	No		No		No						1288_188	1.0000	1.0000	No	No	No	No	1.0000			1288_188				4223_211	0.3809	528	4378	0.00603015	63.1659					3205_238	0.3656	528	4378	0.00603015
		1063_146	1.0000	-0.0182	No		No		No		No		No		No						1293_134	No	1.0000	No	No	1.0000	No	1.0000			1293_134				7632_27	0.3809	529	4378	0.00604157	63.0465					5935_36	0.3692	529	4378	0.00604157
		1063_193	No		No		No		No		No		No		1.0000	-0.0833					1293_186	No	1.0000	1.0000	No	No	1.0000	1.0000			1293_186				1915_139	0.3810	530	4378	0.00605299	62.9441					5935_41	0.3696	530	4378	0.00605299
		1064_91	No		No		No		1.0000	-0.0435	No		No		No						1303_168	No	No	No	No	No	No	No			1303_168				3132_174	0.3810	531	4378	0.00606441	62.8255					3762_125	0.3706	531	4378	0.00606441
		1065_33	No		No		No		No		No		No		No						1325_7	1.0000	No	No	No	No	No	No			1325_7				3474_80	0.3810	532	4378	0.00607583	62.7074					4223_211	0.3709	532	4378	0.00607583
		1065_91	1.0000	-0.1273	0.2409	0.2750	1.0000	-0.1163	0.2177	0.4468	1.0000	-0.0435	1.0000	-0.0952	1.0000	-0.0326					1331_23	No	No	No	1.0000	No	No	1.0000			1331_23				697_64	0.3811	533	4378	0.00608725	62.6062					2789_161	0.3754	533	4378	0.00608725
		1065_96	0.5559	-0.1923	0.3267	0.2162	0.4177	0.2308	0.0138	0.7079	0.6720	-0.1168	1.0000	0.0837	0.3448	0.0999					1331_81	1.0000	No	0.1317	No	1.0000	1.0000	0.1139			1331_81				2671_183	0.3811	534	4378	0.00609868	62.489					5763_89	0.3754	534	4378	0.00609868
		1065_113	No		No		No		No		No		No		No						1336_109	No	No	No	1.0000	No	0.2146	No			1336_109				2304_47	0.3812	535	4378	0.0061101	62.3885					4971_24	0.3796	535	4378	0.0061101
		1065_114	No		No		No		No		No		No		No						1345_116	1.0000	1.0000	No	No	No	No	1.0000			1345_116				4997_218	0.3812	536	4378	0.00612152	62.2721					4971_28	0.3803	536	4378	0.00612152
		1065_160	1.0000	-0.0164	No		No		0.1110	0.6486	No		No		1.0000	-0.0440					1345_231	No	No	1.0000	No	No	No	1.0000			1345_231				6847_105	0.3812	537	4378	0.00613294	62.1562					3276_85	0.3828	537	4378	0.00613294
		1066_14	No		No		No		1.0000	-0.0833	No		No		1.0000	-0.0162					1348_21	No	No	1.0000	No	No	1.0000	1.0000			1348_21				3026_223	0.3813	538	4378	0.00614436	62.0569					5013_55	0.3838	538	4378	0.00614436
		1066_112	1.0000	-0.0492	1.0000	-0.1154	1.0000	-0.0870	1.0000	-0.1098	1.0000	-0.0455	1.0000	-0.1429	0.0689	0.2017					1348_84	No	No	1.0000	No	No	1.0000	1.0000			1348_84				1228_55	0.3814	539	4378	0.00615578	61.958					9808_182	0.3896	539	4378	0.00615578
		1066_157	1.0000	0.0336	1.0000	-0.1600	1.0000	-0.0638	1.0000	-0.1818	1.0000	-0.1220	0.5418	-0.2308	1.0000	0.0051					1350_25	No	No	No	No	No	No	No			1350_25				188_214	0.3816	540	4378	0.0061672	61.8757					6863_101	0.3898	540	4378	0.0061672
		1070_88	No		No		No		No		No		No		No						1355_194	No	No	No	No	1.0000	No	1.0000			1355_194				7752_228	0.3820	541	4378	0.00617862	61.8261					4834_78	0.3899	541	4378	0.00617862
		1070_234	No		No		No		No		No		No		No						1364_39	0.0946	1.0000	1.0000	No	1.0000	No	1.0000			1364_39				7357_27	0.3828	542	4378	0.00619004	61.8413					1805_48	0.3900	542	4378	0.00619004
		1072_9	1.0000	-0.0345	1.0000	-0.0385	No		No		1.0000	-0.0204	No		0.2618	0.1372					1364_42	0.0943	1.0000	1.0000	No	1.0000	No	1.0000			1364_42				6713_170	0.3829	543	4378	0.00620146	61.7435					5456_219	0.3946	543	4378	0.00620146
		1072_80	No		1.0000	-0.0385	No		No		1.0000	-0.0417	1.0000	-0.0732	1.0000	-0.0270					1364_205	0.2760	1.0000	0.2533	0.5926	1.0000	0.2787	0.1978			1364_205				481_212	0.3830	544	4378	0.00621288	61.6461					5728_28	0.4051	544	4378	0.00621288
		1072_163	0.6805	0.0769	1.0000	-0.0174	0.7074	-0.0836	0.0044	0.8451	1.0000	0.0181	0.1047	-0.3750	0.0636	-0.1983					1364_219	0.2760	1.0000	1.0000	1.0000	1.0000	0.2789	1.0000			1364_219				1805_48	0.3830	545	4378	0.0062243	61.533					2706_181	0.4126	545	4378	0.0062243
		1078_46	No		0.0508	0.6588	1.0000	-0.1304	No		1.0000	-0.0213	1.0000	-0.0222	0.3659	0.0949					1365_33	1.0000	1.0000	1.0000	No	0.1071	0.2869	1.0000			1365_33				3616_36	0.3832	546	4378	0.00623572	61.4524					5107_199	0.4128	546	4378	0.00623572
		1090_159	No		1.0000	-0.0182	No		No		1.0000	-0.0204	No		No						1367_144	1.0000	No	No	No	No	No	No			1367_144				350_175	0.3899	547	4378	0.00624714	62.4125					4028_110	0.4129	547	4378	0.00624714
		1093_174	0.0154	1.0000	1.0000	-0.0741	No		1.0000	-0.0400	1.0000	-0.0698	1.0000	-0.0556	0.0599	0.2584					1369_98	No	No	No	No	No	No	No			1369_98				5665_165	0.3902	548	4378	0.00625857	62.3466					7067_219	0.4129	548	4378	0.00625857
		1098_62	1.0000	-0.0435	1.0000	-0.0769	1.0000	-0.0196	No		1.0000	0.0789	1.0000	-0.0213	0.5482	0.0353					1378_29	1.0000	No	No	No	No	No	1.0000			1378_29				2466_233	0.3913	549	4378	0.00626999	62.4084					6757_6	0.4134	549	4378	0.00626999
		1099_8	0.1371	0.3034	1.0000	-0.0545	No		No		1.0000	-0.0698	1.0000	-0.0244	0.0066	0.4808					1378_91	No	No	No	1.0000	No	No	No			1378_91				3594_168	0.3913	550	4378	0.00628141	62.295					3036_70	0.4141	550	4378	0.00628141
		1099_122	1.0000	-0.0333	1.0000	-0.0943	No		No		No		No		1.0000	-0.0057					1379_32	1.0000	1.0000	0.4484	0.5660	0.6194	0.1197	0.2047			1379_32				5806_52	0.3913	551	4378	0.00629283	62.1819					5194_34	0.4141	551	4378	0.00629283
		1099_152	No		0.1008	0.4775	No		1.0000	-0.0400	0.3983	0.1844	0.0734	0.6552	1.0000	-0.0173					1379_92	No	No	1.0000	No	0.4679	1.0000	1.0000			1379_92				1187_205	0.3916	552	4378	0.00630425	62.1168					5874_108	0.4143	552	4378	0.00630425
		1104_70	No		No		1.0000	-0.0400	No		No		No		1.0000	-0.0162					1379_138	1.0000	No	No	No	No	No	No			1379_138				3521_210	0.3924	553	4378	0.00631567	62.1312					7763_123	0.4143	553	4378	0.00631567
		1104_74	No		No		1.0000	-0.0196	No		No		No		No						1382_71	No	No	1.0000	No	No	No	No			1382_71				3204_61	0.3925	554	4378	0.00632709	62.0348					514_140	0.4144	554	4378	0.00632709
		1104_114	1.0000	-0.1698	0.3462	0.2012	1.0000	-0.0612	No		1.0000	-0.0667	1.0000	-0.0222	0.3558	0.0969					1388_25	0.6744	0.1373	0.2744	0.2546	1.0000	0.3993	0.0584			1388_25				4272_82	0.3928	555	4378	0.00633851	61.9704					3159_159	0.4144	555	4378	0.00633851
		1104_180	No		No		No		No		No		No		No						1388_154	0.6458	0.1951	0.0635	0.2353	1.0000	1.0000	0.4003			1388_154				5441_178	0.3930	556	4378	0.00634993	61.8904					1177_230	0.4145	556	4378	0.00634993
		1104_209	0.4832	0.1467	0.6919	0.0865	1.0000	0.0506	1.0000	-0.1111	0.4096	-0.1957	1.0000	-0.0233	0.0992	0.1826					1388_166	1.0000	1.0000	1.0000	No	1.0000	1.0000	0.3441			1388_166				6880_234	0.3948	557	4378	0.00636135	62.0623					2164_157	0.4145	557	4378	0.00636135
		1107_144	No		No		1.0000	-0.0213	No		1.0000	-0.0435	No		1.0000	-0.0162					1389_219	No	No	No	1.0000	No	No	1.0000			1389_219				1951_128	0.3997	558	4378	0.00637277	62.7199					5190_170	0.4146	558	4378	0.00637277
		1107_166	No		No		No		No		No		No		No						1389_227	1.0000	No	No	No	No	No	No			1389_227				5760_152	0.4024	559	4378	0.00638419	63.0307					1804_21	0.4147	559	4378	0.00638419
		1121_177	No		No		No		0.1202	0.6471	No		No		1.0000	-0.0109					1394_113	1.0000	No	No	No	No	No	1.0000			1394_113				4700_20	0.4025	560	4378	0.00639561	62.9337					5819_50	0.4147	560	4378	0.00639561
		1131_5	No		No		No		No		No		No		No						1394_121	No	No	No	No	No	No	1.0000			1394_121				3875_18	0.4028	561	4378	0.00640704	62.8684					1981_122	0.4176	561	4378	0.00640704
		1131_56	1.0000	-0.0187	1.0000	-0.0691	1.0000	0.0357	0.4898	0.1875	0.6624	-0.1387	0.6868	0.1171	1.0000	0.0160					1394_235	No	1.0000	1.0000	1.0000	0.2864	1.0000	1.0000			1394_235				3875_19	0.4028	562	4378	0.00641846	62.7565					5111_198	0.4177	562	4378	0.00641846
		1131_208	1.0000	-0.0159	No		No		No		No		No		No						1396_40	1.0000	1.0000	0.2341	0.4900	1.0000	0.6841	0.8371			1396_40				1752_75	0.4053	563	4378	0.00642988	63.0339					741_138	0.4179	563	4378	0.00642988
		1133_129	1.0000	-0.0345	0.3234	0.2500	0.5015	0.1210	1.0000	-0.1111	0.0229	0.6303	0.3234	0.2500	1.0000	-0.0588					1396_206	No	No	1.0000	No	No	1.0000	1.0000			1396_206				6181_238	0.4153	564	4378	0.0064413	64.4746					741_133	0.4180	564	4378	0.0064413
		1133_139	0.0544	0.3939	1.0000	-0.0500	0.0131	0.6034	1.0000	0.0000	1.0000	-0.1429	0.0001	1.0000	0.0496	0.2306					1402_133	1.0000	No	No	No	No	No	No			1402_133				5289_115	0.4177	565	4378	0.00645272	64.7324					4959_163	0.4182	565	4378	0.00645272
		1134_212	1.0000	0.0166	0.1897	0.2674	1.0000	-0.1250	No		1.0000	-0.0833	1.0000	-0.0769	0.0491	0.2137					1402_158	No	No	No	No	1.0000	No	No			1402_158				4288_126	0.4196	566	4378	0.00646414	64.912					6567_12	0.4202	566	4378	0.00646414
		1136_154	No		No		1.0000	-0.0196	No		No		No		No						1402_187	No	No	1.0000	0.1305	No	1.0000	0.4032			1402_187				2789_230	0.4243	567	4378	0.00647556	65.5233					9016_118	0.4203	567	4378	0.00647556
		1136_194	1.0000	-0.0333	1.0000	-0.0357	1.0000	-0.0196	No		No		No		1.0000	-0.0233					1402_237	0.6807	0.4439	0.6261	1.0000	1.0000	0.5681	0.4901			1402_237				5600_184	0.4243	568	4378	0.00648698	65.4079					358_147	0.4204	568	4378	0.00648698
		1136_195	1.0000	-0.0333	1.0000	-0.0357	1.0000	-0.0196	No		No		No		1.0000	-0.0233					1406_184	0.4535	1.0000	0.6309	0.5658	0.7061	0.6196	0.8328			1406_184				4829_140	0.4244	569	4378	0.0064984	65.3084					841_199	0.4204	569	4378	0.0064984
		1137_59	0.5642	0.0677	0.3466	0.2012	0.2667	0.2676	1.0000	-0.2381	0.2882	0.2117	0.5008	0.1210	0.0817	0.2010					1412_137	No	No	1.0000	No	No	No	No			1412_137				6910_24	0.4246	570	4378	0.00650982	65.2245					5472_103	0.4209	570	4378	0.00650982
		1142_147	No		No		No		No		1.0000	-0.0270	1.0000	-0.0233	No						1412_152	1.0000	No	No	1.0000	No	No	No			1412_152				4829_8	0.4247	571	4378	0.00652124	65.1256					1534_47	0.4227	571	4378	0.00652124
		1142_186	No		No		No		No		No		No		No						1416_36	1.0000	1.0000	No	No	1.0000	No	1.0000			1416_36				2687_82	0.4248	572	4378	0.00653266	65.0271					8666_32	0.4228	572	4378	0.00653266
		1144_161	1.0000	0.0446	0.1282	0.2978	0.6742	0.1254	No		0.2017	0.3333	0.2702	0.3333	0.3401	0.1196					1417_79	No	No	1.0000	No	1.0000	1.0000	1.0000			1417_79				7067_219	0.4249	573	4378	0.00654408	64.9289					4229_201	0.4230	573	4378	0.00654408
		1145_15	1.0000	-0.1034	0.1008	0.4775	0.3582	0.1975	1.0000	-0.0909	1.0000	-0.0667	0.2060	0.3491	0.4507	0.0643					1417_139	1.0000	No	No	No	1.0000	1.0000	1.0000			1417_139				1268_13	0.4250	574	4378	0.0065555	64.831					3594_152	0.4231	574	4378	0.0065555
		1145_138	No		No		1.0000	-0.0833	1.0000	-0.0909	1.0000	-0.0213	1.0000	-0.0222	1.0000	-0.0503					1425_27	1.0000	No	No	No	No	1.0000	1.0000			1425_27				5434_220	0.4273	575	4378	0.00656693	65.0685					4754_129	0.4250	575	4378	0.00656693
		1145_229	0.4667	0.1146	0.0577	0.4369	0.0566	0.6579	1.0000	-0.0435	1.0000	-0.0435	1.0000	-0.0698	0.2642	0.1367					1425_93	No	No	1.0000	No	No	No	No			1425_93				5304_224	0.4276	576	4378	0.00657835	65.0011					6480_139	0.4264	576	4378	0.00657835
		1153_17	0.5737	0.1529	0.2384	0.2314	0.6796	-0.1541	1.0000	-0.1818	1.0000	0.0638	0.3423	-0.2632	0.2807	0.1256					1425_113	No	No	1.0000	No	No	No	No			1425_113				5059_174	0.4314	577	4378	0.00658977	65.4651					188_111	0.4265	577	4378	0.00658977
		1153_28	1.0000	-0.0667	1.0000	-0.0769	0.3843	0.1892	1.0000	-0.0833	No		1.0000	-0.0476	0.3995	0.0806					1425_116	No	No	1.0000	No	No	No	No			1425_116				5434_180	0.4324	578	4378	0.00660119	65.5034					8348_73	0.4265	578	4378	0.00660119
		1153_189	No		No		No		No		No		No		No						1425_239	1.0000	No	No	No	No	1.0000	1.0000			1425_239				2312_160	0.4330	579	4378	0.00661261	65.481					6133_146	0.4266	579	4378	0.00661261
		1153_197	1.0000	-0.0031	0.3357	0.2045	0.4407	-0.1803	0.4901	0.1875	0.3651	0.2000	1.0000	-0.0313	0.3549	0.1000					1428_231	No	1.0000	No	No	No	No	1.0000			1428_231				3929_146	0.4330	580	4378	0.00662403	65.3681					7742_47	0.4266	580	4378	0.00662403
		1159_131	No		1.0000	-0.0175	No		No		No		No		No						1430_21	1.0000	1.0000	0.2530	1.0000	0.2006	0.4139	1.0000			1430_21				5520_204	0.4332	581	4378	0.00663545	65.2857					737_184	0.4268	581	4378	0.00663545
		1159_151	No		No		1.0000	-0.0204	1.0000	-0.0833	No		0.1516	0.4648	1.0000	-0.0286					1430_37	No	No	No	No	No	No	1.0000			1430_37				5033_128	0.4354	582	4378	0.00664687	65.5045					3991_53	0.4268	582	4378	0.00664687
		1159_236	0.5828	0.1401	1.0000	0.0508	No		No		1.0000	-0.1234	0.2461	0.3372	0.1022	0.2061					1430_150	No	1.0000	0.1756	1.0000	0.1904	0.4300	0.2190			1430_150				5033_175	0.4357	583	4378	0.00665829	65.4372					5226_44	0.4269	583	4378	0.00665829
		1161_170	1.0000	-0.0159	1.0000	-0.0175	1.0000	-0.0385	No		1.0000	-0.0213	No		1.0000	-0.0337					1431_24	No	No	No	No	No	No	No			1431_24				5193_135	0.4372	584	4378	0.00666971	65.5501					6140_129	0.4269	584	4378	0.00666971
		1161_177	No		No		No		No		No		No		No						1433_53	No	No	No	No	No	No	0.0520			1433_53				1729_226	0.4377	585	4378	0.00668113	65.5128					7069_167	0.4269	585	4378	0.00668113
		1161_200	0.6456	-0.1736	1.0000	0.0569	1.0000	-0.0189	No		1.0000	-0.0909	0.2714	0.2455	1.0000	-0.0952					1433_140	1.0000	1.0000	No	No	No	No	1.0000			1433_140				7227_187	0.4379	586	4378	0.00669255	65.4309					6186_127	0.4270	586	4378	0.00669255
		1162_14	No		No		No		1.0000	-0.0476	No		No		No						1433_188	No	No	No	No	No	No	1.0000			1433_188				4698_25	0.4439	587	4378	0.00670397	66.2145					3204_61	0.4271	587	4378	0.00670397
		1162_15	1.0000	-0.0159	No		1.0000	-0.0385	No		1.0000	-0.0222	No		1.0000	-0.0110					1448_23	No	No	No	1.0000	No	No	No			1448_23				1505_108	0.4454	588	4378	0.0067154	66.3252					4396_113	0.4271	588	4378	0.0067154
		1162_57	1.0000	-0.0667	1.0000	-0.0357	No		No		1.0000	-0.1220	No		0.0539	0.3880					1448_94	No	No	No	No	1.0000	No	No			1448_94				5056_112	0.4456	589	4378	0.00672682	66.2423					1448_11	0.4281	589	4378	0.00672682
		1162_202	No		1.0000	-0.0370	No		No		No		No		No						1454_152	1.0000	1.0000	0.1119	0.5177	0.6475	0.1637	0.0636			1454_152				7142_231	0.4488	590	4378	0.00673824	66.605					4854_226	0.4391	590	4378	0.00673824
		1169_143	No		No		No		No		No		No		1.0000	-0.0273					1454_219	1.0000	0.5332	1.0000	0.2544	1.0000	1.0000	0.5354			1454_219				1965_140	0.4502	591	4378	0.00674966	66.6997					4918_215	0.4398	591	4378	0.00674966
		1171_102	1.0000	0.0279	0.1484	0.3333	0.0094	0.7826	No		1.0000	-0.0698	0.3715	0.2340	0.0016	0.4521					1454_235	No	0.1831	No	No	No	No	1.0000			1454_235				1406_184	0.4535	592	4378	0.00676108	67.0751					4959_177	0.4428	592	4378	0.00676108
		1171_239	No		No		No		0.0436	1.0000	No		No		No						1461_69	No	No	No	No	No	No	No			1461_69				1637_138	0.4536	593	4378	0.0067725	66.9768					6620_13	0.4438	593	4378	0.0067725
		1172_26	1.0000	-0.0169	No		0.0012	1.0000	No		1.0000	-0.0244	1.0000	-0.0526	0.3243	0.1127					1466_215	No	No	No	No	No	No	No			1466_215				6729_8	0.4536	594	4378	0.00678392	66.864					1402_237	0.4439	594	4378	0.00678392
		1172_43	1.0000	-0.0169	0.1897	0.3534	No		No		1.0000	-0.0244	No		1.0000	-0.0111					1473_98	0.6375	1.0000	1.0000	0.1421	1.0000	0.2169	0.8151			1473_98				2734_84	0.4544	595	4378	0.00679534	66.8694					5507_206	0.4439	595	4378	0.00679534
		1172_131	No		No		No		No		0.0233	1.0000	No		No						1473_109	1.0000	No	1.0000	No	No	No	1.0000			1473_109				2304_30	0.4575	596	4378	0.00680676	67.2126					895_103	0.4462	596	4378	0.00680676
		1174_109	No		No		1.0000	-0.0833	0.3737	0.2941	No		1.0000	-0.0698	1.0000	-0.0514					1473_128	No	No	No	No	No	No	1.0000			1473_128				436_60	0.4587	597	4378	0.00681818	67.276					4639_210	0.4462	597	4378	0.00681818
		1177_82	1.0000	-0.0333	1.0000	0.0569	No		No		No		No		0.0521	0.3884					1473_239	No	No	No	No	No	No	1.0000			1473_239				1230_78	0.4612	598	4378	0.0068296	67.5296					5779_185	0.4465	598	4378	0.0068296
		1177_173	1.0000	-0.0508	No		0.0566	0.6579	No		No		0.1211	0.4725	1.0000	0.0122					1475_77	1.0000	No	No	No	No	No	No			1475_77				7993_86	0.4612	599	4378	0.00684102	67.4168					5779_214	0.4466	599	4378	0.00684102
		1177_224	1.0000	-0.1429	0.3251	0.2077	0.1183	0.3352	0.5783	0.1892	1.0000	-0.1089	0.1009	0.3600	0.0092	0.2755					1475_89	No	No	1.0000	No	No	No	0.0773			1475_89				3521_114	0.4614	600	4378	0.00685244	67.3336					4542_184	0.4467	600	4378	0.00685244
		1177_230	1.0000	0.0442	0.4145	0.1512	0.1185	0.3352	0.5081	0.3143	1.0000	-0.1089	0.1006	0.3600	0.0048	0.3011					1475_132	No	No	No	No	No	No	1.0000			1475_132				2895_216	0.4615	601	4378	0.00686386	67.2362					5434_220	0.4480	601	4378	0.00686386
		1177_237	No		No		No		No		No		No		1.0000	-0.0053					1485_159	0.4663	0.6867	1.0000	1.0000	0.0768	0.2892	0.4874			1485_159				7740_161	0.4645	602	4378	0.00687529	67.5608					6304_48	0.4485	602	4378	0.00687529
		1182_201	1.0000	-0.0545	0.1650	0.3603	1.0000	-0.0958	No		No		1.0000	-0.0455	1.0000	-0.0443					1485_189	1.0000	1.0000	No	No	No	No	1.0000			1485_189				2689_51	0.4662	603	4378	0.00688671	67.6956					1981_134	0.4486	603	4378	0.00688671
		1184_173	No		1.0000	-0.0175	No		No		No		No		No						1486_46	1.0000	No	No	No	No	No	No			1486_46				1485_159	0.4663	604	4378	0.00689813	67.5981					5420_185	0.4489	604	4378	0.00689813
		1184_201	No		1.0000	-0.0175	No		No		No		No		No						1486_186	1.0000	No	No	No	No	No	1.0000			1486_186				6450_196	0.4663	605	4378	0.00690955	67.4863					4309_94	0.4532	605	4378	0.00690955
		1185_128	No		No		No		No		1.0000	-0.0417	No		0.0052	1.0000					1495_101	No	No	1.0000	No	No	No	No			1495_101				14_17	0.4664	606	4378	0.00692097	67.3894					4309_141	0.4534	606	4378	0.00692097
		1187_205	0.3916	0.1584	1.0000	-0.0769	0.0810	0.3735	No		1.0000	-0.1628	0.2059	0.3491	0.2908	0.1033					1500_201	No	No	1.0000	No	No	No	No			1500_201				1639_141	0.4664	607	4378	0.00693239	67.2784					4428_24	0.4535	607	4378	0.00693239
		1192_29	No		No		No		No		No		No		No						1504_117	1.0000	0.2408	0.1890	0.1031	0.4305	1.0000	0.3531			1504_117				3054_94	0.4666	608	4378	0.00694381	67.1965					4535_19	0.4538	608	4378	0.00694381
		1192_126	1.0000	-0.0247	0.5630	0.1765	0.0732	0.6552	0.3740	0.2941	1.0000	-0.1053	0.1903	0.4545	0.1601	0.1634					1504_136	0.5506	1.0000	No	No	No	No	1.0000			1504_136				3159_173	0.4666	609	4378	0.00695523	67.0862					1228_148	0.4543	609	4378	0.00695523
		1192_175	0.1600	0.3617	No		No		No		1.0000	-0.0455	No		0.2369	0.1574					1505_43	0.4717	0.6808	1.0000	0.0808	0.4351	0.4130	0.8345			1505_43				7793_86	0.4666	610	4378	0.00696665	66.9762					7742_211	0.4543	610	4378	0.00696665
		1192_199	No		No		No		No		No		No		No						1505_108	0.4454	1.0000	1.0000	0.1326	0.6856	0.6842	0.8386			1505_108				873_46	0.4667	611	4378	0.00697807	66.8809					5901_227	0.4544	611	4378	0.00697807
		1194_11	0.3116	0.2576	0.1435	0.3514	0.0018	0.6503	0.2610	0.4146	0.2181	0.2941	0.0318	0.5078	0.0018	0.3564					1513_144	No	No	No	No	No	No	No			1513_144				1145_229	0.4667	612	4378	0.00698949	66.7717					2314_62	0.4546	612	4378	0.00698949
		1194_22	0.3113	0.2576	0.0291	0.4647	0.0017	0.6503	0.2609	0.4146	0.2177	0.2941	0.0317	0.5078	0.0081	0.3124					1514_85	1.0000	1.0000	No	No	1.0000	1.0000	0.0545			1514_85				1848_158	0.4667	613	4378	0.00700091	66.6627					5857_86	0.4547	613	4378	0.00700091
		1194_82	0.2711	0.2455	0.0045	0.6160	1.0000	-0.0204	1.0000	-0.0435	0.3235	0.2500	0.0769	0.6545	1.0000	0.0204					1514_116	No	No	No	No	No	1.0000	0.0827			1514_116				2067_211	0.4667	614	4378	0.00701233	66.5542					2022_219	0.4549	614	4378	0.00701233
		1194_190	0.3118	0.2576	0.1437	0.3514	0.0018	0.6503	0.2608	0.4146	0.2180	0.2941	0.0316	0.5078	0.0028	0.3462					1514_164	0.6719	0.5627	1.0000	No	0.0979	0.0611	0.0777			1514_164				2146_31	0.4668	615	4378	0.00702376	66.4602					2312_160	0.4551	615	4378	0.00702376
		1194_239	0.6233	0.1064	0.1438	0.3514	0.0555	0.4340	0.5736	0.2500	0.1850	0.3488	0.1549	0.3968	0.0016	0.3655					1516_48	1.0000	1.0000	No	No	No	No	1.0000			1516_48				6114_58	0.4668	616	4378	0.00703518	66.3523					1233_139	0.4557	616	4378	0.00703518
		1195_7	0.0060	0.7863	0.0178	0.6350	No		1.0000	-0.0476	0.3235	0.2500	1.0000	-0.0769	0.0052	0.4213					1521_109	1.0000	1.0000	0.6624	1.0000	1.0000	0.0604	0.1281			1521_109				568_30	0.4670	617	4378	0.0070466	66.2731					5247_145	0.4580	617	4378	0.0070466
		1195_59	0.0014	0.6556	0.3178	0.2366	0.0057	0.6102	0.0725	0.5357	0.3109	0.2576	0.1792	0.3226	0.0000	0.5955					1523_6	1.0000	1.0000	1.0000	No	1.0000	1.0000	0.3998			1523_6				5869_181	0.4686	618	4378	0.00705802	66.3926					238_237	0.4607	618	4378	0.00705802
		1195_151	0.0183	1.0000	0.0587	0.6575	No		No		No		No		No						1523_45	1.0000	1.0000	No	No	No	No	1.0000			1523_45				1981_122	0.4690	619	4378	0.00706944	66.3419					3515_92	0.4612	619	4378	0.00706944
		1195_199	0.0181	1.0000	No		No		No		No		No		No						1523_72	1.0000	1.0000	0.1391	1.0000	0.4682	1.0000	0.0510			1523_72				6673_11	0.4691	620	4378	0.00708086	66.249					5708_37	0.4615	620	4378	0.00708086
		1200_34	No		No		1.0000	-0.0833	No		No		No		0.0162	0.6642					1523_81	1.0000	1.0000	No	No	1.0000	No	1.0000			1523_81				6186_127	0.4694	621	4378	0.00709228	66.1846					5505_35	0.4642	621	4378	0.00709228
		1200_36	No		No		1.0000	-0.1064	No		No		No		0.0162	0.6642					1523_126	No	No	1.0000	No	No	No	No			1523_126				4852_55	0.4696	622	4378	0.0071037	66.1064					4340_222	0.4644	622	4378	0.0071037
		1202_211	1.0000	-0.1034	1.0000	-0.1200	0.1081	0.4757	1.0000	-0.2381	0.3901	0.2008	0.5188	0.1141	0.4408	0.0710					1523_147	1.0000	1.0000	0.6261	1.0000	1.0000	0.5963	0.2414			1523_147				6673_10	0.4698	623	4378	0.00711512	66.0284					2895_216	0.4650	623	4378	0.00711512
		1203_119	1.0000	-0.0159	No		No		No		No		No		No						1523_238	1.0000	No	No	No	No	No	No			1523_238				1505_43	0.4717	624	4378	0.00712654	66.1892					8628_92	0.4669	624	4378	0.00712654
		1203_152	0.1224	0.2889	0.0193	0.5263	0.0215	0.5229	No		1.0000	-0.1364	0.5394	-0.2432	1.0000	0.0023					1529_118	No	No	1.0000	No	No	No	1.0000			1529_118				8628_92	0.4721	625	4378	0.00713796	66.1393					8610_53	0.4680	625	4378	0.00713796
		1203_182	No		No		1.0000	-0.0196	No		No		No		No						1530_199	1.0000	0.2927	0.3646	1.0000	0.1059	0.1975	0.4005			1530_199				908_200	0.4722	626	4378	0.00714938	66.0477					5860_52	0.4688	626	4378	0.00714938
		1212_208	No		0.1708	0.3588	No		No		0.1212	0.4725	1.0000	-0.0213	0.0166	0.6642					1533_8	No	No	1.0000	No	No	No	No			1533_8				5512_216	0.4755	627	4378	0.0071608	66.4032					6564_145	0.4717	627	4378	0.0071608
		1212_209	No		No		1.0000	-0.0417	1.0000	-0.1111	No		0.0613	0.6571	No						1534_47	0.7056	0.4227	0.5487	0.5080	0.6808	0.4323	0.7480			1534_47				5935_41	0.4757	628	4378	0.00717222	66.3253					5761_64	0.4719	628	4378	0.00717222
		1213_9	1.0000	-0.0159	No		No		No		No		No		1.0000	-0.0114					1534_104	No	No	No	No	No	No	No			1534_104				5935_36	0.4761	629	4378	0.00718365	66.2755					1758_216	0.4724	629	4378	0.00718365
		1213_10	1.0000	0.0144	0.3370	0.2075	0.4132	0.1791	1.0000	-0.0833	1.0000	-0.0586	0.2887	0.3239	1.0000	0.0166					1537_122	0.4854	0.6976	0.0770	0.0758	0.2713	1.0000	0.3450			1537_122				817_148	0.4762	630	4378	0.00719507	66.1842					5761_63	0.4724	630	4378	0.00719507
		1213_16	No		No		1.0000	-0.0233	No		No		No		1.0000	-0.0171					1537_130	1.0000	1.0000	No	No	1.0000	No	1.0000			1537_130				5451_36	0.4778	631	4378	0.00720649	66.3014					5735_55	0.4788	631	4378	0.00720649
		1213_45	No		No		No		1.0000	-0.0400	No		No		1.0000	-0.0056					1537_164	1.0000	No	No	1.0000	1.0000	1.0000	0.0813			1537_164				5806_70	0.4782	632	4378	0.00721791	66.2519					789_90	0.4790	632	4378	0.00721791
		1213_64	0.7086	0.0986	1.0000	0.0645	1.0000	0.0000	1.0000	-0.2381	1.0000	-0.0188	1.0000	0.1176	0.2375	0.1359					1537_217	1.0000	No	1.0000	No	No	No	1.0000			1537_217				5190_170	0.4783	633	4378	0.00722933	66.1611					3589_185	0.4807	633	4378	0.00722933
		1213_161	1.0000	-0.0847	1.0000	-0.0943	No		No		No		No		1.0000	-0.0230					1542_214	No	No	1.0000	No	No	No	1.0000			1542_214				5935_40	0.4784	634	4378	0.00724075	66.0705					334_157	0.4808	634	4378	0.00724075
		1227_95	1.0000	-0.0323	No		1.0000	-0.0189	No		1.0000	-0.0213	No		1.0000	-0.0270					1543_83	No	No	No	No	No	No	No			1543_83				49_169	0.4785	635	4378	0.00725217	65.9803					583_13	0.4811	635	4378	0.00725217
		1228_55	0.3814	0.1616	1.0000	-0.0566	0.6457	-0.1250	0.0087	0.8182	1.0000	0.0789	0.5508	-0.2105	0.7756	0.0444					1549_75	1.0000	No	No	No	No	No	No			1549_75				4317_188	0.4785	636	4378	0.00726359	65.8765					2382_215	0.4812	636	4378	0.00726359
		1228_148	1.0000	0.0646	0.4543	0.1642	0.4386	-0.1803	1.0000	-0.0435	0.2547	0.2492	1.0000	-0.0641	0.5379	0.0664					1550_30	1.0000	1.0000	No	No	No	1.0000	1.0000			1550_30				3250_8	0.4788	637	4378	0.00727501	65.8143					6968_190	0.4816	637	4378	0.00727501
		1228_184	No		0.0527	0.6585	No		No		No		No		No						1550_144	No	No	0.0548	No	No	No	No			1550_144				3250_77	0.4789	638	4378	0.00728643	65.7249					6709_148	0.4842	638	4378	0.00728643
		1228_208	1.0000	-0.0323	0.2488	0.2727	1.0000	-0.0588	0.0758	0.5932	No		1.0000	-0.0698	1.0000	-0.0006					1550_224	1.0000	0.5530	1.0000	1.0000	0.5416	0.3837	1.0000			1550_224				6438_110	0.4791	639	4378	0.00729785	65.6494					1699_227	0.4845	639	4378	0.00729785
		1230_78	0.4612	-0.1891	0.2926	-0.2055	1.0000	0.0343	1.0000	0.0319	0.6893	-0.1503	0.6949	0.1028	1.0000	-0.0096					1554_91	No	1.0000	No	No	No	No	No			1554_91				1104_209	0.4832	640	4378	0.00730927	66.1078					257_123	0.5042	640	4378	0.00730927
		1230_212	No		No		No		No		1.0000	-0.0204	No		1.0000	-0.0273					1557_167	1.0000	0.6403	0.1346	1.0000	1.0000	0.1403	0.0976			1557_167				6188_65	0.4848	641	4378	0.00732069	66.2232					2777_48	0.5042	641	4378	0.00732069
		1233_139	0.2094	0.2874	0.4557	0.1642	1.0000	-0.0833	1.0000	-0.1098	0.5864	0.1429	0.5381	-0.2353	0.2239	0.1319					1561_8	1.0000	No	No	1.0000	No	No	1.0000			1561_8				4051_189	0.4852	642	4378	0.00733212	66.1746					7763_108	0.5043	642	4378	0.00733212
		1236_131	No		No		No		1.0000	-0.0400	No		No		No						1561_100	No	No	No	No	No	No	No			1561_100				1537_122	0.4854	643	4378	0.00734354	66.0989					2094_31	0.5044	643	4378	0.00734354
		1242_68	No		1.0000	-0.0175	No		No		No		No		No						1561_112	No	1.0000	No	No	No	No	1.0000			1561_112				486_41	0.4892	644	4378	0.00735496	66.513					2777_182	0.5044	644	4378	0.00735496
		1242_162	No		No		1.0000	-0.0196	No		No		No		1.0000	-0.0108					1563_17	1.0000	1.0000	0.5532	1.0000	1.0000	1.0000	0.5907			1563_17				4535_19	0.4895	645	4378	0.00736638	66.4506					3159_173	0.5044	645	4378	0.00736638
		1242_182	No		1.0000	-0.0545	No		No		No		1.0000	-0.0435	1.0000	-0.0053					1563_237	1.0000	1.0000	No	No	No	No	1.0000			1563_237				3913_119	0.4899	646	4378	0.0073778	66.4019					5289_42	0.5044	646	4378	0.0073778
		1245_62	No		No		No		1.0000	-0.0400	No		No		No						1565_19	1.0000	1.0000	No	No	No	No	1.0000			1565_19				5147_93	0.4913	647	4378	0.00738922	66.4888					5364_186	0.5044	647	4378	0.00738922
		1251_115	No		No		1.0000	-0.0189	1.0000	-0.0400	No		No		No						1570_76	No	No	1.0000	No	No	No	1.0000			1570_76				8862_227	0.4913	648	4378	0.00740064	66.3862					6063_73	0.5044	648	4378	0.00740064
		1258_15	1.0000	-0.0323	No		No		No		1.0000	-0.0213	1.0000	-0.0435	1.0000	-0.0053					1581_224	No	No	No	No	No	No	No			1581_224				5147_74	0.4915	649	4378	0.00741206	66.3108					1668_47	0.5045	649	4378	0.00741206
		1258_60	0.7138	-0.1272	0.0086	0.6554	0.4533	0.1616	1.0000	0.1538	0.2304	-0.2800	0.0424	0.4563	0.4061	0.0995					1586_19	1.0000	1.0000	No	No	1.0000	No	1.0000			1586_19				5147_85	0.4915	650	4378	0.00742348	66.2088					5272_27	0.5045	650	4378	0.00742348
		1268_13	0.4250	-0.1896	0.6874	-0.0943	1.0000	-0.1250	1.0000	-0.1429	0.6310	-0.1538	0.1004	0.3600	0.7581	0.0471					1586_59	No	No	No	No	1.0000	No	1.0000			1586_59				4542_184	0.4969	651	4378	0.0074349	66.8334					7461_22	0.5045	651	4378	0.0074349
		1268_47	No		No		No		No		No		1.0000	-0.0213	No						1586_93	No	No	1.0000	No	No	No	1.0000			1586_93				4542_202	0.4974	652	4378	0.00744632	66.7981					7940_226	0.5045	652	4378	0.00744632
		1268_89	1.0000	-0.0159	No		No		No		No		No		No						1590_108	1.0000	No	No	No	No	No	No			1590_108				5015_21	0.4981	653	4378	0.00745774	66.7896					6304_136	0.5046	653	4378	0.00745774
		1272_6	No		No		1.0000	-0.0222	No		No		No		No						1590_153	1.0000	1.0000	1.0000	No	No	1.0000	1.0000			1590_153				6982_112	0.5042	654	4378	0.00746916	67.5042					199_93	0.5047	654	4378	0.00746916
		1272_12	1.0000	-0.1034	No		No		No		1.0000	-0.0952	1.0000	-0.0500	0.0435	0.2456					1590_169	1.0000	0.5510	1.0000	1.0000	1.0000	0.3979	0.4797			1590_169				4718_199	0.5045	655	4378	0.00748058	67.4413					922_158	0.5048	655	4378	0.00748058
		1275_61	1.0000	-0.1064	0.6375	-0.1768	0.3085	0.2464	1.0000	-0.1818	1.0000	-0.0909	0.1317	0.4699	0.3130	0.1142					1590_205	1.0000	1.0000	1.0000	No	No	1.0000	1.0000			1590_205				9024_30	0.5045	656	4378	0.00749201	67.3384					418_100	0.5184	656	4378	0.00749201
		1275_170	No		No		No		1.0000	-0.0400	No		No		No						1593_51	1.0000	1.0000	1.0000	1.0000	1.0000	1.0000	0.5099			1593_51				36_30	0.5047	657	4378	0.00750343	67.2626					3339_160	0.5184	657	4378	0.00750343
		1277_38	No		No		1.0000	-0.0833	No		No		No		0.1784	0.1890					1593_80	No	No	No	No	No	No	1.0000			1593_80				9275_21	0.5184	658	4378	0.00751485	68.9834					949_81	0.5186	658	4378	0.00751485
		1277_104	No		No		No		No		No		No		1.0000	-0.0270					1593_106	No	No	1.0000	No	No	No	No			1593_106				3394_65	0.5330	659	4378	0.00752627	70.8186					3167_61	0.5187	659	4378	0.00752627
		1280_128	1.0000	-0.0690	1.0000	-0.0357	No		No		No		No		1.0000	-0.0220					1597_26	No	No	0.0546	No	1.0000	1.0000	0.0706			1597_26				3582_207	0.5332	660	4378	0.00753769	70.7379					5441_162	0.5187	660	4378	0.00753769
		1280_156	No		No		No		No		No		No		No						1597_180	No	No	1.0000	No	No	1.0000	1.0000			1597_180				5641_26	0.5486	661	4378	0.00754911	72.6708					2994_179	0.5328	661	4378	0.00754911
		1284_93	No		No		No		1.0000	-0.0909	No		No		1.0000	-0.0166					1598_115	No	No	No	No	No	No	No			1598_115				1306_229	0.5496	662	4378	0.00756053	72.6933					3603_142	0.5328	662	4378	0.00756053
		1284_132	0.2762	0.1948	0.0300	0.5272	No		1.0000	-0.0909	1.0000	-0.0732	1.0000	-0.0256	1.0000	-0.0698					1598_156	No	No	No	No	No	No	No			1598_156				5819_50	0.5498	663	4378	0.00757195	72.6101					6406_224	0.5329	663	4378	0.00757195
		1284_142	No		No		1.0000	-0.0667	No		No		1.0000	-0.0256	1.0000	-0.0279					1603_110	0.0564	No	No	No	No	No	No			1603_110				3155_86	0.5504	664	4378	0.00758337	72.5799					1454_219	0.5332	664	4378	0.00758337
		1285_45	No		No		1.0000	-0.0833	No		0.1165	0.4737	1.0000	-0.0222	1.0000	-0.0400					1605_15	1.0000	0.5511	No	No	1.0000	1.0000	0.3125			1605_15				5151_191	0.5505	665	4378	0.00759479	72.4839					2285_100	0.5333	665	4378	0.00759479
		1287_139	1.0000	-0.0159	No		1.0000	-0.0204	No		1.0000	-0.0417	0.0639	0.6567	1.0000	-0.0337					1615_204	No	1.0000	No	No	No	No	No			1615_204				718_24	0.5506	666	4378	0.00760621	72.3882					6648_209	0.5334	666	4378	0.00760621
		1287_231	No		No		1.0000	-0.0638	No		No		No		1.0000	-0.0166					1620_124	No	1.0000	No	No	No	1.0000	1.0000			1620_124				1504_136	0.5506	667	4378	0.00761763	72.2797					691_41	0.5335	667	4378	0.00761763
		1288_89	No		1.0000	-0.0175	1.0000	-0.0638	No		1.0000	-0.0213	0.2147	0.3465	0.2721	0.1090					1622_227	0.3556	0.2006	0.2819	0.0917	1.0000	1.0000	1.0000			1622_227				5624_154	0.5506	668	4378	0.00762905	72.1715					4997_218	0.5395	668	4378	0.00762905
		1288_112	No		1.0000	-0.0175	1.0000	-0.0196	No		1.0000	-0.0213	No		1.0000	-0.0110					1625_131	No	No	No	No	No	No	1.0000			1625_131				718_40	0.5507	669	4378	0.00764048	72.0767					2729_52	0.5486	669	4378	0.00764048
		1288_188	1.0000	-0.0164	1.0000	-0.0545	No		No		No		No		1.0000	-0.0055					1625_207	0.6995	0.1784	0.5486	1.0000	1.0000	0.5383	0.0636			1625_207				5769_223	0.5507	670	4378	0.0076519	71.9691					3739_213	0.5486	670	4378	0.0076519
		1290_187	0.0159	1.0000	No		No		No		0.0197	1.0000	No		1.0000	-0.0055					1625_228	No	1.0000	No	No	1.0000	1.0000	1.0000			1625_228				7817_193	0.5507	671	4378	0.00766332	71.8618					5151_191	0.5495	671	4378	0.00766332
		1293_128	0.0204	1.0000	1.0000	-0.0566	1.0000	-0.0174	1.0000	-0.1429	1.0000	-0.0638	0.5861	0.1429	0.3194	0.1098					1626_156	No	No	1.0000	1.0000	No	No	1.0000			1626_156				3632_181	0.5508	672	4378	0.00767474	71.7679					2237_218	0.5499	672	4378	0.00767474
		1293_134	No		1.0000	-0.0175	No		No		1.0000	-0.0204	No		1.0000	-0.0110					1627_226	0.3067	0.3253	No	No	No	No	1.0000			1627_226				1806_75	0.5510	673	4378	0.00768616	71.6873					1590_169	0.5510	673	4378	0.00768616
		1293_186	No		1.0000	-0.0175	1.0000	-0.1020	No		No		1.0000	-0.0213	1.0000	-0.0575					1631_61	No	No	No	No	1.0000	No	1.0000			1631_61				1822_169	0.5510	674	4378	0.00769758	71.5809					2078_152	0.5510	674	4378	0.00769758
		1303_168	No		No		No		No		No		No		No						1631_165	1.0000	No	No	No	No	No	1.0000			1631_165				5289_42	0.5510	675	4378	0.007709	71.4749					2344_10	0.5510	675	4378	0.007709
		1306_47	No		0.0188	1.0000	No		No		No		No		No						1631_171	1.0000	No	1.0000	1.0000	0.2869	1.0000	1.0000			1631_171				5445_57	0.5531	676	4378	0.00772042	71.6412					2344_24	0.5510	676	4378	0.00772042
		1306_100	1.0000	0.0508	0.1214	0.3500	0.0612	0.6571	0.1651	0.4462	0.5401	0.2357	0.4678	0.1593	0.0014	0.4346					1632_39	1.0000	0.2487	1.0000	1.0000	1.0000	0.2868	1.0000			1632_39				6387_137	0.5531	677	4378	0.00773184	71.5354					1605_15	0.5511	677	4378	0.00773184
		1306_229	0.5496	-0.2174	0.0008	0.8415	No		1.0000	-0.0476	0.0501	0.4624	1.0000	-0.0270	0.0000	0.7527					1632_164	No	1.0000	No	No	No	No	No			1632_164				6648_209	0.5532	678	4378	0.00774326	71.4428					1983_152	0.5511	678	4378	0.00774326
		1325_7	1.0000	-0.0159	No		No		No		No		No		No						1634_127	No	1.0000	No	No	No	No	No			1634_127				7199_149	0.5536	679	4378	0.00775468	71.3891					2344_8	0.5511	679	4378	0.00775468
		1331_23	No		No		No		1.0000	-0.0526	No		No		1.0000	-0.0055					1634_146	No	1.0000	No	No	1.0000	1.0000	1.0000			1634_146				1011_38	0.5557	680	4378	0.0077661	71.5545					1878_94	0.5513	680	4378	0.0077661
		1331_81	1.0000	-0.0204	No		0.1317	0.4699	No		1.0000	-0.0455	1.0000	-0.1000	0.1139	0.2620					1635_160	No	No	No	1.0000	No	No	1.0000			1635_160				1011_175	0.5558	681	4378	0.00777752	71.4623					1550_224	0.5530	681	4378	0.00777752
		1336_109	No		No		No		1.0000	-0.0833	No		0.2146	0.3465	No						1637_138	0.4536	1.0000	1.0000	0.5734	1.0000	0.6260	0.0559			1637_138				1065_96	0.5559	682	4378	0.00778894	71.3704					7199_149	0.5531	682	4378	0.00778894
		1345_116	1.0000	-0.0323	1.0000	-0.0545	No		No		No		No		1.0000	-0.0215					1639_47	No	No	No	No	No	1.0000	1.0000			1639_47				3879_225	0.5571	683	4378	0.00780037	71.4197					6660_88	0.5579	683	4378	0.00780037
		1345_231	No		No		1.0000	-0.0189	No		No		No		1.0000	-0.0053					1640_123	0.6887	1.0000	1.0000	1.0000	1.0000	0.0638	0.0796			1640_123				124_80	0.5572	684	4378	0.00781179	71.3281					49_184	0.5601	684	4378	0.00781179
		1348_21	No		No		1.0000	-0.0213	No		No		1.0000	-0.0222	1.0000	-0.0112					1640_171	0.3451	1.0000	0.6146	1.0000	1.0000	1.0000	0.1430			1640_171				6059_212	0.5573	685	4378	0.00782321	71.2368					1530_63	0.5603	685	4378	0.00782321
		1348_84	No		No		1.0000	-0.0435	No		No		1.0000	-0.0222	1.0000	-0.0169					1640_218	1.0000	0.3497	0.4316	1.0000	0.2328	1.0000	0.0991			1640_218				7065_16	0.5573	686	4378	0.00783463	71.1329					850_67	0.5606	686	4378	0.00783463
		1350_25	No		No		No		No		No		No		No						1644_86	No	No	1.0000	No	No	1.0000	1.0000			1644_86				7618_134	0.5573	687	4378	0.00784605	71.0294					7793_86	0.5606	687	4378	0.00784605
		1355_149	0.1224	0.3152	1.0000	-0.0870	0.0072	0.6036	0.5899	-0.2093	0.4331	0.1815	0.3480	0.2683	0.0002	0.4259					1659_227	No	1.0000	1.0000	1.0000	No	1.0000	0.3181			1659_227				681_132	0.5574	688	4378	0.00785747	70.9389					6939_86	0.5625	688	4378	0.00785747
		1355_194	No		No		No		No		1.0000	-0.0455	No		1.0000	-0.0119					1661_86	1.0000	No	No	No	No	No	No			1661_86				1947_64	0.5577	689	4378	0.00786889	70.874					823_226	0.5626	689	4378	0.00786889
		1364_39	0.0946	0.4790	1.0000	-0.0182	1.0000	-0.0189	No		1.0000	-0.0233	No		1.0000	-0.0330					1661_149	0.6909	0.1023	0.6627	1.0000	0.1262	0.2912	0.2586			1661_149				4872_123	0.5586	690	4378	0.00788031	70.8855					3521_210	0.5626	690	4378	0.00788031
		1364_42	0.0943	0.4790	1.0000	-0.0182	1.0000	-0.0189	No		1.0000	-0.0233	No		1.0000	-0.0330					1668_47	0.5826	0.5045	No	No	0.1900	0.0612	0.1822			1668_47				5194_34	0.5586	691	4378	0.00789173	70.7829					6855_12	0.5626	691	4378	0.00789173
		1364_205	0.2760	0.1948	1.0000	-0.0732	0.2533	0.2254	0.5926	-0.2031	1.0000	0.0638	0.2787	-0.2941	0.1978	-0.1391					1676_198	1.0000	1.0000	No	No	No	No	No			1676_198				5467_190	0.5586	692	4378	0.00790315	70.6807					1514_164	0.5627	692	4378	0.00790315
		1364_219	0.2760	0.1948	1.0000	-0.0332	1.0000	-0.1020	1.0000	-0.2500	1.0000	0.0638	0.2789	-0.2941	1.0000	-0.0378					1676_213	No	No	1.0000	No	No	1.0000	1.0000			1676_213				583_37	0.5587	693	4378	0.00791457	70.5913					1984_218	0.5627	693	4378	0.00791457
		1365_33	1.0000	-0.0333	1.0000	-0.0943	1.0000	-0.0638	No		0.1071	0.4085	0.2869	0.2615	1.0000	-0.0333					1676_234	1.0000	1.0000	No	No	No	No	1.0000			1676_234				1039_104	0.5587	694	4378	0.00792599	70.4896					4024_33	0.5627	694	4378	0.00792599
		1367_144	1.0000	-0.0323	No		No		No		No		No		No						1679_49	No	No	No	No	No	No	No			1679_49				3759_186	0.5587	695	4378	0.00793741	70.3882					5945_146	0.5627	695	4378	0.00793741
		1369_98	No		No		No		No		No		No		No						1679_159	No	No	No	No	No	No	No			1679_159				5116_56	0.5587	696	4378	0.00794884	70.287					10079_225	0.5627	696	4378	0.00794884
		1369_214	0.0913	0.4797	0.1650	0.3603	0.3000	-0.2632	1.0000	-0.1818	0.1445	-0.3333	0.5279	-0.2727	0.0303	0.2570					1696_21	1.0000	0.0526	No	No	No	1.0000	1.0000			1696_21				4991_90	0.5588	697	4378	0.00796026	70.1987					3604_143	0.5628	697	4378	0.00796026
		1378_29	1.0000	-0.0323	No		No		No		No		No		1.0000	-0.0217					1699_143	No	No	1.0000	1.0000	No	No	1.0000			1699_143				5420_63	0.5589	698	4378	0.00797168	70.1107					6360_125	0.5629	698	4378	0.00797168
		1378_91	No		No		No		1.0000	-0.0833	No		No		No						1701_98	1.0000	No	No	No	No	No	No			1701_98				6419_127	0.5589	699	4378	0.0079831	70.0104					1192_126	0.5630	699	4378	0.0079831
		1379_32	1.0000	-0.0169	1.0000	-0.0182	0.4484	0.1717	0.5660	-0.2632	0.6194	-0.1656	0.1197	-0.4000	0.2047	0.1340					1701_215	1.0000	1.0000	0.3670	1.0000	1.0000	0.3518	0.0677			1701_215				4510_133	0.5590	700	4378	0.00799452	69.9229					1855_53	0.5631	700	4378	0.00799452
		1379_92	No		No		1.0000	-0.0196	No		0.4679	0.1593	1.0000	-0.0244	1.0000	-0.0337					1704_23	No	No	No	1.0000	No	No	No			1704_23				4699_152	0.5629	701	4378	0.00800594	70.3103					3788_42	0.5632	701	4378	0.00800594
		1379_138	1.0000	-0.0169	No		No		No		No		No		No						1704_188	1.0000	1.0000	1.0000	1.0000	0.0832	1.0000	0.6575			1704_188				5289_37	0.5631	702	4378	0.00801736	70.2351					977_60	0.5665	702	4378	0.00801736
		1382_15	1.0000	-0.0566	1.0000	-0.0385	1.0000	-0.0196	No		1.0000	-0.0256	No		0.0342	0.4927					1709_40	No	No	0.1212	No	No	1.0000	1.0000			1709_40				5013_72	0.5635	703	4378	0.00802878	70.185					3603_69	0.5669	703	4378	0.00802878
		1382_71	No		No		1.0000	-0.0189	No		No		No		No						1709_89	No	No	No	1.0000	No	No	1.0000			1709_89				691_107	0.5636	704	4378	0.0080402	70.0977					423_141	0.5673	704	4378	0.0080402
		1388_25	0.6744	0.1254	0.1373	0.3782	0.2744	0.2225	0.2546	0.4359	1.0000	-0.0402	0.3993	0.2143	0.0584	0.2340					1712_22	No	No	No	No	No	No	1.0000			1712_22				1023_48	0.5636	705	4378	0.00805162	69.9983					3978_59	0.5780	705	4378	0.00805162
		1388_154	0.6458	-0.1250	0.1951	0.3151	0.0635	0.4238	0.2353	0.4419	1.0000	-0.0698	1.0000	-0.0532	0.4003	0.1155					1721_52	1.0000	1.0000	No	No	No	No	1.0000			1721_52				691_41	0.5638	706	4378	0.00806304	69.924					142_168	0.5884	706	4378	0.00806304
		1388_166	1.0000	-0.0800	1.0000	-0.0732	1.0000	-0.0588	No		1.0000	-0.0732	1.0000	-0.0244	0.3441	0.1085					1724_131	No	No	0.1903	No	No	1.0000	1.0000			1724_131				2827_49	0.5639	707	4378	0.00807446	69.8375					4200_78	0.5887	707	4378	0.00807446
		1389_219	No		No		No		1.0000	-0.0400	No		No		1.0000	-0.0056					1726_56	No	No	No	No	1.0000	No	No			1726_56				2827_148	0.5639	708	4378	0.00808588	69.7388					5583_9	0.5889	708	4378	0.00808588
		1389_227	1.0000	-0.0164	No		No		No		No		No		No						1726_182	No	No	No	No	No	No	0.0987			1726_182				3638_236	0.5639	709	4378	0.0080973	69.6405					5787_187	0.5956	709	4378	0.0080973
		1394_113	1.0000	-0.0159	No		No		No		No		No		1.0000	-0.0114					1726_193	No	No	1.0000	No	No	1.0000	1.0000			1726_193				4890_128	0.5639	710	4378	0.00810873	69.5424					393_57	0.5958	710	4378	0.00810873
		1394_121	No		No		No		No		No		No		1.0000	-0.0114					1728_129	No	No	No	1.0000	No	No	No			1728_129				7445_168	0.5640	711	4378	0.00812015	69.4569					873_46	0.5958	711	4378	0.00812015
		1394_235	No		1.0000	-0.0400	1.0000	-0.0385	1.0000	-0.0526	0.2864	0.2615	1.0000	-0.0769	1.0000	-0.0301					1729_7	1.0000	0.3420	1.0000	0.5775	0.2549	0.0843	0.3987			1729_7				5214_74	0.5641	712	4378	0.00813157	69.3716					2697_69	0.5959	712	4378	0.00813157
		1396_40	1.0000	-0.0501	1.0000	0.0645	0.2341	0.2683	0.4900	0.1875	1.0000	0.0181	0.6841	0.1064	0.8371	0.0402					1729_63	No	No	No	No	No	No	No			1729_63				1137_59	0.5642	713	4378	0.00814299	69.2866					6347_37	0.5959	713	4378	0.00814299
		1396_206	No		No		1.0000	-0.0189	No		No		1.0000	-0.0244	1.0000	-0.0106					1729_145	0.2005	1.0000	No	1.0000	0.1165	1.0000	1.0000			1729_145				4914_48	0.5678	714	4378	0.00815441	69.631					4829_8	0.6043	714	4378	0.00815441
		1402_133	1.0000	-0.0345	No		No		No		No		No		No						1729_226	0.4377	1.0000	0.3465	0.3741	1.0000	0.1265	0.3302			1729_226				710_74	0.5680	715	4378	0.00816583	69.5582					5457_72	0.6043	715	4378	0.00816583
		1402_158	No		No		No		No		1.0000	-0.0204	No		No						1734_65	No	No	No	No	No	No	No			1734_65				5688_106	0.5680	716	4378	0.00817725	69.461					7261_192	0.6045	716	4378	0.00817725
		1402_187	No		No		1.0000	-0.0870	0.1305	0.6452	No		1.0000	-0.0476	0.4032	0.0799					1735_90	No	No	1.0000	No	No	1.0000	1.0000			1735_90				7199_25	0.5682	717	4378	0.00818867	69.3886					4829_140	0.6046	717	4378	0.00818867
		1402_237	0.6807	0.1071	0.4439	-0.1823	0.6261	0.0964	1.0000	-0.1111	1.0000	-0.0455	0.5681	0.1742	0.4901	0.0791					1735_94	1.0000	No	1.0000	1.0000	1.0000	1.0000	0.0823			1735_94				3835_175	0.5735	718	4378	0.00820009	69.9382					5512_216	0.6214	718	4378	0.00820009
		1406_184	0.4535	-0.1782	1.0000	0.0645	0.6309	-0.1538	0.5658	-0.2632	0.7061	0.0909	0.6196	0.1845	0.8328	-0.0265					1735_222	No	No	1.0000	No	No	No	No			1735_222				2359_119	0.5736	719	4378	0.00821151	69.8532					5963_150	0.6299	719	4378	0.00821151
		1412_137	No		No		1.0000	-0.0196	No		No		No		No						1740_65	No	No	1.0000	1.0000	1.0000	1.0000	0.2204			1740_65				1153_17	0.5737	720	4378	0.00822293	69.7683					993_45	0.6320	720	4378	0.00822293
		1412_152	1.0000	-0.0323	No		No		1.0000	-0.0400	No		No		No						1740_83	No	No	1.0000	No	No	No	1.0000			1740_83				4754_129	0.5775	721	4378	0.00823435	70.133					750_73	0.6324	721	4378	0.00823435
		1416_36	1.0000	-0.0492	1.0000	-0.0980	No		No		1.0000	-0.0233	No		1.0000	-0.0455					1740_181	No	1.0000	1.0000	1.0000	No	No	1.0000			1740_181				7402_112	0.5777	722	4378	0.00824577	70.0601					2325_108	0.6324	722	4378	0.00824577
		1417_79	No		No		1.0000	-0.0189	No		1.0000	-0.0417	1.0000	-0.0213	1.0000	-0.0220					1740_189	No	1.0000	1.0000	1.0000	No	No	1.0000			1740_189				479_16	0.5778	723	4378	0.0082572	69.9753					3632_181	0.6324	723	4378	0.0082572
		1417_139	1.0000	-0.0492	No		No		No		1.0000	-0.0638	1.0000	-0.0213	1.0000	-0.0220					1742_65	No	No	No	No	No	No	1.0000			1742_65				2094_31	0.5778	724	4378	0.00826862	69.8787					479_16	0.6325	724	4378	0.00826862
		1417_239	1.0000	-0.0847	1.0000	-0.0175	1.0000	-0.0385	1.0000	-0.1000	1.0000	-0.0638	0.0212	1.0000	1.0000	-0.0455					1742_151	No	No	No	0.0588	No	No	1.0000			1742_151				1668_47	0.5826	725	4378	0.00828004	70.362					3677_91	0.6325	725	4378	0.00828004
		1421_144	No		No		No		No		No		0.0285	1.0000	No						1742_154	No	No	No	No	1.0000	1.0000	1.0000			1742_154				1159_236	0.5828	726	4378	0.00829146	70.2892					795_228	0.6355	726	4378	0.00829146
		1425_27	1.0000	-0.0323	No		No		No		No		1.0000	-0.0435	1.0000	-0.0056					1743_40	No	No	No	No	No	1.0000	No			1743_40				3616_37	0.5883	727	4378	0.00830288	70.8549					4444_139	0.6355	727	4378	0.00830288
		1425_93	No		No		1.0000	-0.0189	No		No		No		No						1746_81	0.1648	0.1121	0.4010	0.1676	1.0000	1.0000	1.0000			1746_81				6210_152	0.5884	728	4378	0.0083143	70.7696					5901_206	0.6360	728	4378	0.0083143
		1425_113	No		No		1.0000	-0.0189	No		No		No		No						1752_75	0.4053	0.2057	1.0000	0.2324	0.6871	0.6082	0.4740			1752_75				999_35	0.6049	729	4378	0.00832572	72.6544					1275_61	0.6375	729	4378	0.00832572
		1425_116	No		No		1.0000	-0.0189	No		No		No		No						1758_216	0.7267	0.4724	0.4431	0.1654	0.6553	1.0000	0.6495			1758_216				2325_108	0.6056	730	4378	0.00833714	72.6388					3244_154	0.6375	730	4378	0.00833714
		1425_239	1.0000	-0.0159	No		No		No		No		1.0000	-0.0213	1.0000	-0.0349					1768_7	No	No	1.0000	No	No	No	No			1768_7				563_35	0.6058	731	4378	0.00834856	72.5634					1886_108	0.6376	731	4378	0.00834856
		1428_231	No		1.0000	-0.0357	No		No		No		No		1.0000	-0.0053					1768_8	1.0000	1.0000	1.0000	No	1.0000	1.0000	0.0799			1768_8				5425_149	0.6060	732	4378	0.00835998	72.4882					7227_187	0.6376	732	4378	0.00835998
		1430_21	1.0000	0.0462	1.0000	0.0151	0.2530	0.2254	1.0000	-0.0833	0.2006	0.2754	0.4139	0.1791	1.0000	0.0172					1768_47	No	No	No	No	No	No	No			1768_47				8332_154	0.6134	733	4378	0.0083714	73.2733					5033_128	0.6381	733	4378	0.0083714
		1430_37	No		No		No		No		No		No		1.0000	-0.0053					1768_226	0.0855	1.0000	0.2210	0.0856	0.3277	0.6828	0.8365			1768_226				7203_112	0.6138	734	4378	0.00838282	73.2212					5033_175	0.6381	734	4378	0.00838282
		1430_150	No		1.0000	-0.0175	0.1756	0.2863	1.0000	-0.0400	0.1904	0.3534	0.4300	0.1732	0.2190	0.1506					1775_171	1.0000	1.0000	No	1.0000	1.0000	1.0000	0.1804			1775_171				609_167	0.6222	735	4378	0.00839424	74.1222					5557_42	0.6386	735	4378	0.00839424
		1431_24	No		No		No		No		No		No		No						1778_151	No	No	No	1.0000	No	No	1.0000			1778_151				4548_57	0.6225	736	4378	0.00840566	74.0572					4852_55	0.6401	736	4378	0.00840566
		1431_25	No		0.0197	1.0000	No		No		No		No		No						1786_93	No	No	No	No	No	No	No			1786_93				3604_82	0.6226	737	4378	0.00841709	73.9686					5945_212	0.6401	737	4378	0.00841709
		1433_53	No		No		No		No		No		No		0.0520	0.3884					1786_171	No	No	No	No	No	No	No			1786_171				1194_239	0.6233	738	4378	0.00842851	73.9514					4588_49	0.6402	738	4378	0.00842851
		1433_140	1.0000	-0.0323	1.0000	-0.0545	No		No		No		No		1.0000	-0.0053					1790_11	0.1577	0.2382	0.6401	1.0000	1.0000	0.1519	1.0000			1790_11				3603_69	0.6260	739	4378	0.00843993	74.1713					1557_167	0.6403	739	4378	0.00843993
		1433_188	No		No		No		No		No		No		1.0000	-0.0053					1790_210	0.2160	0.1326	0.6627	1.0000	0.6625	0.6308	0.3207			1790_210				3603_142	0.6264	740	4378	0.00845135	74.1184					1055_114	0.6404	740	4378	0.00845135
		1448_11	1.0000	-0.0022	0.4281	0.1796	1.0000	-0.0417	No		1.0000	-0.0402	0.5581	-0.2000	0.0364	0.2253					1798_140	1.0000	1.0000	No	No	1.0000	1.0000	1.0000			1798_140				1473_98	0.6375	741	4378	0.00846277	75.33					4588_45	0.6404	741	4378	0.00846277
		1448_23	No		No		No		1.0000	-0.0400	No		No		No						1804_21	1.0000	0.4147	No	No	1.0000	1.0000	1.0000			1804_21				3278_38	0.6384	742	4378	0.00847419	75.3346					4272_82	0.6406	742	4378	0.00847419
		1448_94	No		No		No		No		1.0000	-0.0204	No		No						1805_27	No	1.0000	No	No	No	No	1.0000			1805_27				4288_89	0.6399	743	4378	0.00848561	75.41					6088_187	0.6406	743	4378	0.00848561
		1454_152	1.0000	-0.0545	1.0000	0.0059	0.1119	-0.3529	0.5177	0.2903	0.6475	0.1220	0.1637	0.3898	0.0636	0.2219					1805_46	0.1597	1.0000	1.0000	0.3482	1.0000	1.0000	0.5849			1805_46				2696_98	0.6400	744	4378	0.00849703	75.3204					4588_61	0.6407	744	4378	0.00849703
		1454_219	1.0000	-0.0633	0.5332	0.0913	1.0000	-0.1707	0.2544	0.4359	1.0000	-0.0857	1.0000	-0.1515	0.5354	0.0670					1805_47	0.2776	1.0000	1.0000	0.5129	0.6623	0.1953	0.3548			1805_47				5240_33	0.6401	745	4378	0.00850845	75.2311					455_6	0.6436	745	4378	0.00850845
		1454_235	No		0.1831	0.3554	No		No		No		No		1.0000	-0.0247					1805_48	0.3830	0.3900	1.0000	1.0000	1.0000	1.0000	0.1595			1805_48				3604_143	0.6402	746	4378	0.00851987	75.142					1805_234	0.6437	746	4378	0.00851987
		1461_69	No		No		No		No		No		No		No						1805_232	No	No	No	No	1.0000	0.0667	1.0000			1805_232				7974_227	0.6402	747	4378	0.00853129	75.0414					69_185	0.6438	747	4378	0.00853129
		1461_146	0.0474	0.3758	1.0000	0.0166	0.4684	0.1329	1.0000	0.0351	1.0000	0.0400	1.0000	-0.1230	0.3134	0.1181					1806_75	0.5510	No	1.0000	1.0000	0.4684	1.0000	0.0721			1806_75				6083_180	0.6406	748	4378	0.00854271	74.9879					5607_108	0.6438	748	4378	0.00854271
		1466_215	No		No		No		No		No		No		No						1807_102	No	No	0.2872	No	No	1.0000	1.0000			1807_102				7271_228	0.6406	749	4378	0.00855413	74.8878					7817_105	0.6458	749	4378	0.00855413
		1473_98	0.6375	-0.1768	1.0000	-0.0331	1.0000	0.0059	0.1421	0.4583	1.0000	-0.0638	0.2169	-0.2873	0.8151	-0.0382					1807_198	No	No	1.0000	No	No	No	1.0000			1807_198				2566_239	0.6410	750	4378	0.00856556	74.8346					7213_84	0.6460	750	4378	0.00856556
		1473_109	1.0000	-0.0159	No		1.0000	-0.0833	No		No		No		1.0000	-0.0054					1809_121	No	No	1.0000	1.0000	No	No	1.0000			1809_121				164_12	0.6432	751	4378	0.00857698	74.9915					8450_130	0.6461	751	4378	0.00857698
		1473_128	No		No		No		No		No		No		1.0000	-0.0053					1811_82	No	1.0000	No	No	No	No	No			1811_82				6853_238	0.6432	752	4378	0.0085884	74.8917					6152_220	0.6528	752	4378	0.0085884
		1473_239	No		No		No		No		No		No		1.0000	-0.0108					1811_95	No	1.0000	No	No	No	No	No			1811_95				1161_200	0.6456	753	4378	0.00859982	75.0714					338_188	0.6556	753	4378	0.00859982
		1475_77	1.0000	-0.0492	No		No		No		No		No		No						1811_111	No	1.0000	No	No	No	No	No			1811_111				1388_154	0.6458	754	4378	0.00861124	74.995					6405_140	0.6558	754	4378	0.00861124
		1475_89	No		No		1.0000	-0.0400	No		No		No		0.0773	0.3165					1811_166	No	No	1.0000	No	No	No	No			1811_166				5013_29	0.6474	755	4378	0.00862266	75.0813					5520_204	0.6621	755	4378	0.00862266
		1475_132	No		No		No		No		No		No		1.0000	-0.0053					1821_47	No	No	No	No	1.0000	No	1.0000			1821_47				4444_139	0.6523	756	4378	0.00863408	75.5495					2947_103	0.6622	756	4378	0.00863408
		1476_207	No		No		No		0.0370	1.0000	No		No		No						1821_206	No	1.0000	No	No	No	No	No			1821_206				397_27	0.6648	757	4378	0.0086455	76.8955					5441_95	0.6622	757	4378	0.0086455
		1485_159	0.4663	0.1826	0.6867	0.1016	1.0000	-0.1250	1.0000	-0.0833	0.0768	0.4253	0.2892	-0.2778	0.4874	0.0739					1822_169	0.5510	1.0000	No	No	1.0000	No	1.0000			1822_169				397_13	0.6650	758	4378	0.00865692	76.8172					5854_130	0.6624	758	4378	0.00865692
		1485_189	1.0000	-0.0159	1.0000	-0.0175	No		No		No		No		1.0000	-0.0217					1827_19	0.3061	No	1.0000	No	1.0000	1.0000	1.0000			1827_19				397_101	0.6650	759	4378	0.00866834	76.7159					6188_65	0.6668	759	4378	0.00866834
		1486_46	1.0000	-0.0159	No		No		No		No		No		No						1827_103	1.0000	No	1.0000	No	No	No	1.0000			1827_103				397_26	0.6652	760	4378	0.00867976	76.638					3049_72	0.6713	760	4378	0.00867976
		1486_186	1.0000	-0.0323	No		No		No		No		No		1.0000	-0.0440					1830_38	No	No	1.0000	1.0000	1.0000	No	0.3688			1830_38				6088_187	0.6717	761	4378	0.00869118	77.2852					5059_214	0.6713	761	4378	0.00869118
		1495_101	No		No		1.0000	-0.0189	No		No		No		No						1830_139	No	No	1.0000	No	No	No	1.0000			1830_139				1514_164	0.6719	762	4378	0.0087026	77.2068					484_42	0.6718	762	4378	0.0087026
		1500_5	No		No		No		No		1.0000	-0.0204	1.0000	-0.0222	0.0331	0.4930					1832_48	No	No	No	No	No	No	1.0000			1832_48				6347_171	0.6719	763	4378	0.00871402	77.1056					568_115	0.6737	763	4378	0.00871402
		1500_201	No		No		1.0000	-0.0213	No		No		No		No						1839_131	No	1.0000	No	No	No	No	No			1839_131				99_122	0.6734	764	4378	0.00872545	77.1766					568_139	0.6737	764	4378	0.00872545
		1504_117	1.0000	-0.0492	0.2408	0.2750	0.1890	-0.3165	0.1031	0.5286	0.4305	0.1732	1.0000	-0.1055	0.3531	0.1136					1848_21	1.0000	No	1.0000	1.0000	No	1.0000	0.3151			1848_21				2727_88	0.6738	765	4378	0.00873687	77.1215					4660_231	0.6737	765	4378	0.00873687
		1504_136	0.5506	0.0725	1.0000	-0.1154	No		No		No		No		1.0000	-0.0333					1848_194	No	No	No	No	No	No	No			1848_194				1388_25	0.6744	766	4378	0.00874829	77.0894					2304_30	0.6761	766	4378	0.00874829
		1505_43	0.4717	0.1447	0.6808	0.1071	1.0000	-0.0586	0.0808	0.5761	0.4351	-0.1792	0.4130	0.2025	0.8345	-0.0329					1855_53	1.0000	0.5631	No	No	1.0000	1.0000	0.4374			1855_53				4660_231	0.6779	767	4378	0.00875971	77.3884					1965_140	0.6787	767	4378	0.00875971
		1505_108	0.4454	0.2000	1.0000	0.0630	1.0000	0.0446	0.1326	0.4468	0.6856	-0.1182	0.6842	0.1064	0.8386	0.0226					1855_73	No	No	No	No	No	No	1.0000			1855_73				54_96	0.6782	768	4378	0.00877113	77.3219					7310_29	0.6807	768	4378	0.00877113
		1513_144	No		No		No		No		No		No		No						1860_33	No	No	No	1.0000	No	1.0000	No			1860_33				3978_59	0.6786	769	4378	0.00878255	77.2669					1505_43	0.6808	769	4378	0.00878255
		1513_214	1.0000	-0.0877	1.0000	-0.0612	1.0000	-0.0909	1.0000	-0.0833	No		1.0000	-0.1111	0.0382	0.2636					1860_193	1.0000	No	No	No	No	No	No			1860_193				841_199	0.6789	770	4378	0.00879397	77.2006					5910_116	0.6815	770	4378	0.00879397
		1514_85	1.0000	-0.0164	1.0000	-0.0357	No		No		1.0000	-0.0667	1.0000	-0.0667	0.0545	0.3879					1873_179	1.0000	No	No	No	No	No	No			1873_179				895_163	0.6790	771	4378	0.00880539	77.1119					4590_82	0.6816	771	4378	0.00880539
		1514_116	No		No		No		No		No		1.0000	-0.0435	0.0827	0.3154					1878_94	1.0000	0.5513	0.3817	1.0000	1.0000	0.1790	0.5477			1878_94				1072_163	0.6805	772	4378	0.00881681	77.1821					4790_92	0.6820	772	4378	0.00881681
		1514_164	0.6719	0.0882	0.5627	-0.1837	1.0000	-0.0189	No		0.0979	0.4133	0.0611	0.6571	0.0777	0.2314					1878_207	1.0000	No	1.0000	1.0000	1.0000	1.0000	0.2273			1878_207				1402_237	0.6807	773	4378	0.00882823	77.1049					1485_159	0.6867	773	4378	0.00882823
		1516_48	1.0000	-0.0370	1.0000	-0.0196	No		No		No		No		1.0000	-0.0058					1880_79	No	1.0000	No	No	1.0000	No	1.0000			1880_79				3449_155	0.6817	774	4378	0.00883965	77.1184					5607_179	0.6871	774	4378	0.00883965
		1521_109	1.0000	-0.0543	1.0000	-0.0633	0.6624	-0.1706	1.0000	-0.2000	1.0000	0.0194	0.0604	0.4128	0.1281	0.1738					1886_42	No	1.0000	No	No	No	No	0.0796			1886_42				5728_28	0.6819	775	4378	0.00885107	77.0415					3003_81	0.6873	775	4378	0.00885107
		1523_6	1.0000	-0.0667	1.0000	-0.0943	1.0000	-0.0196	No		1.0000	-0.1905	1.0000	-0.0455	0.3998	0.0806					1886_56	No	1.0000	No	No	No	No	No			1886_56				3683_89	0.6836	776	4378	0.00886249	77.134					1268_13	0.6874	776	4378	0.00886249
		1523_45	1.0000	-0.0847	1.0000	-0.0175	No		No		No		No		1.0000	-0.0106					1886_108	1.0000	0.6376	0.0545	No	1.0000	1.0000	0.6247			1886_108				3003_81	0.6838	777	4378	0.00887392	77.0573					7141_19	0.6875	777	4378	0.00887392
		1523_72	1.0000	-0.0508	1.0000	-0.0116	0.1391	0.3613	1.0000	-0.1579	0.4682	0.1329	1.0000	-0.0455	0.0510	-0.2106					1887_145	0.0914	No	0.1764	1.0000	No	No	1.0000			1887_145				7840_45	0.6838	778	4378	0.00888534	76.9583					4046_10	0.6915	778	4378	0.00888534
		1523_81	1.0000	-0.0031	1.0000	-0.1600	No		No		1.0000	-0.0204	No		1.0000	-0.0920					1887_146	No	1.0000	No	No	No	No	No			1887_146				2229_13	0.6839	779	4378	0.00889676	76.8707					1104_209	0.6919	779	4378	0.00889676
		1523_126	No		No		1.0000	-0.0196	No		No		No		No						1896_229	No	No	No	No	1.0000	1.0000	1.0000			1896_229				176_212	0.6869	780	4378	0.00890818	77.1089					5782_62	0.6928	780	4378	0.00890818
		1523_147	1.0000	-0.0473	1.0000	-0.0407	0.6261	0.0964	1.0000	-0.1000	1.0000	-0.1628	0.5963	0.1321	0.2414	-0.1383					1898_197	1.0000	1.0000	1.0000	No	0.3985	1.0000	1.0000			1898_197				176_144	0.6870	781	4378	0.0089196	77.0214					5782_143	0.6931	781	4378	0.0089196
		1523_238	1.0000	-0.0159	No		No		No		No		No		No						1906_113	No	No	No	No	No	No	No			1906_113				4431_129	0.6885	782	4378	0.00893102	77.0909					5692_167	0.6932	782	4378	0.00893102
		1529_118	No		No		1.0000	-0.0417	No		No		No		1.0000	-0.0273					1913_33	No	No	No	No	No	No	No			1913_33				6716_164	0.6885	783	4378	0.00894244	76.9924					5782_33	0.6932	783	4378	0.00894244
		1530_63	0.0497	0.3981	0.5603	-0.2340	0.3982	0.1844	1.0000	-0.1111	0.1306	0.3455	1.0000	-0.0769	0.4100	0.0785					1913_221	No	No	1.0000	1.0000	1.0000	1.0000	0.2616			1913_221				1604_143	0.6887	784	4378	0.00895386	76.9165					2734_84	0.6934	784	4378	0.00895386
		1530_199	1.0000	0.0582	0.2927	-0.2055	0.3646	0.2364	1.0000	0.1071	0.1059	0.3766	0.1975	0.3214	0.4005	0.1089					1915_139	0.3810	1.0000	No	No	No	No	1.0000			1915_139				1640_123	0.6887	785	4378	0.00896528	76.8186					6855_135	0.6935	785	4378	0.00896528
		1530_231	No		No		No		No		No		0.0017	1.0000	1.0000	-0.0166					1915_141	0.2619	1.0000	No	No	1.0000	0.2056	0.1538			1915_141				7357_21	0.6905	786	4378	0.0089767	76.9213					6581_135	0.6938	786	4378	0.0089767
		1533_8	No		No		1.0000	-0.0189	No		No		No		No						1916_163	No	No	No	No	0.1948	No	1.0000			1916_163				1661_149	0.6909	787	4378	0.00898812	76.8681					2027_56	0.6955	787	4378	0.00898812
		1534_47	0.7056	-0.0925	0.4227	-0.1837	0.5487	-0.2381	0.5080	0.3143	0.6808	0.1071	0.4323	-0.1795	0.7480	0.0307					1917_32	1.0000	No	No	No	No	No	No			1917_32				2647_144	0.6909	788	4378	0.00899954	76.7706					7100_69	0.6973	788	4378	0.00899954
		1534_104	No		No		No		No		No		No		No						1917_35	No	No	1.0000	No	No	No	No			1917_35				3725_139	0.6934	789	4378	0.00901096	76.9507					1537_122	0.6976	789	4378	0.00901096
		1537_122	0.4854	0.1657	0.6976	0.0899	0.0770	0.4253	0.0758	0.5932	0.2713	0.2455	1.0000	0.0217	0.3450	0.1243					1921_14	No	No	No	No	1.0000	1.0000	0.0789			1921_14				7704_12	0.6934	790	4378	0.00902238	76.8533					5033_44	0.6977	790	4378	0.00902238
		1537_130	1.0000	-0.0333	1.0000	-0.0455	No		No		1.0000	-0.0222	No		1.0000	-0.0055					1925_189	1.0000	0.1548	No	No	1.0000	1.0000	1.0000			1925_189				3181_80	0.6973	791	4378	0.00903381	77.1878					1721_140	0.6978	791	4378	0.00903381
		1537_164	1.0000	-0.0159	No		No		1.0000	-0.1429	1.0000	-0.0698	1.0000	-0.0244	0.0813	0.3156					1926_183	1.0000	0.2666	1.0000	0.2894	0.6627	0.6816	0.8240			1926_183				693_18	0.6986	792	4378	0.00904523	77.2341					6452_11	0.6995	792	4378	0.00904523
		1537_217	1.0000	-0.0159	No		1.0000	-0.0417	No		No		No		1.0000	-0.0282					1928_25	No	No	No	No	No	No	No			1928_25				5472_103	0.6990	793	4378	0.00905665	77.1809					5451_36	0.7026	793	4378	0.00905665
		1537_234	No		No		1.0000	0.0291	No		No		0.0699	0.6557	0.0328	0.4930					1928_105	No	No	No	No	No	No	No			1928_105				7141_19	0.6991	794	4378	0.00906807	77.0947					3979_56	0.7027	794	4378	0.00906807
		1542_214	No		No		1.0000	-0.0204	No		No		No		1.0000	-0.0110					1932_50	No	No	No	No	No	0.0638	No			1932_50				1625_207	0.6995	795	4378	0.00907949	77.0418					3979_140	0.7027	795	4378	0.00907949
		1543_83	No		No		No		No		No		No		No						1934_62	No	No	No	No	No	No	1.0000			1934_62				5672_18	0.7003	796	4378	0.00909091	77.033					5600_184	0.7029	796	4378	0.00909091
		1547_68	1.0000	-0.0323	No		1.0000	-0.0174	0.2385	-0.4776	1.0000	-0.0455	0.3990	0.2143	0.0076	0.2802					1934_172	No	No	1.0000	No	No	No	No			1934_172				2643_145	0.7014	797	4378	0.00910233	77.0572					7974_227	0.7031	797	4378	0.00910233
		1549_75	1.0000	-0.0159	No		No		No		No		No		No						1936_92	1.0000	1.0000	1.0000	No	0.1900	No	1.0000			1936_92				977_60	0.7016	798	4378	0.00911375	76.9826					5673_109	0.7032	798	4378	0.00911375
		1550_30	1.0000	-0.0159	1.0000	-0.0175	No		No		No		1.0000	-0.0213	1.0000	-0.0053					1936_121	No	No	No	No	1.0000	No	1.0000			1936_121				10372_66	0.7016	799	4378	0.00912517	76.8862					6829_151	0.7032	799	4378	0.00912517
		1550_144	No		No		0.0548	0.6582	No		No		No		No						1936_135	No	No	No	1.0000	No	No	No			1936_135				3594_152	0.7018	800	4378	0.00913659	76.812					7840_45	0.7032	800	4378	0.00913659
		1550_224	1.0000	-0.1429	0.5530	-0.2000	1.0000	-0.0974	1.0000	-0.1098	0.5416	-0.2308	0.3837	0.1892	1.0000	0.0151					1938_189	No	No	1.0000	No	No	No	1.0000			1938_189				1534_47	0.7056	801	4378	0.00914801	77.1315					7272_158	0.7050	801	4378	0.00914801
		1554_91	No		1.0000	-0.0370	No		No		No		No		No						1947_64	0.5577	0.2249	0.5508	No	0.3232	0.5012	0.1198			1947_64				1055_114	0.7058	802	4378	0.00915943	77.0572					895_163	0.7062	802	4378	0.00915943
		1557_127	1.0000	-0.0877	1.0000	-0.1154	0.0164	0.6364	1.0000	-0.1429	1.0000	-0.0213	0.3839	0.1892	1.0000	-0.0242					1951_23	0.1977	1.0000	1.0000	1.0000	0.1900	1.0000	0.0931			1951_23				6241_203	0.7059	803	4378	0.00917085	76.9721					5050_95	0.7075	803	4378	0.00917085
		1557_167	1.0000	-0.0098	0.6403	-0.1390	0.1346	0.3080	1.0000	0.0649	1.0000	-0.1163	0.1403	0.3407	0.0976	0.1825					1951_74	No	No	No	No	No	No	No			1951_74				1213_64	0.7086	804	4378	0.00918228	77.1704					7229_86	0.7076	804	4378	0.00918228
		1561_8	1.0000	-0.0164	No		No		1.0000	-0.0400	No		No		1.0000	-0.0273					1951_118	No	No	1.0000	No	No	No	1.0000			1951_118				7999_33	0.7092	805	4378	0.0091937	77.1398					6855_116	0.7077	805	4378	0.0091937
		1561_100	No		No		No		No		No		No		No						1951_128	0.3997	0.2921	1.0000	0.4928	0.2271	0.4193	0.3012			1951_128				6021_124	0.7099	806	4378	0.00920512	77.1202					5832_216	0.7085	806	4378	0.00920512
		1561_112	No		1.0000	-0.0175	No		No		No		No		1.0000	-0.0162					1957_144	1.0000	1.0000	0.6771	1.0000	0.2542	1.0000	0.5290			1957_144				99_62	0.7115	807	4378	0.00921654	77.1982					6385_18	0.7086	807	4378	0.00921654
		1563_17	1.0000	-0.0847	1.0000	-0.1373	0.5532	-0.2000	1.0000	-0.0400	1.0000	-0.0213	1.0000	-0.0476	0.5907	-0.1138					1961_72	No	1.0000	No	No	No	No	1.0000			1961_72				7272_158	0.7116	808	4378	0.00922796	77.1135					3229_168	0.7108	808	4378	0.00922796
		1563_237	1.0000	-0.0492	1.0000	-0.0943	No		No		No		No		1.0000	-0.0449					1961_81	No	1.0000	No	No	No	No	1.0000			1961_81				1258_60	0.7138	809	4378	0.00923938	77.2563					3716_64	0.7110	809	4378	0.00923938
		1565_19	1.0000	-0.0492	1.0000	-0.0175	No		No		No		No		1.0000	-0.0168					1966_109	No	No	No	No	No	No	1.0000			1966_109				583_121	0.7139	810	4378	0.0092508	77.1717					2298_155	0.7113	810	4378	0.0092508
		1570_42	No		No		No		No		1.0000	-0.0213	1.0000	-0.0213	0.0060	0.4819					1981_26	No	1.0000	No	No	1.0000	No	0.1547			1981_26				4790_92	0.7140	811	4378	0.00926222	77.0873					3725_139	0.7114	811	4378	0.00926222
		1570_76	No		No		1.0000	-0.0417	No		No		No		1.0000	-0.0164					1983_152	0.1460	0.5511	0.0644	0.4387	0.6244	1.0000	0.0664			1983_152				5336_190	0.7140	812	4378	0.00927364	76.9924					583_121	0.7115	812	4378	0.00927364
		1575_46	0.2836	-0.2081	1.0000	-0.0691	0.0209	0.6320	0.2582	0.3333	0.0285	0.4831	1.0000	-0.0628	0.0051	0.2983					1985_231	No	No	No	No	No	1.0000	1.0000			1985_231				5607_221	0.7140	813	4378	0.00928506	76.8977					4774_26	0.7126	813	4378	0.00928506
		1575_203	No		No		No		No		No		0.0232	1.0000	No						1986_38	1.0000	No	No	No	No	No	1.0000			1986_38				6757_6	0.7140	814	4378	0.00929648	76.8032					3165_70	0.7143	814	4378	0.00929648
		1581_11	No		0.0195	1.0000	No		No		No		No		No						1992_33	No	No	No	No	1.0000	1.0000	1.0000			1992_33				2706_222	0.7141	815	4378	0.0093079	76.7197					99_122	0.7186	815	4378	0.0093079
		1581_46	0.0153	1.0000	1.0000	-0.0204	No		No		No		No		No						1992_90	No	No	No	No	No	No	No			1992_90				6653_175	0.7178	816	4378	0.00931932	77.0228					2602_229	0.7232	816	4378	0.00931932
		1581_68	No		No		No		No		0.0271	1.0000	No		0.0055	1.0000					1992_206	1.0000	No	No	No	No	No	No			1992_206				7885_38	0.7178	817	4378	0.00933074	76.9285					3947_239	0.7233	817	4378	0.00933074
		1581_224	No		No		No		No		No		No		No						1996_34	No	No	No	No	No	No	No			1996_34				4028_110	0.7179	818	4378	0.00934217	76.8451					4767_230	0.7236	818	4378	0.00934217
		1581_235	No		No		No		No		No		No		0.0167	0.6642					1996_182	No	No	1.0000	1.0000	No	No	1.0000			1996_182				4767_230	0.7180	819	4378	0.00935359	76.762					3521_114	0.7237	819	4378	0.00935359
		1586_19	1.0000	-0.0545	1.0000	-0.0741	No		No		1.0000	-0.0435	No		1.0000	-0.0508					2011_21	No	No	No	No	No	1.0000	1.0000			2011_21				5910_116	0.7181	820	4378	0.00936501	76.6791					5505_183	0.7240	820	4378	0.00936501
		1586_59	No		No		No		No		1.0000	-0.0213	No		1.0000	-0.0109					2011_80	1.0000	1.0000	No	No	1.0000	1.0000	0.2667			2011_80				334_157	0.7217	821	4378	0.00937643	76.9696					4051_185	0.7241	821	4378	0.00937643
		1586_93	No		No		1.0000	-0.0222	No		No		No		1.0000	-0.0054					2011_232	1.0000	No	1.0000	No	No	No	1.0000			2011_232				2382_215	0.7217	822	4378	0.00938785	76.876					4051_186	0.7241	822	4378	0.00938785
		1590_108	1.0000	-0.0175	No		No		No		No		No		No						2016_48	No	No	No	No	No	No	No			2016_48				1011_157	0.7219	823	4378	0.00939927	76.8038					6241_203	0.7242	823	4378	0.00939927
		1590_153	1.0000	-0.0175	1.0000	-0.0175	1.0000	-0.0213	No		No		1.0000	-0.1220	1.0000	-0.0225					2021_108	No	No	No	No	No	No	1.0000			2021_108				3965_82	0.7220	824	4378	0.00941069	76.7213					789_40	0.7245	824	4378	0.00941069
		1590_169	1.0000	-0.0633	0.5510	-0.2083	1.0000	-0.1707	1.0000	-0.0526	1.0000	-0.0732	0.3979	0.1844	0.4797	0.0801					2022_30	No	No	1.0000	1.0000	No	0.2056	0.2319			2022_30				6450_225	0.7220	825	4378	0.00942211	76.6283					4_16	1.0000	825	4378	0.00942211
		1590_205	1.0000	-0.0357	1.0000	-0.0175	1.0000	-0.0213	No		No		1.0000	-0.1220	1.0000	-0.0225					2022_187	No	No	1.0000	1.0000	No	0.2054	0.2775			2022_187				214_41	0.7221	826	4378	0.00943353	76.5461					4_116	1.0000	826	4378	0.00943353
		1593_51	1.0000	-0.0526	1.0000	-0.1600	1.0000	-0.0417	1.0000	-0.0588	1.0000	-0.0698	1.0000	-0.1111	0.5099	0.0471					2022_189	No	1.0000	1.0000	0.5229	1.0000	0.3986	0.1688			2022_189				850_105	0.7222	827	4378	0.00944495	76.4641					14_17	1.0000	827	4378	0.00944495
		1593_80	No		No		No		No		No		No		1.0000	-0.0279					2022_219	0.1932	0.4549	1.0000	0.2176	0.6527	1.0000	0.2939			2022_219				6450_185	0.7222	828	4378	0.00945637	76.3718					14_27	1.0000	828	4378	0.00945637
		1593_106	No		No		1.0000	-0.0196	No		No		No		No						2027_27	No	No	No	No	1.0000	No	1.0000			2027_27				4051_185	0.7223	829	4378	0.00946779	76.2902					14_138	1.0000	829	4378	0.00946779
		1597_26	No		No		0.0546	0.6582	No		1.0000	-0.0204	1.0000	-0.0213	0.0706	0.2345					2033_144	1.0000	1.0000	0.1134	No	No	1.0000	1.0000			2033_144				4051_186	0.7223	830	4378	0.00947921	76.1983					24_37	1.0000	830	4378	0.00947921
		1597_180	No		No		1.0000	-0.1020	No		No		1.0000	-0.0435	1.0000	-0.0270					2033_146	1.0000	1.0000	0.1130	No	No	1.0000	1.0000			2033_146				5557_110	0.7242	831	4378	0.00949063	76.3068					24_46	1.0000	831	4378	0.00949063
		1598_115	No		No		No		No		No		No		No						2033_183	1.0000	0.1651	No	No	No	No	0.0799			2033_183				215_239	0.7259	832	4378	0.00950206	76.394					24_190	1.0000	832	4378	0.00950206
		1598_156	No		No		No		No		No		No		No						2033_191	1.0000	1.0000	No	No	No	No	No			2033_191				6347_211	0.7261	833	4378	0.00951348	76.3233					44_60	1.0000	833	4378	0.00951348
		1603_110	0.0564	0.6579	No		No		No		No		No		No						2038_151	No	No	No	No	0.0588	1.0000	1.0000			2038_151				1758_216	0.7267	834	4378	0.0095249	76.2948					49_169	1.0000	834	4378	0.0095249
		1603_236	0.0239	0.4737	0.0555	0.4340	0.0312	0.5018	0.6168	0.1789	0.0001	0.8327	0.0379	0.4728	0.0000	0.5745					2041_190	No	No	1.0000	1.0000	No	No	1.0000			2041_190				4993_62	0.7269	835	4378	0.00953632	76.2244					92_102	1.0000	835	4378	0.00953632
		1604_143	0.6887	-0.1250	1.0000	-0.0116	No		No		0.5189	0.1141	No		0.0140	0.3062					2042_151	No	No	No	No	No	No	0.2641			2042_151				3589_185	0.7271	836	4378	0.00954774	76.1542					92_135	1.0000	836	4378	0.00954774
		1604_149	0.2682	-0.2383	1.0000	-0.0545	1.0000	-0.1032	1.0000	-0.1507	1.0000	-0.0732	0.0254	-0.5385	0.8193	-0.0278					2051_61	0.0930	0.3492	0.6398	1.0000	0.1264	0.2982	0.7645			2051_61				5255_141	0.7274	837	4378	0.00955916	76.0946					99_62	1.0000	837	4378	0.00955916
		1605_15	1.0000	-0.1429	0.5511	-0.2083	No		No		1.0000	-0.0638	1.0000	-0.0667	0.3125	0.1151					2051_211	1.0000	No	No	No	No	No	No			2051_211				5857_86	0.7274	838	4378	0.00957058	76.0038					101_6	1.0000	838	4378	0.00957058
		1615_204	No		1.0000	-0.0182	No		No		No		No		No						2066_43	No	No	No	No	No	No	No			2066_43				5778_203	0.7288	839	4378	0.009582	76.0593					104_168	1.0000	839	4378	0.009582
		1620_124	No		1.0000	-0.0370	No		No		No		1.0000	-0.0222	1.0000	-0.0162					2066_85	No	No	No	No	No	No	No			2066_85				5778_201	0.7290	840	4378	0.00959342	75.9896					120_34	1.0000	840	4378	0.00959342
		1622_227	0.3556	0.1821	0.2006	-0.2940	0.2819	-0.2821	0.0917	-0.5294	1.0000	-0.1364	1.0000	-0.1000	1.0000	-0.0048					2066_160	No	No	No	No	No	No	No			2066_160				8666_32	0.7290	841	4378	0.00960484	75.8992					142_19	1.0000	841	4378	0.00960484
		1625_131	No		No		No		No		No		No		1.0000	-0.0109					2067_163	No	No	1.0000	No	No	No	1.0000			2067_163				7142_122	0.7292	842	4378	0.00961626	75.8299					143_107	1.0000	842	4378	0.00961626
		1625_207	0.6995	-0.1382	0.1784	0.2770	0.5486	-0.2381	1.0000	-0.2632	1.0000	0.0283	0.5383	-0.2414	0.0636	-0.2114					2067_211	0.4667	1.0000	0.3706	1.0000	0.3376	1.0000	1.0000			2067_211				5778_195	0.7294	843	4378	0.00962768	75.7607					143_202	1.0000	843	4378	0.00962768
		1625_228	No		1.0000	-0.0175	No		No		1.0000	-0.0213	1.0000	-0.0556	1.0000	-0.0220					2069_10	1.0000	1.0000	1.0000	No	No	No	0.5321			2069_10				4639_210	0.7313	844	4378	0.0096391	75.868					160_68	1.0000	844	4378	0.0096391
		1626_156	No		No		1.0000	-0.0417	1.0000	-0.1304	No		No		1.0000	-0.0053					2075_58	No	No	1.0000	No	No	No	1.0000			2075_58				9061_83	0.7314	845	4378	0.00965053	75.7886					175_78	1.0000	845	4378	0.00965053
		1627_226	0.3067	0.2132	0.3253	0.2077	No		No		No		No		1.0000	-0.0215					2078_98	No	No	No	No	1.0000	No	No			2078_98				2602_229	0.7316	846	4378	0.00966195	75.7197					175_176	1.0000	846	4378	0.00966195
		1631_61	No		No		No		No		1.0000	-0.0213	No		1.0000	-0.0217					2078_236	No	No	1.0000	No	1.0000	1.0000	1.0000			2078_236				5067_83	0.7317	847	4378	0.00967337	75.6407					176_126	1.0000	847	4378	0.00967337
		1631_165	1.0000	-0.0159	No		No		No		No		No		1.0000	-0.0053					2083_58	No	No	No	No	No	No	No			2083_58				5507_206	0.7317	848	4378	0.00968479	75.5515					182_13	1.0000	848	4378	0.00968479
		1631_171	1.0000	-0.0323	No		1.0000	-0.0612	1.0000	-0.0400	0.2869	0.2615	1.0000	-0.0909	1.0000	-0.0682					2083_192	No	No	No	No	No	No	1.0000			2083_192				4272_156	0.7318	849	4378	0.00969621	75.4728					199_173	1.0000	849	4378	0.00969621
		1632_14	1.0000	-0.0847	1.0000	-0.0357	1.0000	-0.1304	0.0222	0.7719	1.0000	-0.1905	1.0000	-0.1707	0.6573	0.0380					2083_215	1.0000	0.1008	No	No	No	No	0.2594			2083_215				5506_238	0.7319	850	4378	0.00970763	75.3943					199_220	1.0000	850	4378	0.00970763
		1632_39	1.0000	-0.0667	0.2487	0.2727	1.0000	-0.0800	1.0000	-0.0400	1.0000	-0.0638	0.2868	0.2615	1.0000	-0.0562					2086_80	1.0000	No	No	No	1.0000	No	1.0000			2086_80				3269_51	0.7350	851	4378	0.00971905	75.6247					199_224	1.0000	851	4378	0.00971905
		1632_164	No		1.0000	-0.0357	No		No		No		No		No						2094_177	1.0000	1.0000	1.0000	1.0000	1.0000	1.0000	1.0000			2094_177				3_136	1.0000	852	4378	0.00973047	102.77					208_63	1.0000	852	4378	0.00973047
		1634_85	No		No		0.0204	1.0000	No		No		No		No						2094_213	1.0000	1.0000	1.0000	1.0000	1.0000	1.0000	1.0000			2094_213				7_180	1.0000	853	4378	0.00974189	102.649					208_122	1.0000	853	4378	0.00974189
		1634_127	No		1.0000	-0.0189	No		No		No		No		No						2095_229	No	1.0000	1.0000	No	No	1.0000	0.1930			2095_229				14_19	1.0000	854	4378	0.00975331	102.529					213_72	1.0000	854	4378	0.00975331
		1634_146	No		1.0000	-0.0189	No		No		1.0000	-0.0455	1.0000	-0.0732	1.0000	-0.0115					2096_74	1.0000	1.0000	0.3025	0.5080	1.0000	0.6327	0.7833			2096_74				14_138	1.0000	855	4378	0.00976473	102.409					235_137	1.0000	855	4378	0.00976473
		1635_160	No		No		No		1.0000	-0.0400	No		No		1.0000	-0.0164					2096_217	1.0000	1.0000	No	No	No	No	No			2096_217				22_197	1.0000	856	4378	0.00977615	102.29					235_223	1.0000	856	4378	0.00977615
		1637_138	0.4536	0.2018	1.0000	-0.1013	1.0000	-0.0188	0.5734	0.2500	1.0000	-0.0455	0.6260	-0.1579	0.0559	0.2138					2096_235	1.0000	1.0000	0.3023	0.1652	1.0000	1.0000	0.7712			2096_235				24_46	1.0000	857	4378	0.00978757	102.17					235_233	1.0000	857	4378	0.00978757
		1639_47	No		No		No		No		No		1.0000	-0.0213	1.0000	-0.0053					2099_226	No	No	1.0000	No	No	No	1.0000			2099_226				36_71	1.0000	858	4378	0.00979899	102.051					238_74	1.0000	858	4378	0.00979899
		1639_141	0.4664	0.1826	0.2615	0.2542	1.0000	0.0571	0.2212	0.4915	0.2557	0.2447	0.1868	0.3239	0.0225	0.2467					2103_80	No	No	No	No	No	No	No			2103_80				36_191	1.0000	859	4378	0.00981042	101.932					238_129	1.0000	859	4378	0.00981042
		1640_123	0.6887	0.1073	1.0000	0.0345	1.0000	-0.0196	1.0000	-0.0833	1.0000	-0.0952	0.0638	0.6567	0.0796	0.2020					2106_41	1.0000	No	No	No	No	No	1.0000			2106_41				37_156	1.0000	860	4378	0.00982184	101.814					240_183	1.0000	860	4378	0.00982184
		1640_171	0.3451	0.1899	1.0000	0.0769	0.6146	0.1069	1.0000	-0.0130	1.0000	0.0718	1.0000	-0.1429	0.1430	-0.1636					2106_93	No	No	No	No	No	No	No			2106_93				44_60	1.0000	861	4378	0.00983326	101.696					240_230	1.0000	861	4378	0.00983326
		1640_218	1.0000	-0.0323	0.3497	0.2267	0.4316	0.1873	1.0000	-0.0111	0.2328	0.2552	1.0000	0.0717	0.0991	0.1911					2107_83	No	No	No	No	1.0000	No	1.0000			2107_83				49_184	1.0000	862	4378	0.00984468	101.578					257_102	1.0000	862	4378	0.00984468
		1644_86	No		No		1.0000	-0.0189	No		No		1.0000	-0.0222	1.0000	-0.0108					2107_84	No	No	No	No	1.0000	No	1.0000			2107_84				61_230	1.0000	863	4378	0.0098561	101.46					257_146	1.0000	863	4378	0.0098561
		1648_157	No		No		0.0192	0.6336	No		No		1.0000	-0.0769	0.0011	0.4577					2117_220	No	No	1.0000	No	No	No	1.0000			2117_220				65_119	1.0000	864	4378	0.00986752	101.343					269_221	1.0000	864	4378	0.00986752
		1659_227	No		1.0000	-0.0357	1.0000	-0.0213	1.0000	-0.0400	No		1.0000	-0.0476	0.3181	0.1139					2123_130	No	No	No	No	1.0000	No	No			2123_130				69_185	1.0000	865	4378	0.00987894	101.225					278_73	1.0000	865	4378	0.00987894
		1661_86	1.0000	-0.0323	No		No		No		No		No		No						2126_10	No	No	1.0000	No	No	1.0000	1.0000			2126_10				70_88	1.0000	866	4378	0.00989036	101.109					306_214	1.0000	866	4378	0.00989036
		1661_149	0.6909	-0.0934	0.1023	-0.3350	0.6627	-0.1706	1.0000	-0.1507	0.1262	0.4713	0.2912	0.2813	0.2586	0.1369					2126_93	No	1.0000	1.0000	No	1.0000	No	1.0000			2126_93				75_91	1.0000	867	4378	0.00990178	100.992					334_15	1.0000	867	4378	0.00990178
		1668_47	0.5826	0.1401	0.5045	0.1018	No		No		0.1900	0.3534	0.0612	0.6571	0.1822	0.1469					2130_173	No	No	No	No	No	No	No			2130_173				82_203	1.0000	868	4378	0.0099132	100.876					338_118	1.0000	868	4378	0.0099132
		1676_198	1.0000	-0.0323	1.0000	-0.0357	No		No		No		No		No						2130_175	No	No	1.0000	No	No	No	No			2130_175				92_102	1.0000	869	4378	0.00992462	100.759					347_113	1.0000	869	4378	0.00992462
		1676_213	No		No		1.0000	-0.0189	No		No		1.0000	-0.0222	1.0000	-0.0108					2130_238	No	No	No	No	No	No	No			2130_238				92_135	1.0000	870	4378	0.00993604	100.644					350_84	1.0000	870	4378	0.00993604
		1676_234	1.0000	-0.1034	1.0000	-0.0980	No		No		No		No		1.0000	-0.0162					2138_121	No	1.0000	No	No	No	No	1.0000			2138_121				93_86	1.0000	871	4378	0.00994746	100.528					350_175	1.0000	871	4378	0.00994746
		1679_49	No		No		No		No		No		No		No						2142_54	No	No	No	No	No	No	No			2142_54				99_108	1.0000	872	4378	0.00995889	100.413					358_225	1.0000	872	4378	0.00995889
		1679_159	No		No		No		No		No		No		No						2142_109	No	No	No	1.0000	No	No	No			2142_109				101_6	1.0000	873	4378	0.00997031	100.298					392_7	1.0000	873	4378	0.00997031
		1696_21	1.0000	-0.0323	0.0526	0.6585	No		No		No		1.0000	-0.0244	1.0000	-0.0215					2142_129	1.0000	No	No	No	No	No	No			2142_129				104_168	1.0000	874	4378	0.00998173	100.183					392_154	1.0000	874	4378	0.00998173
		1699_130	1.0000	-0.0022	1.0000	0.0204	1.0000	0.0277	1.0000	0.0319	0.5498	-0.2500	0.3535	-0.2679	0.0017	0.3366					2142_152	No	1.0000	No	No	No	No	No			2142_152				120_34	1.0000	875	4378	0.00999315	100.069					422_68	1.0000	875	4378	0.00999315
		1699_143	No		No		1.0000	-0.0189	1.0000	-0.0400	No		No		1.0000	-0.0220					2142_169	No	No	No	1.0000	No	No	No			2142_169				127_56	1.0000	876	4378	0.0100046	99.9543					432_44	1.0000	876	4378	0.0100046
		1699_227	1.0000	-0.0022	0.4845	0.1273	1.0000	-0.0300	0.6210	0.1613	0.1334	-0.3514	0.0598	-0.4118	0.0324	0.2287					2146_31	0.4668	1.0000	1.0000	1.0000	1.0000	1.0000	0.0553			2146_31				142_168	1.0000	877	4378	0.010016	99.8404					434_177	1.0000	877	4378	0.010016
		1701_98	1.0000	-0.0159	No		No		No		No		No		No						2146_40	1.0000	1.0000	1.0000	1.0000	1.0000	0.2054	1.0000			2146_40				143_107	1.0000	878	4378	0.0100274	99.7267					436_60	1.0000	878	4378	0.0100274
		1701_215	1.0000	-0.0726	1.0000	-0.0952	0.3670	-0.2256	1.0000	-0.2632	1.0000	-0.0455	0.3518	0.2698	0.0677	0.2076					2146_71	1.0000	1.0000	1.0000	1.0000	1.0000	1.0000	0.2693			2146_71				155_101	1.0000	879	4378	0.0100388	99.6132					455_107	1.0000	879	4378	0.0100388
		1704_23	No		No		No		1.0000	-0.0400	No		No		No						2146_76	1.0000	1.0000	1.0000	1.0000	1.0000	1.0000	0.2690			2146_76				160_189	1.0000	880	4378	0.0100503	99.5					455_222	1.0000	880	4378	0.0100503
		1704_188	1.0000	-0.0323	1.0000	-0.0741	1.0000	-0.1064	1.0000	-0.0909	0.0832	0.4217	1.0000	0.0000	0.6575	0.0380					2146_94	1.0000	1.0000	1.0000	1.0000	1.0000	1.0000	0.2694			2146_94				175_78	1.0000	881	4378	0.0100617	99.3871					478_182	1.0000	881	4378	0.0100617
		1709_40	No		No		0.1212	0.4725	No		No		1.0000	-0.0435	1.0000	-0.0387					2150_195	No	1.0000	No	No	No	No	1.0000			2150_195				182_13	1.0000	882	4378	0.0100731	99.2744					479_117	1.0000	882	4378	0.0100731
		1709_89	No		No		No		1.0000	-0.1304	No		No		1.0000	-0.0108					2151_38	0.2334	1.0000	No	No	1.0000	1.0000	1.0000			2151_38				182_239	1.0000	883	4378	0.0100845	99.1619					481_212	1.0000	883	4378	0.0100845
		1712_22	No		No		No		No		No		No		1.0000	-0.0125					2151_61	No	No	1.0000	No	No	No	1.0000			2151_61				187_106	1.0000	884	4378	0.0100959	99.0498					484_103	1.0000	884	4378	0.0100959
		1712_203	No		No		1.0000	-0.0435	0.0399	1.0000	1.0000	-0.0204	1.0000	-0.0233	0.0003	0.6509					2164_73	1.0000	1.0000	No	No	1.0000	No	No			2164_73				187_157	1.0000	885	4378	0.0101074	98.9379					492_116	1.0000	885	4378	0.0101074
		1719_176	No		No		1.0000	-0.0588	1.0000	-0.2222	No		0.0070	0.7850	0.0239	0.2928					2170_123	No	No	No	No	1.0000	No	1.0000			2170_123				188_111	1.0000	886	4378	0.0101188	98.8262					492_164	1.0000	886	4378	0.0101188
		1721_52	1.0000	-0.0323	1.0000	-0.0189	No		No		No		No		1.0000	-0.0055					2172_27	No	1.0000	No	No	0.2764	1.0000	1.0000			2172_27				189_124	1.0000	887	4378	0.0101302	98.7148					505_46	1.0000	887	4378	0.0101302
		1721_140	0.0391	-0.3834	0.6978	0.1429	0.2577	-0.2486	1.0000	-0.1321	0.3695	0.2321	0.2057	-0.3146	0.5304	-0.0820					2175_180	1.0000	No	No	No	No	No	1.0000			2175_180				199_93	1.0000	888	4378	0.0101416	98.6036					514_88	1.0000	888	4378	0.0101416
		1724_64	No		No		0.3707	0.1935	1.0000	0.0625	0.0475	0.5141	0.3380	0.2453	0.6362	0.0515					2183_62	No	No	No	No	No	1.0000	1.0000			2183_62				199_173	1.0000	889	4378	0.010153	98.4927					514_208	1.0000	889	4378	0.010153
		1724_131	No		No		0.1903	0.3534	No		No		1.0000	-0.0256	1.0000	-0.0444					2183_95	No	1.0000	No	No	No	No	1.0000			2183_95				199_220	1.0000	890	4378	0.0101645	98.382					523_182	1.0000	890	4378	0.0101645
		1726_56	No		No		No		No		1.0000	-0.0213	No		No						2183_234	No	No	1.0000	No	No	1.0000	1.0000			2183_234				199_224	1.0000	891	4378	0.0101759	98.2716					525_238	1.0000	891	4378	0.0101759
		1726_182	No		No		No		No		No		No		0.0987	-0.2421					2187_63	1.0000	0.2645	0.3658	1.0000	0.6626	1.0000	0.4197			2187_63				208_51	1.0000	892	4378	0.0101873	98.1614					526_177	1.0000	892	4378	0.0101873
		1726_193	No		No		1.0000	-0.0189	No		No		1.0000	-0.0222	1.0000	-0.0108					2187_214	No	No	1.0000	1.0000	1.0000	1.0000	1.0000			2187_214				208_63	1.0000	893	4378	0.0101987	98.0515					538_47	1.0000	893	4378	0.0101987
		1728_129	No		No		No		1.0000	-0.0435	No		No		No						2187_230	No	No	No	1.0000	No	No	No			2187_230				235_223	1.0000	894	4378	0.0102101	97.9418					563_35	1.0000	894	4378	0.0102101
		1729_7	1.0000	-0.0460	0.3420	-0.2632	1.0000	0.0506	0.5775	0.2683	0.2549	0.2492	0.0843	0.3808	0.3987	0.1052					2189_173	1.0000	No	No	No	No	No	No			2189_173				235_233	1.0000	895	4378	0.0102216	97.8324					563_123	1.0000	895	4378	0.0102216
		1729_63	No		No		No		No		No		No		No						2195_221	1.0000	No	No	No	No	No	1.0000			2195_221				238_237	1.0000	896	4378	0.010233	97.7232					568_30	1.0000	896	4378	0.010233
		1729_145	0.2005	0.2465	1.0000	-0.1282	No		1.0000	-0.2000	0.1165	0.4737	1.0000	-0.0222	1.0000	0.0122					2199_239	No	No	1.0000	No	No	No	No			2199_239				240_183	1.0000	897	4378	0.0102444	97.6143					568_224	1.0000	897	4378	0.0102444
		1729_226	0.4377	0.1429	1.0000	-0.0532	0.3465	0.2012	0.3741	0.2941	1.0000	0.0789	0.1265	0.4713	0.3302	0.1013					2200_152	1.0000	1.0000	0.2557	0.2206	1.0000	1.0000	0.0603			2200_152				240_230	1.0000	898	4378	0.0102558	97.5056					571_234	1.0000	898	4378	0.0102558
		1734_65	No		No		No		No		No		No		No						2203_62	No	No	No	No	1.0000	No	No			2203_62				257_123	1.0000	899	4378	0.0102672	97.3971					583_37	1.0000	899	4378	0.0102672
		1735_90	No		No		1.0000	-0.0500	No		No		1.0000	-0.0476	1.0000	-0.0171					2205_141	No	No	No	1.0000	No	No	No			2205_141				260_91	1.0000	900	4378	0.0102787	97.2889					603_182	1.0000	900	4378	0.0102787
		1735_94	1.0000	-0.0333	No		1.0000	-0.0244	1.0000	-0.0476	1.0000	-0.0435	1.0000	-0.0233	0.0823	0.3154					2205_144	No	1.0000	No	No	No	No	No			2205_144				269_221	1.0000	901	4378	0.0102901	97.1809					609_74	1.0000	901	4378	0.0102901
		1735_171	1.0000	-0.0164	1.0000	-0.0175	0.0698	0.6557	No		1.0000	-0.0213	No		0.0072	0.3851					2215_132	No	No	1.0000	No	No	No	1.0000			2215_132				278_73	1.0000	902	4378	0.0103015	97.0732					625_135	1.0000	902	4378	0.0103015
		1735_222	No		No		1.0000	-0.0244	No		No		No		No						2215_205	No	No	No	No	No	No	No			2215_205				306_214	1.0000	903	4378	0.0103129	96.9657					639_204	1.0000	903	4378	0.0103129
		1740_65	No		No		1.0000	-0.0385	1.0000	-0.0400	1.0000	-0.0204	1.0000	-0.0213	0.2204	0.1607					2216_166	No	1.0000	No	No	No	1.0000	1.0000			2216_166				308_70	1.0000	904	4378	0.0103243	96.8584					670_103	1.0000	904	4378	0.0103243
		1740_83	No		No		1.0000	-0.0588	No		No		No		1.0000	-0.0217					2216_179	No	No	1.0000	No	No	1.0000	1.0000			2216_179				308_77	1.0000	905	4378	0.0103358	96.7514					670_111	1.0000	905	4378	0.0103358
		1740_181	No		1.0000	-0.0175	1.0000	-0.1064	1.0000	-0.0400	No		No		1.0000	-0.0391					2216_215	No	No	1.0000	No	No	1.0000	1.0000			2216_215				334_15	1.0000	906	4378	0.0103472	96.6446					670_128	1.0000	906	4378	0.0103472
		1740_189	No		1.0000	-0.0175	1.0000	-0.1064	1.0000	-0.0400	No		No		1.0000	-0.0391					2223_52	1.0000	1.0000	1.0000	1.0000	1.0000	1.0000	0.1530			2223_52				338_188	1.0000	907	4378	0.0103586	96.538					681_132	1.0000	907	4378	0.0103586
		1742_17	No		1.0000	-0.0182	1.0000	-0.0638	0.0046	1.0000	0.2869	0.2615	No		1.0000	-0.0743					2224_96	No	No	No	No	No	No	No			2224_96				350_84	1.0000	908	4378	0.01037	96.4317					691_107	1.0000	908	4378	0.01037
		1742_65	No		No		No		No		No		No		1.0000	-0.0497					2224_113	1.0000	1.0000	No	No	1.0000	1.0000	0.4977			2224_113				358_156	1.0000	909	4378	0.0103815	96.3256					697_64	1.0000	909	4378	0.0103815
		1742_151	No		No		No		0.0588	1.0000	No		No		1.0000	-0.0160					2225_79	No	No	No	No	No	No	0.0814			2225_79				372_207	1.0000	910	4378	0.0103929	96.2198					706_174	1.0000	910	4378	0.0103929
		1742_154	No		No		No		No		1.0000	-0.0213	1.0000	-0.0769	1.0000	-0.0053					2225_139	No	No	No	1.0000	No	No	1.0000			2225_139				378_52	1.0000	911	4378	0.0104043	96.1142					706_207	1.0000	911	4378	0.0104043
		1743_15	1.0000	-0.0206	0.0118	0.4775	1.0000	0.0582	1.0000	0.0319	0.4407	-0.1803	0.3915	-0.2243	0.2928	-0.1299					2229_13	0.6839	1.0000	1.0000	1.0000	1.0000	1.0000	0.4549			2229_13				379_15	1.0000	912	4378	0.0104157	96.0088					709_115	1.0000	912	4378	0.0104157
		1743_40	No		No		No		No		No		1.0000	-0.0222	No						2229_17	1.0000	No	No	No	No	No	No			2229_17				383_28	1.0000	913	4378	0.0104271	95.9036					710_74	1.0000	913	4378	0.0104271
		1746_81	0.1648	0.3067	0.1121	0.3115	0.4010	0.2326	0.1676	0.5429	1.0000	-0.0286	1.0000	0.0698	1.0000	-0.0076					2229_45	0.1549	No	No	No	No	1.0000	1.0000			2229_45				392_7	1.0000	914	4378	0.0104386	95.7987					718_24	1.0000	914	4378	0.0104386
		1752_75	0.4053	0.2239	0.2057	-0.2727	1.0000	-0.0000	0.2324	0.4118	0.6871	0.1171	0.6082	0.1200	0.4740	0.0738					2229_148	1.0000	1.0000	1.0000	1.0000	1.0000	No	0.2693			2229_148				392_156	1.0000	915	4378	0.01045	95.694					718_40	1.0000	915	4378	0.01045
		1758_216	0.7267	0.1028	0.4724	-0.1492	0.4431	0.1613	0.1654	0.4462	0.6553	-0.1634	1.0000	0.0909	0.6495	0.0525					2229_153	No	1.0000	No	1.0000	1.0000	No	1.0000			2229_153				393_57	1.0000	916	4378	0.0104614	95.5895					741_95	1.0000	916	4378	0.0104614
		1760_103	1.0000	-0.0323	No		No		No		No		No		0.0313	0.4933					2229_184	No	1.0000	No	1.0000	1.0000	No	1.0000			2229_184				408_11	1.0000	917	4378	0.0104728	95.4853					741_100	1.0000	917	4378	0.0104728
		1768_7	No		No		1.0000	-0.0196	No		No		No		No						2229_185	No	1.0000	No	1.0000	1.0000	No	1.0000			2229_185				417_93	1.0000	918	4378	0.0104842	95.3813					748_12	1.0000	918	4378	0.0104842
		1768_8	1.0000	-0.0333	1.0000	-0.0612	1.0000	-0.0400	No		1.0000	-0.0244	1.0000	-0.0500	0.0799	0.3160					2237_23	No	No	No	No	No	No	1.0000			2237_23				418_100	1.0000	919	4378	0.0104957	95.2775					748_27	1.0000	919	4378	0.0104957
		1768_47	No		No		No		No		No		No		No						2237_218	0.0668	0.5499	0.5011	No	0.6645	0.2161	0.5887			2237_218				422_68	1.0000	920	4378	0.0105071	95.1739					749_108	1.0000	920	4378	0.0105071
		1768_226	0.0855	0.3207	1.0000	0.0204	0.2210	-0.2821	0.0856	0.5556	0.3277	0.2432	0.6828	0.1139	0.8365	0.0243					2247_20	No	No	No	No	No	No	No			2247_20				436_206	1.0000	921	4378	0.0105185	95.0706					769_92	1.0000	921	4378	0.0105185
		1775_171	1.0000	-0.0508	1.0000	-0.0545	No		1.0000	-0.0833	1.0000	-0.0417	1.0000	-0.0455	0.1804	0.1887					2249_78	No	No	No	1.0000	No	No	1.0000			2249_78				440_17	1.0000	922	4378	0.0105299	94.9675					784_61	1.0000	922	4378	0.0105299
		1778_151	No		No		No		1.0000	-0.0435	No		No		1.0000	-0.0055					2252_87	No	No	1.0000	No	No	No	1.0000			2252_87				440_128	1.0000	923	4378	0.0105413	94.8646					789_19	1.0000	923	4378	0.0105413
		1786_93	No		No		No		No		No		No		No						2262_82	No	No	1.0000	No	No	No	No			2262_82				446_188	1.0000	924	4378	0.0105528	94.7619					795_230	1.0000	924	4378	0.0105528
		1786_171	No		No		No		No		No		No		No						2262_181	1.0000	No	0.1767	1.0000	1.0000	1.0000	1.0000			2262_181				455_6	1.0000	925	4378	0.0105642	94.6595					804_182	1.0000	925	4378	0.0105642
		1790_11	0.1577	0.2704	0.2382	0.2314	0.6401	0.0847	1.0000	-0.0435	1.0000	-0.1707	0.1519	0.3353	1.0000	0.0111					2262_188	No	No	No	No	No	No	No			2262_188				455_107	1.0000	926	4378	0.0105756	94.5572					809_134	1.0000	926	4378	0.0105756
		1790_127	No		0.0141	0.6387	1.0000	-0.0213	No		No		0.1973	0.3514	1.0000	-0.0330					2268_28	No	No	1.0000	0.1578	1.0000	0.0610	1.0000			2268_28				460_134	1.0000	927	4378	0.010587	94.4552					817_148	1.0000	927	4378	0.010587
		1790_210	0.2160	0.2658	0.1326	0.3187	0.6627	0.1011	1.0000	0.0625	0.6625	-0.1387	0.6308	0.1628	0.3207	0.1096					2268_29	No	No	1.0000	0.1578	1.0000	0.0612	1.0000			2268_29				462_59	1.0000	928	4378	0.0105984	94.3534					823_163	1.0000	928	4378	0.0105984
		1798_140	1.0000	-0.0714	1.0000	-0.1154	No		No		1.0000	-0.0667	1.0000	-0.0526	1.0000	-0.0247					2268_54	1.0000	0.1548	1.0000	No	1.0000	0.5509	1.0000			2268_54				478_182	1.0000	929	4378	0.0106099	94.2519					841_15	1.0000	929	4378	0.0106099
		1804_21	1.0000	-0.0385	0.4147	0.1512	No		No		1.0000	-0.1000	1.0000	-0.0732	1.0000	-0.0520					2268_161	No	No	No	No	No	1.0000	No			2268_161				479_117	1.0000	930	4378	0.0106213	94.1505					841_51	1.0000	930	4378	0.0106213
		1805_27	No		1.0000	-0.0182	No		No		No		No		1.0000	-0.0053					2268_238	0.0549	1.0000	0.7149	1.0000	0.3823	1.0000	0.3903			2268_238				479_210	1.0000	931	4378	0.0106327	94.0494					841_173	1.0000	931	4378	0.0106327
		1805_45	No		0.3356	0.2045	1.0000	-0.0435	1.0000	-0.0833	1.0000	-0.0909	1.0000	-0.0476	0.0036	0.4263					2270_127	1.0000	0.3584	No	No	No	No	0.1502			2270_127				492_164	1.0000	932	4378	0.0106441	93.9485					850_82	1.0000	932	4378	0.0106441
		1805_46	0.1597	0.3617	1.0000	-0.0370	1.0000	0.0283	0.3482	0.3036	1.0000	-0.0667	1.0000	-0.0476	0.5849	0.0244					2273_98	No	No	No	No	No	No	No			2273_98				503_119	1.0000	933	4378	0.0106556	93.8478					850_105	1.0000	933	4378	0.0106556
		1805_47	0.2776	0.2208	1.0000	0.0508	1.0000	-0.0286	0.5129	-0.3000	0.6623	-0.1387	0.1953	0.3151	0.3548	0.1000					2273_131	No	No	No	No	No	No	0.1408			2273_131				505_46	1.0000	934	4378	0.010667	93.7473					857_194	1.0000	934	4378	0.010667
		1805_48	0.3830	0.1643	0.3900	-0.1915	1.0000	-0.0909	1.0000	-0.1304	1.0000	-0.1429	1.0000	-0.0769	0.1595	0.1467					2273_169	0.1503	No	No	No	No	No	No			2273_169				514_88	1.0000	935	4378	0.0106784	93.6471					858_63	1.0000	935	4378	0.0106784
		1805_232	No		No		No		No		1.0000	-0.0435	0.0667	0.6563	1.0000	-0.0160					2273_200	No	No	No	No	No	No	0.1414			2273_200				514_140	1.0000	936	4378	0.0106898	93.547					862_56	1.0000	936	4378	0.0106898
		1805_234	0.0213	0.4459	0.6437	0.0759	1.0000	-0.0435	1.0000	-0.0833	1.0000	-0.1429	1.0000	-0.0476	1.0000	-0.0119					2277_27	No	No	No	No	No	No	No			2277_27				521_56	1.0000	937	4378	0.0107012	93.4472					884_169	1.0000	937	4378	0.0107012
		1806_75	0.5510	0.0725	No		1.0000	-0.1020	1.0000	-0.0400	0.4684	0.1329	1.0000	0.0640	0.0721	0.2134					2291_120	No	No	No	1.0000	No	No	1.0000			2291_120				521_91	1.0000	938	4378	0.0107127	93.3475					902_87	1.0000	938	4378	0.0107127
		1807_102	No		No		0.2872	0.2615	No		No		1.0000	-0.1429	1.0000	-0.0621					2298_57	1.0000	No	No	No	No	No	No			2298_57				523_163	1.0000	939	4378	0.0107241	93.2481					902_114	1.0000	939	4378	0.0107241
		1807_198	No		No		1.0000	-0.0213	No		No		No		1.0000	-0.0108					2298_155	0.2838	0.7113	0.5418	0.4990	0.6855	0.5283	0.3459			2298_155				523_182	1.0000	940	4378	0.0107355	93.1489					919_150	1.0000	940	4378	0.0107355
		1809_121	No		No		1.0000	-0.0222	1.0000	-0.0833	No		No		1.0000	-0.0057					2300_227	1.0000	No	No	No	0.0587	No	No			2300_227				526_177	1.0000	941	4378	0.0107469	93.0499					929_88	1.0000	941	4378	0.0107469
		1811_82	No		1.0000	-0.0370	No		No		No		No		No						2304_30	0.4575	0.6761	1.0000	1.0000	1.0000	0.1837	0.5264			2304_30				538_47	1.0000	942	4378	0.0107583	92.9512					929_222	1.0000	942	4378	0.0107583
		1811_95	No		1.0000	-0.0182	No		No		No		No		No						2304_40	No	No	No	1.0000	No	No	1.0000			2304_40				571_234	1.0000	943	4378	0.0107698	92.8526					956_236	1.0000	943	4378	0.0107698
		1811_111	No		1.0000	-0.0182	No		No		No		No		No						2312_156	No	No	No	No	1.0000	No	No			2312_156				583_13	1.0000	944	4378	0.0107812	92.7542					956_237	1.0000	944	4378	0.0107812
		1811_166	No		No		1.0000	-0.0189	No		No		No		No						2312_194	No	No	No	No	No	No	1.0000			2312_194				625_85	1.0000	945	4378	0.0107926	92.6561					956_238	1.0000	945	4378	0.0107926
		1821_47	No		No		No		No		1.0000	-0.0270	No		1.0000	-0.0055					2314_64	No	No	1.0000	No	No	No	1.0000			2314_64				625_135	1.0000	946	4378	0.010804	92.5581					956_239	1.0000	946	4378	0.010804
		1821_206	No		1.0000	-0.0175	No		No		No		No		No						2319_156	No	No	No	No	No	1.0000	1.0000			2319_156				626_78	1.0000	947	4378	0.0108154	92.4604					973_231	1.0000	947	4378	0.0108154
		1822_169	0.5510	0.0725	1.0000	-0.1373	No		No		1.0000	-0.0222	No		1.0000	-0.0341					2319_222	1.0000	1.0000	No	No	No	No	No			2319_222				639_204	1.0000	948	4378	0.0108269	92.3629					974_218	1.0000	948	4378	0.0108269
		1827_19	0.3061	0.2132	No		1.0000	-0.0612	No		1.0000	-0.0204	1.0000	-0.0233	1.0000	-0.0270					2325_108	0.6056	0.6324	0.6975	0.2208	0.2257	1.0000	0.1096			2325_108				640_181	1.0000	949	4378	0.0108383	92.2655					974_225	1.0000	949	4378	0.0108383
		1827_103	1.0000	-0.0492	No		1.0000	-0.0400	No		No		No		1.0000	-0.0106					2329_68	1.0000	1.0000	1.0000	1.0000	No	No	1.0000			2329_68				670_107	1.0000	950	4378	0.0108497	92.1684					979_29	1.0000	950	4378	0.0108497
		1830_38	No		No		1.0000	-0.0800	1.0000	-0.1304	1.0000	-0.0256	No		0.3688	0.0942					2344_8	1.0000	0.5511	0.6309	1.0000	0.5517	1.0000	1.0000			2344_8				670_111	1.0000	951	4378	0.0108611	92.0715					981_90	1.0000	951	4378	0.0108611
		1830_139	No		No		1.0000	-0.0189	No		No		No		1.0000	-0.0112					2344_10	1.0000	0.5510	0.6313	1.0000	0.5521	1.0000	1.0000			2344_10				677_27	1.0000	952	4378	0.0108725	91.9748					991_86	1.0000	952	4378	0.0108725
		1832_48	No		No		No		No		No		No		1.0000	-0.0056					2344_24	1.0000	0.5510	0.6309	1.0000	0.5521	1.0000	1.0000			2344_24				687_95	1.0000	953	4378	0.010884	91.8783					991_103	1.0000	953	4378	0.010884
		1834_82	No		1.0000	-0.0435	0.2344	0.3407	No		No		0.0222	1.0000	0.1515	0.2201					2344_160	No	No	No	1.0000	No	No	No			2344_160				691_138	1.0000	954	4378	0.0108954	91.782					992_82	1.0000	954	4378	0.0108954
		1839_131	No		1.0000	-0.0182	No		No		No		No		No						2344_183	1.0000	1.0000	No	No	No	1.0000	1.0000			2344_183				691_183	1.0000	955	4378	0.0109068	91.6859					993_26	1.0000	955	4378	0.0109068
		1841_184	0.0283	0.4659	0.0004	0.7320	0.2926	0.2941	0.0899	0.5849	0.0021	0.7622	0.0120	0.5607	0.0000	0.6808					2359_79	No	1.0000	No	1.0000	No	No	1.0000			2359_79				706_174	1.0000	956	4378	0.0109182	91.59					993_221	1.0000	956	4378	0.0109182
		1841_219	1.0000	-0.0370	0.0056	0.7869	No		No		No		No		0.0362	0.4923					2359_119	0.5736	0.2008	0.6954	0.1416	0.5419	0.5580	0.2281			2359_119				706_207	1.0000	957	4378	0.0109296	91.4943					999_35	1.0000	957	4378	0.0109296
		1848_21	1.0000	-0.0323	No		1.0000	-0.0417	1.0000	-0.0400	No		1.0000	-0.0476	0.3151	0.1145					2379_18	No	1.0000	1.0000	1.0000	No	No	0.1145			2379_18				709_115	1.0000	958	4378	0.0109411	91.3987					999_80	1.0000	958	4378	0.0109411
		1848_158	0.4667	0.1146	1.0000	-0.1154	0.6624	-0.1706	0.3195	-0.3146	1.0000	-0.0556	0.6256	-0.1579	0.0200	0.2774					2379_62	No	No	No	No	No	No	No			2379_62				710_146	1.0000	959	4378	0.0109525	91.3034					999_230	1.0000	959	4378	0.0109525
		1848_172	1.0000	-0.0492	0.3252	0.2077	No		No		1.0000	-0.0270	No		0.0324	0.4931					2381_137	No	1.0000	No	No	No	No	No			2381_137				718_146	1.0000	960	4378	0.0109639	91.2083					1009_129	1.0000	960	4378	0.0109639
		1848_194	No		No		No		No		No		No		No						2381_189	No	No	No	No	No	No	1.0000			2381_189				741_95	1.0000	961	4378	0.0109753	91.1134					1009_154	1.0000	961	4378	0.0109753
		1850_184	No		0.0213	1.0000	0.0036	0.7143	No		0.0010	0.8400	0.0000	1.0000	0.0034	0.3283					2382_110	No	No	1.0000	No	No	No	No			2382_110				741_100	1.0000	962	4378	0.0109868	91.0187					1009_206	1.0000	962	4378	0.0109868
		1850_217	No		No		No		No		0.0204	1.0000	No		No						2390_97	1.0000	1.0000	0.6297	No	0.3304	1.0000	1.0000			2390_97				748_12	1.0000	963	4378	0.0109982	90.9242					1010_59	1.0000	963	4378	0.0109982
		1850_232	No		No		No		0.0435	1.0000	No		No		No						2390_126	0.2156	1.0000	0.4390	0.5374	0.4219	0.6723	0.5260			2390_126				750_73	1.0000	964	4378	0.0110096	90.8299					1010_64	1.0000	964	4378	0.0110096
		1855_53	1.0000	-0.1034	0.5631	0.1765	No		No		1.0000	-0.1000	1.0000	-0.0667	0.4374	0.0727					2395_23	1.0000	1.0000	0.1081	1.0000	1.0000	No	1.0000			2395_23				769_92	1.0000	965	4378	0.011021	90.7358					1010_66	1.0000	965	4378	0.011021
		1855_73	No		No		No		No		No		No		1.0000	-0.0303					2395_195	1.0000	No	No	No	No	No	No			2395_195				776_37	1.0000	966	4378	0.0110324	90.6418					1011_38	1.0000	966	4378	0.0110324
		1860_33	No		No		No		1.0000	-0.0400	No		1.0000	-0.0256	No						2397_91	1.0000	1.0000	No	No	No	No	1.0000			2397_91				784_61	1.0000	967	4378	0.0110439	90.5481					1011_157	1.0000	967	4378	0.0110439
		1860_101	No		No		0.0181	1.0000	No		No		No		No						2397_156	1.0000	1.0000	1.0000	No	0.2819	0.3844	1.0000			2397_156				784_196	1.0000	968	4378	0.0110553	90.4545					1011_175	1.0000	968	4378	0.0110553
		1860_113	No		1.0000	-0.0357	No		No		No		No		0.0334	0.4929					2406_177	No	No	No	1.0000	No	No	1.0000			2406_177				789_40	1.0000	969	4378	0.0110667	90.3612					1021_218	1.0000	969	4378	0.0110667
		1860_193	1.0000	-0.0164	No		No		No		No		No		No						2410_60	1.0000	1.0000	1.0000	1.0000	0.6105	0.5555	0.2010			2410_60				795_228	1.0000	970	4378	0.0110781	90.268					1023_48	1.0000	970	4378	0.0110781
		1872_73	1.0000	-0.0164	1.0000	-0.0370	0.3695	0.2321	1.0000	-0.1579	1.0000	-0.0286	0.1289	0.3968	0.0041	0.3210					2410_113	1.0000	1.0000	0.5496	1.0000	0.6324	0.5554	0.0567			2410_113				795_230	1.0000	971	4378	0.0110895	90.1751					1036_68	1.0000	971	4378	0.0110895
		1873_179	1.0000	-0.0182	No		No		No		No		No		No						2410_178	No	No	No	No	No	No	0.1008			2410_178				804_182	1.0000	972	4378	0.011101	90.0823					1039_104	1.0000	972	4378	0.011101
		1878_94	1.0000	-0.0943	0.5513	-0.2083	0.3817	0.1758	1.0000	-0.1111	1.0000	-0.1053	0.1790	0.3226	0.5477	-0.0780					2411_29	No	No	No	No	1.0000	1.0000	0.0531			2411_29				809_134	1.0000	973	4378	0.0111124	89.9897					1066_112	1.0000	973	4378	0.0111124
		1878_166	No		No		No		No		0.0232	1.0000	1.0000	-0.0244	1.0000	-0.0225					2411_116	1.0000	No	No	No	No	No	No			2411_116				823_226	1.0000	974	4378	0.0111238	89.8973					1066_157	1.0000	974	4378	0.0111238
		1878_207	1.0000	-0.0175	No		1.0000	-0.0612	1.0000	-0.1579	1.0000	-0.0244	1.0000	-0.0244	0.2273	0.1594					2416_6	No	No	No	No	No	No	1.0000			2416_6				842_200	1.0000	975	4378	0.0111352	89.8051					1072_9	1.0000	975	4378	0.0111352
		1880_79	No		1.0000	-0.0741	No		No		1.0000	-0.0638	No		1.0000	-0.0215					2416_57	No	No	No	No	No	No	No			2416_57				850_67	1.0000	976	4378	0.0111466	89.7131					1072_80	1.0000	976	4378	0.0111466
		1886_42	No		1.0000	-0.0175	No		No		No		No		0.0796	0.3160					2416_186	No	No	No	No	No	No	0.3068			2416_186				854_192	1.0000	977	4378	0.0111581	89.6213					1072_163	1.0000	977	4378	0.0111581
		1886_56	No		1.0000	-0.0175	No		No		No		No		No						2417_77	No	No	No	0.2178	No	1.0000	0.3180			2417_77				858_202	1.0000	978	4378	0.0111695	89.5297					1090_159	1.0000	978	4378	0.0111695
		1886_108	1.0000	0.0299	0.6376	-0.1768	0.0545	0.6582	No		1.0000	0.0789	1.0000	-0.0667	0.6247	0.0613					2417_212	1.0000	No	No	No	No	No	1.0000			2417_212				858_214	1.0000	979	4378	0.0111809	89.4382					1093_174	1.0000	979	4378	0.0111809
		1887_145	0.0914	0.4797	No		0.1764	0.3571	1.0000	-0.0400	No		No		1.0000	-0.0568					2419_35	1.0000	1.0000	No	No	No	No	No			2419_35				862_56	1.0000	980	4378	0.0111923	89.3469					1098_62	1.0000	980	4378	0.0111923
		1887_146	No		1.0000	-0.0385	No		No		No		No		No						2421_225	1.0000	1.0000	0.4094	0.2387	0.3455	0.0981	0.2487			2421_225				902_87	1.0000	981	4378	0.0112037	89.2559					1099_8	1.0000	981	4378	0.0112037
		1896_229	No		No		No		No		1.0000	-0.0417	1.0000	-0.0233	1.0000	-0.0164					2426_145	No	No	1.0000	No	No	No	No			2426_145				902_114	1.0000	982	4378	0.0112152	89.165					1099_122	1.0000	982	4378	0.0112152
		1898_197	1.0000	-0.0164	1.0000	-0.0741	1.0000	-0.0400	No		0.3985	0.1844	1.0000	-0.0222	1.0000	-0.0440					2432_160	No	1.0000	No	No	No	No	1.0000			2432_160				903_13	1.0000	983	4378	0.0112266	89.0743					1131_56	1.0000	983	4378	0.0112266
		1906_30	0.0492	0.6591	1.0000	-0.0545	No		No		1.0000	-0.0638	1.0000	-0.0435	0.2638	0.1367					2441_130	No	No	0.3581	0.3066	1.0000	0.1262	0.5909			2441_130				904_19	1.0000	984	4378	0.011238	88.9837					1133_139	1.0000	984	4378	0.011238
		1906_113	No		No		No		No		No		No		No						2441_197	No	No	No	No	No	No	1.0000			2441_197				908_175	1.0000	985	4378	0.0112494	88.8934					1136_194	1.0000	985	4378	0.0112494
		1913_33	No		No		No		No		No		No		No						2449_7	No	No	1.0000	No	No	No	1.0000			2449_7				919_150	1.0000	986	4378	0.0112608	88.8032					1136_195	1.0000	986	4378	0.0112608
		1913_221	No		No		1.0000	-0.0870	1.0000	-0.2381	1.0000	-0.0435	1.0000	-0.0500	0.2616	0.1372					2449_134	No	No	No	1.0000	1.0000	No	0.3090			2449_134				919_160	1.0000	987	4378	0.0112723	88.7133					1153_28	1.0000	987	4378	0.0112723
		1915_39	1.0000	0.0279	0.1787	0.3226	0.3910	-0.2544	0.0260	0.6709	0.1041	0.3377	0.2414	0.2581	0.1371	0.1598					2456_167	1.0000	1.0000	1.0000	0.1201	1.0000	0.4841	0.1486			2456_167				926_26	1.0000	988	4378	0.0112837	88.6235					1159_131	1.0000	988	4378	0.0112837
		1915_139	0.3810	0.1616	1.0000	-0.0952	No		No		No		No		1.0000	-0.0508					2464_37	No	No	No	No	No	No	No			2464_37				949_81	1.0000	989	4378	0.0112951	88.5339					1159_236	1.0000	989	4378	0.0112951
		1915_141	0.2619	0.2000	1.0000	-0.0952	No		No		1.0000	-0.0870	0.2056	0.3491	0.1538	0.1645					2464_104	No	No	1.0000	No	No	1.0000	1.0000			2464_104				954_25	1.0000	990	4378	0.0113065	88.4444					1161_170	1.0000	990	4378	0.0113065
		1916_163	No		No		No		No		0.1948	0.3151	No		1.0000	-0.0227					2464_208	No	No	No	No	No	No	1.0000			2464_208				956_236	1.0000	991	4378	0.011318	88.3552					1161_200	1.0000	991	4378	0.011318
		1917_32	1.0000	-0.0492	No		No		No		No		No		No						2464_225	1.0000	1.0000	No	No	1.0000	No	1.0000			2464_225				956_237	1.0000	992	4378	0.0113294	88.2661					1162_57	1.0000	992	4378	0.0113294
		1917_35	No		No		1.0000	-0.0196	No		No		No		No						2466_233	0.3913	1.0000	1.0000	1.0000	1.0000	1.0000	1.0000			2466_233				956_238	1.0000	993	4378	0.0113408	88.1772					1162_202	1.0000	993	4378	0.0113408
		1921_14	No		No		No		No		1.0000	-0.0435	1.0000	-0.0270	0.0789	0.3162					2486_178	No	No	No	No	No	No	No			2486_178				956_239	1.0000	994	4378	0.0113522	88.0885					1177_82	1.0000	994	4378	0.0113522
		1923_200	No		No		No		No		No		1.0000	-0.0698	0.0059	0.4819					2486_223	No	No	0.2059	No	No	1.0000	0.3096			2486_223				973_231	1.0000	995	4378	0.0113636	88					1184_173	1.0000	995	4378	0.0113636
		1925_189	1.0000	-0.0270	0.1548	0.2955	No		No		1.0000	-0.0204	1.0000	-0.0222	1.0000	-0.0444					2490_109	1.0000	1.0000	1.0000	No	No	No	1.0000			2490_109				974_225	1.0000	996	4378	0.0113751	87.9116					1184_201	1.0000	996	4378	0.0113751
		1926_183	1.0000	-0.0667	0.2666	0.2676	1.0000	0.0061	0.2894	0.3529	0.6627	-0.1706	0.6816	-0.1053	0.8240	0.0247					2494_12	0.0641	0.3365	No	1.0000	1.0000	1.0000	1.0000			2494_12				981_90	1.0000	997	4378	0.0113865	87.8235					1187_205	1.0000	997	4378	0.0113865
		1928_25	No		No		No		No		No		No		No						2494_153	No	No	1.0000	No	No	No	No			2494_153				990_105	1.0000	998	4378	0.0113979	87.7355					1202_211	1.0000	998	4378	0.0113979
		1928_105	No		No		No		No		No		No		No						2494_154	No	No	1.0000	No	No	No	No			2494_154				991_86	1.0000	999	4378	0.0114093	87.6476					1213_64	1.0000	999	4378	0.0114093
		1931_193	0.2423	0.2876	1.0000	0.0357	No		0.0435	1.0000	0.6757	0.1506	0.3988	0.1844	0.0000	0.5544					2495_174	No	1.0000	No	No	No	No	1.0000			2495_174				991_103	1.0000	1000	4378	0.0114207	87.56					1213_161	1.0000	1000	4378	0.0114207
		1932_50	No		No		No		No		No		0.0638	0.6567	No						2498_133	No	No	No	No	No	No	No			2498_133				992_82	1.0000	1001	4378	0.0114322	87.4725					1228_55	1.0000	1001	4378	0.0114322
		1933_44	0.0117	0.5215	No		0.1976	0.3514	0.5051	-0.3684	0.2861	0.2911	0.5509	-0.2105	0.0031	0.3694					2498_163	No	No	No	1.0000	No	No	No			2498_163				993_45	1.0000	1002	4378	0.0114436	87.3852					1242_68	1.0000	1002	4378	0.0114436
		1933_56	0.0493	0.6591	No		No		No		No		No		No						2498_172	No	No	No	1.0000	No	No	No			2498_172				994_213	1.0000	1003	4378	0.011455	87.2981					1242_182	1.0000	1003	4378	0.011455
		1933_59	No		No		No		No		1.0000	-0.0213	No		0.0003	0.6515					2508_156	No	No	No	No	No	No	No			2508_156				999_230	1.0000	1004	4378	0.0114664	87.2112					1280_128	1.0000	1004	4378	0.0114664
		1933_180	No		No		0.0192	0.6336	1.0000	-0.0400	No		No		0.0001	0.6448					2511_54	1.0000	0.2382	No	No	0.5446	0.1212	1.0000			2511_54				1009_129	1.0000	1005	4378	0.0114778	87.1244					1288_89	1.0000	1005	4378	0.0114778
		1933_229	No		No		No		No		No		No		0.0037	0.5571					2511_59	1.0000	0.2385	No	No	0.5582	0.1214	1.0000			2511_59				1009_206	1.0000	1006	4378	0.0114893	87.0378					1288_112	1.0000	1006	4378	0.0114893
		1934_62	No		No		No		No		No		No		1.0000	-0.0162					2511_63	No	No	1.0000	No	1.0000	No	1.0000			2511_63				1021_218	1.0000	1007	4378	0.0115007	86.9513					1288_188	1.0000	1007	4378	0.0115007
		1934_172	No		No		1.0000	-0.0588	No		No		No		No						2511_108	No	No	1.0000	1.0000	No	No	1.0000			2511_108				1036_68	1.0000	1008	4378	0.0115121	86.8651					1293_128	1.0000	1008	4378	0.0115121
		1936_92	1.0000	-0.0492	1.0000	-0.0204	1.0000	-0.0385	No		0.1900	0.3534	No		1.0000	-0.0273					2511_131	No	No	1.0000	No	1.0000	No	1.0000			2511_131				1043_58	1.0000	1009	4378	0.0115235	86.779					1293_134	1.0000	1009	4378	0.0115235
		1936_121	No		No		No		No		1.0000	-0.0417	No		1.0000	-0.0108					2519_7	No	No	1.0000	No	No	No	1.0000			2519_7				1047_85	1.0000	1010	4378	0.0115349	86.6931					1293_186	1.0000	1010	4378	0.0115349
		1936_135	No		No		No		1.0000	-0.0400	No		No		No						2519_53	No	No	No	No	No	1.0000	1.0000			2519_53				1063_146	1.0000	1011	4378	0.0115464	86.6073					1345_116	1.0000	1011	4378	0.0115464
		1938_189	No		No		1.0000	-0.0588	No		No		No		1.0000	-0.0160					2519_192	1.0000	1.0000	1.0000	1.0000	1.0000	1.0000	1.0000			2519_192				1065_91	1.0000	1012	4378	0.0115578	86.5217					1355_149	1.0000	1012	4378	0.0115578
		1947_64	0.5577	-0.1915	0.2249	0.2368	0.5508	-0.2105	No		0.3232	0.2500	0.5012	0.1210	0.1198	0.1772					2527_147	No	No	1.0000	1.0000	No	No	1.0000			2527_147				1065_160	1.0000	1013	4378	0.0115692	86.4363					1364_39	1.0000	1013	4378	0.0115692
		1951_23	0.1977	0.3514	1.0000	-0.1373	1.0000	-0.1250	1.0000	-0.0526	0.1900	0.3534	1.0000	-0.0222	0.0931	0.2095					2528_43	No	No	No	No	No	No	No			2528_43				1066_112	1.0000	1014	4378	0.0115806	86.3511					1364_42	1.0000	1014	4378	0.0115806
		1951_74	No		No		No		No		No		No		No						2528_81	No	No	1.0000	No	No	1.0000	1.0000			2528_81				1066_157	1.0000	1015	4378	0.0115921	86.266					1364_205	1.0000	1015	4378	0.0115921
		1951_118	No		No		1.0000	-0.0189	No		No		No		1.0000	-0.0053					2530_230	No	No	0.0811	1.0000	No	0.0730	No			2530_230				1072_9	1.0000	1016	4378	0.0116035	86.1811					1364_219	1.0000	1016	4378	0.0116035
		1951_128	0.3997	0.2143	0.2921	-0.2055	1.0000	-0.0658	0.4928	0.3514	0.2271	0.2987	0.4193	0.2079	0.3012	0.1163					2532_80	1.0000	No	No	No	No	No	1.0000			2532_80				1098_62	1.0000	1017	4378	0.0116149	86.0964					1365_33	1.0000	1017	4378	0.0116149
		1957_144	1.0000	-0.0023	1.0000	-0.0509	0.6771	-0.1468	1.0000	0.0000	0.2542	0.2492	1.0000	-0.0794	0.5290	0.0799					2532_95	1.0000	1.0000	No	No	1.0000	0.1260	1.0000			2532_95				1099_122	1.0000	1018	4378	0.0116263	86.0118					1379_32	1.0000	1018	4378	0.0116263
		1961_72	No		1.0000	-0.0182	No		No		No		No		1.0000	-0.0055					2532_113	1.0000	1.0000	1.0000	1.0000	1.0000	0.6354	1.0000			2532_113				1104_114	1.0000	1019	4378	0.0116377	85.9274					1382_15	1.0000	1019	4378	0.0116377
		1961_81	No		1.0000	-0.0182	No		No		No		No		1.0000	-0.0055					2532_218	No	1.0000	No	No	No	No	No			2532_218				1131_56	1.0000	1020	4378	0.0116492	85.8431					1388_166	1.0000	1020	4378	0.0116492
		1965_140	0.4502	-0.1847	0.6787	-0.1105	0.4211	0.1864	0.0332	0.6620	0.6310	-0.1538	0.6422	-0.1881	0.2091	-0.1409					2533_233	No	No	No	No	No	No	No			2533_233				1131_208	1.0000	1021	4378	0.0116606	85.7591					1394_235	1.0000	1021	4378	0.0116606
		1966_109	No		No		No		No		No		No		1.0000	-0.0162					2536_131	No	No	No	No	No	1.0000	1.0000			2536_131				1133_129	1.0000	1022	4378	0.011672	85.6751					1396_40	1.0000	1022	4378	0.011672
		1976_31	0.0618	0.3668	0.0833	0.4081	0.2924	0.2941	0.2384	0.4091	0.0001	0.7685	0.0032	0.6471	0.0000	0.5376					2537_198	No	No	1.0000	No	No	No	No			2537_198				1134_212	1.0000	1023	4378	0.0116834	85.5914					1406_184	1.0000	1023	4378	0.0116834
		1981_26	No		1.0000	-0.0175	No		No		1.0000	-0.0667	No		0.1547	0.2194					2543_74	1.0000	1.0000	No	No	1.0000	No	0.3270			2543_74				1136_194	1.0000	1024	4378	0.0116948	85.5078					1416_36	1.0000	1024	4378	0.0116948
		1981_58	No		No		No		No		No		No		0.0047	0.4228					2543_140	No	No	No	No	No	1.0000	1.0000			2543_140				1136_195	1.0000	1025	4378	0.0117063	85.4244					1417_239	1.0000	1025	4378	0.0117063
		1981_122	0.4690	0.1631	0.4176	0.2104	0.0545	0.6582	No		1.0000	-0.0073	0.0130	0.6034	0.0000	0.6379					2546_21	1.0000	No	No	No	No	No	1.0000			2546_21				1144_161	1.0000	1026	4378	0.0117177	85.3411					1428_231	1.0000	1026	4378	0.0117177
		1981_134	1.0000	0.0446	0.4486	0.1553	0.0182	1.0000	No		1.0000	-0.0073	0.0131	0.6034	0.0000	0.6667					2550_236	No	No	No	No	No	0.0637	0.0543			2550_236				1145_15	1.0000	1027	4378	0.0117291	85.258					1430_21	1.0000	1027	4378	0.0117291
		1983_152	0.1460	-0.3171	0.5511	-0.2083	0.0644	-0.3846	0.4387	0.2683	0.6244	-0.1852	1.0000	-0.1176	0.0664	-0.1948					2554_36	No	No	No	No	No	No	No			2554_36				1153_28	1.0000	1028	4378	0.0117405	85.1751					1430_150	1.0000	1028	4378	0.0117405
		1984_64	No		1.0000	-0.0357	0.1573	0.3165	1.0000	-0.1111	0.1166	0.4737	0.1438	0.3514	0.0002	0.3973					2559_231	No	No	No	No	No	0.1376	No			2559_231				1153_197	1.0000	1029	4378	0.0117519	85.0923					1433_140	1.0000	1029	4378	0.0117519
		1984_218	0.1904	0.3534	0.5627	-0.1837	0.2029	0.2569	0.5391	-0.2973	0.0590	0.6575	0.1438	0.3514	0.0016	0.3549					2563_65	1.0000	0.2406	No	No	No	No	1.0000			2563_65				1161_170	1.0000	1030	4378	0.0117634	85.0097					1454_152	1.0000	1030	4378	0.0117634
		1985_231	No		No		No		No		No		1.0000	-0.0233	1.0000	-0.0162					2566_193	1.0000	1.0000	No	No	1.0000	1.0000	1.0000			2566_193				1162_15	1.0000	1031	4378	0.0117748	84.9273					1461_146	1.0000	1031	4378	0.0117748
		1986_38	1.0000	-0.0175	No		No		No		No		No		1.0000	-0.0061					2571_214	1.0000	1.0000	1.0000	No	1.0000	1.0000	0.2637			2571_214				1162_57	1.0000	1032	4378	0.0117862	84.845					1473_98	1.0000	1032	4378	0.0117862
		1992_33	No		No		No		No		1.0000	-0.0204	1.0000	-0.0222	1.0000	-0.0217					2572_189	No	No	No	No	1.0000	No	No			2572_189				1171_102	1.0000	1033	4378	0.0117976	84.7628					1485_189	1.0000	1033	4378	0.0117976
		1992_90	No		No		No		No		No		No		No						2573_115	1.0000	1.0000	1.0000	1.0000	0.0604	0.0712	0.1729			2573_115				1172_26	1.0000	1034	4378	0.011809	84.6809					1504_136	1.0000	1034	4378	0.011809
		1992_206	1.0000	-0.0189	No		No		No		No		No		No						2576_25	1.0000	1.0000	1.0000	No	No	1.0000	1.0000			2576_25				1172_43	1.0000	1035	4378	0.0118205	84.599					1505_108	1.0000	1035	4378	0.0118205
		1996_34	No		No		No		No		No		No		No						2585_98	No	No	No	No	No	1.0000	No			2585_98				1177_82	1.0000	1036	4378	0.0118319	84.5174					1513_214	1.0000	1036	4378	0.0118319
		1996_182	No		No		1.0000	-0.0638	1.0000	-0.0435	No		No		1.0000	-0.0682					2589_192	1.0000	No	No	1.0000	1.0000	No	1.0000			2589_192				1177_173	1.0000	1037	4378	0.0118433	84.4359					1514_85	1.0000	1037	4378	0.0118433
		2011_21	No		No		No		No		No		1.0000	-0.0233	1.0000	-0.0391					2590_57	No	No	No	1.0000	No	No	No			2590_57				1177_224	1.0000	1038	4378	0.0118547	84.3545					1516_48	1.0000	1038	4378	0.0118547
		2011_80	1.0000	-0.0714	1.0000	-0.0980	No		No		1.0000	-0.0222	1.0000	-0.0233	0.2667	0.1362					2590_93	1.0000	1.0000	1.0000	No	No	No	1.0000			2590_93				1177_230	1.0000	1039	4378	0.0118661	84.2733					1521_109	1.0000	1039	4378	0.0118661
		2011_232	1.0000	-0.0169	No		1.0000	-0.0213	No		No		No		1.0000	-0.0220					2590_160	No	No	No	No	1.0000	No	1.0000			2590_160				1182_201	1.0000	1040	4378	0.0118776	84.1923					1523_6	1.0000	1040	4378	0.0118776
		2016_48	No		No		No		No		No		No		No						2590_188	No	No	No	No	No	No	No			2590_188				1192_126	1.0000	1041	4378	0.011889	84.1114					1523_45	1.0000	1041	4378	0.011889
		2021_108	No		No		No		No		No		No		1.0000	-0.0123					2590_206	1.0000	1.0000	No	No	No	No	1.0000			2590_206				1202_211	1.0000	1042	4378	0.0119004	84.0307					1523_72	1.0000	1042	4378	0.0119004
		2022_30	No		No		1.0000	-0.0222	1.0000	-0.0833	No		0.2056	0.3491	0.2319	0.1584					2593_38	1.0000	1.0000	No	No	No	1.0000	1.0000			2593_38				1203_119	1.0000	1043	4378	0.0119118	83.9501					1523_81	1.0000	1043	4378	0.0119118
		2022_97	No		No		1.0000	-0.0213	No		0.0196	1.0000	No		1.0000	-0.0114					2594_61	No	No	0.0546	No	1.0000	0.2347	1.0000			2594_61				1213_9	1.0000	1044	4378	0.0119233	83.8697					1523_147	1.0000	1044	4378	0.0119233
		2022_187	No		No		1.0000	-0.0698	1.0000	-0.0833	No		0.2054	0.3491	0.2775	0.1341					2596_102	No	1.0000	1.0000	No	No	No	1.0000			2596_102				1213_10	1.0000	1045	4378	0.0119347	83.7895					1537_130	1.0000	1045	4378	0.0119347
		2022_189	No		1.0000	-0.0189	1.0000	-0.0952	0.5229	0.1724	1.0000	-0.0417	0.3986	0.1844	0.1688	0.1601					2596_119	0.1548	1.0000	No	1.0000	0.5448	1.0000	0.4141			2596_119				1213_161	1.0000	1046	4378	0.0119461	83.7094					1550_30	1.0000	1046	4378	0.0119461
		2022_219	0.1932	0.2506	0.4549	0.1642	1.0000	-0.0952	0.2176	0.4468	0.6527	0.1166	1.0000	0.0000	0.2939	0.1352					2596_157	No	No	1.0000	No	No	No	1.0000			2596_157				1227_95	1.0000	1047	4378	0.0119575	83.6294					1554_91	1.0000	1047	4378	0.0119575
		2026_54	0.1548	0.2955	0.3580	0.1975	1.0000	-0.0811	1.0000	-0.1579	0.0308	0.5106	0.0250	0.6283	0.0029	0.3707					2599_164	0.0976	No	No	No	No	No	1.0000			2599_164				1228_148	1.0000	1048	4378	0.0119689	83.5496					1557_127	1.0000	1048	4378	0.0119689
		2027_27	No		No		No		No		1.0000	-0.0435	No		1.0000	-0.0227					2600_205	No	1.0000	0.0807	1.0000	1.0000	1.0000	0.4195			2600_205				1228_208	1.0000	1049	4378	0.0119804	83.47					1561_112	1.0000	1049	4378	0.0119804
		2027_56	0.1482	-0.3043	0.6955	0.0847	0.0718	0.3702	0.5129	-0.3000	0.1436	0.3514	1.0000	0.0000	0.0028	0.3431					2602_50	No	1.0000	No	No	1.0000	1.0000	1.0000			2602_50				1258_15	1.0000	1050	4378	0.0119918	83.3905					1563_17	1.0000	1050	4378	0.0119918
		2033_144	1.0000	-0.0323	1.0000	-0.0175	0.1134	0.3541	No		No		1.0000	-0.0222	1.0000	-0.0455					2602_229	0.7316	0.7232	0.1427	0.1002	0.4024	0.6698	0.6803			2602_229				1268_89	1.0000	1051	4378	0.0120032	83.3111					1563_237	1.0000	1051	4378	0.0120032
		2033_146	1.0000	-0.0323	1.0000	-0.0175	0.1130	0.3541	No		No		1.0000	-0.0222	1.0000	-0.0455					2612_26	No	No	1.0000	1.0000	No	No	0.0843			2612_26				1272_12	1.0000	1052	4378	0.0120146	83.2319					1565_19	1.0000	1052	4378	0.0120146
		2033_183	1.0000	-0.0690	0.1651	0.3603	No		No		No		No		0.0799	0.3160					2617_114	No	No	No	No	No	1.0000	1.0000			2617_114				1275_61	1.0000	1053	4378	0.012026	83.1529					1575_46	1.0000	1053	4378	0.012026
		2033_191	1.0000	-0.0323	1.0000	-0.0175	No		No		No		No		No						2620_148	1.0000	No	No	No	No	No	1.0000			2620_148				1280_128	1.0000	1054	4378	0.0120375	83.074					1581_46	1.0000	1054	4378	0.0120375
		2038_151	No		No		No		No		0.0588	0.6575	1.0000	-0.0667	1.0000	-0.0270					2620_192	1.0000	1.0000	1.0000	No	1.0000	0.1321	1.0000			2620_192				1287_139	1.0000	1055	4378	0.0120489	82.9953					1586_19	1.0000	1055	4378	0.0120489
		2041_190	No		No		1.0000	-0.0435	1.0000	-0.0476	No		No		1.0000	-0.0164					2620_201	1.0000	1.0000	No	No	1.0000	No	No			2620_201				1288_188	1.0000	1056	4378	0.0120603	82.9167					1590_153	1.0000	1056	4378	0.0120603
		2042_110	No		0.0770	0.4253	No		No		0.0305	0.6238	0.4302	0.1732	0.1145	0.1840					2627_120	No	No	1.0000	1.0000	No	No	1.0000			2627_120				1306_100	1.0000	1057	4378	0.0120717	82.8382					1590_205	1.0000	1057	4378	0.0120717
		2042_151	No		No		No		No		No		No		0.2641	0.1367					2627_123	No	No	No	No	No	No	1.0000			2627_123				1325_7	1.0000	1058	4378	0.0120831	82.7599					1593_51	1.0000	1058	4378	0.0120831
		2051_61	0.0930	0.3644	0.3492	0.1980	0.6398	0.0847	1.0000	-0.1429	0.1264	0.4713	0.2982	0.2581	0.7645	0.0355					2627_215	No	No	No	No	No	No	No			2627_215				1331_81	1.0000	1059	4378	0.0120946	82.6818					1604_143	1.0000	1059	4378	0.0120946
		2051_211	1.0000	-0.0169	No		No		No		No		No		No						2627_230	No	No	1.0000	0.2350	No	No	No			2627_230				1345_116	1.0000	1060	4378	0.012106	82.6038					1604_149	1.0000	1060	4378	0.012106
		2066_43	No		No		No		No		No		No		No						2627_237	No	No	No	No	No	No	No			2627_237				1365_33	1.0000	1061	4378	0.0121174	82.5259					1615_204	1.0000	1061	4378	0.0121174
		2066_85	No		No		No		No		No		No		No						2627_238	No	No	No	No	No	No	No			2627_238				1367_144	1.0000	1062	4378	0.0121288	82.4482					1620_124	1.0000	1062	4378	0.0121288
		2066_160	No		No		No		No		No		No		No						2627_239	No	No	No	No	No	No	No			2627_239				1378_29	1.0000	1063	4378	0.0121402	82.3706					1625_228	1.0000	1063	4378	0.0121402
		2067_163	No		No		1.0000	-0.0204	No		No		No		1.0000	-0.0054					2632_155	No	No	1.0000	No	No	No	No			2632_155				1379_32	1.0000	1064	4378	0.0121517	82.2932					1632_14	1.0000	1064	4378	0.0121517
		2067_211	0.4667	0.1146	1.0000	0.0442	0.3706	0.1935	1.0000	-0.1304	0.3376	-0.2938	1.0000	0.0977	1.0000	-0.0254					2632_189	No	No	No	No	No	No	1.0000			2632_189				1379_138	1.0000	1065	4378	0.0121631	82.216					1632_164	1.0000	1065	4378	0.0121631
		2069_10	1.0000	-0.0385	1.0000	-0.0385	1.0000	-0.0222	No		No		No		0.5321	0.0422					2633_84	No	1.0000	No	No	No	No	1.0000			2633_84				1382_15	1.0000	1066	4378	0.0121745	82.1388					1634_127	1.0000	1066	4378	0.0121745
		2075_58	No		No		1.0000	-0.0417	No		No		No		1.0000	-0.0220					2633_106	No	No	1.0000	No	No	1.0000	1.0000			2633_106				1388_166	1.0000	1067	4378	0.0121859	82.0619					1634_146	1.0000	1067	4378	0.0121859
[truncated: 3,311 more rows]
[truncated: 46 more columns]

## Sheet: Page 4 (4378loc_252fish)
loci names
3_136
4_16
4_67
4_116
4_120
7_15
7_180
14_17
14_19
14_27
14_138
20_175
20_199
20_228
20_229
22_197
24_37
24_46
24_190
36_30
36_71
36_191
37_156
[truncated: 4,614 more rows]
[truncated: 4,379 more columns]

## Sheet: Page 5 (4373loc_252fish)
loci names
[truncated: 4,632 more rows]
[truncated: 4,374 more columns]

[truncated: 1 more sheets: F-statistics_4378loc]
