# Supplementary material for: Hierarchical genetic structure in an evolving species complex: Insights from genome wide ddRAD data in Sebastes mentella
Source: PLoS One. 2021 May 27;16(5):e0251976. doi: 10.1371/journal.pone.0251976 (PMC8158871; doi:10.1371/journal.pone.0251976)
Supplement: S3 File — Total 4,277 SNPs were found suitable for the downstream analyses. For 1 SNP per RAD tag, 1,943 neutral and 97 outlier loci were selected in the final panels. (ZIP) [file pone.0251976.s003.zip]

Archive with 1 entries (1 files):
- suppl3/Suppl.3_ (Stats_4373SNPs).xlsx
