# Supplementary material for: Hierarchical genetic structure in an evolving species complex: Insights from genome wide ddRAD data in Sebastes mentella
Source: PLoS One. 2021 May 27;16(5):e0251976. doi: 10.1371/journal.pone.0251976 (PMC8158871; doi:10.1371/journal.pone.0251976)
Supplement: S3 File — Total 4,277 SNPs were found suitable for the downstream analyses. For 1 SNP per RAD tag, 1,943 neutral and 97 outlier loci were selected in the final panels. (ZIP) [file pone.0251976.s003.zip › suppl3/Suppl.3_ (Stats_4373SNPs).xlsx]

## Sheet: Page 1 (4373loc)
loci names
3_136
4_16
4_67
4_116
4_120
7_15
7_180
14_17
14_19
14_27
14_138
20_175
20_199
20_228
20_229
22_197
24_37
24_46
24_190
36_30
36_71
36_191
37_156
44_60
49_70
49_169
49_184
54_18
54_96
61_230
65_59
65_119
69_69
69_70
69_185
70_88
70_139
72_105
72_119
72_126
72_198
72_231
75_76
75_91
82_56
82_203
92_102
92_135
93_86
98_52
98_96
98_143
99_62
99_108
99_122
101_6
102_81
104_168
120_34
124_80
126_142
127_56
141_221
142_19
142_92
142_95
142_168
142_237
143_107
143_202
155_101
160_68
160_115
160_163
160_189
164_10
164_12
175_78
175_106
175_176
176_77
176_110
176_126
176_144
176_212
176_217
177_15
177_41
182_13
182_23
182_214
182_239
187_106
187_157
188_111
188_177
188_186
188_214
189_79
189_124
199_93
199_173
199_220
199_224
208_51
208_63
208_122
213_72
213_197
214_26
214_41
214_50
215_94
215_239
224_145
235_9
235_137
235_223
235_233
238_69
238_74
238_82
238_129
238_170
238_237
240_183
240_207
240_230
252_40
257_102
257_123
257_146
260_91
269_221
275_229
276_104
276_143
278_73
291_32
291_68
292_168
306_36
306_214
308_70
308_77
316_165
316_197
328_7
334_15
334_157
338_118
338_188
339_139
339_208
340_211
345_180
346_219
347_113
350_84
350_175
358_27
358_147
358_156
358_174
358_194
358_225
366_114
372_207
376_154
378_52
379_15
383_28
383_153
383_165
391_72
392_7
392_154
392_156
393_49
393_57
393_98
393_100
397_13
397_26
397_27
397_101
397_217
408_11
408_48
415_110
417_93
417_160
417_166
417_173
418_100
422_6
422_68
422_149
422_184
423_141
432_44
432_109
432_159
434_177
436_60
436_206
439_41
440_17
440_35
440_65
440_128
441_92
446_188
452_100
455_6
455_107
455_222
460_106
460_134
460_199
461_75
462_59
462_93
462_156
470_55
473_22
474_193
478_182
478_216
479_16
479_117
479_210
481_212
484_42
484_103
484_122
486_41
486_48
489_211
492_116
492_164
492_185
496_152
497_29
499_162
499_185
501_121
502_35
502_100
502_117
503_85
503_119
505_46
505_157
511_194
512_90
512_202
514_88
514_140
514_144
514_208
516_36
519_33
521_56
521_91
523_148
523_163
523_182
525_238
526_177
538_47
538_229
545_147
545_164
551_109
563_24
563_35
563_123
567_144
568_30
568_115
568_139
568_204
568_224
571_7
571_48
571_129
571_234
582_95
583_13
583_37
583_121
588_95
592_89
592_143
596_186
603_182
604_71
604_88
604_110
604_121
604_138
604_194
605_156
609_74
609_155
609_167
625_85
625_135
626_78
639_40
639_204
640_73
640_181
646_142
646_169
651_174
651_187
652_108
652_174
652_175
670_103
670_107
670_111
670_128
672_118
675_207
676_73
677_27
677_135
677_234
681_132
681_164
687_95
687_165
687_237
691_41
691_107
691_138
691_183
691_218
693_18
694_13
697_64
706_174
706_207
708_27
708_67
708_116
709_115
710_74
710_146
718_24
718_40
718_146
718_184
719_178
729_38
734_112
734_150
735_225
737_184
741_95
741_100
741_133
741_138
741_165
748_12
748_27
749_30
749_81
749_108
750_73
758_7
767_214
768_59
769_92
776_37
776_113
777_157
779_181
781_74
784_16
784_61
784_177
784_196
789_19
789_40
789_90
794_101
795_223
795_228
795_230
795_239
803_53
804_182
804_209
807_89
807_119
809_134
811_95
812_56
817_148
823_119
823_163
823_226
829_184
830_114
830_198
841_15
841_51
841_173
841_199
841_234
842_200
849_82
849_185
850_67
850_82
850_105
850_117
850_160
854_156
854_192
854_230
857_99
857_194
857_198
858_23
858_63
858_71
858_202
858_214
859_126
862_56
873_46
874_94
884_169
895_103
895_163
895_234
902_87
902_114
903_13
904_19
908_80
908_81
908_175
908_200
919_114
919_150
919_160
919_239
922_119
922_158
926_26
929_88
929_222
937_32
937_105
937_187
949_81
949_100
951_44
954_25
956_236
956_237
956_238
956_239
960_129
971_215
973_231
974_218
974_225
977_60
977_132
979_29
981_77
981_90
982_10
982_80
982_164
982_176
982_191
990_105
991_80
991_86
991_103
992_82
993_26
993_45
993_101
993_221
994_213
997_12
999_35
999_80
999_230
1001_141
1001_179
1009_96
1009_129
1009_154
1009_206
1010_59
1010_64
1010_66
1011_38
1011_157
1011_175
1012_229
1021_218
1023_48
1023_141
1023_157
1026_215
1036_68
1039_104
1043_19
1043_58
1047_85
1047_169
1050_62
1055_114
1056_54
1056_163
1056_223
1061_121
1063_146
1063_193
1064_91
1065_33
1065_91
1065_96
1065_113
1065_114
1065_160
1066_14
1066_112
1066_157
1070_88
1070_234
1072_9
1072_80
1072_163
1078_46
1090_159
1093_174
1098_62
1099_8
1099_122
1099_152
1104_70
1104_74
1104_114
1104_180
1104_209
1107_144
1107_166
1121_177
1131_5
1131_56
1131_208
1133_129
1133_139
1134_212
1136_154
1136_194
1136_195
1137_59
1142_147
1142_186
1144_161
1145_15
1145_138
1145_229
1153_17
1153_28
1153_189
1153_197
1159_131
1159_151
1159_236
1161_170
1161_177
1161_200
1162_14
1162_15
1162_57
1162_202
1169_143
1171_102
1171_239
1172_26
1172_43
1172_131
1174_109
1177_82
1177_173
1177_224
1177_230
1177_237
1182_201
1184_173
1184_201
1185_128
1187_205
1192_29
1192_126
1192_175
1192_199
1194_11
1194_22
1194_82
1194_190
1194_239
1195_7
1195_59
1195_151
1195_199
1200_34
1200_36
1202_211
1203_119
1203_152
1203_182
1212_208
1212_209
1213_9
1213_10
1213_16
1213_45
1213_64
1213_161
1227_95
1228_55
1228_148
1228_184
1228_208
1230_78
1230_212
1233_139
1236_131
1242_68
1242_162
1242_182
1245_62
1251_115
1258_15
1258_60
1268_13
1268_47
1268_89
1272_6
1272_12
1275_61
1275_170
1277_38
1277_104
1280_128
1280_156
1284_93
1284_132
1284_142
1285_45
1287_139
1287_231
1288_89
1288_112
1288_188
1290_187
1293_128
1293_134
1293_186
1303_168
1306_47
1306_100
1306_229
1325_7
1331_23
1331_81
1336_109
1345_116
1345_231
1348_21
1348_84
1350_25
1355_149
1355_194
1364_39
1364_42
1364_205
1364_219
1365_33
1367_144
1369_98
1369_214
1378_29
1378_91
1379_32
1379_92
1379_138
1382_15
1382_71
1388_25
1388_154
1388_166
1389_219
1389_227
1394_113
1394_121
1394_235
1396_40
1396_206
1402_133
1402_158
1402_187
1402_237
1406_184
1412_137
1412_152
1416_36
1417_79
1417_139
1417_239
1421_144
1425_27
1425_93
1425_113
1425_116
1425_239
1428_231
1430_21
1430_37
1430_150
1431_24
1431_25
1433_53
1433_140
1433_188
1448_11
1448_23
1448_94
1454_152
1454_219
1454_235
1461_69
1461_146
1466_215
1473_98
1473_109
1473_128
1473_239
1475_77
1475_89
1475_132
1476_207
1485_159
1485_189
1486_46
1486_186
1495_101
1500_5
1500_201
1504_117
1504_136
1505_43
1505_108
1513_144
1513_214
1514_85
1514_116
1514_164
1516_48
1521_109
1523_6
1523_45
1523_72
1523_81
1523_126
1523_147
1523_238
1529_118
1530_63
1530_199
1530_231
1533_8
1534_47
1534_104
1537_122
1537_130
1537_164
1537_217
1537_234
1542_214
1543_83
1547_68
1549_75
1550_30
1550_144
1550_224
1554_91
1557_127
1557_167
1561_8
1561_100
1561_112
1563_17
1563_237
1565_19
1570_42
1570_76
1575_46
1575_203
1581_11
1581_46
1581_68
1581_224
1581_235
1586_19
1586_59
1586_93
1590_108
1590_153
1590_169
1590_205
1593_51
1593_80
1593_106
1597_26
1597_180
1598_115
1598_156
1603_110
1603_236
1604_143
1604_149
1605_15
1615_204
1620_124
1622_227
1625_131
1625_207
1625_228
1626_156
1627_226
1631_61
1631_165
1631_171
1632_14
1632_39
1632_164
1634_85
1634_127
1634_146
1635_160
1637_138
1639_47
1639_141
1640_123
1640_171
1640_218
1644_86
1648_157
1659_227
1661_86
1661_149
1668_47
1676_198
1676_213
1676_234
1679_49
1679_159
1696_21
1699_130
1699_143
1699_227
1701_98
1701_215
1704_23
1704_188
1709_40
1709_89
1712_22
1712_203
1719_176
1721_52
1721_140
1724_64
1724_131
1726_56
1726_182
1726_193
1728_129
1729_7
1729_63
1729_145
1729_226
1734_65
1735_90
1735_94
1735_171
1735_222
1740_65
1740_83
1740_181
1740_189
1742_17
1742_65
1742_151
1742_154
1743_15
1743_40
1746_81
1752_75
1758_216
1760_103
1768_7
1768_8
1768_47
1768_226
1775_171
1778_151
1786_93
1786_171
1790_11
1790_127
1790_210
1798_140
1804_21
1805_27
1805_45
1805_46
1805_47
1805_48
1805_232
1805_234
1806_75
1807_102
1807_198
1809_121
1811_82
1811_95
1811_111
1811_166
1821_47
1821_206
1822_169
1827_19
1827_103
1830_38
1830_139
1832_48
1834_82
1839_131
1841_184
1841_219
1848_21
1848_158
1848_172
1848_194
1850_184
1850_217
1850_232
1855_53
1855_73
1860_33
1860_101
1860_113
1860_193
1872_73
1873_179
1878_94
1878_166
1878_207
1880_79
1886_42
1886_56
1886_108
1887_145
1887_146
1896_229
1898_197
1906_30
1906_113
1913_33
1913_221
1915_39
1915_139
1915_141
1916_163
1917_32
1917_35
1921_14
1923_200
1925_189
1926_183
1928_25
1928_105
1931_193
1932_50
1933_44
1933_56
1933_59
1933_180
1933_229
1934_62
1934_172
1936_92
1936_121
1936_135
1938_189
1947_64
1951_23
1951_74
1951_118
1951_128
1957_144
1961_72
1961_81
1965_140
1966_109
1976_31
1981_26
1981_58
1981_122
1981_134
1983_152
1984_64
1984_218
1985_231
1986_38
1992_33
1992_90
1992_206
1996_34
1996_182
2011_21
2011_80
2011_232
2016_48
2021_108
2022_30
2022_97
2022_187
2022_189
2022_219
2026_54
2027_27
2027_56
2033_144
2033_146
2033_183
2033_191
2038_151
2041_190
2042_110
2042_151
2051_61
2051_211
2066_43
2066_85
2066_160
2067_163
2067_211
2069_10
2075_58
2078_98
2078_152
2078_236
2083_58
2083_192
2083_215
2086_80
2094_31
2094_177
2094_213
2095_109
2095_229
2096_74
2096_217
2096_235
2099_226
2103_80
2106_41
2106_93
2107_83
2107_84
2117_220
2123_130
2123_183
2126_10
2126_93
2130_173
2130_175
2130_238
2135_100
2138_121
2142_54
2142_109
2142_129
2142_152
2142_169
2146_31
2146_40
2146_71
2146_76
2146_94
2150_195
2151_38
2151_61
2164_73
2164_157
2170_123
2172_27
2175_180
2183_62
2183_95
2183_234
2187_63
2187_74
2187_214
2187_230
2189_173
2195_221
2199_239
2200_152
2203_42
2203_62
2205_141
2205_144
2215_132
2215_205
2216_166
2216_179
2216_215
2223_52
2224_96
2224_113
2225_79
2225_116
2225_139
2225_212
2229_13
2229_17
2229_45
2229_148
2229_153
2229_184
2229_185
2237_23
2237_218
2243_125
2246_24
2247_20
2249_78
2252_87
2262_82
2262_181
2262_188
2264_131
2264_139
2268_28
2268_29
2268_54
2268_161
2268_238
2270_69
2270_70
2270_113
2270_127
2270_132
2270_162
2273_98
2273_131
2273_169
2273_200
2277_27
2285_100
2291_120
2298_57
2298_129
2298_151
2298_155
2300_227
2301_176
2302_42
2304_30
2304_40
2304_47
2312_156
2312_160
2312_194
2314_62
2314_64
2315_9
2315_109
2315_172
2319_156
2319_222
2325_108
2329_68
2344_8
2344_10
2344_24
2344_160
2344_183
2348_162
2353_134
2359_79
2359_119
2359_163
2379_18
2379_62
2381_137
2381_189
2381_190
2381_192
2382_110
2382_215
2390_97
2390_126
2395_23
2395_195
2397_91
2397_113
2397_156
2406_177
2410_60
2410_61
2410_113
2410_178
2411_29
2411_116
2416_6
2416_57
2416_186
2417_77
2417_212
2419_35
2421_225
2426_145
2432_160
2441_130
2441_197
2449_7
2449_134
2456_167
2464_37
2464_104
2464_208
2464_225
2466_233
2486_178
2486_223
2490_109
2494_12
2494_153
2494_154
2495_174
2498_133
2498_163
2498_172
2508_156
2511_54
2511_59
2511_63
2511_108
2511_131
2519_7
2519_53
2519_192
2527_147
2528_43
2528_81
2530_83
2530_125
2530_226
2530_230
2532_80
2532_95
2532_113
2532_218
2533_233
2536_131
2537_198
2537_239
2543_74
2543_140
2546_21
2550_81
2550_236
2554_36
2557_217
2559_231
2563_65
2566_193
2566_239
2571_214
2572_189
2573_115
2576_25
2585_98
2589_192
2590_57
2590_93
2590_104
2590_160
2590_188
2590_206
2593_38
2594_61
2596_102
2596_119
2596_157
2599_164
2600_205
2602_50
2602_215
2602_229
2612_26
2617_114
2620_98
2620_148
2620_192
2620_201
2627_120
2627_123
2627_215
2627_230
2627_237
2627_238
2627_239
2632_155
2632_189
2633_84
2633_106
2633_110
2633_196
2633_224
2643_17
2643_145
2647_99
2647_144
2650_7
2650_196
2652_182
2657_33
2657_135
2663_52
2663_178
2663_228
2664_168
2664_215
2666_21
2670_60
2671_183
2671_230
2672_184
2672_228
2682_101
2682_229
2683_162
2686_18
2686_72
2686_103
2687_82
2689_51
2689_199
2696_9
2696_68
2696_98
2696_142
2697_69
2697_102
2697_112
2698_17
2704_225
2706_31
2706_107
2706_146
2706_181
2706_222
2721_192
2723_64
2723_135
2723_169
2727_88
2727_180
2729_52
2729_140
2734_5
2734_84
2736_218
2742_142
2742_224
2752_11
2752_67
2752_96
2763_192
2767_90
2767_115
2768_225
2770_106
2770_127
2770_207
2774_23
2774_78
2777_48
2777_182
2777_205
2778_78
2778_148
2781_123
2789_145
2789_161
2789_230
2798_135
2803_6
2803_154
2803_239
2810_40
2810_214
2812_39
2814_73
2814_183
2820_18
2820_72
2820_212
2821_136
2821_171
2822_149
2827_49
2827_148
2827_225
2831_155
2833_131
2833_151
2833_197
2846_71
2847_224
2848_174
2851_186
2852_100
2852_172
2852_188
2855_95
2855_199
2855_219
2856_60
2856_137
2857_24
2857_49
2857_85
2861_95
2861_229
2878_97
2878_230
2878_238
2895_22
2895_97
2895_208
2895_216
2897_150
2899_129
2899_169
2900_9
2900_64
2901_115
2904_175
2905_8
2905_224
2908_126
2908_155
2908_164
2912_50
2912_227
2913_88
2917_96
2917_121
2917_144
2918_69
2918_196
2919_106
2925_133
2926_117
2926_150
2926_198
2927_41
2927_70
2930_204
2936_10
2936_64
2942_204
2947_103
2956_11
2956_12
2956_19
2956_20
2957_195
2958_107
2958_121
2958_148
2959_49
2959_64
2959_138
2960_24
2965_22
2965_136
2969_19
2977_100
2977_133
2979_195
2984_226
2994_179
3000_134
3003_65
3003_81
3009_119
3009_154
3017_65
3022_116
3022_117
3022_207
3024_172
3026_111
3026_223
3026_224
3026_227
3036_70
3040_73
3040_164
3042_55
3042_161
3042_176
3042_180
3042_239
3049_26
3049_72
3049_76
3049_153
3049_156
3049_202
3054_43
3054_94
3054_217
3054_227
3056_120
3056_129
3056_148
3056_218
3060_216
3067_17
3067_82
3067_139
3070_215
3075_100
3075_144
3075_175
3080_30
3080_52
3080_117
3083_218
3087_21
3087_96
3097_106
3097_108
3100_154
3102_132
3102_139
3103_212
3103_216
3106_72
3106_91
3107_178
3107_186
3108_58
3113_23
3113_183
3113_192
3116_41
3118_65
3118_117
3118_222
3120_137
3120_171
3122_40
3122_227
3132_174
3137_50
3137_198
3137_204
3138_27
3138_195
3139_215
3139_221
3146_113
3155_86
3156_24
3156_37
3159_159
3159_173
3159_200
3164_213
3165_65
3165_70
3166_89
3167_61
3167_117
3167_208
3181_6
3181_40
3181_59
3181_72
3181_80
3181_87
3183_74
3188_41
3193_65
3193_138
3204_61
3204_105
3204_113
3204_168
3204_198
3205_235
3205_238
3207_185
3208_46
3208_82
3215_55
3217_41
3219_227
3223_175
3223_196
3224_170
3229_55
3229_115
3229_168
3229_183
3230_193
3232_160
3233_49
3233_87
3233_135
3237_52
3237_163
3244_154
3246_59
3250_8
3250_77
3251_233
3252_71
3252_123
3252_150
3253_230
3254_24
3254_54
3265_188
3265_209
3269_17
3269_51
3270_181
3270_209
3272_231
3272_234
3276_85
3276_168
3276_228
3278_19
3278_38
3278_183
3283_69
3284_167
3285_199
3308_214
3311_69
3313_227
3314_140
3315_141
3315_226
3325_10
3325_66
3327_209
3339_160
3339_177
3342_132
3342_220
3343_14
3349_61
3359_16
3359_19
3359_41
3359_117
3363_6
3363_14
3378_78
3378_150
3385_191
3385_237
3387_148
3392_223
3393_172
3393_229
3394_10
3394_65
3394_73
3394_120
3394_171
3394_172
3394_173
3399_36
3399_211
3405_17
3405_35
3405_95
3407_8
3409_92
3411_26
3411_60
3423_76
3423_199
3423_200
3427_195
3427_227
3427_234
3427_237
3427_239
3429_38
3429_92
3429_196
3430_194
3431_39
3431_226
3437_19
3444_16
3444_87
3444_104
3444_130
3444_189
3449_9
3449_10
3449_74
3449_120
3449_155
3449_173
3463_148
3464_156
3464_236
3474_80
3488_129
3488_146
3490_188
3496_59
3502_13
3502_15
3502_29
3502_86
3502_115
3502_133
3502_226
3507_163
3512_159
3512_161
3512_170
3512_172
3514_132
3515_92
3515_93
3515_137
3521_21
3521_37
3521_114
3521_167
3521_210
3524_88
3529_160
3534_108
3543_146
3543_178
3543_188
3550_235
3553_18
3553_31
3566_11
3569_163
3582_27
3582_170
3582_206
3582_207
3582_209
3585_61
3585_85
3585_208
3586_104
3586_181
3586_194
3589_172
3589_185
3589_200
3590_53
3590_133
3590_226
3591_42
3591_72
3591_203
3591_209
3591_211
3592_30
3592_88
3592_235
3594_101
3594_152
3594_168
3599_23
3601_14
3601_184
3603_69
3603_79
3603_142
3603_212
3603_215
3604_67
3604_82
3604_143
3604_202
3609_112
3609_120
3609_221
3616_36
3616_37
3616_183
3616_192
3619_97
3627_227
3632_73
3632_150
3632_181
3638_236
3641_47
3646_185
3650_31
3657_142
3665_166
3677_91
3679_90
3681_38
3681_52
3681_96
3682_39
3682_129
3682_145
3682_165
3682_234
3683_70
3683_89
3683_136
3683_217
3693_32
3696_121
3696_239
3700_180
3715_13
3715_148
3715_149
3715_228
3716_64
3720_66
3720_67
3720_160
3720_189
3720_231
3722_208
3722_219
3722_221
3722_232
3725_83
3725_139
3732_18
3732_23
3739_204
3739_206
3739_213
3741_50
3741_80
3741_190
3743_37
3743_137
3743_202
3747_18
3747_44
3747_94
3751_198
3751_231
3758_98
3759_139
3759_140
3759_186
3762_85
3762_125
3762_186
3766_181
3767_109
3767_175
3772_40
3772_94
3772_129
3772_136
3777_215
3777_218
3777_221
3777_236
3777_239
3780_117
3780_128
3781_116
3781_169
3785_54
3785_105
3785_157
3788_42
3788_76
3788_176
3790_73
3790_86
3790_229
3793_143
3799_29
3799_112
3799_235
3800_182
3810_56
3810_71
3810_87
3815_211
3821_229
3824_166
3835_175
3842_143
3847_46
3847_190
3851_150
3858_160
3858_202
3861_74
3861_131
3861_136
3861_191
3861_195
3863_113
3866_219
3875_18
3875_19
3875_224
3875_225
3875_239
3877_221
3879_10
3879_225
3881_96
3883_130
3889_27
3889_179
3889_210
3890_69
3902_55
3902_174
3902_207
3911_7
3911_30
3911_80
3911_104
3913_23
3913_119
3919_200
3919_228
3923_67
3923_76
3923_235
3924_187
3925_23
3929_78
3929_146
3930_127
3930_150
3943_92
3943_159
3945_228
3947_36
3947_58
3947_175
3947_239
3951_25
3951_45
3953_62
3953_128
3953_227
3955_158
3961_52
[truncated: 2,633 more rows]
[truncated: 4,374 more columns]

## Sheet: Page 2 (plot_%het_%miss)
	Individual	%miss	%het
	sample_100	2.97279	11.737
	sample_101	2.72124	10.8839
	sample_102	2.76698	9.83067
	sample_103	2.81271	11.2941
	sample_104	2.5383	11.4031
	sample_105	2.4697	11.1137
	sample_106	2.81271	10.8471
	sample_107	3.72742	11.2114
	sample_108	2.37823	10.1195
	sample_109	4.23051	10.4585
	sample_110	2.94992	10.9566
	sample_111	7.02035	11.0674
	sample_112	7.77498	10.3645
	sample_113	2.97279	11.902
	sample_114	2.19529	9.86673
	sample_115	4.11617	11.8054
	sample_116	10.2447	10.5732
	sample_117	11.6167	9.90944
	sample_118	3.75029	10.1212
	sample_121	5.19094	10.4197
	sample_122	3.22433	11.3185
	sample_123	7.66064	9.98019
	sample_124	5.41962	11.6779
	sample_125	10.1761	9.92872
	sample_126	9.53579	10.8948
	sample_129	3.77315	10.789
	sample_130	2.67551	10.3148
	sample_131	3.43014	11.6978
	sample_132	13.9721	10.0478
	sample_96	6.88315	11.2475
	sample_97	3.29293	11.634
	sample_98	2.56117	10.5374
	sample_99	2.35536	10.5386
	sample_194	7.29476	9.96547
	sample_195	9.12417	10.4429
	sample_196	7.84359	9.95037
	sample_197	6.08278	11.3221
	sample_198	5.19094	10.3714
	sample_199	7.91219	10.2806
	sample_200	4.52778	11.1617
	sample_201	4.48205	10.5578
	sample_202	5.53396	10.4817
	sample_203	5.008	10.8329
	sample_204	5.76263	10.1674
	sample_205	3.72742	11.4964
	sample_206	5.28241	9.87446
	sample_208	5.62543	11.4853
	sample_209	4.27624	10.8935
	sample_210	2.72124	10.7428
	sample_211	4.91653	11.063
	sample_212	6.88315	10.7318
	sample_213	5.57969	10.7532
	sample_214	7.24903	11.07
	sample_217	5.37389	10.609
	sample_218	3.93323	10.6879
	sample_219	5.39675	11.1433
	sample_220	5.62543	11.0734
	sample_221	3.45301	10.6821
	sample_222	6.6316	10.2621
	sample_226	7.66064	10.1288
	sample_227	8.41528	10.1873
	sample_228	5.14521	11.0174
	sample_229	6.95175	10.9609
	sample_293	8.46101	11.1666
	sample_294	7.50057	10.581
	sample_295	9.76446	11.2519
	sample_296	5.87697	10.3256
	sample_361	4.75646	10.8283
	sample_362	3.63595	11.8652
	sample_363	6.28859	11.2006
	sample_364	5.73977	11.7661
	sample_365	4.64212	10.3118
	sample_366	5.05374	11.3439
	sample_367	14.5895	10.1205
	sample_368	10.2447	11.0573
	sample_369	5.7169	10.6961
	sample_370	5.83124	11.9718
	sample_371	5.30528	11.7846
	sample_372	4.25337	11.2252
	sample_373	5.94558	11.3299
	sample_374	5.35102	10.0266
	sample_375	5.23668	11.2452
	sample_376	5.99131	10.8489
	sample_377	3.49874	12.0142
	sample_378	5.28241	11.2747
	sample_379	4.77933	11.9597
	sample_380	5.7855	10.3398
	sample_381	4.98514	9.86763
	sample_382	4.52778	11.7126
	sample_383	4.18477	10.4296
	sample_384	4.64212	11.8225
	sample_133	5.19094	10.7574
	sample_134	8.64395	10.363
	sample_135	8.94123	11.1753
	sample_136	5.16808	13.3832
	sample_137	7.4777	11.1962
	sample_138	6.72307	11.5469
	sample_139	4.68786	10.8445
	sample_140	3.36154	12.2338
	sample_141	6.03705	10.6109
	sample_142	11.7997	11.4597
	sample_143	5.62543	12.4546
	sample_144	6.97462	11.824
	sample_501	7.63778	12.1317
	sample_502	9.51292	12.3578
	sample_14	5.12234	11.5691
	sample_15	5.41962	12.8385
	sample_16	5.92271	12.2752
	sample_22	6.33432	10.9375
	sample_23	11.3195	11.3203
	sample_24	8.94123	9.44249
	sample_25	5.05374	12.5241
	sample_26	4.9394	11.5708
	sample_27	7.06609	11.4419
	sample_28	4.52778	11.3772
	sample_29	5.73977	11.4993
	sample_30	5.23668	11.5106
	sample_31	11.571	10.887
	sample_32	9.00983	11.0581
	sample_33	4.1619	10.6419
	sample_34	4.32198	10.2055
	sample_35	3.45301	11.4874
	sample_36	5.03087	12.1117
	sample_37	4.32198	10.1577
	sample_38	2.62977	10.6153
	sample_39	4.45918	11.5845
	sample_40	4.13903	11.3311
	sample_41	4.8708	11.7548
	sample_42	5.07661	11.0817
	sample_43	5.35102	10.848
	sample_89	10.6563	9.00947
	sample_44	4.68786	12.0681
	sample_45	5.8541	11.0517
	sample_46	3.72742	10.6413
	sample_47	4.50492	11.5661
	sample_48	4.0933	11.5641
	sample_51	6.97462	11.3324
	sample_61	5.62543	11.1703
	sample_62	7.04322	10.5781
	sample_63	8.30094	11.8703
	sample_64	8.2552	10.6181
	sample_65	6.76881	12.4601
	sample_66	7.13469	11.4011
	sample_67	6.21999	11.1436
	sample_68	6.15138	12.3051
	sample_69	7.91219	11.0256
	sample_70	8.20947	11.8336
	sample_71	19.4832	7.95229
	sample_72	14.8868	9.43041
	sample_73	6.42579	11.1437
	sample_74	8.94123	10.5726
	sample_80	13.6291	8.9489
	sample_81	10.3133	10.6833
	sample_82	6.67734	11.7373
	sample_84	6.90601	10.759
	sample_85	6.03705	10.0024
	sample_385	4.29911	11.2067
	sample_386	4.50492	10.1054
	sample_387	3.91036	11.3041
	sample_388	4.41345	10.6459
	sample_389	4.50492	11.2069
	sample_390	5.39675	10.3457
	sample_391	4.45918	10.675
	sample_392	7.70638	4.70763
	sample_393	3.97896	10.6692
	sample_394	4.07043	11.0369
	sample_395	3.88749	11.587
	sample_396	3.91036	11.1138
	sample_397	2.33249	10.9342
	sample_398	3.2472	11.0139
	sample_399	3.45301	10.7769
	sample_400	4.11617	11.8769
	sample_401	3.08713	10.9722
	sample_402	2.76698	11.2183
	sample_403	3.54448	11.7591
	sample_404	3.59021	10.7211
	sample_405	4.8708	11.5144
	sample_406	4.59639	10.906
	sample_407	7.86645	10.201
	sample_408	4.8022	11.4341
	sample_409	3.54448	10.0996
	sample_410	2.67551	10.7848
	sample_411	4.34484	11.475
	sample_412	2.42397	10.2648
	sample_413	3.88749	11.3252
	sample_414	3.2472	10.7776
	sample_415	6.65447	10.926
	sample_416	4.98514	10.8785
	sample_417	3.04139	11.7217
	sample_418	3.79602	11.2432
	sample_419	3.1786	10.4157
	sample_420	4.41345	11.6746
	sample_421	3.61308	11.6014
	sample_422	5.73977	10.9898
	sample_423	3.86462	10.6565
	sample_424	5.83124	10.6362
	sample_425	3.68168	10.7075
	sample_426	3.56735	10.8845
	sample_427	4.55065	11.4998
	sample_428	3.06426	12.3142
	sample_429	4.34484	11.4511
	sample_430	3.3844	11.1953
	sample_431	4.29911	10.9438
	sample_432	4.64212	11.0312
	sample_433	3.59021	11.0057
	sample_434	3.49874	11.872
	sample_435	8.23233	11.4877
	sample_436	7.68351	10.2551
	sample_437	4.68786	11.7083
	sample_438	4.52778	11.5928
	sample_439	5.05374	11.922
	sample_440	4.23051	10.745
	sample_441	3.56735	10.8134
	sample_442	4.55065	11.1164
	sample_443	4.75646	11.8848
	sample_444	2.99566	11.0561
	sample_445	2.97279	10.5114
	sample_446	2.83558	10.9202
	sample_447	3.15573	11.5939
	sample_448	4.8022	10.9056
	sample_449	2.62977	11.132
	sample_450	2.56117	11.4996
	sample_451	3.33867	10.4093
	sample_452	4.55065	11.5237
	sample_453	3.81889	10.6277
	sample_454	4.34484	10.9252
	sample_455	6.24285	11.4146
	sample_456	3.40727	11.1979
	sample_457	2.5383	10.3003
	sample_458	4.00183	10.8623
	sample_459	2.65264	9.91308
	sample_460	3.43014	10.4191
	sample_461	2.83558	11.3203
	sample_462	2.30963	10.4167
	sample_463	5.83124	11.1219
	sample_464	5.51109	10.8906
	sample_465	2.24102	10.5029
	sample_466	3.56735	10.8845
	sample_467	2.26389	11.1839
	sample_468	2.97279	9.85152
	sample_469	1.80654	11.388
	sample_470	3.79602	10.8866
	sample_471	3.22433	11.9802
	sample_472	3.2472	11.2503
	sample_473	3.20146	10.3945
	sample_474	1.60073	10.574
	sample_475	3.81889	11.0794
	sample_476	5.19094	10.9021
	sample_477	3.91036	11.4707
	sample_478	4.04756	11.368
	sample_479	3.93323	10.8308
	sample_480	2.17242	10.3086

## Sheet: Page 3 (missVs.Fis)
	Loci	Fwc(st)	Fwc(is)	Catalog	Position		loci names	Nor	FI-shallow	FI-deep	IS-deep	GLA	GLB	GLC	Catalog	pos	Avg. Miss		Loci	Avg. Miss	Fwc(is)	Fwc(st)											Loci	Avg. Miss	Fwc(is)	Fwc(st)								Loci	Avg. Miss	Fwc(is)	Fwc(st)
	3_136	0.3561	0.2035	3	136		3_136	6.06061	33.3333	0	0	0	8	2.08333	3	136	7.06818		3_136	7.06818	0.2035	0.3561											2820_72	10.6275	0.8316	-0.0162								176_110	3.52876	1	0.0193
	4_16	0.0641	0.1843	4	16		4_16	0	0	14.2857	7.14286	0	8	5.20833	4	16	4.94813		4_16	4.94813	0.1843	0.0641											4224_148	11.5981	1	-0.009								276_143	7.78015	1	0.0577
	4_67	0.0309	-0.0253	4	67		4_67	0	0	10.7143	7.14286	0	8	5.20833	4	67	4.43793		4_67	4.43793	-0.0253	0.0309											4651_203	15.201	1	-0.0086								358_27	8.38046	1	0.0132
	4_116	-0.0059	0.4158	4	116		4_116	0	0	14.2857	7.14286	0	8	5.20833	4	116	4.94813		4_116	4.94813	0.4158	-0.0059											6902_10	17.5356	0.7994	-0.0062								391_72	9.88155	1	0.0131
	4_120	-0.0083	0.3994	4	120		4_120	0	0	10.7143	7.14286	0	8	5.20833	4	120	4.43793		4_120	4.43793	0.3994	-0.0083											3278_19	18.0002	1	-0.0045								502_35	3.31824	1	0.003
	7_15	0.0074	-0.0079	7	15		7_15	6.06061	0	3.57143	7.14286	0	4	1.04167	7	15	3.11665		7_15	3.11665	-0.0079	0.0074											1581_68	8.0868	1	-0.0032								503_85	5.69741	1	0.1372
	7_180	0.0071	0.1056	7	180		7_180	6.06061	0	3.57143	7.14286	0	4	3.125	7	180	3.41427		7_180	3.41427	0.1056	0.0071											6698_186	10.1036	1	0.0004								604_88	4.16752	1	0.0216
	14_27	0.0124	0.0355	14	27		14_17	0	10	14.2857	0	0	4	1.04167	14	17	4.18963		14_27	4.18963	0.0355	0.0124											4476_143	11.4764	1	0.0012								604_71	4.67772	1	0.0074
	14_138	0.011	-0.084	14	138		14_19	0	6.66667	10.7143	0	0	0	1.04167	14	19	2.6318		14_138	2.6318	-0.084	0.011											3311_69	10.2545	1	0.0013								694_13	12.0134	1	0.0161
	14_17	0.0086	-0.0507	14	17		14_27	0	10	14.2857	0	0	4	2.08333	14	27	4.33844		14_17	4.33844	-0.0507	0.0086											6540_89	4.02054	1	0.0015								854_230	9.86967	1	0.0032
	14_19	-0.0018	-0.0367	14	19		14_138	0	10	17.8571	0	0	4	1.04167	14	138	4.69983		14_19	4.69983	-0.0367	-0.0018											2686_72	5.92984	1	0.0023								908_81	3.29201	1	0.0033
	20_199	0.0311	-0.0607	20	199		20_175	3.0303	10	0	7.14286	3.84615	4	4.16667	20	175	4.598		20_199	4.598	-0.0607	0.0311											8405_122	18.8491	1	0.0024								1056_163	9.26117	1	0.0168
	20_175	0.0304	-0.0269	20	175		20_199	3.0303	10	0	7.14286	3.84615	4	4.16667	20	199	4.598		20_175	4.598	-0.0269	0.0304											3943_159	5.14549	1	0.0029								1171_239	12.3583	1	0.0671
	20_228	0.001	-0.0113	20	228		20_228	3.0303	10	0	7.14286	3.84615	4	4.16667	20	228	4.598		20_228	4.598	-0.0113	0.001											502_35	3.31824	1	0.003								1172_131	11.931	1	0.0197
	20_229	0.001	-0.0113	20	229		20_229	3.0303	10	0	7.14286	3.84615	4	4.16667	20	229	4.598		20_229	4.598	-0.0113	0.001											854_230	9.86967	1	0.0032								1306_47	13.5477	1	0.0062
	22_197	0.0034	-0.0307	22	197		22_197	9.09091	6.66667	21.4286	21.4286	23.0769	20	1.04167	22	197	14.6762		22_197	14.6762	-0.0307	0.0034											908_81	3.29201	1	0.0033								1581_11	8.0868	1	0.011
	24_190	0.0417	0.1082	24	190		24_37	3.0303	0	3.57143	21.4286	0	0	1.04167	24	37	4.15314		24_190	4.15314	0.1082	0.0417											9381_186	16.076	1	0.0035								1581_68	8.0868	1	-0.0032
	24_46	0.0049	0.0445	24	46		24_46	3.0303	0	3.57143	21.4286	0	0	1.04167	24	46	4.15314		24_46	4.15314	0.0445	0.0049											9212_217	13.1464	1	0.0055								1634_85	6.78683	1	0.0133
	24_37	0.0034	-0.0089	24	37		24_190	9.09091	0	3.57143	21.4286	0	0	2.08333	24	190	5.16775		24_37	5.16775	-0.0089	0.0034											1306_47	13.5477	1	0.0062								1850_232	10.726	1	0.0688
	36_30	0.215	0.1447	36	30		36_30	9.09091	26.6667	0	14.2857	7.69231	0	1.04167	36	30	8.39675		36_30	8.39675	0.1447	0.215											5854_118	3.28677	1	0.0065								2530_226	16.5575	1	0.0246
	36_191	0.002	-0.008	36	191		36_71	9.09091	26.6667	0	14.2857	3.84615	0	1.04167	36	71	7.8473		36_191	7.8473	-0.008	0.002											5483_82	1.4185	1	0.0066								2550_81	4.22908	1	0.0165
	36_71	-0.0073	-0.0315	36	71		36_191	9.09091	26.6667	0	14.2857	3.84615	0	1.04167	36	191	7.8473		36_71	7.8473	-0.0315	-0.0073											604_71	4.67772	1	0.0074								2686_72	5.92984	1	0.0023
	37_156	0.1095	0.1082	37	156		37_156	3.0303	0	3.57143	0	11.5385	12	4.16667	37	156	4.90098		37_156	4.90098	0.1082	0.1095											7961_171	13.5002	1	0.0081								2851_186	5.30612	1	0.0245
	44_60	0.0051	0.0277	44	60		44_60	3.0303	0	10.7143	0	0	24	2.08333	44	60	5.6897		44_60	5.6897	0.0277	0.0051											3815_211	4.73833	1	0.0087								2857_24	4.86697	1	0.0186
	49_184	0.0335	0.1743	49	184		49_70	3.0303	0	14.2857	0	0	0	4.16667	49	70	3.06895		49_184	3.06895	0.1743	0.0335											7350_234	14.2934	1	0.009								2899_129	7.7493	1	0.0339
	49_70	0.0295	0.6577	49	70		49_169	3.0303	0	10.7143	0	0	0	4.16667	49	169	2.55875		49_70	2.55875	0.6577	0.0295											6487_45	1.46429	1	0.0092								2926_150	5.88658	1	0.0098
	49_169	-0.0048	0.1994	49	169		49_184	3.0303	0	14.2857	0	0	0	4.16667	49	184	3.06895		49_169	3.06895	0.1994	-0.0048											3285_199	3.30612	1	0.0096								3116_41	6.49027	1	0.0176
	54_18	0.005	-0.0189	54	18		54_18	0	3.33333	7.14286	0	11.5385	8	3.125	54	18	4.73424		54_18	4.73424	-0.0189	0.005											2926_150	5.88658	1	0.0098								3278_19	18.0002	1	-0.0045
	54_96	-0.0048	-0.0109	54	96		54_96	6.06061	3.33333	7.14286	7.14286	11.5385	8	3.125	54	96	6.62045		54_96	6.62045	-0.0109	-0.0048											6696_152	11.8067	1	0.0099								3285_199	3.30612	1	0.0096
	61_230	-0.0042	0.1001	61	230		61_230	6.06061	0	0	14.2857	7.69231	8	2.08333	61	230	5.44599		61_230	5.44599	0.1001	-0.0042											5774_113	8.10758	1	0.0104								3311_69	10.2545	1	0.0013
	65_119	0.0364	0.3118	65	119		65_59	0	0	0	0	0	4	1.04167	65	59	0.720238		65_119	0.720238	0.3118	0.0364											7844_218	18.8409	1	0.0104								3349_61	2.45323	1	0.0111
	65_59	0.0145	-0.024	65	59		65_119	0	3.33333	0	0	7.69231	4	1.04167	65	119	2.29533		65_59	2.29533	-0.024	0.0145											1581_11	8.0868	1	0.011								3524_88	11.9455	1	0.0178
	69_185	0.0732	0.0017	69	185		69_69	0	3.33333	0	7.14286	0	4	0	69	69	2.06803		69_185	2.06803	0.0017	0.0732											3349_61	2.45323	1	0.0111								3585_61	1.53061	1	0.0156
	69_69	0.0522	-0.0476	69	69		69_70	0	3.33333	0	7.14286	0	4	0	69	70	2.06803		69_69	2.06803	-0.0476	0.0522											5568_52	17.2318	1	0.0116								3720_231	8.97661	1	0.0701
	69_70	0.0064	-0.0112	69	70		69_185	0	3.33333	0	7.14286	0	4	0	69	185	2.06803		69_70	2.06803	-0.0112	0.0064											4407_205	14.6371	1	0.0122								3815_211	4.73833	1	0.0087
	70_88	0.0179	-0.0163	70	88		70_88	0	40	3.57143	0	3.84615	0	0	70	88	6.77394		70_88	6.77394	-0.0163	0.0179											5774_170	7.80996	1	0.0125								3889_27	13.0635	1	0.0151
	70_139	0.0075	0.3466	70	139		70_139	0	40	3.57143	0	3.84615	0	1.04167	70	139	6.92275		70_139	6.92275	0.3466	0.0075											4214_121	2.78827	1	0.013								3890_69	4.04507	1	0.0167
	72_198	0.0421	0.0335	72	198		72_105	3.0303	0	0	0	11.5385	4	2.08333	72	105	2.9503		72_198	2.9503	0.0335	0.0421											391_72	9.88155	1	0.0131								3943_159	5.14549	1	0.0029
	72_105	0.0278	-0.0226	72	105		72_119	3.0303	0	0	0	11.5385	4	2.08333	72	119	2.9503		72_105	2.9503	-0.0226	0.0278											4651_226	15.201	1	0.0131								3953_62	14.1724	1	0.1846
	72_119	0.0278	-0.0226	72	119		72_126	3.0303	0	0	0	11.5385	4	2.08333	72	126	2.9503		72_119	2.9503	-0.0226	0.0278											358_27	8.38046	1	0.0132								4159_6	5.68622	1	0.0621
	72_126	0.0096	-0.0118	72	126		72_198	3.0303	0	0	0	11.5385	8	5.20833	72	198	3.96816		72_126	3.96816	-0.0118	0.0096											1634_85	6.78683	1	0.0133								4214_121	2.78827	1	0.013
	72_231	0.0061	-0.0367	72	231		72_231	3.0303	0	0	0	11.5385	4	2.08333	72	231	2.9503		72_231	2.9503	-0.0367	0.0061											5736_148	6.66523	1	0.0133								4224_148	11.5981	1	-0.009
	75_76	0.0161	0.5308	75	76		75_76	6.06061	36.6667	0	0	7.69231	4	2.08333	75	76	8.07184		75_76	8.07184	0.5308	0.0161											5586_15	14.3101	1	0.0134								4268_66	14.3378	1	0.0228
	75_91	-0.0055	0.0587	75	91		75_91	6.06061	36.6667	0	0	7.69231	8	2.08333	75	91	8.64327		75_91	8.64327	0.0587	-0.0055											3889_27	13.0635	1	0.0151								4365_231	5.52466	1	0.0155
	82_203	0.0186	-0.0238	82	203		82_56	0	0	0	0	15.3846	28	9.375	82	56	7.53709		82_203	7.53709	-0.0238	0.0186											4505_17	8.17224	1	0.0154								4407_205	14.6371	1	0.0122
	82_56	-0.0034	-0.006	82	56		82_203	0	0	0	0	15.3846	28	9.375	82	203	7.53709		82_56	7.53709	-0.006	-0.0034											4365_231	5.52466	1	0.0155								4476_143	11.4764	1	0.0012
	92_102	0.0146	-0.0458	92	102		92_102	0	3.33333	0	0	0	0	4.16667	92	102	1.07143		92_102	1.07143	-0.0458	0.0146											3585_61	1.53061	1	0.0156								4505_17	8.17224	1	0.0154
	92_135	0.0105	-0.0468	92	135		92_135	0	3.33333	0	0	0	0	4.16667	92	135	1.07143		92_135	1.07143	-0.0468	0.0105											694_13	12.0134	1	0.0161								4651_226	15.201	1	0.0131
	93_86	0.0034	-0.0227	93	86		93_86	3.0303	30	7.14286	0	3.84615	8	6.25	93	86	8.32419		93_86	8.32419	-0.0227	0.0034											2550_81	4.22908	1	0.0165								4651_203	15.201	1	-0.0086
	98_96	0.037	-0.0411	98	96		98_52	6.06061	0	3.57143	0	19.2308	8	3.125	98	52	5.71254		98_96	5.71254	-0.0411	0.037											5619_216	4.62273	1	0.0165								4785_140	16.5562	1	0.0872
	98_143	0.0158	-0.0147	98	143		98_96	6.06061	0	3.57143	0	19.2308	8	3.125	98	96	5.71254		98_143	5.71254	-0.0147	0.0158											5200_128	14.6807	1	0.0166								5075_133	2.52649	1	0.0551
	98_52	0.0029	-0.0065	98	52		98_143	6.06061	0	3.57143	0	19.2308	8	3.125	98	143	5.71254		98_52	5.71254	-0.0065	0.0029											3890_69	4.04507	1	0.0167								5200_128	14.6807	1	0.0166
	99_108	0.0088	0.1883	99	108		99_62	9.09091	3.33333	7.14286	14.2857	15.3846	12	9.375	99	62	10.0875		99_108	10.0875	0.1883	0.0088											1056_163	9.26117	1	0.0168								5321_66	16.3256	1	0.0258
	99_122	0.0035	-0.0084	99	122		99_108	6.06061	3.33333	7.14286	14.2857	15.3846	12	7.29167	99	108	9.35697		99_122	9.35697	-0.0084	0.0035											3116_41	6.49027	1	0.0176								5483_82	1.4185	1	0.0066
	99_62	-0.0043	0.0138	99	62		99_122	9.09091	3.33333	7.14286	14.2857	15.3846	12	9.375	99	122	10.0875		99_62	10.0875	0.0138	-0.0043											3524_88	11.9455	1	0.0178								5568_52	17.2318	1	0.0116
	101_6	-0.0107	0.1547	101	6		101_6	0	13.3333	7.14286	0	3.84615	8	0	101	6	4.61748		101_6	4.61748	0.1547	-0.0107											2857_24	4.86697	1	0.0186								5586_15	14.3101	1	0.0134
	102_81	0.0001	-0.0148	102	81		102_81	15.1515	0	0	14.2857	0	4	1.04167	102	81	4.92556		102_81	4.92556	-0.0148	0.0001											6050_5	2.837	1	0.0191								5619_216	4.62273	1	0.0165
	104_168	0.0156	0.1575	104	168		104_168	0	0	3.57143	7.14286	7.69231	8	2.08333	104	168	4.06999		104_168	4.06999	0.1575	0.0156											176_110	3.52876	1	0.0193								5736_148	6.66523	1	0.0133
	120_34	-0.0067	-0.0416	120	34		120_34	0	6.66667	0	7.14286	11.5385	8	0	120	34	4.764		120_34	4.764	-0.0416	-0.0067											1172_131	11.931	1	0.0197								5774_170	7.80996	1	0.0125
	124_80	0.0451	0.0018	124	80		124_80	0	40	14.2857	7.14286	3.84615	8	2.08333	124	80	10.7654		124_80	10.7654	0.0018	0.0451											8760_138	8.30136	1	0.0197								5774_113	8.10758	1	0.0104
	126_142	0.0162	-0.0171	126	142		126_142	0	0	0	0	0	0	0	126	142	0		126_142	0	-0.0171	0.0162											604_88	4.16752	1	0.0216								5854_118	3.28677	1	0.0065
	127_56	0.0056	-0.0448	127	56		127_56	6.06061	3.33333	7.14286	0	0	0	0	127	56	2.3624		127_56	2.3624	-0.0448	0.0056											4268_66	14.3378	1	0.0228								6050_5	2.837	1	0.0191
	141_221	0.0286	0.2547	141	221		141_221	3.0303	3.33333	10.7143	0	0	8	4.16667	141	221	4.1778		141_221	4.1778	0.2547	0.0286											6200_7	3.83104	1	0.0244								6200_7	3.83104	1	0.0244
	142_168	0.0489	0.1028	142	168		142_19	18.1818	0	3.57143	14.2857	0	8	0	142	19	6.29128		142_168	6.29128	0.1028	0.0489											2851_186	5.30612	1	0.0245								6487_45	1.46429	1	0.0092
	142_19	0.0126	-0.0405	142	19		142_92	12.1212	0	3.57143	7.14286	0	4	0	142	92	3.83364		142_19	3.83364	-0.0405	0.0126											2530_226	16.5575	1	0.0246								6540_89	4.02054	1	0.0015
	142_92	0.0101	-0.0142	142	92		142_95	12.1212	0	3.57143	7.14286	3.84615	4	0	142	95	4.38309		142_92	4.38309	-0.0142	0.0101											5321_66	16.3256	1	0.0258								6696_152	11.8067	1	0.0099
	142_237	-0.0083	0.0932	142	237		142_168	18.1818	0	3.57143	14.2857	0	4	0	142	168	5.71985		142_237	5.71985	0.0932	-0.0083											7837_175	17.3144	1	0.0268								6698_186	10.1036	1	0.0004
	142_95	-0.0086	-0.0099	142	95		142_237	21.2121	0	3.57143	14.2857	3.84615	4	0	142	237	6.7022		142_95	6.7022	-0.0099	-0.0086											6768_225	15.2681	0.7941	0.0273								7350_234	14.2934	1	0.009
	143_202	0.0309	0.0867	143	202		143_107	3.0303	3.33333	7.14286	0	3.84615	4	0	143	107	3.05038		143_202	3.05038	0.0867	0.0309											2899_129	7.7493	1	0.0339								7566_173	5.91249	1	0.0526
	143_107	0.0108	-0.0517	143	107		143_202	6.06061	3.33333	7.14286	0	3.84615	8	1.04167	143	202	4.20352		143_107	4.20352	-0.0517	0.0108											4934_148	16.5832	0.7928	0.0358								7837_175	17.3144	1	0.0268
	155_101	0.2547	0.219	155	101		155_101	0	6.66667	0	7.14286	0	0	2.08333	155	101	2.27041		155_101	2.27041	0.219	0.2547											7566_173	5.91249	1	0.0526								7844_218	18.8409	1	0.0104
	160_115	0.0274	-0.0285	160	115		160_68	0	0	0	0	0	8	1.04167	160	68	1.29167		160_115	1.29167	-0.0285	0.0274											5075_133	2.52649	1	0.0551								7961_171	13.5002	1	0.0081
	160_189	0.0059	0.0322	160	189		160_115	0	0	0	0	0	8	1.04167	160	115	1.29167		160_189	1.29167	0.0322	0.0059											276_143	7.78015	1	0.0577								8405_122	18.8491	1	0.0024
	160_68	-0.0007	-0.0076	160	68		160_163	0	0	0	0	3.84615	8	1.04167	160	163	1.84112		160_68	1.84112	-0.0076	-0.0007											4159_6	5.68622	1	0.0621								8760_138	8.30136	1	0.0197
	160_163	-0.0023	0.1668	160	163		160_189	9.09091	0	3.57143	0	0	12	2.08333	160	189	3.82081		160_163	3.82081	0.1668	-0.0023											8279_190	10.0365	0.7877	0.0646								9212_217	13.1464	1	0.0055
	164_10	0.0408	-0.0377	164	10		164_10	0	3.33333	7.14286	0	0	0	0	164	10	1.4966		164_10	1.4966	-0.0377	0.0408											1171_239	12.3583	1	0.0671								9381_186	16.076	1	0.0035
	164_12	0.0051	0.0366	164	12		164_12	0	6.66667	10.7143	0	0	4	2.08333	164	12	3.35204		164_12	3.35204	0.0366	0.0051											1850_232	10.726	1	0.0688								2820_72	10.6275	0.8316	-0.0162
	175_106	0.0278	-0.0226	175	106		175_78	0	3.33333	0	0	7.69231	0	3.125	175	78	2.02152		175_106	2.02152	-0.0226	0.0278											3720_231	8.97661	1	0.0701								6902_10	17.5356	0.7994	-0.0062
	175_176	0.0216	0.0475	175	176		175_106	0	3.33333	0	0	7.69231	0	3.125	175	106	2.02152		175_176	2.02152	0.0475	0.0216											4785_140	16.5562	1	0.0872								6768_225	15.2681	0.7941	0.0273
	175_78	-0.004	-0.0393	175	78		175_176	0	3.33333	0	0	7.69231	0	3.125	175	176	2.02152		175_78	2.02152	-0.0393	-0.004											503_85	5.69741	1	0.1372								4934_148	16.5832	0.7928	0.0358
	176_126	0.032	0.0641	176	126		176_77	12.1212	0	0	0	11.5385	0	1.04167	176	77	3.52876		176_126	3.52876	0.0641	0.032											3953_62	14.1724	1	0.1846								8279_190	10.0365	0.7877	0.0646
	176_77	0.0278	-0.0225	176	77		176_110	12.1212	0	0	0	11.5385	0	1.04167	176	110	3.52876		176_77	3.52876	-0.0225	0.0278											6067_198	3.09792	-0.3626	0.2286								2353_134	11.3858	0.7426	0.0186
	176_110	0.0193	1	176	110		176_126	12.1212	0	0	0	11.5385	0	1.04167	176	126	3.52876		176_110	3.52876	1	0.0193											2381_192	3.80973	-0.4049	0.2581								5924_20	14.1824	0.6792	0.0059
	176_144	0.0128	0.054	176	144		176_144	12.1212	0	10.7143	0	11.5385	4	1.04167	176	144	5.6308		176_144	5.6308	0.054	0.0128											6904_183	14.3451	-0.4501	0.1785								4224_62	10.4969	0.6741	0.0815
	176_212	0.0128	0.054	176	212		176_212	12.1212	0	10.7143	0	11.5385	4	1.04167	176	212	5.6308		176_212	5.6308	0.054	0.0128											6905_100	6.35578	-0.4606	0.0034								8031_82	20.0137	0.6689	-0.0127
	176_217	-0.001	0.3189	176	217		176_217	12.1212	0	0	0	11.5385	0	1.04167	176	217	3.52876		176_217	3.52876	0.3189	-0.001											6904_15	13.5849	-0.4896	0.1863								8031_83	20.1626	0.6689	-0.0127
	177_41	0.0018	-0.0241	177	41		177_15	6.06061	0	3.57143	0	0	0	0	177	15	1.376		177_41	1.376	-0.0241	0.0018											6905_230	11.7293	-0.5093	0.0046								6336_165	9.37219	0.6688	-0.0119
	177_15	-0.0015	-0.0131	177	15		177_41	6.06061	0	3.57143	0	0	0	0	177	41	1.376		177_15	1.376	-0.0131	-0.0015											2381_190	0.982351	-0.636	0.351								5225_136	10.855	0.6677	-0.0076
	182_13	0.0564	-0.0733	182	13		182_13	0	6.66667	0	0	0	4	1.04167	182	13	1.67262		182_13	1.67262	-0.0733	0.0564											5040_47	11.4783	-0.6589	0.0129								5586_32	14.3101	0.6677	-0.0077
	182_239	0.0149	0.0684	182	239		182_23	0	3.33333	0	0	0	4	1.04167	182	23	1.19643		182_239	1.19643	0.0684	0.0149											5040_128	11.4783	-0.6589	0.0129								5346_97	18.4451	0.6671	-0.0153
	182_23	0.0123	-0.0285	182	23		182_214	0	3.33333	0	0	0	4	1.04167	182	214	1.19643		182_23	1.19643	-0.0285	0.0123											5040_211	11.9885	-0.681	0.0095								2270_70	4.97292	0.667	-0.013
	182_214	0.0069	-0.0241	182	214		182_239	0	6.66667	0	0	0	12	1.04167	182	239	2.81548		182_214	2.81548	-0.0241	0.0069											708_67	16.7722	-0.7428	0.013								3534_108	2.3616	0.667	-0.0049
	187_157	0.0258	0.2048	187	157		187_106	3.0303	10	3.57143	0	0	16	0	187	106	4.65739		187_157	4.65739	0.2048	0.0258											6941_95	10.9331	-0.8467	0.0533								1195_199	10.7262	0.6668	-0.0044
	187_106	-0.0021	0.0725	187	106		187_157	3.0303	6.66667	17.8571	0	0	16	1.04167	187	157	6.37083		187_106	6.37083	0.0725	-0.0021											6941_50	12.5029	-0.8555	0.0525								3490_188	15.9561	0.6664	-0.0118
	188_186	0.0356	-0.0291	188	186		188_111	0	3.33333	3.57143	14.2857	0	0	1.04167	188	111	3.17602		188_186	3.17602	-0.0291	0.0356											6941_87	11.2945	-0.862	0.0517								6578_15	8.01918	0.6664	-0.0109
	188_177	0.0099	-0.0182	188	177		188_177	0	3.33333	3.57143	14.2857	0	0	1.04167	188	177	3.17602		188_177	3.17602	-0.0182	0.0099											6567_183	4.65319	-1	0.4428								7616_232	9.83643	0.6663	-0.0022
	188_214	-0.0105	0.0069	188	214		188_186	0	3.33333	3.57143	14.2857	0	0	1.04167	188	186	3.17602		188_214	3.17602	0.0069	-0.0105																						1850_217	15.5961	0.6656	0.0002
	188_111	-0.0117	-0.0326	188	111		188_214	0	3.33333	3.57143	14.2857	0	0	1.04167	188	214	3.17602		188_111	3.17602	-0.0326	-0.0117																						3861_195	4.66897	0.6656	0.0007
	189_124	0.0085	-0.0171	189	124		189_79	0	20	0	0	0	0	0	189	79	2.85714		189_124	2.85714	-0.0171	0.0085																						3743_37	4.03523	0.6655	0.0009
	189_79	0.0018	-0.0097	189	79		189_124	0	20	0	0	0	0	0	189	124	2.85714		189_79	2.85714	-0.0097	0.0018																						3785_157	6.13717	0.6652	0.0022
	199_224	0.0314	-0.0487	199	224		199_93	0	0	3.57143	0	0	4	0	199	93	1.08163		199_224	1.08163	-0.0487	0.0314																						3989_188	7.0914	0.6649	0.0032
	199_220	0.0312	-0.0338	199	220		199_173	0	0	3.57143	0	0	4	0	199	173	1.08163		199_220	1.08163	-0.0338	0.0312																						9212_130	13.1464	0.6649	-0.006
	199_173	0.0144	-0.0218	199	173		199_220	6.06061	10	7.14286	14.2857	0	8	0	199	220	6.49845		199_173	6.49845	-0.0218	0.0144																						6248_10	14.389	0.6644	0.0044
	199_93	-0.0106	0.0627	199	93		199_224	0	0	3.57143	0	0	4	0	199	224	1.08163		199_93	1.08163	0.0627	-0.0106																						9094_147	11.4146	0.6644	-0.0038
	208_63	0.0328	0.3373	208	63		208_51	6.06061	0	7.14286	0	19.2308	16	0	208	51	6.91918		208_63	6.91918	0.3373	0.0328																						4890_16	8.75727	0.6637	0.0075
	208_51	0.0111	-0.013	208	51		208_63	6.06061	0	7.14286	0	19.2308	16	0	208	63	6.91918		208_51	6.91918	-0.013	0.0111																						7641_103	8.28919	0.6636	0.0077
	208_122	0.0111	0.0666	208	122		208_122	6.06061	6.66667	7.14286	0	19.2308	16	0	208	122	7.87156		208_122	7.87156	0.0666	0.0111										Okay?	3657_142	2.83955	-0.1003	0.0505								4785_223	15.9687	0.663	0.0098
	213_197	0.0058	-0.0067	213	197		213_72	0	0	0	0	0	8	1.04167	213	72	1.29167		213_197	1.29167	-0.0067	0.0058											1622_227	2.89378	-0.1009	0.0188								484_122	8.10086	0.6629	0.0106
	213_72	-0.0072	-0.0127	213	72		213_197	0	0	0	0	0	8	1.04167	213	197	1.29167		213_72	1.29167	-0.0127	-0.0072											6408_111	8.39	-0.1012	0.0163								6295_163	10.508	0.6628	0.0106
	214_50	0.0142	0.1526	214	50		214_26	0	0	0	0	3.84615	4	0	214	26	1.12088		214_50	1.12088	0.1526	0.0142											6408_148	8.39	-0.1012	0.0163								1431_25	3.04945	0.662	0.0141
	214_26	0.0122	-0.02	214	26		214_41	0	13.3333	0	0	3.84615	12	3.125	214	41	4.61493		214_26	4.61493	-0.02	0.0122											6408_153	8.39	-0.1012	0.0163								5774_198	7.80996	0.6614	0.016
	214_41	-0.0026	-0.0788	214	41		214_50	0	6.66667	0	0	3.84615	8	1.04167	214	50	2.7935		214_41	2.7935	-0.0788	-0.0026											5540_155	8.52139	-0.1035	0.0002								4939_131	18.3307	0.661	-0.0011
	215_94	0.0057	-0.0066	215	94		215_94	0	0	3.57143	0	11.5385	0	0	215	94	2.15856		215_94	2.15856	-0.0066	0.0057											6016_10	5.51047	-0.1036	0.0335								646_142	15.8632	0.6604	0.0019
	215_239	-0.0053	-0.1059	215	239		215_239	0	10	3.57143	0	11.5385	0	0	215	239	3.58713		215_239	3.58713	-0.1059	-0.0053											5067_20	1.08163	-0.1039	-0.0107								1195_151	12.2408	0.6603	0.0113
	224_145	0.0082	0.0608	224	145		224_145	0	0	0	0	3.84615	4	6.25	224	145	2.01374		224_145	2.01374	0.0608	0.0082											5262_58	10.0865	-0.1041	0.0091								7835_27	18.542	0.6594	0.0227
	235_223	0.0174	0.1118	235	223		235_9	6.06061	3.33333	0	0	3.84615	4	3.125	235	9	2.9093		235_223	2.9093	0.1118	0.0174											850_160	3.49601	-0.1056	0.1131								1933_56	6.58277	0.6585	0.0262
	235_233	0.002	0.0149	235	233		235_137	9.09091	3.33333	0	0	3.84615	4	5.20833	235	137	3.63982		235_233	3.63982	0.0149	0.002											9103_27	10.5761	-0.1056	0.0818								49_70	2.55875	0.6577	0.0295
	235_9	-0.0024	0.292	235	9		235_223	9.09091	3.33333	3.57143	0	3.84615	4	3.125	235	223	3.8524		235_9	3.8524	0.292	-0.0024											215_239	3.58713	-0.1059	-0.0053								4939_197	18.3307	0.6576	0.0296
	235_137	-0.0122	0.1449	235	137		235_233	9.09091	3.33333	0	0	3.84615	4	4.16667	235	233	3.49101		235_137	3.49101	0.1449	-0.0122											6205_121	2.79121	-0.1062	-0.0014								5779_13	5.5233	0.6575	0.0303
	238_82	0.0356	-0.029	238	82		238_69	0	0	0	14.2857	3.84615	12	1.04167	238	69	4.45336		238_82	4.45336	-0.029	0.0356											5033_194	7.86521	-0.1063	0.0804								340_211	17.3772	0.6572	0.0314
	238_170	0.0356	-0.029	238	170		238_74	0	0	3.57143	14.2857	3.84615	12	1.04167	238	74	4.96357		238_170	4.96357	-0.029	0.0356											1721_140	7.83766	-0.1071	0.004								4229_159	6.82529	0.6564	0.0343
	238_129	0.0201	-0.0309	238	129		238_82	0	0	0	14.2857	3.84615	12	1.04167	238	82	4.45336		238_129	4.45336	-0.0309	0.0201											6455_32	5.00312	-0.108	0.0054								1476_207	3.01157	0.6562	0.0351
	238_237	0.0167	0.1069	238	237		238_129	0	0	0	14.2857	3.84615	12	1.04167	238	129	4.45336		238_237	4.45336	0.1069	0.0167											6660_215	14.3062	-0.1098	0.1223								1550_144	0.69826	0.656	0.0358
	238_69	-0.0031	0.2117	238	69		238_170	0	0	0	14.2857	3.84615	12	1.04167	238	170	4.45336		238_69	4.45336	0.2117	-0.0031											2683_162	10.3822	-0.1102	0.1222								4074_210	13.8373	0.6555	0.0372
	238_74	-0.0103	-0.0107	238	74		238_237	3.0303	0	0	14.2857	3.84615	12	2.08333	238	237	5.03507		238_74	5.03507	-0.0107	-0.0103											5973_18	4.615	-0.1113	0.0078								3851_150	4.99258	0.6554	0.0379
	240_207	0.0714	-0.0627	240	207		240_183	6.06061	3.33333	0	0	3.84615	0	0	240	183	1.89144		240_207	1.89144	-0.0627	0.0714											693_18	4.26134	-0.1116	0.023								7261_107	13.1587	0.6554	0.0376
	240_183	0.0438	0.1082	240	183		240_207	3.0303	3.33333	0	0	3.84615	0	0	240	207	1.45854		240_183	1.45854	0.1082	0.0438											1625_207	5.66773	-0.1122	0.0036								794_101	4.61402	0.655	0.0385
	240_230	-0.001	0.0437	240	230		240_230	3.0303	3.33333	3.57143	7.14286	3.84615	0	0	240	230	2.98915		240_230	2.98915	0.0437	-0.001											5693_8	6.43595	-0.113	0.0761								3590_226	8.33798	0.655	0.0392
	252_40	0.0259	-0.0212	252	40		252_40	9.09091	13.3333	7.14286	0	15.3846	8	13.5417	252	40	9.49905		252_40	9.49905	-0.0212	0.0259											5146_12	3.72109	-0.1143	0.083								473_22	8.25732	0.6533	0.0447
	257_102	0.0028	-0.0359	257	102		257_102	3.0303	0	0	7.14286	0	12	0	257	102	3.16759		257_102	3.16759	-0.0359	0.0028											2590_57	4.61578	-0.1157	0.1218								2348_162	17.0776	0.6533	0
	257_146	0.0024	-0.0378	257	146		257_123	3.0303	0	0	7.14286	0	16	0	257	123	3.73902		257_146	3.73902	-0.0378	0.0024											1563_17	1.98993	-0.1178	0.0053								7650_154	3.24248	0.6528	0.0469
	257_123	-0.0056	-0.0055	257	123		257_146	3.0303	0	0	7.14286	0	12	0	257	146	3.16759		257_123	3.16759	-0.0055	-0.0056											3276_85	3.04515	-0.1191	0.0489								6672_232	11.5575	0.6523	0.0488
	260_91	0.0134	0.0258	260	91		260_91	0	40	7.14286	0	0	8	1.04167	260	91	8.02636		260_91	8.02636	0.0258	0.0134											4197_185	5.34949	-0.121	0.0881								8624_191	18.5749	0.6522	0.048
	269_221	0.0357	-0.0712	269	221		269_221	30.303	6.66667	7.14286	35.7143	7.69231	8	2.08333	269	221	13.9432		269_221	13.9432	-0.0712	0.0357											5214_80	4.87338	-0.1239	0.0683								4263_18	12.4946	0.6504	0.0552
	275_229	0.0151	-0.0255	275	229		275_229	9.09091	10	7.14286	0	23.0769	4	7.29167	275	229	8.65748		275_229	8.65748	-0.0255	0.0151											481_212	1.4185	-0.1269	-0.0013								5924_51	13.6857	0.6326	0.0527
	276_104	0.0946	0.5146	276	104		276_104	3.0303	6.66667	10.7143	0	11.5385	12	13.5417	276	104	8.21305		276_104	8.21305	0.5146	0.0946											1604_149	11.6606	-0.1271	0.0481								4939_122	17.4216	0.6263	0.0252
	276_143	0.0577	1	276	143		276_143	0	6.66667	10.7143	0	11.5385	12	13.5417	276	143	7.78015		276_143	7.78015	1	0.0577											6148_97	3.56568	-0.1369	0.0248								5082_91	19.1024	0.6134	0.014
	278_73	0.1071	0.0911	278	73		278_73	3.0303	3.33333	3.57143	0	7.69231	12	2.08333	278	73	4.5301		278_73	4.5301	0.0911	0.1071											4504_186	2.14902	-0.1397	-0.0049								1841_184	17.8372	0.6133	0.0852
	291_32	0.0712	-0.0627	291	32		291_32	0	0	3.57143	0	0	8	1.04167	291	32	1.80187		291_32	1.80187	-0.0627	0.0712											4700_212	2.38291	-0.1428	0.031								4774_228	1.61905	0.6065	-0.0004
	291_68	0.028	-0.0227	291	68		291_68	0	0	3.57143	0	0	8	1.04167	291	68	1.80187		291_68	1.80187	-0.0227	0.028											3385_191	4.03074	-0.1439	0.1055								3529_160	15.2754	0.5984	0.098
	292_168	0.0782	-0.0365	292	168		292_168	12.1212	36.6667	7.14286	7.14286	0	0	2.08333	292	168	9.30813		292_168	9.30813	-0.0365	0.0782											4660_231	12.7847	-0.1506	0.0121								6269_163	10.6806	0.5943	-0.0057
	306_36	0.0712	-0.0624	306	36		306_36	3.0303	16.6667	0	0	3.84615	0	1.04167	306	36	3.51211		306_36	3.51211	-0.0624	0.0712											372_207	4.64739	-0.1516	0.0906								5924_144	14.6926	0.5929	0.017
	306_214	0.0114	-0.0983	306	214		306_214	3.0303	20	0	0	3.84615	8	1.04167	306	214	5.13116		306_214	5.13116	-0.0983	0.0114											5445_57	15.9102	-0.1516	-0.0063								6578_231	8.01918	0.5921	0.0019
	308_70	0.0183	-0.0167	308	70		308_70	0	13.3333	7.14286	7.14286	3.84615	0	0	308	70	4.49503		308_70	4.49503	-0.0167	0.0183											9971_230	10.7949	-0.1529	0.0032								9808_226	6.02119	0.592	0.0024
	308_77	-0.0006	-0.0121	308	77		308_77	0	13.3333	7.14286	7.14286	3.84615	0	0	308	77	4.49503		308_77	4.49503	-0.0121	-0.0006											10079_225	20.81	-0.1591	0.0923								646_169	15.8632	0.5894	0.0081
	316_165	0.0351	-0.0286	316	165		316_165	3.0303	13.3333	7.14286	14.2857	3.84615	4	3.125	316	165	6.96619		316_165	6.96619	-0.0286	0.0351											2298_155	6.0034	-0.1619	0.0345								4773_177	13.2337	0.5854	0.0229
	316_197	0.0205	-0.0208	316	197		316_197	3.0303	13.3333	7.14286	14.2857	3.84615	4	3.125	316	197	6.96619		316_197	6.96619	-0.0208	0.0205											5067_83	0.571429	-0.1638	-0.0078								7844_198	18.8409	0.5844	-0.0097
	328_7	0.0296	-0.0266	328	7		328_7	6.06061	33.3333	14.2857	14.2857	7.69231	16	17.7083	328	7	15.6237		328_7	15.6237	-0.0266	0.0296											3026_227	3.75791	-0.1745	0.1401								4651_162	15.201	0.5842	0.0347
	334_15	0.0333	0.0844	334	15		334_15	3.0303	0	0	0	0	0	0	334	15	0.4329		334_15	0.4329	0.0844	0.0333											3026_224	3.75791	-0.1799	0.142								8624_180	18.5749	0.5812	0.0277
	334_157	0.0028	0.0443	334	157		334_157	3.0303	0	3.57143	7.14286	0	0	1.04167	334	157	2.11232		334_157	2.11232	0.0443	0.0028											5322_199	3.7493	-0.2031	0.1452								1290_187	6.34872	0.5703	-0.0112
	338_188	0.017	-0.0488	338	188		338_118	6.06061	0	0	14.2857	0	4	0	338	118	3.47805		338_188	3.47805	-0.0488	0.017											1983_152	13.4744	-0.2143	0.0292								2820_18	10.1946	0.5703	-0.0122
	338_118	0.0028	-0.0647	338	118		338_188	3.0303	0	0	14.2857	0	4	0	338	188	3.04515		338_118	3.04515	-0.0647	0.0028											2410_178	5.80013	-0.2208	0.1577								4156_219	1.60212	0.568	-0.0038
	339_208	0.0557	-0.0508	339	208		339_208	9.09091	0	14.2857	21.4286	30.7692	8	8.33333	339	208	13.1297		339_208	13.1297	-0.0508	0.0557											7641_177	7.85629	-0.2284	0.1609								6133_51	4.62423	0.5674	-0.0027
	339_139	0.0203	-0.016	339	139		339_139	9.09091	0	14.2857	21.4286	38.4615	24	7.29167	339	139	16.3655		339_139	16.3655	-0.016	0.0203											1726_182	2.22207	-0.2342	0.1668								8624_198	18.0647	0.5657	0.0289
	340_211	0.0314	0.6572	340	211		340_211	6.06061	16.6667	21.4286	28.5714	11.5385	28	9.375	340	211	17.3772		340_211	17.3772	0.6572	0.0314																						8748_112	11.5809	0.5637	-0.0058
	345_180	0.0192	-0.0197	345	180		345_180	12.1212	0	3.57143	7.14286	0	0	2.08333	345	180	3.55983		345_180	3.55983	-0.0197	0.0192																						6416_212	5.93571	0.5631	0.01
	346_219	0.0315	-0.0257	346	219		346_219	0	0	3.57143	7.14286	0	0	2.08333	346	219	1.82823		346_219	1.82823	-0.0257	0.0315																						358_174	8.38046	0.5623	0.0118
	347_113	-0.0102	0.2443	347	113		347_113	6.06061	6.66667	21.4286	21.4286	7.69231	12	19.7917	347	113	13.5812		347_113	13.5812	0.2443	-0.0102																						3502_115	9.8916	0.5605	0.017
	350_84	0.0901	0.1677	350	84		350_84	9.09091	0	7.14286	14.2857	19.2308	12	10.4167	350	84	10.3096		350_84	10.3096	0.1677	0.0901																						7103_226	11.4829	0.5545	0.0132
	350_175	0.0074	-0.016	350	175		350_175	12.1212	0	7.14286	21.4286	15.3846	12	10.4167	350	175	11.2134		350_175	11.2134	-0.016	0.0074																						2957_195	4.26232	0.5529	0.0386
	358_194	0.095	0.2612	358	194		358_27	9.09091	3.33333	10.7143	21.4286	3.84615	4	6.25	358	27	8.38046		358_194	8.38046	0.2612	0.095																						9164_217	15.6459	0.5494	0.0465
	358_225	0.0373	0.454	358	225		358_147	9.09091	3.33333	14.2857	21.4286	3.84615	8	6.25	358	147	9.4621		358_225	9.4621	0.454	0.0373																						4224_43	10.4969	0.5483	0.0106
	358_147	0.033	0.2728	358	147		358_156	9.09091	3.33333	10.7143	21.4286	3.84615	4	6.25	358	156	8.38046		358_147	8.38046	0.2728	0.033																						1933_180	6.58277	0.5439	0.0233
	358_156	0.015	0.4057	358	156		358_174	9.09091	3.33333	10.7143	21.4286	3.84615	4	6.25	358	174	8.38046		358_156	8.38046	0.4057	0.015																						1056_54	9.11236	0.5433	-0.0132
	358_27	0.0132	1	358	27		358_194	9.09091	3.33333	10.7143	21.4286	3.84615	4	6.25	358	194	8.38046		358_27	8.38046	1	0.0132																						3679_90	5.66922	0.5376	0.0356
	358_174	0.0118	0.5623	358	174		358_225	9.09091	3.33333	10.7143	21.4286	3.84615	4	6.25	358	225	8.38046		358_174	8.38046	0.5623	0.0118																						3889_179	13.7225	0.5374	0.029
	366_114	0.0409	0.1578	366	114		366_114	0	3.33333	3.57143	7.14286	3.84615	0	1.04167	366	114	2.70506		366_114	2.70506	0.1578	0.0409																						3953_227	14.7438	0.5342	0.0035
	372_207	0.0906	-0.1516	372	207		372_207	6.06061	3.33333	0	0	3.84615	12	7.29167	372	207	4.64739		372_207	4.64739	-0.1516	0.0906																						857_198	11.6214	0.5338	0.0053
	376_154	0.0061	-0.011	376	154		376_154	6.06061	0	3.57143	0	3.84615	8	0	376	154	3.06831		376_154	3.06831	-0.011	0.0061																						1603_236	12.614	0.5325	0.0388
	378_52	-0.0031	-0.0083	378	52		378_52	12.1212	10	10.7143	7.14286	7.69231	8	1.04167	378	52	8.10176		378_52	8.10176	-0.0083	-0.0031																						5302_83	18.332	0.5324	0.0073
	379_15	-0.0002	-0.023	379	15		379_15	0	0	7.14286	0	3.84615	0	5.20833	379	15	2.31391		379_15	2.31391	-0.023	-0.0002																						1850_184	10.726	0.5316	0.0474
	383_153	0.0364	-0.0549	383	153		383_28	0	3.33333	3.57143	7.14286	11.5385	40	6.25	383	28	10.2623		383_153	10.2623	-0.0549	0.0364																						5111_162	4.46173	0.5311	0.0161
	383_165	0.0238	-0.019	383	165		383_153	0	3.33333	3.57143	7.14286	11.5385	40	6.25	383	153	10.2623		383_165	10.2623	-0.019	0.0238																						75_76	8.07184	0.5308	0.0161
	383_28	-0.0011	-0.0192	383	28		383_165	0	3.33333	3.57143	7.14286	11.5385	40	6.25	383	165	10.2623		383_28	10.2623	-0.0192	-0.0011																						7740_100	12.9326	0.5257	-0.0026
	391_72	0.0131	1	391	72		391_72	18.1818	40	0	7.14286	3.84615	0	0	391	72	9.88155		391_72	9.88155	1	0.0131																						7326_7	6.46521	0.5214	0.2232
	392_154	0.0237	-0.0213	392	154		392_7	3.0303	3.33333	3.57143	0	0	0	5.20833	392	7	2.16334		392_154	2.16334	-0.0213	0.0237																						276_104	8.21305	0.5146	0.0946
	392_156	0.0033	0.394	392	156		392_154	3.0303	3.33333	3.57143	0	0	0	3.125	392	154	1.86572		392_156	1.86572	0.394	0.0033																						4865_118	12.3122	0.5139	0.0574
	392_7	-0.0042	0.1646	392	7		392_156	3.0303	3.33333	3.57143	0	0	0	3.125	392	156	1.86572		392_7	1.86572	0.1646	-0.0042																						4476_176	11.1568	0.513	-0.0004
	393_57	0.0521	0.0764	393	57		393_49	9.09091	3.33333	3.57143	28.5714	0	8	3.125	393	49	7.95601		393_57	7.95601	0.0764	0.0521																						1976_31	13.5277	0.5122	0.0179
	393_98	0.0101	-0.0123	393	98		393_57	18.1818	3.33333	3.57143	28.5714	0	8	3.125	393	57	9.25472		393_98	9.25472	-0.0123	0.0101																						5774_186	7.80996	0.5085	0.0099
	393_100	0.0101	-0.0123	393	100		393_98	9.09091	3.33333	3.57143	28.5714	0	8	3.125	393	98	7.95601		393_100	7.95601	-0.0123	0.0101																						7227_89	5.1927	0.5051	0.0077
	393_49	-0.0014	-0.0117	393	49		393_100	9.09091	3.33333	3.57143	28.5714	0	8	3.125	393	100	7.95601		393_49	7.95601	-0.0117	-0.0014																						8695_39	13.6257	0.5051	0.0455
	397_26	0.243	0.14	397	26		397_13	0	3.33333	0	7.14286	3.84615	4	3.125	397	13	3.06391		397_26	3.06391	0.14	0.243																						7740_79	12.7838	0.5046	-0.0159
	397_27	0.243	0.14	397	27		397_26	0	3.33333	0	7.14286	3.84615	4	3.125	397	26	3.06391		397_27	3.06391	0.14	0.243																						3953_128	14.1724	0.5032	-0.016
	397_101	0.2376	0.1359	397	101		397_27	0	3.33333	0	7.14286	3.84615	4	3.125	397	27	3.06391		397_101	3.06391	0.1359	0.2376																						3889_210	12.5873	0.5024	0.0631
	397_13	0.2353	0.1276	397	13		397_101	0	3.33333	0	7.14286	3.84615	4	3.125	397	101	3.06391		397_13	3.06391	0.1276	0.2353																						1195_59	14.2043	0.5016	-0.0218
	397_217	0.0517	-0.0474	397	217		397_217	0	0	3.57143	7.14286	3.84615	4	3.125	397	217	3.09792		397_217	3.09792	-0.0474	0.0517																						8289_86	20.2827	0.5007	-0.0099
	408_11	0.1083	-0.0101	408	11		408_11	9.09091	0	7.14286	7.14286	11.5385	16	4.16667	408	11	7.86882		408_11	7.86882	-0.0101	0.1083																						1581_235	8.0868	0.5006	-0.0086
	408_48	0.0191	-0.0196	408	48		408_48	9.09091	0	7.14286	7.14286	11.5385	16	4.16667	408	48	7.86882		408_48	7.86882	-0.0196	0.0191																						2315_9	3.9857	0.4996	-0.0054
	415_110	0.013	0.2688	415	110		415_110	9.09091	10	14.2857	14.2857	23.0769	8	12.5	415	110	13.0342		415_110	13.0342	0.2688	0.013																						8132_237	12.8248	0.4995	-0.0058
	417_93	0.027	-0.025	417	93		417_93	6.06061	0	17.8571	14.2857	19.2308	8	3.125	417	93	9.79418		417_93	9.79418	-0.025	0.027																						5225_134	10.855	0.4993	-0.0052
	417_160	0.0061	0.1601	417	160		417_160	6.06061	0	17.8571	14.2857	19.2308	8	3.125	417	160	9.79418		417_160	9.79418	0.1601	0.0061																						6845_120	11.729	0.4985	-0.0034
	417_166	0.0061	0.1601	417	166		417_166	6.06061	0	17.8571	14.2857	19.2308	8	3.125	417	166	9.79418		417_166	9.79418	0.1601	0.0061																						6382_65	9.08759	0.4982	-0.0019
	417_173	-0.0011	0.2096	417	173		417_173	6.06061	0	17.8571	14.2857	19.2308	8	3.125	417	173	9.79418		417_173	9.79418	0.2096	-0.0011																						2270_113	4.46272	0.4981	-0.0018
	418_100	-0.007	-0.0285	418	100		418_100	6.06061	3.33333	0	7.14286	0	4	1.04167	418	100	3.08264		418_100	3.08264	-0.0285	-0.007																						1860_101	5.80927	0.498	-0.0018
	422_6	0.0708	-0.0623	422	6		422_6	0	0	21.4286	0	3.84615	4	3.125	422	6	4.62853		422_6	4.62853	-0.0623	0.0708																						5447_202	0.659014	0.4979	-0.001
	422_68	0.0165	0.0336	422	68		422_68	0	0	21.4286	0	3.84615	4	3.125	422	68	4.62853		422_68	4.62853	0.0336	0.0165																						7285_82	9.43517	0.4978	-0.0013
	422_184	0.0007	-0.0153	422	184		422_149	0	0	21.4286	0	3.84615	4	3.125	422	149	4.62853		422_184	4.62853	-0.0153	0.0007																						4046_157	1.71612	0.4973	0.0003
	422_149	-0.0017	-0.0049	422	149		422_184	0	0	21.4286	0	3.84615	4	3.125	422	184	4.62853		422_149	4.62853	-0.0049	-0.0017																						5225_105	10.855	0.497	-0.0108
	423_141	0.0215	-0.0676	423	141		423_141	0	6.66667	0	0	0	0	1.04167	423	141	1.10119		423_141	1.10119	-0.0676	0.0215																						4717_234	8.8823	0.4939	0.0085
	432_159	0.0313	-0.0254	432	159		432_44	0	6.66667	3.57143	7.14286	3.84615	8	2.08333	432	44	4.47292		432_159	4.47292	-0.0254	0.0313																						2270_162	4.46272	0.4936	-0.0013
	432_44	0.0019	-0.027	432	44		432_109	0	6.66667	3.57143	7.14286	3.84615	8	2.08333	432	109	4.47292		432_44	4.47292	-0.027	0.0019																						5301_148	11.7715	0.4934	0.0099
	432_109	-0.0001	-0.0062	432	109		432_159	0	6.66667	3.57143	7.14286	3.84615	8	2.08333	432	159	4.47292		432_109	4.47292	-0.0062	-0.0001																						3394_120	14.5279	0.4932	0.0507
	434_177	0.0225	-0.0202	434	177		434_177	0	0	3.57143	0	0	4	1.04167	434	177	1.23044		434_177	1.23044	-0.0202	0.0225																						6455_131	5.57455	0.4928	0.0112
	436_60	0.1633	0.1497	436	60		436_206	0	20	0	0	0	0	0	436	206	2.85714		436_60	2.85714	0.1497	0.1633																						1933_229	7.05896	0.492	0.0021
	436_206	0.0356	-0.0332	436	206		436_60	0	30	0	0	0	0	0	436	60	4.28571		436_206	4.28571	-0.0332	0.0356																						604_121	4.16752	0.4887	0.0214
	439_41	0.0011	-0.0091	439	41		439_41	0	0	0	0	0	8	3.125	439	41	1.58929		439_41	1.58929	-0.0091	0.0011																						1421_144	17.484	0.4886	0.0214
	440_35	0.0425	0.1232	440	35		440_35	3.0303	3.33333	7.14286	0	3.84615	0	18.75	440	35	5.15752		440_35	5.15752	0.1232	0.0425																						1228_184	2.21684	0.4881	0.0229
	440_128	0.026	-0.0613	440	128		440_65	3.0303	3.33333	3.57143	0	3.84615	0	19.7917	440	65	4.79613		440_128	4.79613	-0.0613	0.026																						857_99	9.40866	0.4868	0.0254
	440_17	-0.0012	0.0661	440	17		440_128	3.0303	3.33333	3.57143	0	3.84615	0	19.7917	440	128	4.79613		440_17	4.79613	0.0661	-0.0012																						6295_101	10.508	0.4865	0.0035
	440_65	-0.0047	-0.005	440	65		440_17	3.0303	6.66667	3.57143	0	3.84615	0	20.8333	440	17	5.42113		440_65	5.42113	-0.005	-0.0047																						6105_206	4.68383	0.4862	0.0271
	441_92	0.0054	-0.0063	441	92		441_92	0	16.6667	7.14286	0	0	4	1.04167	441	92	4.1216		441_92	4.1216	-0.0063	0.0054																						6248_127	14.389	0.4858	0.0271
	446_188	0.0196	-0.0178	446	188		446_188	3.0303	10	3.57143	0	0	0	1.04167	446	188	2.52049		446_188	2.52049	-0.0178	0.0196																						499_185	6.28239	0.4846	0.0315
	452_100	0.028	-0.0228	452	100		452_100	0	0	0	0	3.84615	4	1.04167	452	100	1.26969		452_100	1.26969	-0.0228	0.028																						4476_84	10.0971	0.4818	0.0157
	455_6	0.0698	-0.0722	455	6		455_6	0	3.33333	0	0	3.84615	8	7.29167	455	6	3.21016		455_6	3.21016	-0.0722	0.0698																						5190_101	7.94796	0.4817	0.0272
	455_107	0.061	-0.0799	455	107		455_107	0	0	0	0	3.84615	8	7.29167	455	107	2.73397		455_107	2.73397	-0.0799	0.061																						7844_44	18.8409	0.4804	0.0286
	455_222	0.0307	-0.036	455	222		455_222	0	0	0	0	3.84615	8	7.29167	455	222	2.73397		455_222	2.73397	-0.036	0.0307																						8760_209	8.30136	0.4786	0.0449
	460_134	0.0388	-0.0408	460	134		460_106	0	0	0	7.14286	3.84615	0	7.29167	460	106	2.61153		460_134	2.61153	-0.0408	0.0388																						5821_67	15.1432	0.4756	0.003
	460_106	0.0273	-0.0288	460	106		460_134	0	0	0	7.14286	3.84615	0	7.29167	460	134	2.61153		460_106	2.61153	-0.0288	0.0273																						4407_22	16.0131	0.475	0.0058
	460_199	0.0237	-0.0409	460	199		460_199	0	0	0	7.14286	3.84615	0	7.29167	460	199	2.61153		460_199	2.61153	-0.0409	0.0237																						4074_92	13.6885	0.4732	0.0215
	461_75	0.0278	-0.0226	461	75		461_75	3.0303	0	0	0	0	16	2.08333	461	75	3.01623		461_75	3.01623	-0.0226	0.0278																						7103_112	10.9727	0.4731	-0.0069
	462_93	0.0295	0.2204	462	93		462_59	6.06061	3.33333	7.14286	14.2857	26.9231	16	8.33333	462	59	11.7256		462_93	11.7256	0.2204	0.0295																						592_89	1.66334	0.4712	0.062
	462_59	0.0257	-0.0345	462	59		462_93	6.06061	3.33333	7.14286	14.2857	26.9231	16	8.33333	462	93	11.7256		462_59	11.7256	-0.0345	0.0257																						4407_137	14.1609	0.4709	0.0168
	462_156	0.0098	-0.0122	462	156		462_156	6.06061	3.33333	7.14286	14.2857	26.9231	16	8.33333	462	156	11.7256		462_156	11.7256	-0.0122	0.0098																						5774_181	8.28615	0.4661	0.0067
	470_55	0.0034	0.0157	470	55		470_55	0	3.33333	3.57143	0	7.69231	28	8.33333	470	55	7.27577		470_55	7.27577	0.0157	0.0034																						7640_163	7.60153	0.4645	0.0089
	473_22	0.0447	0.6533	473	22		473_22	15.1515	0	0	21.4286	3.84615	8	9.375	473	22	8.25732		473_22	8.25732	0.6533	0.0447																						4263_135	12.3457	0.4585	0.0283
	474_193	0.0284	0.2882	474	193		474_193	12.1212	20	10.7143	14.2857	7.69231	20	10.4167	474	193	13.6043		474_193	13.6043	0.2882	0.0284																						691_218	7.45429	0.4582	0.0204
	478_182	0.0803	0.053	478	182		478_182	0	0	0	14.2857	0	0	1.04167	478	182	2.18963		478_182	2.18963	0.053	0.0803																						358_225	9.4621	0.454	0.0373
	478_216	0.0024	-0.01	478	216		478_216	0	0	0	0	0	0	1.04167	478	216	0.14881		478_216	0.14881	-0.01	0.0024																						5657_68	6.28863	0.4523	0.3581
	479_117	0.0125	-0.0352	479	117		479_16	3.0303	0	3.57143	14.2857	0	0	1.04167	479	16	3.13273		479_117	3.13273	-0.0352	0.0125																						3720_189	9.92551	0.4522	0.0004
	479_16	0.0017	-0.0031	479	16		479_117	3.0303	0	3.57143	7.14286	0	0	1.04167	479	117	2.11232		479_16	2.11232	-0.0031	0.0017																						9094_106	10.9044	0.4522	-0.0011
	479_210	0.0015	-0.0073	479	210		479_210	3.0303	0	0	7.14286	0	0	1.04167	479	210	1.60212		479_210	1.60212	-0.0073	0.0015																						2820_212	10.1946	0.4514	-0.0089
	481_212	-0.0013	-0.1269	481	212		481_212	0	0	0	0	3.84615	4	2.08333	481	212	1.4185		481_212	1.4185	-0.1269	-0.0013																						929_222	8.40791	0.4496	0.0295
	484_42	0.0437	0.2053	484	42		484_103	0	6.66667	14.2857	14.2857	15.3846	4	2.08333	484	103	8.10086		484_42	8.10086	0.2053	0.0437																						7731_15	7.95144	0.4478	0.0374
	484_122	0.0106	0.6629	484	122		484_122	0	6.66667	14.2857	14.2857	15.3846	4	2.08333	484	122	8.10086		484_122	8.10086	0.6629	0.0106																						2857_49	4.86697	0.4453	0.0066
	484_103	-0.0006	0.1325	484	103		484_42	9.09091	6.66667	14.2857	14.2857	23.0769	4	8.33333	484	42	11.3913		484_103	11.3913	0.1325	-0.0006																						1841_219	17.8372	0.4427	0.0082
	486_48	0.0011	-0.0072	486	48		486_48	0	16.6667	14.2857	14.2857	0	0	1.04167	486	48	6.61139		486_48	6.61139	-0.0072	0.0011																						7740_161	12.7838	0.4423	0.0282
	486_41	-0.0096	0.1418	486	41		486_41	0	23.3333	14.2857	14.2857	0	4	2.08333	486	41	8.28401		486_41	8.28401	0.1418	-0.0096																						7249_68	4.75701	0.4409	-0.0119
	489_211	0.0083	-0.0192	489	211		489_211	0	0	7.14286	0	0	0	5.20833	489	211	1.76446		489_211	1.76446	-0.0192	0.0083																						6336_201	9.80509	0.4406	-0.0128
	492_116	0.0062	-0.0171	492	116		492_116	0	0	0	7.14286	0	0	0	492	116	1.02041		492_116	1.02041	-0.0171	0.0062																						5808_112	8.8288	0.4381	-0.006
	492_164	0.0045	0.1302	492	164		492_164	0	0	0	7.14286	0	0	0	492	164	1.02041		492_164	1.02041	0.1302	0.0045																						7836_184	17.105	0.4378	0.0362
	492_185	0.0018	-0.0136	492	185		492_185	0	0	0	7.14286	0	0	0	492	185	1.02041		492_185	1.02041	-0.0136	0.0018																						7721_233	15.0089	0.4374	0.0195
	496_152	0.0312	-0.0252	496	152		496_152	12.1212	13.3333	3.57143	7.14286	7.69231	0	1.04167	496	152	6.41469		496_152	6.41469	-0.0252	0.0312																						5940_236	6.32597	0.4371	-0.0038
	497_29	0.0057	-0.0066	497	29		497_29	3.0303	3.33333	3.57143	0	0	0	2.08333	497	29	1.71691		497_29	1.71691	-0.0066	0.0057																						857_194	8.89845	0.4348	0.1156
	499_162	0.0674	0.012	499	162		499_162	3.0303	3.33333	7.14286	21.4286	0	12	1.04167	499	162	6.85382		499_162	6.85382	0.012	0.0674																						2550_236	4.73928	0.4345	0.0024
	499_185	0.0315	0.4846	499	185		499_185	3.0303	3.33333	7.14286	21.4286	0	8	1.04167	499	185	6.28239		499_185	6.28239	0.4846	0.0315																						1306_229	13.1148	0.4319	0.0426
	501_121	-0.0027	-0.0202	501	121		501_121	18.1818	0	39.2857	7.14286	34.6154	32	10.4167	501	121	20.2346		501_121	20.2346	-0.0202	-0.0027																						4476_206	9.58694	0.4316	0.0146
	502_117	0.0592	0.1444	502	117		502_35	3.0303	0	7.14286	0	3.84615	4	5.20833	502	35	3.31824		502_117	3.31824	0.1444	0.0592																						9808_43	8.22195	0.4254	0.0185
	502_100	0.0036	0.1168	502	100		502_100	3.0303	0	7.14286	0	3.84615	4	5.20833	502	100	3.31824		502_100	3.31824	0.1168	0.0036																						1712_203	6.6863	0.4248	-0.0026
	502_35	0.003	1	502	35		502_117	3.0303	0	7.14286	0	3.84615	4	5.20833	502	117	3.31824		502_35	3.31824	1	0.003																						8695_216	12.6053	0.4244	0.0806
	503_85	0.1372	1	503	85		503_85	0	3.33333	14.2857	0	3.84615	8	10.4167	503	85	5.69741		503_85	5.69741	1	0.1372																						6184_99	14.228	0.4233	-0.0019
	503_119	-0.003	-0.0063	503	119		503_119	0	3.33333	14.2857	0	3.84615	8	11.4583	503	119	5.84622		503_119	5.84622	-0.0063	-0.003																						5821_205	15.5046	0.4231	-0.0002
	505_157	0.0072	-0.0228	505	157		505_157	21.2121	0	0	21.4286	0	4	2.08333	505	157	6.96058		505_157	6.96058	-0.0228	0.0072																						1648_157	7.15319	0.4179	0.0315
	505_46	-0.0006	0.0104	505	46		505_46	21.2121	0	7.14286	28.5714	0	4	3.125	505	46	9.1502		505_46	9.1502	0.0104	-0.0006																						884_169	11.097	0.4177	-0.0126
	511_194	-0.0019	0.1032	511	194		511_194	0	6.66667	21.4286	0	0	0	0	511	194	4.01361		511_194	4.01361	0.1032	-0.0019																						6269_56	11.008	0.4176	-0.0118
	512_90	0.008	-0.0125	512	90		512_90	0	0	3.57143	0	0	4	2.08333	512	90	1.37925		512_90	1.37925	-0.0125	0.008																						6768_12	7.89554	0.4173	0.0308
	512_202	0.0012	-0.0051	512	202		512_202	0	0	3.57143	0	0	4	2.08333	512	202	1.37925		512_202	1.37925	-0.0051	0.0012																						2530_230	15.6587	0.4172	0.0361
	514_140	0.0204	0.1867	514	140		514_88	0	0	3.57143	7.14286	0	8	1.04167	514	88	2.82228		514_140	2.82228	0.1867	0.0204																						5619_141	4.77154	0.416	0.0418
	514_208	-0.0011	-0.0074	514	208		514_140	0	0	3.57143	14.2857	0	8	1.04167	514	140	3.84269		514_208	3.84269	-0.0074	-0.0011																						4_116	4.94813	0.4158	-0.0059
	514_144	-0.0034	-0.0055	514	144		514_144	0	0	3.57143	7.14286	0	8	1.04167	514	144	2.82228		514_144	2.82228	-0.0055	-0.0034																						1933_59	6.58277	0.4153	-0.0059
	514_88	-0.0115	0.1044	514	88		514_208	0	0	3.57143	7.14286	0	8	1.04167	514	208	2.82228		514_88	2.82228	0.1044	-0.0115																						1056_223	10.5792	0.415	0.0325
	516_36	0.0263	-0.0308	516	36		516_36	15.1515	3.33333	10.7143	21.4286	23.0769	20	12.5	516	36	15.1721		516_36	15.1721	-0.0308	0.0263																						7566_231	5.91249	0.4146	-0.0042
	519_33	-0.0018	-0.0088	519	33		519_33	3.0303	0	0	7.14286	0	4	0	519	33	2.02474		519_33	2.02474	-0.0088	-0.0018																						6336_203	9.37219	0.4143	-0.0023
	521_91	0.0179	-0.0165	521	91		521_91	0	23.3333	0	0	0	0	4.16667	521	91	3.92857		521_91	3.92857	-0.0165	0.0179																						7253_70	15.165	0.411	0.0496
	521_56	0.0026	-0.0169	521	56		521_56	0	26.6667	0	0	0	0	4.16667	521	56	4.40476		521_56	4.40476	-0.0169	0.0026																						6876_88	7.70192	0.4104	0.0299
	523_182	0.0294	-0.0439	523	182		523_148	3.0303	20	7.14286	0	0	0	1.04167	523	148	4.45926		523_182	4.45926	-0.0439	0.0294																						4074_104	13.8373	0.4069	0.0344
	523_163	0.0146	0.0542	523	163		523_163	3.0303	20	7.14286	0	0	0	1.04167	523	163	4.45926		523_163	4.45926	0.0542	0.0146																						7742_211	8.98351	0.4059	0.1143
	523_148	0.0053	-0.0104	523	148		523_182	3.0303	23.3333	7.14286	0	0	0	1.04167	523	182	4.93545		523_148	4.93545	-0.0104	0.0053																						358_156	8.38046	0.4057	0.015
	525_238	-0.0096	0.0082	525	238		525_238	27.2727	3.33333	3.57143	21.4286	0	4	1.04167	525	238	8.66396		525_238	8.66396	0.0082	-0.0096																						3720_160	8.3949	0.4039	0.0032
	526_177	0.0448	-0.0671	526	177		526_177	0	0	0	0	3.84615	0	1.04167	526	177	0.69826		526_177	0.69826	-0.0671	0.0448																						6336_207	9.37219	0.4034	0.0109
	538_229	0.0135	0.0872	538	229		538_47	21.2121	0	0	21.4286	0	12	0	538	47	7.80581		538_229	7.80581	0.0872	0.0135																						6665_112	6.91693	0.4032	0.0526
	538_47	-0.0076	-0.0109	538	47		538_229	21.2121	0	0	21.4286	0	8	0	538	229	7.23438		538_47	7.23438	-0.0109	-0.0076																						4794_182	11.3881	0.4004	-0.0113
	545_164	0.0386	-0.0754	545	164		545_147	6.06061	0	10.7143	7.14286	0	28	5.20833	545	147	8.16087		545_164	8.16087	-0.0754	0.0386																						7721_132	15.0089	0.4004	-0.0116
	545_147	-0.0048	-0.0159	545	147		545_164	6.06061	0	10.7143	7.14286	0	28	5.20833	545	164	8.16087		545_147	8.16087	-0.0159	-0.0048																						6336_202	9.84838	0.4003	-0.0055
	551_109	0.002	0.1634	551	109		551_109	0	0	3.57143	0	7.69231	8	6.25	551	109	3.64482		551_109	3.64482	0.1634	0.002																						7343_163	6.5921	0.4	-0.0098
	563_123	0.017	-0.0181	563	123		563_24	0	13.3333	7.14286	0	0	8	7.29167	563	24	5.10969		563_123	5.10969	-0.0181	0.017																						6687_128	4.78605	0.3999	-0.0093
	563_35	0.0115	0.142	563	35		563_35	0	13.3333	7.14286	7.14286	0	8	7.29167	563	35	6.1301		563_35	6.1301	0.142	0.0115																						4728_120	2.71272	0.3996	-0.0085
	563_24	-0.0056	-0.0062	563	24		563_123	0	13.3333	7.14286	0	0	8	8.33333	563	123	5.2585		563_24	5.2585	-0.0062	-0.0056																						5547_103	4.33171	0.3996	-0.0088
	567_144	0.0277	-0.0224	567	144		567_144	12.1212	16.6667	0	0	0	0	1.04167	567	144	4.26136		567_144	4.26136	-0.0224	0.0277																						4_120	4.43793	0.3994	-0.0083
	568_204	0.0495	0.0336	568	204		568_30	0	0	0	0	0	4	1.04167	568	30	0.720238		568_204	0.720238	0.0336	0.0495																						3911_7	9.06195	0.3991	-0.0081
	568_30	0.043	0.075	568	30		568_115	0	0	0	0	0	4	1.04167	568	115	0.720238		568_30	0.720238	0.075	0.043																						951_44	9.55571	0.3986	-0.0069
	568_115	0.0224	0.1377	568	115		568_139	0	0	0	0	0	4	1.04167	568	139	0.720238		568_115	0.720238	0.1377	0.0224																						5157_91	6.95578	0.3983	-0.0061
	568_139	0.0224	0.1377	568	139		568_204	0	0	0	0	0	4	1.04167	568	204	0.720238		568_139	0.720238	0.1377	0.0224																						6324_65	1.58929	0.3981	-0.0053
	568_224	0.0079	-0.0104	568	224		568_224	0	0	0	0	0	4	1.04167	568	224	0.720238		568_224	0.720238	-0.0104	0.0079																						5152_234	18.6147	0.398	-0.0068
	571_48	0.0247	-0.0223	571	48		571_7	0	0	0	14.2857	3.84615	12	6.25	571	7	5.19741		571_48	5.19741	-0.0223	0.0247																						5152_235	18.6147	0.398	-0.0068
	571_129	0.0161	-0.0346	571	129		571_48	0	0	0	14.2857	3.84615	12	6.25	571	48	5.19741		571_129	5.19741	-0.0346	0.0161																						5152_237	18.6147	0.398	-0.0068
	571_7	-0.0087	0.1252	571	7		571_129	0	0	0	14.2857	3.84615	12	6.25	571	129	5.19741		571_7	5.19741	0.1252	-0.0087																						5152_238	18.6147	0.398	-0.0068
	571_234	-0.0117	-0.0341	571	234		571_234	0	0	0	14.2857	3.84615	12	6.25	571	234	5.19741		571_234	5.19741	-0.0341	-0.0117																						7904_83	9.32042	0.398	0.1018
	582_95	0.0279	-0.029	582	95		582_95	0	0	0	0	0	4	3.125	582	95	1.01786		582_95	1.01786	-0.029	0.0279																						7904_103	9.32042	0.398	0.1018
	583_121	0.0215	0.0622	583	121		583_13	3.0303	0	7.14286	7.14286	3.84615	16	4.16667	583	13	5.90412		583_121	5.90412	0.0622	0.0215																						7249_232	3.7366	0.3978	-0.0048
	583_37	0.0124	-0.0967	583	37		583_37	0	0	3.57143	7.14286	3.84615	16	4.16667	583	37	4.96102		583_37	4.96102	-0.0967	0.0124																						2302_42	2.25204	0.3964	-0.0017
	583_13	0.0004	0.1545	583	13		583_121	3.0303	0	7.14286	7.14286	3.84615	16	4.16667	583	121	5.90412		583_13	5.90412	0.1545	0.0004																						2810_40	1.84112	0.3964	-0.0016
	588_95	0.0431	-0.046	588	95		588_95	15.1515	0	0	28.5714	3.84615	0	0	588	95	6.79559		588_95	6.79559	-0.046	0.0431																						1575_203	5.86861	0.3961	-0.0015
	592_89	0.062	0.4712	592	89		592_89	3.0303	0	3.57143	0	0	4	1.04167	592	89	1.66334		592_89	1.66334	0.4712	0.062																						7103_10	11.4056	0.396	0.0032
	592_143	0.0009	-0.0312	592	143		592_143	3.0303	0	7.14286	0	0	4	2.08333	592	143	2.32236		592_143	2.32236	-0.0312	0.0009																						3208_82	11.0441	0.3959	-0.0159
	596_186	0.0119	-0.0137	596	186		596_186	0	0	0	0	0	12	4.16667	596	186	2.30952		596_186	2.30952	-0.0137	0.0119																						5162_194	10.5422	0.3958	-0.0012
	603_182	0.0023	-0.008	603	182		603_182	0	0	0	0	0	0	4.16667	603	182	0.595238		603_182	0.595238	-0.008	0.0023																						6228_198	6.61846	0.3956	-0.0004
	604_110	0.0377	-0.033	604	110		604_71	0	3.33333	3.57143	7.14286	0	12	3.125	604	71	4.16752		604_110	4.16752	-0.033	0.0377																						5448_228	11.1717	0.3954	-0.0002
	604_194	0.0261	0.3751	604	194		604_88	0	3.33333	3.57143	7.14286	0	12	3.125	604	88	4.16752		604_194	4.16752	0.3751	0.0261																						392_156	1.86572	0.394	0.0033
	604_88	0.0216	1	604	88		604_110	0	3.33333	3.57143	7.14286	0	12	3.125	604	110	4.16752		604_88	4.16752	1	0.0216																						1194_11	16.6196	0.3932	-0.0023
	604_121	0.0214	0.4887	604	121		604_121	0	3.33333	3.57143	7.14286	0	12	3.125	604	121	4.16752		604_121	4.16752	0.4887	0.0214																						1581_46	8.0868	0.3926	0.0056
	604_71	0.0074	1	604	71		604_138	0	3.33333	7.14286	7.14286	0	12	3.125	604	138	4.67772		604_71	4.67772	1	0.0074																						4366_130	16.1049	0.3918	0.0105
	604_138	0.0006	-0.0152	604	138		604_194	0	3.33333	3.57143	14.2857	0	12	3.125	604	194	5.18793		604_138	5.18793	-0.0152	0.0006																						7641_22	8.28919	0.3914	-0.0061
	605_156	-0.0003	-0.0225	605	156		605_156	0	0	3.57143	0	7.69231	0	0	605	156	1.60911		605_156	1.60911	-0.0225	-0.0003																						6295_96	10.6568	0.3913	0.0078
	609_167	0.0276	0.0046	609	167		609_74	6.06061	0	3.57143	14.2857	0	8	0	609	74	4.55968		609_167	4.55968	0.0046	0.0276																						3616_192	3.876	0.39	-0.0156
	609_155	0.0142	-0.0217	609	155		609_155	6.06061	0	3.57143	7.14286	0	8	0	609	155	3.53927		609_155	3.53927	-0.0217	0.0142																						1603_110	13.0469	0.3896	0.0109
	609_74	-0.0117	-0.0008	609	74		609_167	6.06061	0	3.57143	14.2857	0	8	1.04167	609	167	4.70849		609_74	4.70849	-0.0008	-0.0117																						3315_141	1.67033	0.3896	0.0126
	625_85	0.0532	-0.0343	625	85		625_85	3.0303	3.33333	7.14286	35.7143	3.84615	0	2.08333	625	85	7.87861		625_85	7.87861	-0.0343	0.0532																						1194_190	16.4708	0.3894	-0.0016
	625_135	-0.004	-0.0822	625	135		625_135	0	3.33333	7.14286	35.7143	3.84615	0	1.04167	625	135	7.2969		625_135	7.2969	-0.0822	-0.004																						1194_22	17.6792	0.3887	-0.0041
	626_78	0.2366	0.0952	626	78		626_78	0	3.33333	7.14286	0	3.84615	4	2.08333	626	78	2.9151		626_78	2.9151	0.0952	0.2366																						1185_128	2.44898	0.388	0.0157
	639_204	0.0058	0.0055	639	204		639_40	0	3.33333	0	0	11.5385	12	1.04167	639	40	3.98764		639_204	3.98764	0.0055	0.0058																						8195_234	2.43636	0.387	0.0173
	639_40	-0.0039	0.2794	639	40		639_204	3.0303	13.3333	0	0	11.5385	12	1.04167	639	204	5.84911		639_40	5.84911	0.2794	-0.0039																						4719_157	9.84383	0.3865	0.1959
	640_73	0.0053	-0.0063	640	73		640_73	0	3.33333	3.57143	0	0	16	5.20833	640	73	4.01616		640_73	4.01616	-0.0063	0.0053																						1195_7	10.7262	0.3863	-0.0099
	640_181	-0.0027	-0.0127	640	181		640_181	0	3.33333	3.57143	0	0	16	5.20833	640	181	4.01616		640_181	4.01616	-0.0127	-0.0027																						5399_74	4.6318	0.3854	0.0209
	646_169	0.0081	0.5894	646	169		646_142	27.2727	13.3333	10.7143	28.5714	7.69231	12	11.4583	646	142	15.8632		646_169	15.8632	0.5894	0.0081																						5457_196	7.04012	0.3851	0.0213
	646_142	0.0019	0.6604	646	142		646_169	27.2727	13.3333	10.7143	28.5714	7.69231	12	11.4583	646	169	15.8632		646_142	15.8632	0.6604	0.0019																						3394_65	13.5075	0.3849	0.0866
	651_174	0.0091	-0.016	651	174		651_174	3.0303	0	0	7.14286	3.84615	0	13.5417	651	174	3.93728		651_174	3.93728	-0.016	0.0091																						1932_50	4.83357	0.3844	0.0226
	651_187	0.0083	-0.0358	651	187		651_187	3.0303	0	0	7.14286	3.84615	0	0	651	187	2.00276		651_187	2.00276	-0.0358	0.0083																						4263_95	12.9172	0.3829	0.0251
	652_108	-0.0003	-0.0102	652	108		652_108	0	0	0	7.14286	15.3846	8	2.08333	652	108	4.65869		652_108	4.65869	-0.0102	-0.0003																						1530_231	7.69566	0.3819	0.0144
	652_174	-0.0003	-0.0102	652	174		652_174	0	0	0	7.14286	15.3846	8	2.08333	652	174	4.65869		652_174	4.65869	-0.0102	-0.0003																						5057_163	9.34694	0.3816	0.0286
	652_175	-0.0003	-0.0102	652	175		652_175	0	0	0	7.14286	15.3846	8	2.08333	652	175	4.65869		652_175	4.65869	-0.0102	-0.0003																						2557_217	0.4329	0.3799	0.0067
	670_103	0.0224	-0.0202	670	103		670_103	3.0303	0	3.57143	0	0	4	1.04167	670	103	1.66334		670_103	1.66334	-0.0202	0.0224																						4184_211	4.54847	0.3787	0.0078
	670_107	0.0223	-0.0476	670	107		670_107	0	0	3.57143	0	0	4	1.04167	670	107	1.23044		670_107	1.23044	-0.0476	0.0223																						6665_162	7.34983	0.3787	-0.0052
	670_128	0.0177	-0.0709	670	128		670_111	6.06061	0	3.57143	0	0	8	2.08333	670	111	2.81648		670_128	2.81648	-0.0709	0.0177																						2270_132	4.46272	0.3782	0.0107
	670_111	0.0077	-0.0835	670	111		670_128	3.0303	0	3.57143	7.14286	0	4	1.04167	670	128	2.68375		670_111	2.68375	-0.0835	0.0077																						5821_215	14.9944	0.3758	0.023
	672_118	0.0474	0.1955	672	118		672_118	0	16.6667	7.14286	0	0	8	5.20833	672	118	5.28827		672_118	5.28827	0.1955	0.0474																						604_194	4.16752	0.3751	0.0261
	675_207	0.0361	0.0982	675	207		675_207	0	10	7.14286	7.14286	0	16	6.25	675	207	6.64796		675_207	6.64796	0.0982	0.0361																						4785_18	15.5358	0.3751	0.037
	676_73	0.0066	-0.0136	676	73		676_73	6.06061	6.66667	3.57143	14.2857	0	0	2.08333	676	73	4.66682		676_73	4.66682	-0.0136	0.0066																						1212_208	8.88162	0.3749	0.0142
	677_234	0.0285	-0.0254	677	234		677_27	0	10	3.57143	0	0	0	5.20833	677	27	2.68282		677_234	2.68282	-0.0254	0.0285																						5302_125	18.332	0.3745	0.0045
	677_27	0.0074	0.2729	677	27		677_135	0	10	3.57143	0	0	0	5.20833	677	135	2.68282		677_27	2.68282	0.2729	0.0074																						3732_18	9.82589	0.3741	0.0164
	677_135	0.0011	-0.005	677	135		677_234	0	10	3.57143	0	0	0	5.20833	677	234	2.68282		677_135	2.68282	-0.005	0.0011																						3394_73	14.0177	0.3729	0.0007
	681_132	0.0012	-0.0897	681	132		681_132	0	3.33333	7.14286	7.14286	7.69231	12	7.29167	681	132	6.37186		681_132	6.37186	-0.0897	0.0012																						1981_122	7.4076	0.3727	0.2284
	681_164	-0.0013	-0.0054	681	164		681_164	0	3.33333	7.14286	7.14286	7.69231	12	7.29167	681	164	6.37186		681_164	6.37186	-0.0054	-0.0013																						4717_42	6.35253	0.3714	0.0239
	687_165	0.052	0.2009	687	165		687_95	0	0	7.14286	0	0	4	1.04167	687	95	1.74065		687_165	1.74065	0.2009	0.052																						5478_224	5.71429	0.3709	0.0496
	687_237	0.0407	-0.0377	687	237		687_165	3.0303	13.3333	10.7143	0	0	8	2.08333	687	165	5.30875		687_237	5.30875	-0.0377	0.0407																						4074_130	13.8373	0.3695	0.0313
	687_95	0.0046	0.0683	687	95		687_237	0	0	3.57143	0	0	4	1.04167	687	237	1.23044		687_95	1.23044	0.0683	0.0046																						3036_70	12.8948	0.3692	0.0241
	691_218	0.0204	0.4582	691	218		691_41	3.0303	6.66667	7.14286	14.2857	3.84615	12	5.20833	691	41	7.45429		691_218	7.45429	0.4582	0.0204																						6567_12	4.177	0.3656	0.1014
	691_107	0.002	0.23	691	107		691_107	3.0303	6.66667	7.14286	14.2857	3.84615	12	5.20833	691	107	7.45429		691_107	7.45429	0.23	0.002																						1931_193	13.0025	0.3646	0.2112
	691_138	-0.0013	0.3514	691	138		691_138	3.0303	6.66667	7.14286	14.2857	3.84615	12	4.16667	691	138	7.30548		691_138	7.30548	0.3514	-0.0013																						4246_154	4.44048	0.3633	0.051
	691_183	-0.006	0.151	691	183		691_183	3.0303	6.66667	7.14286	14.2857	3.84615	12	5.20833	691	183	7.45429		691_183	7.45429	0.151	-0.006																						5723_53	4.36761	0.3614	0.0012
	691_41	-0.0065	0.2421	691	41		691_218	3.0303	6.66667	7.14286	14.2857	3.84615	16	4.16667	691	218	7.87691		691_41	7.87691	0.2421	-0.0065																						5225_170	10.855	0.3579	-0.0158
	693_18	0.023	-0.1116	693	18		693_18	6.06061	0	3.57143	7.14286	3.84615	4	5.20833	693	18	4.26134		693_18	4.26134	-0.1116	0.023																						9212_181	13.1464	0.3566	0.0337
	694_13	0.0161	1	694	13		694_13	9.09091	13.3333	7.14286	28.5714	11.5385	4	10.4167	694	13	12.0134		694_13	12.0134	1	0.0161																						6228_34	6.61846	0.3556	0.0244
	697_64	0.0255	0.0269	697	64		697_64	0	3.33333	14.2857	7.14286	15.3846	4	14.5833	697	64	8.38998		697_64	8.38998	0.0269	0.0255																						6698_66	10.1036	0.3529	0.0022
	706_207	0.0006	-0.014	706	207		706_174	9.09091	3.33333	7.14286	7.14286	15.3846	20	11.4583	706	174	10.5076		706_207	10.5076	-0.014	0.0006																						691_138	7.30548	0.3514	-0.0013
	706_174	-0.0068	-0.0127	706	174		706_207	9.09091	3.33333	7.14286	7.14286	15.3846	20	11.4583	706	207	10.5076		706_174	10.5076	-0.0127	-0.0068																						1981_134	7.4076	0.3512	0.2215
	708_27	0.0249	-0.0203	708	27		708_27	12.1212	13.3333	7.14286	0	15.3846	32	17.7083	708	27	13.9558		708_27	13.9558	-0.0203	0.0249																						4954_170	17.4027	0.3512	0.0842
	708_67	0.013	-0.7428	708	67		708_67	18.1818	13.3333	10.7143	0	15.3846	40	19.7917	708	67	16.7722		708_67	16.7722	-0.7428	0.013																						6991_18	7.67067	0.3495	0.0281
	708_116	0.0062	-0.0243	708	116		708_116	12.1212	13.3333	7.14286	0	15.3846	32	17.7083	708	116	13.9558		708_116	13.9558	-0.0243	0.0062																						8436_169	10.0818	0.3495	-0.0055
	709_115	0.0094	-0.0199	709	115		709_115	0	0	3.57143	0	3.84615	0	3.125	709	115	1.50608		709_115	1.50608	-0.0199	0.0094																						2878_97	1.8631	0.3485	0.0047
	710_146	0.0192	0.0078	710	146		710_146	6.06061	20	10.7143	0	0	4	0	710	146	5.82498		710_146	5.82498	0.0078	0.0192																						6874_143	12.7705	0.3477	0.0029
	710_74	0.0081	0.0042	710	74		710_74	6.06061	23.3333	3.57143	0	0	8	0	710	74	5.8522		710_74	5.8522	0.0042	0.0081																						70_139	6.92275	0.3466	0.0075
	718_24	0.0001	-0.0147	718	24		718_24	0	0	0	0	3.84615	4	6.25	718	24	2.01374		718_24	2.01374	-0.0147	0.0001																						803_53	3.33759	0.3459	0.0093
	718_40	0.0001	-0.0147	718	40		718_40	0	0	0	0	3.84615	4	6.25	718	40	2.01374		718_40	2.01374	-0.0147	0.0001																						7351_68	10.6286	0.3449	0.0111
	718_184	-0.0001	-0.0124	718	184		718_146	0	0	0	0	3.84615	4	6.25	718	146	2.01374		718_184	2.01374	-0.0124	-0.0001																						3205_238	13.1298	0.3445	0.0287
	718_146	-0.0084	-0.0402	718	146		718_184	0	0	0	0	3.84615	4	6.25	718	184	2.01374		718_146	2.01374	-0.0402	-0.0084																						3026_111	16.1215	0.3424	0.0096
	719_178	0.0055	-0.0065	719	178		719_178	0	0	3.57143	0	0	8	5.20833	719	178	2.39711		719_178	2.39711	-0.0065	0.0055																						5971_96	7.96977	0.3424	-0.005
	729_38	-0.0067	0.0764	729	38		729_38	3.0303	0	3.57143	0	0	4	2.08333	729	38	1.81215		729_38	1.81215	0.0764	-0.0067																						6474_87	14.9202	0.3414	0.0581
	734_150	0.0138	0.2005	734	150		734_112	0	40	10.7143	0	0	0	1.04167	734	112	7.39371		734_150	7.39371	0.2005	0.0138																						5043_141	12.6114	0.3386	0.0794
	734_112	-0.007	0.2809	734	112		734_150	0	40	10.7143	0	0	0	1.04167	734	150	7.39371		734_112	7.39371	0.2809	-0.007																						4548_75	3.1559	0.3382	0.0261
	735_225	0.0391	0.0208	735	225		735_225	15.1515	3.33333	3.57143	35.7143	0	0	1.04167	735	225	8.40175		735_225	8.40175	0.0208	0.0391																						1194_239	16.6196	0.3377	0.0017
	737_184	0.0285	0.1407	737	184		737_184	0	3.33333	0	0	0	0	0	737	184	0.47619		737_184	0.47619	0.1407	0.0285																						3040_164	5.48554	0.3375	0.0071
	741_100	0.0384	-0.0239	741	100		741_95	0	0	7.14286	14.2857	0	8	1.04167	741	95	4.35289		741_100	4.35289	-0.0239	0.0384																						208_63	6.91918	0.3373	0.0328
	741_165	0.011	-0.0129	741	165		741_100	0	0	3.57143	7.14286	0	4	1.04167	741	100	2.25085		741_165	2.25085	-0.0129	0.011																						3205_235	12.6969	0.3352	0.0308
	741_133	-0.0015	0.0722	741	133		741_133	0	0	7.14286	14.2857	0	8	1.04167	741	133	4.35289		741_133	4.35289	0.0722	-0.0015																						4101_74	6.11918	0.3342	0.0002
	741_138	-0.0018	0.1011	741	138		741_138	0	0	7.14286	14.2857	0	8	1.04167	741	138	4.35289		741_138	4.35289	0.1011	-0.0018																						4770_29	6.73766	0.3342	-0.0063
	741_95	-0.0072	-0.0127	741	95		741_165	0	0	3.57143	7.14286	0	4	1.04167	741	165	2.25085		741_95	2.25085	-0.0127	-0.0072																						5568_101	17.2318	0.3323	-0.0123
	748_12	0.0113	-0.0498	748	12		748_12	9.09091	6.66667	0	7.14286	0	4	0	748	12	3.84292		748_12	3.84292	-0.0498	0.0113																						8423_72	6.14953	0.3321	-0.0103
	748_27	0.0035	-0.0211	748	27		748_27	9.09091	6.66667	0	7.14286	0	4	0	748	27	3.84292		748_27	3.84292	-0.0211	0.0035																						954_25	4.18282	0.3316	-0.0006
	749_81	0.0713	-0.0623	749	81		749_30	9.09091	23.3333	3.57143	0	0	0	0	749	30	5.14224		749_81	5.14224	-0.0623	0.0713																						3502_86	9.74279	0.331	0.0054
	749_30	0.0104	0.0703	749	30		749_81	9.09091	23.3333	3.57143	0	0	0	0	749	81	5.14224		749_30	5.14224	0.0703	0.0104																						1984_64	8.87639	0.3309	0.0997
	749_108	-0.0006	-0.0296	749	108		749_108	9.09091	26.6667	0	0	0	0	0	749	108	5.10823		749_108	5.10823	-0.0296	-0.0006																						9109_228	6.60937	0.3303	-0.0069
	750_73	0.0191	0.0937	750	73		750_73	6.06061	0	0	7.14286	3.84615	12	7.29167	750	73	5.19161		750_73	5.19161	0.0937	0.0191																						7351_37	11.1048	0.3302	-0.0073
	758_7	0.0059	0.1138	758	7		758_7	36.3636	0	3.57143	28.5714	7.69231	4	4.16667	758	7	12.0522		758_7	12.0522	0.1138	0.0059																						7539_237	4.4959	0.3302	0.0386
	767_214	0.0193	-0.0196	767	214		767_214	0	6.66667	3.57143	0	3.84615	0	0	767	214	2.01204		767_214	2.01204	-0.0196	0.0193																						6747_175	6.07993	0.3301	-0.0065
	768_59	-0.0037	-0.0123	768	59		768_59	9.09091	40	3.57143	0	3.84615	0	1.04167	768	59	8.22145		768_59	8.22145	-0.0123	-0.0037																						6893_171	10.3719	0.329	-0.0046
	769_92	0.0008	0.0795	769	92		769_92	0	0	0	0	0	4	0	769	92	0.571429		769_92	0.571429	0.0795	0.0008																						5285_198	7.07622	0.3284	-0.0033
	776_113	0.0222	0.0715	776	113		776_37	0	13.3333	10.7143	0	0	12	1.04167	776	37	5.29847		776_113	5.29847	0.0715	0.0222																						2530_83	15.5099	0.3281	-0.0044
	776_37	0.0168	-0.0122	776	37		776_113	0	16.6667	7.14286	0	0	4	1.04167	776	113	4.1216		776_37	4.1216	-0.0122	0.0168																						6905_88	11.5873	0.3276	-0.0186
	777_157	0.022	-0.0197	777	157		777_157	12.1212	0	3.57143	21.4286	0	4	0	777	157	5.87446		777_157	5.87446	-0.0197	0.022																						1433_53	0.510204	0.3271	0
	779_181	0.0274	-0.0387	779	181		779_181	0	0	0	0	3.84615	8	18.75	779	181	4.37088		779_181	4.37088	-0.0387	0.0274																						6219_94	8.85926	0.3269	-0.0005
	781_74	0.057	-0.0837	781	74		781_74	3.0303	0	28.5714	7.14286	0	28	6.25	781	74	10.4278		781_74	10.4278	-0.0837	0.057																						2123_183	9.19447	0.3267	-0.0002
	784_16	0.028	-0.0228	784	16		784_16	0	0	0	0	0	8	1.04167	784	16	1.29167		784_16	1.29167	-0.0228	0.028																						5712_38	11.115	0.3253	0.002
	784_177	0.028	-0.0228	784	177		784_61	0	3.33333	0	0	3.84615	8	1.04167	784	61	2.31731		784_177	2.31731	-0.0228	0.028																						4993_56	2.97109	0.3249	0.0039
	784_61	0.0261	-0.0498	784	61		784_177	0	0	0	0	0	8	1.04167	784	177	1.29167		784_61	1.29167	-0.0498	0.0261																						2026_54	12.6408	0.3247	-0.0155
	784_196	0.0186	-0.017	784	196		784_196	0	0	0	0	0	8	1.04167	784	196	1.29167		784_196	1.29167	-0.017	0.0186																						4754_149	3.90149	0.3244	0.0046
	789_40	0.1881	0.2158	789	40		789_19	21.2121	0	0	14.2857	0	8	5.20833	789	19	6.95802		789_40	6.95802	0.2158	0.1881																						2670_60	14.1423	0.3242	0.0027
	789_90	0.1819	0.219	789	90		789_40	33.3333	0	0	21.4286	0	12	15.625	789	40	11.7696		789_90	11.7696	0.219	0.1819																						1981_58	7.95705	0.3241	0.012
	789_19	0.0433	0.2314	789	19		789_90	33.3333	0	0	21.4286	0	12	15.625	789	90	11.7696		789_19	11.7696	0.2314	0.0433																						5190_170	9.04567	0.324	0.025
	794_101	0.0385	0.655	794	101		794_101	3.0303	6.66667	7.14286	0	0	4	11.4583	794	101	4.61402		794_101	4.61402	0.655	0.0385																						7351_182	11.9738	0.3238	0.0048
	795_230	0.0646	-0.0977	795	230		795_228	3.0303	3.33333	3.57143	7.14286	7.69231	0	3.125	795	228	3.98503		795_230	3.98503	-0.0977	0.0646																						3139_221	8.87029	0.3235	0.0059
	795_223	0.0353	-0.0286	795	223		795_239	0	0	7.14286	14.2857	3.84615	4	2.08333	795	239	4.47972		795_223	4.47972	-0.0286	0.0353																						1133_139	18.0365	0.3231	-0.0015
	795_228	0.0331	0.074	795	228		795_223	0	6.66667	21.4286	14.2857	3.84615	4	2.08333	795	223	7.47292		795_228	7.47292	0.074	0.0331																						4056_105	1.67262	0.3226	0.0082
	795_239	0.0184	-0.0169	795	239		795_230	9.09091	30	21.4286	14.2857	15.3846	20	2.08333	795	230	16.039		795_239	16.039	-0.0169	0.0184																						6687_104	5.72916	0.3225	-0.011
	803_53	0.0093	0.3459	803	53		803_53	0	16.6667	3.57143	0	0	0	3.125	803	53	3.33759		803_53	3.33759	0.3459	0.0093																						1023_141	1.16922	0.3208	0.0116
	804_209	0.0514	0.0346	804	209		804_182	0	3.33333	0	7.14286	3.84615	4	2.08333	804	182	2.9151		804_209	2.9151	0.0346	0.0514																						2264_139	2.94411	0.3204	0.0122
	804_182	0.0297	-0.061	804	182		804_209	3.0303	3.33333	0	14.2857	3.84615	4	2.08333	804	209	4.36841		804_182	4.36841	-0.061	0.0297																						7384_44	4.47972	0.3201	-0.0032
	807_119	0.0197	0.0353	807	119		807_89	0	13.3333	0	0	0	0	2.08333	807	89	2.20238		807_119	2.20238	0.0353	0.0197																						6037_136	1.50183	0.32	0.013
	807_89	0.0164	0.0316	807	89		807_119	0	13.3333	0	0	0	0	2.08333	807	119	2.20238		807_89	2.20238	0.0316	0.0164																						5364_68	4.5435	0.3199	0.013
	809_134	-0.0053	-0.0381	809	134		809_134	12.1212	0	17.8571	0	3.84615	0	4.16667	809	134	5.42731		809_134	5.42731	-0.0381	-0.0053																						7261_208	13.1587	0.3195	0.0127
	811_95	0.0011	-0.0183	811	95		811_95	0	3.33333	7.14286	14.2857	3.84615	24	5.20833	811	95	8.25948		811_95	8.25948	-0.0183	0.0011																						1306_100	14.5681	0.3194	0.0058
	812_56	0.0306	0.1249	812	56		812_56	3.0303	20	17.8571	0	3.84615	12	9.375	812	56	9.44409		812_56	9.44409	0.1249	0.0306																						3056_120	3.28154	0.3194	0.0139
	817_148	0.006	0.0246	817	148		817_148	6.06061	6.66667	7.14286	0	0	8	0	817	148	3.98145		817_148	3.98145	0.0246	0.006																						3502_13	10.3142	0.3192	-0.003
	823_163	0.0225	-0.0202	823	163		823_119	0	0	3.57143	7.14286	3.84615	4	0	823	119	2.65149		823_163	2.65149	-0.0202	0.0225																						3502_29	10.219	0.3192	-0.003
	823_119	0.0016	-0.0094	823	119		823_163	0	0	3.57143	7.14286	3.84615	4	0	823	163	2.65149		823_119	2.65149	-0.0094	0.0016																						176_217	3.52876	0.3189	-0.001
	823_226	-0.006	0.032	823	226		823_226	0	0	3.57143	7.14286	3.84615	4	0	823	226	2.65149		823_226	2.65149	0.032	-0.006																						1355_149	14.7966	0.3187	0.1296
	829_184	0.0269	-0.0282	829	184		829_184	9.09091	6.66667	3.57143	0	0	4	3.125	829	184	3.77914		829_184	3.77914	-0.0282	0.0269																						2270_69	4.46272	0.3182	-0.0002
	830_114	0.1046	0.1356	830	114		830_114	3.0303	26.6667	7.14286	0	7.69231	12	9.375	830	114	9.4153		830_114	9.4153	0.1356	0.1046																						8405_195	16.8243	0.318	0.0148
	830_198	0.0149	-0.0187	830	198		830_198	3.0303	26.6667	3.57143	0	7.69231	12	9.375	830	198	8.9051		830_198	8.9051	-0.0187	0.0149																						2300_227	12.8292	0.3179	0.0152
	841_234	0.0274	-0.0222	841	234		841_15	0	3.33333	0	0	15.3846	16	4.16667	841	15	5.55495		841_234	5.55495	-0.0222	0.0274																						4972_219	5.53239	0.3174	0.0174
	841_15	0.0253	-0.0377	841	15		841_51	0	3.33333	0	0	15.3846	16	4.16667	841	51	5.55495		841_15	5.55495	-0.0377	0.0253																						3722_219	10.0115	0.3172	0.0255
	841_173	0.0253	-0.0377	841	173		841_173	0	3.33333	0	0	15.3846	16	4.16667	841	173	5.55495		841_173	5.55495	-0.0377	0.0253																						3722_221	10.0115	0.3172	0.0255
	841_51	0.0213	0.0076	841	51		841_199	3.0303	3.33333	0	7.14286	15.3846	16	4.16667	841	199	7.00825		841_51	7.00825	0.0076	0.0213																						2298_151	6.0034	0.3171	0.0178
	841_199	0.008	0.0335	841	199		841_234	0	3.33333	0	0	15.3846	16	4.16667	841	234	5.55495		841_199	5.55495	0.0335	0.008																						7285_115	7.41043	0.3163	0.0022
	842_200	-0.012	0.0039	842	200		842_200	12.1212	0	14.2857	0	23.0769	36	13.5417	842	200	14.1465		842_200	14.1465	0.0039	-0.012																						3799_235	7.2414	0.3155	0.0205
	849_82	0.0368	-0.0367	849	82		849_82	0	0	3.57143	0	0	8	4.16667	849	82	2.2483		849_82	2.2483	-0.0367	0.0368																						5743_111	1.59184	0.3123	0.0113
	849_185	0.0056	-0.0065	849	185		849_185	0	0	3.57143	0	0	8	4.16667	849	185	2.2483		849_185	2.2483	-0.0065	0.0056																						6336_67	9.92164	0.3122	0.0051
	850_160	0.1131	-0.1056	850	160		850_67	0	0	3.57143	0	7.69231	8	5.20833	850	67	3.49601		850_160	3.49601	-0.1056	0.1131																						6665_56	8.01812	0.3121	-0.019
	850_105	0.0848	0.0269	850	105		850_82	0	0	3.57143	0	7.69231	8	4.16667	850	82	3.3472		850_105	3.3472	0.0269	0.0848																						3138_195	3.02041	0.312	0.0639
	850_82	0.0436	0.0907	850	82		850_105	0	0	3.57143	0	7.69231	8	4.16667	850	105	3.3472		850_82	3.3472	0.0907	0.0436																						65_119	0.720238	0.3118	0.0364
	850_117	0.027	-0.0283	850	117		850_117	0	0	3.57143	0	7.69231	8	4.16667	850	117	3.3472		850_117	3.3472	-0.0283	0.027																						2657_33	6.45522	0.3113	-0.0042
	850_67	-0.007	-0.0714	850	67		850_160	0	0	3.57143	0	7.69231	8	4.16667	850	160	3.3472		850_67	3.3472	-0.0714	-0.007																						5318_119	3.20424	0.3105	0.03
	854_192	0.0207	-0.019	854	192		854_156	9.09091	0	7.14286	14.2857	11.5385	12	10.4167	854	156	9.21066		854_192	9.21066	-0.019	0.0207																						3772_40	12.1734	0.3103	0.0174
	854_156	0.0082	-0.0088	854	156		854_192	9.09091	0	7.14286	14.2857	11.5385	12	10.4167	854	192	9.21066		854_156	9.21066	-0.0088	0.0082																						3589_200	5.50791	0.309	0.159
	854_230	0.0032	1	854	230		854_230	9.09091	0	10.7143	14.2857	11.5385	12	11.4583	854	230	9.86967		854_230	9.86967	1	0.0032																						2742_224	6.78719	0.3088	0.0326
	857_194	0.1156	0.4348	857	194		857_99	9.09091	3.33333	3.57143	7.14286	7.69231	20	11.4583	857	99	8.89845		857_194	8.89845	0.4348	0.1156																						4337_232	3.69395	0.3067	0.0865
	857_99	0.0254	0.4868	857	99		857_198	9.09091	3.33333	7.14286	7.14286	7.69231	20	11.4583	857	198	9.40866		857_99	9.40866	0.4868	0.0254																						1171_102	11.6993	0.3061	0.0214
	857_198	0.0053	0.5338	857	198		857_194	12.1212	3.33333	10.7143	7.14286	11.5385	24	12.5	857	194	11.6214		857_198	11.6214	0.5338	0.0053																						4611_131	10.074	0.306	0.0225
	858_23	0.0251	-0.0225	858	23		858_23	0	3.33333	0	0	15.3846	0	3.125	858	23	3.12042		858_23	3.12042	-0.0225	0.0251																						4367_161	14.3888	0.305	0.021
	858_202	0.0098	0.0686	858	202		858_63	0	3.33333	0	0	15.3846	0	3.125	858	63	3.12042		858_202	3.12042	0.0686	0.0098																						6228_161	6.61846	0.3033	0.0601
	858_71	0.0038	-0.0072	858	71		858_71	0	3.33333	0	0	15.3846	0	3.125	858	71	3.12042		858_71	3.12042	-0.0072	0.0038																						926_26	0.952381	0.3028	0.1815
	858_63	0.0021	0.1839	858	63		858_202	0	3.33333	3.57143	0	15.3846	0	3.125	858	202	3.63063		858_63	3.63063	0.1839	0.0021																						1735_171	8.12011	0.302	-0.005
	858_214	-0.0059	0.2132	858	214		858_214	0	3.33333	0	0	15.3846	0	3.125	858	214	3.12042		858_214	3.12042	0.2132	-0.0059																						3722_208	5.76892	0.3001	0.0279
	859_126	-0.0023	-0.0065	859	126		859_126	3.0303	20	0	0	0	0	1.04167	859	126	3.43885		859_126	3.43885	-0.0065	-0.0023																						7539_235	4.063	0.2993	0.0342
	862_56	0.0033	0.0476	862	56		862_56	30.303	3.33333	25	28.5714	0	0	2.08333	862	56	12.7559		862_56	12.7559	0.0476	0.0033																						2559_231	4.09021	0.2985	0.0505
	873_46	0.0353	0.0206	873	46		873_46	0	3.33333	0	0	0	12	2.08333	873	46	2.4881		873_46	2.4881	0.0206	0.0353																						3772_129	12.3222	0.2977	0.0514
	874_94	0.0016	0.1468	874	94		874_94	3.0303	0	0	0	3.84615	4	3.125	874	94	2.00021		874_94	2.00021	0.1468	0.0016																						6880_234	6.27559	0.2967	0.0087
	884_169	-0.0126	0.4177	884	169		884_169	24.2424	3.33333	10.7143	28.5714	7.69231	0	3.125	884	169	11.097		884_169	11.097	0.4177	-0.0126																						1570_42	8.99797	0.2928	-0.0053
	895_163	0.0217	0.0428	895	163		895_234	3.0303	0	7.14286	14.2857	19.2308	20	15.625	895	234	11.3307		895_163	11.3307	0.0428	0.0217																						5290_8	7.83797	0.2926	0.0612
	895_103	0.016	0.0108	895	103		895_103	3.0303	0	10.7143	14.2857	23.0769	20	17.7083	895	103	12.6879		895_103	12.6879	0.0108	0.016																						3325_66	5.96204	0.2923	-0.0032
	895_234	0.0024	-0.0087	895	234		895_163	3.0303	0	10.7143	14.2857	23.0769	20	17.7083	895	163	12.6879		895_234	12.6879	-0.0087	0.0024																						235_9	3.8524	0.292	-0.0024
	902_114	0.022	-0.0324	902	114		902_87	6.06061	0	3.57143	14.2857	3.84615	0	2.08333	902	87	4.26389		902_114	4.26389	-0.0324	0.022																						6687_211	4.78605	0.2902	-0.0019
	902_87	-0.007	0.2112	902	87		902_114	0	3.33333	3.57143	7.14286	3.84615	0	1.04167	902	114	2.70506		902_87	2.70506	0.2112	-0.007																						6580_163	4.94159	0.289	0.0746
	903_13	0.0273	-0.0285	903	13		903_13	3.0303	36.6667	3.57143	0	0	8	2.08333	903	13	7.62168		903_13	7.62168	-0.0285	0.0273																						9164_58	16.2173	0.289	-0.0014
	904_19	0.0089	-0.0155	904	19		904_19	6.06061	16.6667	7.14286	14.2857	0	0	0	904	19	6.30798		904_19	6.30798	-0.0155	0.0089																						474_193	13.6043	0.2882	0.0284
	908_80	0.0307	-0.0271	908	80		908_80	3.0303	6.66667	3.57143	0	7.69231	0	2.08333	908	80	3.29201		908_80	3.29201	-0.0271	0.0307																						3961_52	3.47228	0.2875	0.0051
	908_200	0.0085	0.1805	908	200		908_81	3.0303	6.66667	3.57143	0	7.69231	0	2.08333	908	81	3.29201		908_200	3.29201	0.1805	0.0085																						5816_183	12.8002	0.2874	0.0046
	908_81	0.0033	1	908	81		908_175	3.0303	6.66667	3.57143	0	7.69231	0	2.08333	908	175	3.29201		908_81	3.29201	1	0.0033																						6694_36	13.1966	0.2867	0.0701
	908_175	-0.0044	0.1678	908	175		908_200	6.06061	10	3.57143	0	7.69231	0	3.125	908	200	4.34991		908_175	4.34991	0.1678	-0.0044																						3967_40	6.8062	0.2866	0.0694
	919_239	0.0714	-0.0627	919	239		919_114	0	13.3333	0	0	0	0	0	919	114	1.90476		919_239	1.90476	-0.0627	0.0714																						8760_48	8.30136	0.2861	0.0451
	919_114	0.0281	-0.0227	919	114		919_150	0	16.6667	0	0	0	0	0	919	150	2.38095		919_114	2.38095	-0.0227	0.0281																						4018_42	2.8003	0.2845	0.0179
	919_160	0.0134	-0.0189	919	160		919_160	0	13.3333	0	0	0	0	0	919	160	1.90476		919_160	1.90476	-0.0189	0.0134																						2652_182	14.8867	0.2833	0.0102
	919_150	0.0103	-0.0313	919	150		919_239	0	13.3333	0	0	0	0	0	919	239	1.90476		919_150	1.90476	-0.0313	0.0103																						3732_23	9.39299	0.2832	0.1723
	922_119	0.0429	0.0167	922	119		922_119	0	0	0	14.2857	7.69231	4	2.08333	922	119	4.00877		922_119	4.00877	0.0167	0.0429																						1834_82	10.6106	0.2825	0.0098
	922_158	0.0204	0.1163	922	158		922_158	3.0303	0	0	14.2857	7.69231	4	2.08333	922	158	4.44167		922_158	4.44167	0.1163	0.0204																						4444_9	3.09617	0.2824	-0.0089
	926_26	0.1815	0.3028	926	26		926_26	0	6.66667	0	0	0	0	0	926	26	0.952381		926_26	0.952381	0.3028	0.1815																						5712_117	12.1354	0.2822	-0.01
	929_222	0.0295	0.4496	929	222		929_88	3.0303	0	10.7143	7.14286	15.3846	8	14.5833	929	88	8.40791		929_222	8.40791	0.4496	0.0295																						1001_141	13.7849	0.2821	-0.0102
	929_88	0.0234	0.1203	929	88		929_222	0	0	25	7.14286	11.5385	16	14.5833	929	222	10.6092		929_88	10.6092	0.1203	0.0234																						3102_132	1.61565	0.2819	-0.0078
	937_32	0.1342	0.2157	937	32		937_32	3.0303	3.33333	3.57143	21.4286	0	0	1.04167	937	32	4.62933		937_32	4.62933	0.2157	0.1342																						2243_125	3.16667	0.2811	0.1085
	937_105	0.0291	-0.0256	937	105		937_105	3.0303	3.33333	0	21.4286	0	0	0	937	105	3.97032		937_105	3.97032	-0.0256	0.0291																						3767_109	8.92084	0.2811	-0.0074
	937_187	0.0214	-0.0383	937	187		937_187	3.0303	3.33333	0	21.4286	0	0	0	937	187	3.97032		937_187	3.97032	-0.0383	0.0214																						5619_154	4.62273	0.2811	0.0165
	949_81	0.0205	0.0745	949	81		949_81	0	3.33333	0	0	7.69231	12	3.125	949	81	3.73581		949_81	3.73581	0.0745	0.0205																						734_112	7.39371	0.2809	-0.007
	949_100	0.0046	-0.0225	949	100		949_100	0	3.33333	0	0	7.69231	12	2.08333	949	100	3.587		949_100	3.587	-0.0225	0.0046																						2650_196	2.72124	0.2805	-0.0057
	951_44	-0.0069	0.3986	951	44		951_44	12.1212	10	7.14286	28.5714	3.84615	0	5.20833	951	44	9.55571		951_44	9.55571	0.3986	-0.0069																						5973_120	4.1821	0.2802	-0.0053
	954_25	-0.0006	0.3316	954	25		954_25	0	16.6667	3.57143	0	0	8	1.04167	954	25	4.18282		954_25	4.18282	0.3316	-0.0006																						5845_74	2.42283	0.28	-0.0047
	956_236	0.0088	-0.0698	956	236		956_236	3.0303	0	3.57143	7.14286	0	0	1.04167	956	236	2.11232		956_236	2.11232	-0.0698	0.0088																						5434_180	8.69976	0.2798	-0.0039
	956_237	0.0088	-0.0698	956	237		956_237	3.0303	0	3.57143	7.14286	0	0	1.04167	956	237	2.11232		956_237	2.11232	-0.0698	0.0088																						9164_171	16.3764	0.2795	0.0101
	956_238	0.0088	-0.0698	956	238		956_238	3.0303	0	3.57143	7.14286	0	0	1.04167	956	238	2.11232		956_238	2.11232	-0.0698	0.0088																						639_40	5.84911	0.2794	-0.0039
	956_239	0.0088	-0.0698	956	239		956_239	3.0303	0	3.57143	7.14286	0	0	1.04167	956	239	2.11232		956_239	2.11232	-0.0698	0.0088																						3772_136	12.1734	0.2787	0.0186
	960_129	0.0727	-0.0684	960	129		960_129	0	10	14.2857	7.14286	0	16	4.16667	960	129	7.37075		960_129	7.37075	-0.0684	0.0727																						3720_66	9.39923	0.2778	0.1178
	971_215	0.0098	-0.0311	971	215		971_215	0	10	0	0	0	8	2.08333	971	215	2.86905		971_215	2.86905	-0.0311	0.0098																						3720_67	9.39923	0.2778	0.1178
	973_231	0.0085	-0.0249	973	231		973_231	9.09091	3.33333	14.2857	21.4286	19.2308	12	7.29167	973	231	12.3801		973_231	12.3801	-0.0249	0.0085																						5778_234	3.22802	0.2777	-0.0009
	974_218	0.025	-0.0224	974	218		974_218	0	6.66667	7.14286	0	0	4	4.16667	974	218	3.13946		974_218	3.13946	-0.0224	0.025																						5971_107	9.10093	0.2777	-0.0016
	974_225	0.0007	-0.0074	974	225		974_225	0	6.66667	7.14286	0	0	4	5.20833	974	225	3.28827		974_225	3.28827	-0.0074	0.0007																						2022_97	4.55272	0.2776	-0.0009
	977_132	0.0073	-0.0078	977	132		977_60	0	6.66667	3.57143	14.2857	7.69231	8	2.08333	977	60	6.04278		977_132	6.04278	-0.0078	0.0073																						3315_226	1.67033	0.277	0.0007
	977_60	0.0046	-0.018	977	60		977_132	0	3.33333	3.57143	7.14286	7.69231	4	2.08333	977	132	3.97475		977_60	3.97475	-0.018	0.0046																						4200_91	5.90531	0.2764	0.0229
	979_29	0.0221	-0.02	979	29		979_29	0	0	0	0	3.84615	8	4.16667	979	29	2.28755		979_29	2.28755	-0.02	0.0221																						8810_159	9.90667	0.2736	0.0863
	981_77	0.0192	-0.0236	981	77		981_77	0	0	3.57143	0	0	4	0	981	77	1.08163		981_77	1.08163	-0.0236	0.0192																						4924_175	0.14881	0.2733	0.0308
	981_90	0.001	-0.0405	981	90		981_90	0	0	3.57143	0	0	4	0	981	90	1.08163		981_90	1.08163	-0.0405	0.001																						677_27	2.68282	0.2729	0.0074
	982_80	0.1053	0.059	982	80		982_10	0	26.6667	0	0	3.84615	4	1.04167	982	10	5.07921		982_80	5.07921	0.059	0.1053																						1023_157	1.16922	0.2729	0.0078
	982_10	0.0176	-0.0356	982	10		982_164	0	26.6667	0	0	3.84615	4	1.04167	982	164	5.07921		982_10	5.07921	-0.0356	0.0176																						3799_112	7.71759	0.2729	0.0071
	982_176	0.0128	-0.0362	982	176		982_176	0	26.6667	3.57143	0	3.84615	4	1.04167	982	176	5.58942		982_176	5.58942	-0.0362	0.0128																						358_147	8.38046	0.2728	0.033
	982_191	0.0053	-0.0062	982	191		982_191	0	26.6667	0	0	3.84615	4	0	982	191	4.9304		982_191	4.9304	-0.0062	0.0053																						6170_129	6.72542	0.2725	0.008
	982_164	0.0043	-0.014	982	164		982_80	0	36.6667	0	0	3.84615	8	1.04167	982	80	7.07921		982_164	7.07921	-0.014	0.0043																						5434_220	6.73625	0.2724	0.0203
	990_105	0.0146	-0.0389	990	105		990_105	3.0303	0	0	0	3.84615	0	1.04167	990	105	1.13116		990_105	1.13116	-0.0389	0.0146																						3616_183	4.27489	0.2704	0.0171
	991_80	0.0065	-0.0239	991	80		991_80	0	0	7.14286	0	3.84615	4	1.04167	991	80	2.2901		991_80	2.2901	-0.0239	0.0065																						5819_184	6.25263	0.2703	0.0117
	991_86	-0.0012	-0.0113	991	86		991_86	0	0	3.57143	0	3.84615	4	0	991	86	1.63108		991_86	1.63108	-0.0113	-0.0012																						5819_187	6.25263	0.2703	0.0117
	991_103	-0.0012	-0.0113	991	103		991_103	0	0	3.57143	0	3.84615	4	0	991	103	1.63108		991_103	1.63108	-0.0113	-0.0012																						5274_67	7.72658	0.2692	0.0127
	992_82	0.0398	0.0657	992	82		992_82	12.1212	0	3.57143	14.2857	0	4	1.04167	992	82	5.00286		992_82	5.00286	0.0657	0.0398																						415_110	13.0342	0.2688	0.013
	993_221	0.0156	-0.046	993	221		993_26	0	0	0	0	0	4	0	993	26	0.571429		993_221	0.571429	-0.046	0.0156																						7316_11	3.61657	0.2676	0.0167
	993_101	0.0134	-0.0189	993	101		993_45	0	0	3.57143	14.2857	0	4	0	993	45	3.12245		993_101	3.12245	-0.0189	0.0134																						5760_48	7.84821	0.2667	0.0183
	993_45	0.0074	0.0261	993	45		993_101	0	0	0	0	0	4	0	993	101	0.571429		993_45	0.571429	0.0261	0.0074																						4542_202	3.48431	0.2664	-0.0036
	993_26	0.0002	0.1332	993	26		993_221	0	0	0	0	0	4	0	993	221	0.571429		993_26	0.571429	0.1332	0.0002																						2682_229	11.5806	0.2662	0.0182
	994_213	-0.003	-0.0059	994	213		994_213	0	6.66667	0	0	0	8	4.16667	994	213	2.69048		994_213	2.69048	-0.0059	-0.003																						4159_80	6.16241	0.265	0.0021
	997_12	0.0307	-0.0252	997	12		997_12	3.0303	0	0	7.14286	0	12	7.29167	997	12	4.20926		997_12	4.20926	-0.0252	0.0307																						6847_86	3.42275	0.2645	0.03
	999_35	0.0303	0.014	999	35		999_35	15.1515	3.33333	3.57143	7.14286	0	4	4.16667	999	35	5.33797		999_35	5.33797	0.014	0.0303																						5673_218	12.549	0.2633	0.0208
	999_230	0.0155	0.0023	999	230		999_80	3.0303	3.33333	0	7.14286	3.84615	0	2.08333	999	80	2.77657		999_230	2.77657	0.0023	0.0155																						5148_12	1.87925	0.2625	0.0158
	999_80	0.0091	-0.0706	999	80		999_230	6.06061	3.33333	7.14286	7.14286	3.84615	4	3.125	999	230	4.95012		999_80	4.95012	-0.0706	0.0091																						1984_218	9.0252	0.2623	0.0629
	1001_179	0.0201	-0.0343	1001	179		1001_141	21.2121	20	17.8571	21.4286	11.5385	4	3.125	1001	141	14.1659		1001_179	14.1659	-0.0343	0.0201																						3585_85	2.18963	0.262	0.071
	1001_141	-0.0102	0.2821	1001	141		1001_179	21.2121	13.3333	17.8571	21.4286	11.5385	8	3.125	1001	179	13.7849		1001_141	13.7849	0.2821	-0.0102																						358_194	8.38046	0.2612	0.095
	1009_96	0.0044	-0.0199	1009	96		1009_96	0	0	3.57143	0	0	0	1.04167	1009	96	0.659014		1009_96	0.659014	-0.0199	0.0044																						2042_110	9.11813	0.2608	0.054
	1009_154	0.0039	-0.0753	1009	154		1009_129	0	0	3.57143	0	0	0	1.04167	1009	129	0.659014		1009_154	0.659014	-0.0753	0.0039																						1923_200	3.82942	0.2602	0.0106
	1009_129	0.002	-0.0118	1009	129		1009_154	0	0	3.57143	0	0	8	3.125	1009	154	2.09949		1009_129	2.09949	-0.0118	0.002																						4028_105	4.34565	0.2601	0.0293
	1009_206	-0.002	-0.0556	1009	206		1009_206	0	0	3.57143	0	0	0	1.04167	1009	206	0.659014		1009_206	0.659014	-0.0556	-0.002																						5677_216	7.58813	0.2599	-0.0021
	1010_59	0.0074	0.062	1010	59		1010_59	3.0303	10	10.7143	7.14286	19.2308	24	11.4583	1010	59	12.2252		1010_59	12.2252	0.062	0.0074																						3589_172	5.50791	0.2594	0.137
	1010_64	0.0074	0.062	1010	64		1010_64	3.0303	10	10.7143	7.14286	19.2308	24	11.4583	1010	64	12.2252		1010_64	12.2252	0.062	0.0074																						6450_187	4.74431	0.259	0.0311
	1010_66	0.0074	0.062	1010	66		1010_66	3.0303	10	10.7143	7.14286	19.2308	24	11.4583	1010	66	12.2252		1010_66	12.2252	0.062	0.0074																						7909_203	7.02729	0.2588	-0.0029
	1011_38	0.0402	0.1139	1011	38		1011_38	3.0303	0	7.14286	14.2857	11.5385	12	2.08333	1011	38	7.15438		1011_38	7.15438	0.1139	0.0402																						2643_17	0.297619	0.2578	0.0252
	1011_157	0.0379	0.0249	1011	157		1011_157	3.0303	0	7.14286	14.2857	11.5385	12	2.08333	1011	157	7.15438		1011_157	7.15438	0.0249	0.0379																						2822_149	14.1255	0.2576	0.0116
	1011_175	0.0334	0.1273	1011	175		1011_175	3.0303	0	7.14286	14.2857	11.5385	12	2.08333	1011	175	7.15438		1011_175	7.15438	0.1273	0.0334																						6257_110	7.33983	0.2573	-0.0048
	1012_229	-0.0034	-0.0235	1012	229		1012_229	0	26.6667	17.8571	0	7.69231	4	0	1012	229	8.03087		1012_229	8.03087	-0.0235	-0.0034																						6369_48	6.6821	0.2572	0.0336
	1021_218	0.0062	-0.013	1021	218		1021_218	0	0	0	0	0	4	1.04167	1021	218	0.720238		1021_218	0.720238	-0.013	0.0062																						5473_53	4.27423	0.2567	0.0162
	1023_48	0.0121	-0.0051	1023	48		1023_48	3.0303	0	7.14286	0	0	0	1.04167	1023	48	1.60212		1023_48	1.60212	-0.0051	0.0121																						1194_82	16.6196	0.2562	0.0389
	1023_141	0.0116	0.3208	1023	141		1023_141	0	0	7.14286	0	0	0	1.04167	1023	141	1.16922		1023_141	1.16922	0.3208	0.0116																						7559_27	1.82143	0.2559	0.0361
	1023_157	0.0078	0.2729	1023	157		1023_157	0	0	7.14286	0	0	0	1.04167	1023	157	1.16922		1023_157	1.16922	0.2729	0.0078																						2225_116	7.37109	0.2555	0.0474
	1026_215	0.0053	-0.0062	1026	215		1026_215	12.1212	10	0	0	7.69231	0	1.04167	1026	215	4.40788		1026_215	4.40788	-0.0062	0.0053																						5782_33	17.4443	0.2553	-0.0053
	1036_68	0.0901	-0.0414	1036	68		1036_68	0	6.66667	3.57143	7.14286	11.5385	12	4.16667	1036	68	6.44087		1036_68	6.44087	-0.0414	0.0901																						5782_62	17.9546	0.2553	-0.0053
	1039_104	0.0287	0.0338	1039	104		1039_104	0	3.33333	3.57143	14.2857	11.5385	24	8.33333	1039	104	9.29461		1039_104	9.29461	0.0338	0.0287																						7166_200	1.85544	0.2553	-0.0166
	1043_19	0.0172	-0.0161	1043	19		1043_19	0	0	0	0	11.5385	20	10.4167	1043	19	5.99359		1043_19	5.99359	-0.0161	0.0172																						141_221	4.1778	0.2547	0.0286
	1043_58	0.0086	-0.0113	1043	58		1043_58	0	0	0	0	11.5385	20	10.4167	1043	58	5.99359		1043_58	5.99359	-0.0113	0.0086																						6062_216	12.4069	0.254	0.0155
	1047_169	0.0281	-0.0229	1047	169		1047_85	0	3.33333	3.57143	0	0	0	2.08333	1047	85	1.28401		1047_169	1.28401	-0.0229	0.0281																						6153_48	5.03247	0.254	0.0018
	1047_85	-0.0045	-0.0496	1047	85		1047_169	0	3.33333	0	0	0	0	1.04167	1047	169	0.625		1047_85	0.625	-0.0496	-0.0045																						2273_169	5.34537	0.2537	0.0399
	1050_62	0.0101	-0.0121	1050	62		1050_62	0	0	0	0	0	0	0	1050	62	0		1050_62	0	-0.0121	0.0101																						1537_234	10.1255	0.2522	0.0943
	1055_114	-0.0011	-0.061	1055	114		1055_114	3.0303	0	3.57143	0	0	12	2.08333	1055	114	2.95501		1055_114	2.95501	-0.061	-0.0011																						6133_37	5.64464	0.2515	0.0508
	1056_223	0.0325	0.415	1056	223		1056_54	12.1212	10	7.14286	7.14286	19.2308	8	10.4167	1056	54	10.5792		1056_223	10.5792	0.415	0.0325																						4542_184	3.3355	0.2512	0.0336
	1056_163	0.0168	1	1056	163		1056_163	12.1212	10	0	7.14286	19.2308	8	8.33333	1056	163	9.26117		1056_163	9.26117	1	0.0168																						6893_25	9.86173	0.2501	0.0316
	1056_54	-0.0132	0.5433	1056	54		1056_223	12.1212	10	0	7.14286	19.2308	8	7.29167	1056	223	9.11236		1056_54	9.11236	0.5433	-0.0132																						5272_230	8.63675	0.2497	0.0099
	1061_121	0.1078	-0.0965	1061	121		1061_121	18.1818	0	0	28.5714	0	4	0	1061	121	7.25046		1061_121	7.25046	-0.0965	0.1078																						4009_41	2.83001	0.2495	-0.0084
	1063_193	0.0563	-0.0744	1063	193		1063_146	12.1212	0	3.57143	14.2857	7.69231	0	4.16667	1063	146	5.97676		1063_193	5.97676	-0.0744	0.0563																						2897_150	7.28711	0.2494	0.0088
	1063_146	-0.0008	-0.0079	1063	146		1063_193	12.1212	0	0	14.2857	7.69231	0	31.25	1063	193	9.3356		1063_146	9.3356	-0.0079	-0.0008																						9808_182	6.02119	0.2494	0.0385
	1064_91	0.0765	-0.068	1064	91		1064_91	9.09091	13.3333	0	7.14286	7.69231	12	9.375	1064	91	8.37634		1064_91	8.37634	-0.068	0.0765																						3586_194	4.87343	0.2472	-0.0036
	1065_33	0.0281	-0.0227	1065	33		1065_33	3.0303	0	7.14286	0	0	4	0	1065	33	2.02474		1065_33	2.02474	-0.0227	0.0281																						3026_223	15.1726	0.2467	0.0223
	1065_113	0.0281	-0.0227	1065	113		1065_91	3.0303	0	10.7143	0	3.84615	4	0	1065	91	3.08439		1065_113	3.08439	-0.0227	0.0281																						3118_117	3.79966	0.2458	0.0486
	1065_114	0.0281	-0.0227	1065	114		1065_96	3.0303	0	7.14286	0	0	4	0	1065	96	2.02474		1065_114	2.02474	-0.0227	0.0281																						3215_55	4.22483	0.2458	-0.0107
	1065_96	0.0094	0.1162	1065	96		1065_113	3.0303	0	7.14286	0	0	4	0	1065	113	2.02474		1065_96	2.02474	0.1162	0.0094																						2314_62	7.72665	0.2457	0.1156
	1065_91	0.0069	0.002	1065	91		1065_114	3.0303	0	7.14286	0	0	4	0	1065	114	2.02474		1065_91	2.02474	0.002	0.0069																						6062_45	12.4069	0.2449	0.0364
	1065_160	0.0049	0.0848	1065	160		1065_160	3.0303	0	7.14286	0	0	4	0	1065	160	2.02474		1065_160	2.02474	0.0848	0.0049																						6186_145	2.89902	0.2447	-0.0088
	1066_14	0.0418	-0.0472	1066	14		1066_14	0	0	7.14286	0	7.69231	0	1.04167	1066	14	2.26812		1066_14	2.26812	-0.0472	0.0418																						347_113	13.5812	0.2443	-0.0102
	1066_112	0.023	0.0299	1066	112		1066_112	0	0	7.14286	0	7.69231	0	2.08333	1066	112	2.41693		1066_112	2.41693	0.0299	0.023																						3120_171	8.07761	0.244	0.0013
	1066_157	-0.0067	-0.061	1066	157		1066_157	0	0	7.14286	0	7.69231	0	1.04167	1066	157	2.26812		1066_157	2.26812	-0.061	-0.0067																						6040_207	9.42906	0.244	0.0005
	1070_88	0.0081	-0.0087	1070	88		1070_88	6.06061	0	7.14286	14.2857	7.69231	16	14.5833	1070	88	9.39497		1070_88	9.39497	-0.0087	0.0081																						1639_141	2.94991	0.2432	0.0181
	1070_234	0.0081	-0.0087	1070	234		1070_234	6.06061	0	7.14286	14.2857	7.69231	16	14.5833	1070	234	9.39497		1070_234	9.39497	-0.0087	0.0081																						6817_49	8.70798	0.2432	0.0362
	1072_163	0.0238	-0.0734	1072	163		1072_9	6.06061	6.66667	0	14.2857	0	8	0	1072	9	5.00186		1072_163	5.00186	-0.0734	0.0238																						691_41	7.87691	0.2421	-0.0065
	1072_80	0.0135	-0.0429	1072	80		1072_80	6.06061	6.66667	0	14.2857	0	8	0	1072	80	5.00186		1072_80	5.00186	-0.0429	0.0135																						4420_72	2.33766	0.2418	-0.0038
	1072_9	-0.0027	0.0656	1072	9		1072_163	6.06061	6.66667	7.14286	14.2857	0	8	0	1072	163	6.02226		1072_9	6.02226	0.0656	-0.0027																						1760_103	10.5631	0.2414	-0.0044
	1078_46	0.0108	0.0851	1078	46		1078_46	0	0	3.57143	0	3.84615	4	4.16667	1078	46	2.22632		1078_46	2.22632	0.0851	0.0108																						3399_36	8.65791	0.2412	0.0044
	1090_159	0.0111	-0.017	1090	159		1090_159	0	3.33333	0	0	0	0	0	1090	159	0.47619		1090_159	0.47619	-0.017	0.0111																						2225_79	7.37109	0.2411	-0.0034
	1093_174	-0.0022	0.1587	1093	174		1093_174	0	0	3.57143	0	7.69231	20	7.29167	1093	174	5.50791		1093_174	5.50791	0.1587	-0.0022																						5033_56	7.28175	0.241	-0.0029
	1098_62	0.0089	0.0177	1098	62		1098_62	24.2424	3.33333	3.57143	14.2857	0	0	2.08333	1098	62	6.78803		1098_62	6.78803	0.0177	0.0089																						5831_103	2.61224	0.241	-0.0023
	1099_122	0.0365	-0.0548	1099	122		1099_8	3.0303	0	14.2857	0	7.69231	12	7.29167	1099	8	6.32857		1099_122	6.32857	-0.0548	0.0365																						5831_182	2.61224	0.241	-0.0023
	1099_152	0.0312	0.2352	1099	152		1099_122	3.0303	0	14.2857	0	7.69231	12	7.29167	1099	122	6.32857		1099_152	6.32857	0.2352	0.0312																						3924_187	3.53082	0.2409	-0.001
	1099_8	0.0198	0.218	1099	8		1099_152	3.0303	0	14.2857	0	7.69231	16	7.29167	1099	152	6.9		1099_8	6.9	0.218	0.0198																						3665_166	3.61336	0.2402	-0.0013
	1104_180	0.0404	-0.033	1104	180		1104_70	0	6.66667	3.57143	21.4286	3.84615	4	1.04167	1104	70	5.7935		1104_180	5.7935	-0.033	0.0404																						4645_132	5.64992	0.2402	-0.0014
	1104_209	0.0246	0.0876	1104	209		1104_74	0	6.66667	3.57143	21.4286	3.84615	4	1.04167	1104	74	5.7935		1104_209	5.7935	0.0876	0.0246																						1177_230	3.26221	0.2401	0.0433
	1104_70	0.0125	-0.0226	1104	70		1104_114	3.0303	6.66667	3.57143	21.4286	3.84615	4	1.04167	1104	114	6.2264		1104_70	6.2264	-0.0226	0.0125																						4929_148	3.84388	0.2401	-0.001
	1104_74	0.0106	-0.0126	1104	74		1104_180	0	6.66667	3.57143	21.4286	3.84615	4	1.04167	1104	180	5.7935		1104_74	5.7935	-0.0126	0.0106																						5484_161	16.6191	0.2401	0.0474
	1104_114	0.0091	0.0139	1104	114		1104_209	0	16.6667	3.57143	21.4286	3.84615	8	1.04167	1104	209	7.7935		1104_114	7.7935	0.0139	0.0091																						7146_116	6.71973	0.2401	-0.0015
	1107_166	0.0314	-0.0255	1107	166		1107_144	6.06061	0	10.7143	7.14286	3.84615	0	1.04167	1107	144	4.11508		1107_166	4.11508	-0.0255	0.0314																						7146_164	6.71973	0.2401	-0.0015
	1107_144	-0.0065	-0.0201	1107	144		1107_166	6.06061	0	10.7143	7.14286	3.84615	0	1.04167	1107	166	4.11508		1107_144	4.11508	-0.0201	-0.0065																						2530_125	15.5099	0.24	-0.0041
	1121_177	0.0297	0.2209	1121	177		1121_177	12.1212	0	10.7143	7.14286	11.5385	12	2.08333	1121	177	7.94288		1121_177	7.94288	0.2209	0.0297																						3113_192	1.05965	0.24	-0.0005
	1131_56	0.0242	0.0054	1131	56		1131_5	0	0	0	0	0	0	0	1131	5	0		1131_56	0	0.0054	0.0242																						5111_198	6.24163	0.24	0.0019
	1131_208	0.0074	-0.012	1131	208		1131_56	0	0	0	0	3.84615	0	0	1131	56	0.549451		1131_208	0.549451	-0.012	0.0074																						7844_219	18.8409	0.2392	-0.0028
	1131_5	0.006	-0.0068	1131	5		1131_208	0	0	0	0	0	0	0	1131	208	0		1131_5	0	-0.0068	0.006																						4728_9	2.86153	0.2388	0.0103
	1133_129	0.0069	0.1533	1133	129		1133_129	6.06061	26.6667	14.2857	21.4286	11.5385	12	14.5833	1133	129	15.2233		1133_129	15.2233	0.1533	0.0069																						5514_60	11.0423	0.2388	-0.0003
	1133_139	-0.0015	0.3231	1133	139		1133_139	6.06061	26.6667	14.2857	21.4286	19.2308	24	14.5833	1133	139	18.0365		1133_139	18.0365	0.3231	-0.0015																						4018_41	2.8003	0.2384	0.0559
	1134_212	0.0387	0.1105	1134	212		1134_212	15.1515	3.33333	0	21.4286	3.84615	12	3.125	1134	212	8.41208		1134_212	8.41208	0.1105	0.0387																						6153_71	5.6039	0.2382	0.0028
	1136_154	0.0103	-0.0125	1136	154		1136_154	3.0303	0	3.57143	0	3.84615	8	7.29167	1136	154	3.67708		1136_154	3.67708	-0.0125	0.0103																						2095_109	4.29004	0.2375	0.0702
	1136_194	-0.0001	-0.0256	1136	194		1136_194	3.0303	0	3.57143	0	3.84615	8	7.29167	1136	194	3.67708		1136_194	3.67708	-0.0256	-0.0001																						8095_60	5.64513	0.2365	0.014
	1136_195	-0.0001	-0.0256	1136	195		1136_195	3.0303	0	3.57143	0	3.84615	8	7.29167	1136	195	3.67708		1136_195	3.67708	-0.0256	-0.0001																						3603_215	15.8133	0.2361	-0.0038
	1137_59	-0.0033	0.144	1137	59		1137_59	3.0303	6.66667	3.57143	0	0	4	2.08333	1137	59	2.76453		1137_59	2.76453	0.144	-0.0033																						3430_194	9.43275	0.2359	0.0047
	1142_186	0.0308	-0.025	1142	186		1142_147	0	0	10.7143	7.14286	23.0769	8	4.16667	1142	147	7.58582		1142_186	7.58582	-0.025	0.0308																						5153_92	0.14881	0.2359	0.0064
	1142_147	0.007	-0.0186	1142	147		1142_186	0	0	10.7143	7.14286	23.0769	8	4.16667	1142	186	7.58582		1142_147	7.58582	-0.0186	0.007																						1719_176	3.60812	0.2358	0.0309
	1144_161	0.0148	0.1815	1144	161		1144_161	21.2121	0	3.57143	35.7143	7.69231	12	3.125	1144	161	11.9022		1144_161	11.9022	0.1815	0.0148																						1933_44	7.49186	0.2357	0.0277
	1145_138	0.0112	-0.0561	1145	138		1145_15	0	0	3.57143	7.14286	3.84615	4	1.04167	1145	15	2.8003		1145_138	2.8003	-0.0561	0.0112																						7655_54	1.67687	0.2354	0.0068
	1145_229	-0.0002	0.186	1145	229		1145_138	0	0	3.57143	7.14286	3.84615	4	1.04167	1145	138	2.8003		1145_229	2.8003	0.186	-0.0002																						1099_152	6.32857	0.2352	0.0312
	1145_15	-0.0114	0.1054	1145	15		1145_229	0	0	3.57143	7.14286	3.84615	4	1.04167	1145	229	2.8003		1145_15	2.8003	0.1054	-0.0114																						5821_11	14.9944	0.2351	0.0103
	1153_197	0.0521	0.0601	1153	197		1153_17	0	3.33333	14.2857	0	11.5385	16	0	1153	17	6.45107		1153_197	6.45107	0.0601	0.0521																						6023_135	9.3698	0.2345	0.0693
	1153_17	0.0362	0.0508	1153	17		1153_28	0	3.33333	10.7143	0	7.69231	8	0	1153	28	4.24856		1153_17	4.24856	0.0508	0.0362																						3646_185	3.36998	0.2337	0.0095
	1153_189	0.028	-0.0226	1153	189		1153_189	0	3.33333	3.57143	0	7.69231	8	0	1153	189	3.22815		1153_189	3.22815	-0.0226	0.028																						4535_68	2.94839	0.2336	0.0097
	1153_28	0.0033	0.0345	1153	28		1153_197	0	3.33333	10.7143	0	11.5385	12	0	1153	197	5.36944		1153_28	5.36944	0.0345	0.0033																						3229_183	0.297619	0.2334	0.0127
	1159_236	0.0478	0.1031	1159	236		1159_131	6.06061	0	7.14286	0	3.84615	20	5.20833	1159	131	6.03685		1159_236	6.03685	0.1031	0.0478																						2856_137	4.11697	0.2331	0.01
	1159_151	0.0283	0.0866	1159	151		1159_151	6.06061	0	7.14286	0	3.84615	20	5.20833	1159	151	6.03685		1159_151	6.03685	0.0866	0.0283																						1790_127	3.02141	0.2328	0.0127
	1159_131	0.0131	-0.0148	1159	131		1159_236	6.06061	3.33333	7.14286	0	3.84615	20	5.20833	1159	236	6.51304		1159_131	6.51304	-0.0148	0.0131																						6399_182	2.44481	0.2327	0.018
	1161_200	0.0526	-0.0339	1161	200		1161_170	0	0	0	0	3.84615	12	3.125	1161	170	2.71016		1161_200	2.71016	-0.0339	0.0526																						6399_183	2.44481	0.2327	0.018
	1161_177	0.0277	-0.0226	1161	177		1161_177	0	0	0	0	3.84615	12	3.125	1161	177	2.71016		1161_177	2.71016	-0.0226	0.0277																						7402_233	4.47895	0.2319	0.0125
	1161_170	-0.0103	-0.0255	1161	170		1161_200	0	0	0	0	3.84615	12	3.125	1161	200	2.71016		1161_170	2.71016	-0.0255	-0.0103																						789_19	11.7696	0.2314	0.0433
	1162_14	0.0859	-0.0765	1162	14		1162_14	0	0	0	14.2857	7.69231	0	3.125	1162	14	3.58615		1162_14	3.58615	-0.0765	0.0859																						3363_6	5.46259	0.2307	0.0238
	1162_57	0.0202	0.0414	1162	57		1162_15	0	0	0	14.2857	7.69231	0	3.125	1162	15	3.58615		1162_57	3.58615	0.0414	0.0202																						691_107	7.45429	0.23	0.002
	1162_202	0.0168	-0.0219	1162	202		1162_57	0	0	0	14.2857	7.69231	0	3.125	1162	57	3.58615		1162_202	3.58615	-0.0219	0.0168																						6133_146	6.06146	0.23	-0.0054
	1162_15	-0.0022	-0.0213	1162	15		1162_202	0	3.33333	0	14.2857	7.69231	0	3.125	1162	202	4.06234		1162_15	4.06234	-0.0213	-0.0022																						4473_129	6.87287	0.2299	0.0273
	1169_143	0.0053	-0.0165	1169	143		1169_143	0	3.33333	0	0	3.84615	4	1.04167	1169	143	1.74588		1169_143	1.74588	-0.0165	0.0053																						3747_44	2.45323	0.2296	-0.0052
	1171_239	0.0671	1	1171	239		1171_102	3.0303	0	25	14.2857	7.69231	24	12.5	1171	102	12.3583		1171_239	12.3583	1	0.0671																						5728_28	9.31211	0.2294	0.1464
	1171_102	0.0214	0.3061	1171	102		1171_239	3.0303	0	21.4286	14.2857	7.69231	24	11.4583	1171	239	11.6993		1171_102	11.6993	0.3061	0.0214																						6269_25	10.5318	0.229	-0.0091
	1172_43	0.0219	0.1315	1172	43		1172_43	6.06061	13.3333	7.14286	21.4286	15.3846	16	4.16667	1172	43	11.931		1172_43	11.931	0.1315	0.0219																						6207_69	8.04824	0.228	0.0185
	1172_131	0.0197	1	1172	131		1172_131	6.06061	13.3333	7.14286	21.4286	15.3846	16	4.16667	1172	131	11.931		1172_131	11.931	1	0.0197																						4795_138	0.14881	0.2279	0.0192
	1172_26	-0.0066	0.2141	1172	26		1172_26	6.06061	13.3333	7.14286	28.5714	15.3846	16	6.25	1172	26	13.249		1172_26	13.249	0.2141	-0.0066																						6687_66	5.29626	0.2276	-0.0003
	1174_109	0.0453	0.0012	1174	109		1174_109	0	20	3.57143	7.14286	0	4	3.125	1174	109	5.40561		1174_109	5.40561	0.0012	0.0453																						5457_102	8.30656	0.2275	0.0193
	1177_82	0.0683	0.1339	1177	82		1177_82	3.0303	0	0	7.14286	0	0	0	1177	82	1.45331		1177_82	1.45331	0.1339	0.0683																						1597_26	3.77242	0.2268	-0.0004
	1177_224	0.0558	0.2141	1177	224		1177_173	3.0303	0	3.57143	7.14286	0	0	0	1177	173	1.96351		1177_224	1.96351	0.2141	0.0558																						3040_73	4.97534	0.2266	0.0206
	1177_230	0.0433	0.2401	1177	230		1177_224	12.1212	0	3.57143	7.14286	0	0	0	1177	224	3.26221		1177_230	3.26221	0.2401	0.0433																						5782_143	17.4443	0.2262	-0.0047
	1177_173	0.0036	0.1232	1177	173		1177_230	15.1515	0	3.57143	7.14286	0	0	0	1177	230	3.69511		1177_173	3.69511	0.1232	0.0036																						9212_180	13.1464	0.226	0.0204
	1177_237	0.0025	-0.006	1177	237		1177_237	0	0	0	7.14286	0	0	0	1177	237	1.02041		1177_237	1.02041	-0.006	0.0025																						6854_47	8.86286	0.2239	0.025
	1182_201	0.043	-0.0128	1182	201		1182_201	9.09091	0	3.57143	7.14286	0	4	5.20833	1182	201	4.14479		1182_201	4.14479	-0.0128	0.043																						6680_51	6.70931	0.2236	0.0153
	1184_201	0.0217	-0.0194	1184	201		1184_173	24.2424	0	0	35.7143	0	8	2.08333	1184	173	10.0057		1184_201	10.0057	-0.0194	0.0217																						7514_221	12.9414	0.2232	0.0125
	1184_173	0.0216	-0.0194	1184	173		1184_201	24.2424	0	0	28.5714	0	8	2.08333	1184	201	8.98531		1184_173	8.98531	-0.0194	0.0216																						7996_178	9.80782	0.2231	0.0288
	1185_128	0.0157	0.388	1185	128		1185_128	0	10	0	7.14286	0	0	0	1185	128	2.44898		1185_128	2.44898	0.388	0.0157																						4156_125	5.01639	0.2224	0.0568
	1187_205	0.0087	0.1293	1187	205		1187_205	3.0303	3.33333	3.57143	14.2857	0	4	1.04167	1187	205	4.18035		1187_205	4.18035	0.1293	0.0087																						8152_104	3.56502	0.2224	0.0062
	1192_29	0.0266	-0.0215	1192	29		1192_29	6.06061	0	10.7143	0	7.69231	32	8.33333	1192	29	9.25722		1192_29	9.25722	-0.0215	0.0266																						1872_73	8.41858	0.2223	0.0581
	1192_175	0.0072	0.1736	1192	175		1192_175	6.06061	0	10.7143	0	7.69231	36	8.33333	1192	175	9.82865		1192_175	9.82865	0.1736	0.0072																						5434_5	5.75389	0.2212	0.0464
	1192_199	0.0043	-0.0056	1192	199		1192_199	6.06061	0	10.7143	0	7.69231	32	8.33333	1192	199	9.25722		1192_199	9.25722	-0.0056	0.0043																						1121_177	7.94288	0.2209	0.0297
	1192_126	-0.0028	0.1661	1192	126		1192_126	9.09091	3.33333	25	7.14286	15.3846	36	17.7083	1192	126	16.2371		1192_126	16.2371	0.1661	-0.0028																						4225_126	7.69038	0.2209	0.0298
	1194_82	0.0389	0.2562	1194	82		1194_11	33.3333	16.6667	7.14286	7.14286	15.3846	20	16.6667	1194	11	16.6196		1194_82	16.6196	0.2562	0.0389																						462_93	11.7256	0.2204	0.0295
	1194_239	0.0017	0.3377	1194	239		1194_22	33.3333	16.6667	7.14286	7.14286	15.3846	20	16.6667	1194	22	16.6196		1194_239	16.6196	0.3377	0.0017																						6220_127	5.2459	0.2201	0.0314
	1194_190	-0.0016	0.3894	1194	190		1194_82	33.3333	16.6667	7.14286	7.14286	15.3846	20	15.625	1194	82	16.4708		1194_190	16.4708	0.3894	-0.0016																						7275_14	2.43566	0.2201	0.011
	1194_11	-0.0023	0.3932	1194	11		1194_190	33.3333	16.6667	7.14286	7.14286	15.3846	20	16.6667	1194	190	16.6196		1194_11	16.6196	0.3932	-0.0023																						155_101	2.27041	0.219	0.2547
	1194_22	-0.0041	0.3887	1194	22		1194_239	33.3333	16.6667	10.7143	7.14286	19.2308	20	16.6667	1194	239	17.6792		1194_22	17.6792	0.3887	-0.0041																						789_90	11.7696	0.219	0.1819
	1195_151	0.0113	0.6603	1195	151		1195_59	18.1818	13.3333	14.2857	0	15.3846	12	12.5	1195	59	12.2408		1195_151	12.2408	0.6603	0.0113																						4544_14	2.17878	0.2181	-0.0074
	1195_199	-0.0044	0.6668	1195	199		1195_151	15.1515	13.3333	10.7143	0	15.3846	8	12.5	1195	151	10.7262		1195_199	10.7262	0.6668	-0.0044																						1099_8	6.9	0.218	0.0198
	1195_7	-0.0099	0.3863	1195	7		1195_199	15.1515	13.3333	10.7143	0	15.3846	8	12.5	1195	199	10.7262		1195_7	10.7262	0.3863	-0.0099																						7128_36	5.65669	0.2171	-0.0119
	1195_59	-0.0218	0.5016	1195	59		1195_7	21.2121	13.3333	10.7143	14.2857	15.3846	12	12.5	1195	7	14.2043		1195_59	14.2043	0.5016	-0.0218																						6648_176	7.70352	0.2165	-0.0123
	1200_36	0.0502	0.151	1200	36		1200_34	9.09091	0	3.57143	14.2857	15.3846	8	3.125	1200	34	7.63681		1200_36	7.63681	0.151	0.0502																						789_40	6.95802	0.2158	0.1881
	1200_34	0.0334	0.1878	1200	34		1200_36	9.09091	0	3.57143	14.2857	15.3846	8	3.125	1200	36	7.63681		1200_34	7.63681	0.1878	0.0334																						937_32	4.62933	0.2157	0.1342
	1202_211	0.0348	0.0627	1202	211		1202_211	0	3.33333	0	0	7.69231	8	0	1202	211	2.71795		1202_211	2.71795	0.0627	0.0348																						7999_65	5.05643	0.2157	-0.0062
	1203_119	0.0185	-0.0169	1203	119		1203_119	0	6.66667	3.57143	0	0	0	1.04167	1203	119	1.61139		1203_119	1.61139	-0.0169	0.0185																						6353_93	7.01984	0.2153	-0.011
	1203_182	0.0062	-0.0111	1203	182		1203_152	0	6.66667	3.57143	0	0	4	1.04167	1203	152	2.18282		1203_182	2.18282	-0.0111	0.0062																						7082_72	3.72985	0.2145	0.0394
	1203_152	-0.0036	0.1316	1203	152		1203_182	0	10	3.57143	0	0	0	1.04167	1203	182	2.08759		1203_152	2.08759	0.1316	-0.0036																						1172_26	13.249	0.2141	-0.0066
	1212_209	0.0555	0.1469	1212	209		1212_209	15.1515	3.33333	7.14286	21.4286	3.84615	0	5.20833	1212	209	8.01582		1212_209	8.01582	0.1469	0.0555																						1177_224	1.96351	0.2141	0.0558
	1212_208	0.0142	0.3749	1212	208		1212_208	21.2121	3.33333	7.14286	21.4286	3.84615	0	5.20833	1212	208	8.88162		1212_208	8.88162	0.3749	0.0142																						1388_25	11.6666	0.214	0.0307
	1213_10	0.0489	0.0601	1213	10		1213_9	0	0	17.8571	0	0	32	6.25	1213	9	8.01531		1213_10	8.01531	0.0601	0.0489																						2033_183	1.01786	0.2137	0.0209
	1213_161	0.0244	-0.0608	1213	161		1213_10	0	3.33333	17.8571	0	0	32	6.25	1213	10	8.4915		1213_161	8.4915	-0.0608	0.0244																						3835_175	7.50563	0.2137	0.0434
	1213_45	0.0178	-0.023	1213	45		1213_16	0	0	17.8571	0	0	32	6.25	1213	16	8.01531		1213_45	8.01531	-0.023	0.0178																						7442_13	2.07576	0.2135	-0.0061
	1213_64	0.0113	0.066	1213	64		1213_45	0	0	17.8571	0	0	32	6.25	1213	45	8.01531		1213_64	8.01531	0.066	0.0113																						5059_174	3.18473	0.2133	0.0143
	1213_9	-0.0059	-0.0084	1213	9		1213_64	0	0	17.8571	0	0	36	6.25	1213	64	8.58673		1213_9	8.58673	-0.0084	-0.0059																						8738_102	10.7016	0.2133	0.0063
	1213_16	-0.011	-0.0111	1213	16		1213_161	0	0	17.8571	0	0	32	6.25	1213	161	8.01531		1213_16	8.01531	-0.0111	-0.011																						858_214	3.12042	0.2132	-0.0059
	1227_95	-0.0087	-0.0223	1227	95		1227_95	0	13.3333	0	0	3.84615	0	0	1227	95	2.45421		1227_95	2.45421	-0.0223	-0.0087																						2803_6	6.68603	0.213	-0.0011
	1228_184	0.0229	0.4881	1228	184		1228_55	0	3.33333	0	7.14286	0	4	1.04167	1228	55	2.21684		1228_184	2.21684	0.4881	0.0229																						3955_158	9.85238	0.2126	-0.0063
	1228_55	0.0159	0.0602	1228	55		1228_148	6.06061	3.33333	0	7.14286	0	4	1.04167	1228	148	3.08264		1228_55	3.08264	0.0602	0.0159																						6564_68	3.30612	0.2121	-0.0039
	1228_208	0.0144	0.0938	1228	208		1228_184	0	3.33333	0	0	0	4	1.04167	1228	184	1.19643		1228_208	1.19643	0.0938	0.0144																						2164_157	3.64665	0.2118	0.0116
	1228_148	0.0089	0.0522	1228	148		1228_208	0	3.33333	0	7.14286	0	4	1.04167	1228	208	2.21684		1228_148	2.21684	0.0522	0.0089																						238_69	4.45336	0.2117	-0.0031
	1230_212	-0.0018	-0.0171	1230	212		1230_78	9.09091	0	3.57143	0	0	4	3.125	1230	78	2.82676		1230_212	2.82676	-0.0171	-0.0018																						6219_197	7.40595	0.2117	-0.0043
	1230_78	-0.0044	-0.0521	1230	78		1230_212	6.06061	0	3.57143	0	0	0	1.04167	1230	212	1.52481		1230_78	1.52481	-0.0521	-0.0044																						3188_41	7.59156	0.2113	-0.0033
	1233_139	0.0275	0.1074	1233	139		1233_139	3.0303	3.33333	3.57143	0	3.84615	12	0	1233	139	3.68303		1233_139	3.68303	0.1074	0.0275																						902_87	2.70506	0.2112	-0.007
	1236_131	0.033	-0.0334	1236	131		1236_131	3.0303	3.33333	10.7143	0	11.5385	20	3.125	1236	131	7.39163		1236_131	7.39163	-0.0334	0.033																						7142_217	7.01737	0.2108	0.0246
	1242_68	0.0224	-0.0202	1242	68		1242_68	0	0	3.57143	0	7.69231	0	1.04167	1242	68	1.75791		1242_68	1.75791	-0.0202	0.0224																						6545_169	2.69983	0.2102	-0.0008
	1242_182	0.0159	-0.0337	1242	182		1242_162	0	0	3.57143	0	7.69231	0	1.04167	1242	162	1.75791		1242_182	1.75791	-0.0337	0.0159																						5301_205	11.7715	0.21	-0.0019
	1242_162	0.003	-0.0106	1242	162		1242_182	0	0	3.57143	0	7.69231	0	1.04167	1242	182	1.75791		1242_162	1.75791	-0.0106	0.003																						417_173	9.79418	0.2096	-0.0011
	1245_62	0.0709	-0.0618	1245	62		1245_62	18.1818	23.3333	0	0	3.84615	8	2.08333	1245	62	7.92066		1245_62	7.92066	-0.0618	0.0709																						7993_86	4.30463	0.2088	0.0014
	1251_115	0.0243	-0.0301	1251	115		1251_115	0	0	0	0	7.69231	0	2.08333	1251	115	1.39652		1251_115	1.39652	-0.0301	0.0243																						3772_94	12.1734	0.2087	-0.0002
	1258_60	0.0066	0.118	1258	60		1258_15	0	26.6667	3.57143	0	3.84615	0	1.04167	1258	15	5.01799		1258_60	5.01799	0.118	0.0066																						7068_152	9.52072	0.208	0.136
	1258_15	0.0065	-0.0265	1258	15		1258_60	0	40	7.14286	14.2857	3.84615	0	3.125	1258	60	9.77139		1258_15	9.77139	-0.0265	0.0065																						4149_84	1.8631	0.2079	0.0036
	1268_47	0.0134	-0.0149	1268	47		1268_13	3.0303	0	0	7.14286	0	0	4.16667	1268	13	2.04855		1268_47	2.04855	-0.0149	0.0134																						2846_71	1.10544	0.2077	0.0361
	1268_13	0.0103	-0.0216	1268	13		1268_47	0	0	0	7.14286	0	0	4.16667	1268	47	1.61565		1268_13	1.61565	-0.0216	0.0103																						5673_109	12.5057	0.2073	0.1048
	1268_89	0.0051	-0.0081	1268	89		1268_89	0	0	0	7.14286	0	0	4.16667	1268	89	1.61565		1268_89	1.61565	-0.0081	0.0051																						5322_126	8.3624	0.2072	0.0511
	1272_6	0.033	-0.0288	1272	6		1272_6	0	0	14.2857	14.2857	7.69231	12	0	1272	6	6.89482		1272_6	6.89482	-0.0288	0.033																						2599_164	1.88621	0.2059	0.0063
	1272_12	0.0094	0.0948	1272	12		1272_12	0	0	14.2857	14.2857	7.69231	12	0	1272	12	6.89482		1272_12	6.89482	0.0948	0.0094																						484_42	8.10086	0.2053	0.0437
	1275_170	0.0408	-0.0377	1275	170		1275_61	0	0	3.57143	0	3.84615	8	1.04167	1275	61	2.35132		1275_170	2.35132	-0.0377	0.0408																						5233_137	1.60911	0.2049	0.0079
	1275_61	0.0104	0.0427	1275	61		1275_170	0	0	0	0	3.84615	4	0	1275	170	1.12088		1275_61	1.12088	0.0427	0.0104																						187_157	4.65739	0.2048	0.0258
	1277_38	0.0166	0.0856	1277	38		1277_38	6.06061	0	3.57143	7.14286	7.69231	0	0	1277	38	3.49531		1277_38	3.49531	0.0856	0.0166																						2273_131	5.82156	0.2047	0.0076
	1277_104	0	-0.0145	1277	104		1277_104	6.06061	0	3.57143	7.14286	7.69231	0	0	1277	104	3.49531		1277_104	3.49531	-0.0145	0																						2273_200	6.29775	0.2047	0.0074
	1280_156	0.0313	-0.0254	1280	156		1280_128	3.0303	0	3.57143	7.14286	3.84615	12	2.08333	1280	128	4.52487		1280_156	4.52487	-0.0254	0.0313																						1742_151	12.2483	0.2042	0.0077
	1280_128	0.0178	-0.0401	1280	128		1280_156	3.0303	0	3.57143	7.14286	3.84615	12	2.08333	1280	156	4.52487		1280_128	4.52487	-0.0401	0.0178																						3_136	7.06818	0.2035	0.3561
	1284_93	0.022	-0.0374	1284	93		1284_93	3.0303	0	10.7143	7.14286	11.5385	16	3.125	1284	93	7.36442		1284_93	7.36442	-0.0374	0.022																						3181_80	3.47549	0.2032	-0.0068
	1284_132	0.0178	0.1013	1284	132		1284_132	3.0303	0	10.7143	7.14286	11.5385	16	3.125	1284	132	7.36442		1284_132	7.36442	0.1013	0.0178																						2812_39	4.57576	0.203	0.0105
	1284_142	0.0139	-0.0374	1284	142		1284_142	3.0303	0	10.7143	7.14286	11.5385	16	3.125	1284	142	7.36442		1284_142	7.36442	-0.0374	0.0139																						7066_111	2.7466	0.2025	0.0365
	1285_45	0.0109	0.0552	1285	45		1285_45	3.0303	6.66667	3.57143	0	0	4	4.16667	1285	45	3.06215		1285_45	3.06215	0.0552	0.0109																						6876_113	6.58627	0.2024	0.0455
	1287_231	0.0277	-0.0374	1287	231		1287_139	0	0	7.14286	0	0	4	3.125	1287	139	2.03827		1287_231	2.03827	-0.0374	0.0277																						5019_27	10.3876	0.2019	0.0163
	1287_139	-0.0113	0.0796	1287	139		1287_231	0	0	7.14286	0	0	4	3.125	1287	231	2.03827		1287_139	2.03827	0.0796	-0.0113																						5688_39	9.47039	0.2019	0.012
	1288_89	0.0133	0.1059	1288	89		1288_89	9.09091	0	7.14286	21.4286	3.84615	8	3.125	1288	89	7.51907		1288_89	7.51907	0.1059	0.0133																						3594_168	1.00433	0.2014	-0.0061
	1288_188	0.0123	-0.0291	1288	188		1288_112	6.06061	0	3.57143	21.4286	3.84615	8	3.125	1288	112	6.57597		1288_188	6.57597	-0.0291	0.0123																						5225_62	10.855	0.2014	0.0109
	1288_112	-0.0012	-0.016	1288	112		1288_188	3.0303	0	3.57143	28.5714	3.84615	8	3.125	1288	188	7.16347		1288_112	7.16347	-0.016	-0.0012																						5115_108	4.57326	0.2011	0.0131
	1290_187	-0.0112	0.5703	1290	187		1290_187	3.0303	0	0	14.2857	0	24	3.125	1290	187	6.34872		1290_187	6.34872	0.5703	-0.0112																						687_165	1.74065	0.2009	0.052
	1293_128	0.0565	0.0876	1293	128		1293_128	24.2424	3.33333	0	35.7143	0	0	3.125	1293	128	9.48786		1293_128	9.48786	0.0876	0.0565																						5157_61	6.0034	0.2009	0.0132
	1293_186	0.0112	-0.0561	1293	186		1293_134	24.2424	0	0	35.7143	0	0	3.125	1293	134	9.01167		1293_186	9.01167	-0.0561	0.0112																						5456_219	5.50183	0.2007	0.1925
	1293_134	0.0003	-0.0132	1293	134		1293_186	24.2424	0	0	35.7143	0	0	3.125	1293	186	9.01167		1293_134	9.01167	-0.0132	0.0003																						734_150	7.39371	0.2005	0.0138
	1303_168	0.0057	-0.0066	1303	168		1303_168	0	10	3.57143	0	0	0	0	1303	168	1.93878		1303_168	1.93878	-0.0066	0.0057																						2225_212	10.2063	0.2	-0.0005
	1306_229	0.0426	0.4319	1306	229		1306_47	9.09091	10	10.7143	7.14286	19.2308	20	15.625	1306	47	13.1148		1306_229	13.1148	0.4319	0.0426																						49_169	3.06895	0.1994	-0.0048
	1306_47	0.0062	1	1306	47		1306_100	12.1212	10	10.7143	7.14286	19.2308	20	15.625	1306	100	13.5477		1306_47	13.5477	1	0.0062																						3800_182	1.86147	0.1992	0.0276
	1306_100	0.0058	0.3194	1306	100		1306_229	12.1212	10	10.7143	14.2857	19.2308	20	15.625	1306	229	14.5681		1306_100	14.5681	0.3194	0.0058																						4768_87	4.47619	0.1979	0.0184
	1325_7	0.0183	-0.0168	1325	7		1325_7	0	0	3.57143	0	11.5385	8	1.04167	1325	7	3.45022		1325_7	3.45022	-0.0168	0.0183																						5123_106	3.83364	0.1978	0.0067
	1331_23	0.0194	-0.0268	1331	23		1331_23	15.1515	33.3333	10.7143	21.4286	7.69231	8	4.16667	1331	23	14.3552		1331_23	14.3552	-0.0268	0.0194																						2594_61	10.7748	0.1977	0.0156
	1331_81	-0.0038	0.1325	1331	81		1331_81	21.2121	33.3333	17.8571	21.4286	7.69231	8	6.25	1331	81	16.5391		1331_81	16.5391	0.1325	-0.0038																						9275_180	13.4068	0.1975	0.0181
	1336_109	0.0712	0.1359	1336	109		1336_109	0	0	0	0	19.2308	8	3.125	1336	109	4.33654		1336_109	4.33654	0.1359	0.0712																						3967_100	7.38791	0.1972	-0.0039
	1345_116	0.0123	-0.0324	1345	116		1345_116	0	0	0	0	0	0	0	1345	116	0		1345_116	0	-0.0324	0.0123																						8095_223	5.64513	0.1968	-0.0129
	1345_231	0.0051	-0.0122	1345	231		1345_231	0	0	0	0	0	0	1.04167	1345	231	0.14881		1345_231	0.14881	-0.0122	0.0051																						7631_42	0.297619	0.1964	0.0211
	1348_84	0.0083	-0.0248	1348	84		1348_21	30.303	0	10.7143	7.14286	26.9231	4	5.20833	1348	21	12.0417		1348_84	12.0417	-0.0248	0.0083																						2861_95	13.689	0.1962	0.0419
	1348_21	-0.0011	-0.015	1348	21		1348_84	30.303	0	10.7143	7.14286	26.9231	4	5.20833	1348	84	12.0417		1348_21	12.0417	-0.015	-0.0011																						7142_150	5.10395	0.1962	0.0288
	1350_25	0.0279	-0.0226	1350	25		1350_25	0	20	3.57143	0	0	0	0	1350	25	3.36735		1350_25	3.36735	-0.0226	0.0279																						1668_47	0.865801	0.1959	0.0351
	1355_149	0.1296	0.3187	1355	149		1355_149	15.1515	13.3333	17.8571	0	7.69231	36	13.5417	1355	149	14.7966		1355_149	14.7966	0.3187	0.1296																						672_118	5.28827	0.1955	0.0474
	1355_194	0.0125	-0.0239	1355	194		1355_194	6.06061	13.3333	17.8571	0	7.69231	32	10.4167	1355	194	12.48		1355_194	12.48	-0.0239	0.0125																						8843_47	12.7074	0.1955	0.0173
	1364_219	0.0102	-0.037	1364	219		1364_39	3.0303	3.33333	0	14.2857	11.5385	12	1.04167	1364	39	6.46135		1364_219	6.46135	-0.037	0.0102																						6687_54	5.83367	0.1951	0.0554
	1364_205	0.0034	-0.0543	1364	205		1364_42	3.0303	3.33333	0	14.2857	11.5385	12	1.04167	1364	42	6.46135		1364_205	6.46135	-0.0543	0.0034																						2686_18	5.04206	0.195	-0.011
	1364_39	-0.0139	0.0806	1364	39		1364_205	3.0303	3.33333	0	14.2857	11.5385	8	2.08333	1364	205	6.03874		1364_39	6.03874	0.0806	-0.0139																						4024_41	3.76657	0.1946	0.0048
	1364_42	-0.0139	0.0806	1364	42		1364_219	3.0303	3.33333	0	21.4286	11.5385	8	2.08333	1364	219	7.05914		1364_42	7.05914	0.0806	-0.0139																						4498_193	3.65731	0.1932	0.0939
	1365_33	0.0221	0.0933	1365	33		1365_33	3.0303	0	7.14286	0	15.3846	0	2.08333	1365	33	3.94873		1365_33	3.94873	0.0933	0.0221																						5448_203	11.1717	0.1928	0.0257
	1367_144	0.0343	-0.0319	1367	144		1367_144	0	40	14.2857	14.2857	11.5385	12	2.08333	1367	144	13.4562		1367_144	13.4562	-0.0319	0.0343																						2706_31	3.76721	0.1925	-0.0111
	1369_214	0.0217	0.028	1369	214		1369_98	0	0	7.14286	0	3.84615	36	11.4583	1369	98	8.34962		1369_214	8.34962	0.028	0.0217																						3967_105	6.8062	0.1919	-0.0114
	1369_98	0.0206	-0.0167	1369	98		1369_214	0	0	10.7143	0	3.84615	40	11.4583	1369	214	9.43125		1369_98	9.43125	-0.0167	0.0206																						6416_165	5.77662	0.1918	-0.0025
	1378_91	0.0609	-0.0598	1378	91		1378_29	0	0	0	0	0	8	1.04167	1378	29	1.29167		1378_91	1.29167	-0.0598	0.0609																						7518_105	5.04685	0.1918	-0.0108
	1378_29	-0.0052	-0.0164	1378	29		1378_91	0	0	0	0	0	8	1.04167	1378	91	1.29167		1378_29	1.29167	-0.0164	-0.0052																						6968_73	5.09949	0.1916	-0.0107
	1379_32	0.1519	0.0189	1379	32		1379_32	6.06061	3.33333	7.14286	7.14286	23.0769	12	3.125	1379	32	8.84023		1379_32	8.84023	0.0189	0.1519																						1500_5	9.7037	0.1914	-0.011
	1379_92	0.0545	0.0363	1379	92		1379_92	6.06061	3.33333	3.57143	7.14286	23.0769	12	3.125	1379	92	8.33002		1379_92	8.33002	0.0363	0.0545																						2729_52	11.1861	0.1912	0.0232
	1379_138	0.0056	-0.0087	1379	138		1379_138	6.06061	3.33333	3.57143	7.14286	23.0769	12	3.125	1379	138	8.33002		1379_138	8.33002	-0.0087	0.0056																						4076_137	5.53347	0.1911	0.1145
	1382_71	0.0023	-0.0085	1382	71		1382_15	12.1212	6.66667	3.57143	28.5714	19.2308	8	8.33333	1382	15	12.3564		1382_71	12.3564	-0.0085	0.0023																						2627_230	5.66497	0.1907	0.0752
	1382_15	-0.0062	0.0995	1382	15		1382_71	12.1212	6.66667	0	28.5714	19.2308	8	8.33333	1382	71	11.8462		1382_15	11.8462	0.0995	-0.0062																						6939_201	0.4329	0.1906	-0.0078
	1388_25	0.0307	0.214	1388	25		1388_166	15.1515	23.3333	0	7.14286	11.5385	12	12.5	1388	166	11.6666		1388_25	11.6666	0.214	0.0307																						7271_74	6.24681	0.19	0.0161
	1388_154	0.0114	0.1378	1388	154		1388_25	18.1818	30	0	14.2857	7.69231	8	18.75	1388	25	13.8443		1388_154	13.8443	0.1378	0.0114																						5082_86	19.1024	0.1896	0.0101
	1388_166	-0.0085	0.003	1388	166		1388_154	15.1515	30	0	7.14286	7.69231	8	19.7917	1388	154	12.5398		1388_166	12.5398	0.003	-0.0085																						5082_88	18.2945	0.1896	0.0101
	1389_219	0.0114	-0.0198	1389	219		1389_219	3.0303	0	10.7143	0	7.69231	12	5.20833	1389	219	5.52075		1389_219	5.52075	-0.0198	0.0114																						1860_113	5.80927	0.1895	-0.0073
	1389_227	-0.0015	-0.0094	1389	227		1389_227	3.0303	0	10.7143	0	7.69231	12	5.20833	1389	227	5.52075		1389_227	5.52075	-0.0094	-0.0015																						5059_214	3.31398	0.1895	0.0051
	1394_235	0.0088	0.007	1394	235		1394_113	0	10	0	7.14286	7.69231	12	6.25	1394	113	6.15502		1394_235	6.15502	0.007	0.0088																						5645_156	5.03244	0.1895	0.0076
	1394_113	-0.0011	-0.0076	1394	113		1394_121	0	10	0	14.2857	3.84615	12	6.25	1394	121	6.62598		1394_113	6.62598	-0.0076	-0.0011																						3100_154	1.34524	0.1892	-0.0058
	1394_121	-0.004	-0.0076	1394	121		1394_235	0	10	0	21.4286	3.84615	12	6.25	1394	235	7.64639		1394_121	7.64639	-0.0076	-0.004																						4438_29	7.13835	0.1892	0.0593
	1396_40	0.0722	0.0704	1396	40		1396_40	9.09091	0	0	0	0	12	0	1396	40	3.01299		1396_40	3.01299	0.0704	0.0722																						5945_119	0.549451	0.189	-0.0052
	1396_206	-0.0005	-0.016	1396	206		1396_206	0	0	0	0	0	12	0	1396	206	1.71429		1396_206	1.71429	-0.016	-0.0005																						7618_134	4.32955	0.1889	0.0408
	1402_187	0.0258	0.0981	1402	187		1402_133	6.06061	0	0	14.2857	0	8	1.04167	1402	133	4.19828		1402_187	4.19828	0.0981	0.0258																						7539_195	4.063	0.1888	0.0334
	1402_133	0.0184	-0.0231	1402	133		1402_158	9.09091	0	0	14.2857	0	8	1.04167	1402	158	4.63118		1402_133	4.63118	-0.0231	0.0184																						4211_88	1.19643	0.1884	0.0102
	1402_158	0.0119	-0.0136	1402	158		1402_187	6.06061	0	7.14286	14.2857	0	8	1.04167	1402	187	5.21869		1402_158	5.21869	-0.0136	0.0119																						99_108	10.0875	0.1883	0.0088
	1402_237	0.0048	0.0371	1402	237		1402_237	21.2121	0	7.14286	21.4286	7.69231	12	1.04167	1402	237	10.0739		1402_237	10.0739	0.0371	0.0048																						8423_58	7.10192	0.1882	-0.0054
	1406_184	0.0082	-0.0281	1406	184		1406_184	12.1212	0	7.14286	7.14286	0	12	5.20833	1406	184	6.23075		1406_184	6.23075	-0.0281	0.0082																						5134_70	4.39562	0.188	-0.0045
	1412_152	0.0441	-0.0449	1412	152		1412_137	0	0	3.57143	0	0	4	1.04167	1412	137	1.23044		1412_152	1.23044	-0.0449	0.0441																						1200_34	7.63681	0.1878	0.0334
	1412_137	0.0015	-0.0094	1412	137		1412_152	0	0	3.57143	0	0	4	1.04167	1412	152	1.23044		1412_137	1.23044	-0.0094	0.0015																						5152_116	18.6147	0.1871	-0.0067
	1416_36	0.0049	-0.0521	1416	36		1416_36	0	3.33333	7.14286	0	11.5385	8	3.125	1416	36	4.73424		1416_36	4.73424	-0.0521	0.0049																						1878_166	10.3341	0.187	-0.0036
	1417_139	0.0071	-0.037	1417	139		1417_79	0	0	0	7.14286	0	0	2.08333	1417	79	1.31803		1417_139	1.31803	-0.037	0.0071																						514_140	2.82228	0.1867	0.0204
	1417_239	-0.0035	0.0154	1417	239		1417_139	0	0	0	7.14286	0	0	2.08333	1417	139	1.31803		1417_239	1.31803	0.0154	-0.0035																						3393_229	5.93568	0.1864	0.0361
	1417_79	-0.0039	-0.0238	1417	79		1417_239	0	0	0	14.2857	0	4	3.125	1417	239	3.05867		1417_79	3.05867	-0.0238	-0.0039																						3627_227	4.11833	0.1863	0.0042
	1421_144	0.0214	0.4886	1421	144		1421_144	3.0303	0	35.7143	21.4286	26.9231	28	7.29167	1421	144	17.484		1421_144	17.484	0.4886	0.0214																						1145_229	2.8003	0.186	-0.0002
	1425_93	0.025	-0.0224	1425	93		1425_27	0	16.6667	0	0	0	0	5.20833	1425	27	3.125		1425_93	3.125	-0.0224	0.025																						5854_130	2.66177	0.186	0.0286
	1425_113	0.025	-0.0224	1425	113		1425_93	0	16.6667	0	0	0	0	4.16667	1425	93	2.97619		1425_113	2.97619	-0.0224	0.025																						5448_185	12.5869	0.1851	0.0549
	1425_116	0.025	-0.0224	1425	116		1425_113	0	16.6667	0	0	0	0	4.16667	1425	113	2.97619		1425_116	2.97619	-0.0224	0.025																						5445_118	16.5964	0.1847	0.0324
	1425_27	0.012	-0.0267	1425	27		1425_116	0	16.6667	0	0	0	0	4.16667	1425	116	2.97619		1425_27	2.97619	-0.0267	0.012																						4_16	4.94813	0.1843	0.0641
	1425_239	-0.0043	-0.0224	1425	239		1425_239	0	20	3.57143	0	0	0	6.25	1425	239	4.2602		1425_239	4.2602	-0.0224	-0.0043																						5984_53	13.6435	0.1843	0.002
	1428_231	0.0082	-0.0173	1428	231		1428_231	36.3636	0	0	35.7143	0	4	0	1428	231	10.8683		1428_231	10.8683	-0.0173	0.0082																						858_63	3.63063	0.1839	0.0021
	1430_150	0.0257	0.18	1430	150		1430_21	3.0303	0	0	0	0	8	0	1430	21	1.57576		1430_150	1.57576	0.18	0.0257																						1144_161	11.9022	0.1815	0.0148
	1430_21	0.0133	0.0834	1430	21		1430_37	0	0	0	0	0	8	0	1430	37	1.14286		1430_21	1.14286	0.0834	0.0133																						6411_30	2.17355	0.1814	0.0064
	1430_37	-0.0004	-0.0058	1430	37		1430_150	0	0	0	0	0	12	1.04167	1430	150	1.8631		1430_37	1.8631	-0.0058	-0.0004																						7419_220	1.26969	0.1814	0.003
	1431_24	0.0274	-0.0224	1431	24		1431_24	0	13.3333	0	0	3.84615	0	5.20833	1431	24	3.19826		1431_24	3.19826	-0.0224	0.0274																						7256_36	3.16922	0.1812	0.0115
	1431_25	0.0141	0.662	1431	25		1431_25	0	13.3333	0	0	3.84615	0	4.16667	1431	25	3.04945		1431_25	3.04945	0.662	0.0141																						5381_186	14.4784	0.1811	0.0071
	1433_140	0.0171	-0.0323	1433	140		1433_53	0	0	3.57143	0	0	0	0	1433	53	0.510204		1433_140	0.510204	-0.0323	0.0171																						908_200	3.29201	0.1805	0.0085
	1433_53	0	0.3271	1433	53		1433_140	0	0	3.57143	0	0	0	0	1433	140	0.510204		1433_53	0.510204	0.3271	0																						6133_69	4.47542	0.1805	-0.0043
	1433_188	-0.0019	-0.0045	1433	188		1433_188	0	0	3.57143	0	0	0	0	1433	188	0.510204		1433_188	0.510204	-0.0045	-0.0019																						6578_34	8.01918	0.1804	0.0178
	1448_11	0.2345	0.097	1448	11		1448_11	3.0303	6.66667	7.14286	0	7.69231	0	2.08333	1448	11	3.80221		1448_11	3.80221	0.097	0.2345																						4149_108	1.29167	0.1801	0.0084
	1448_23	0.071	-0.0627	1448	23		1448_23	0	3.33333	0	0	0	0	2.08333	1448	23	0.77381		1448_23	0.77381	-0.0627	0.071																						1430_150	1.57576	0.18	0.0257
	1448_94	0.0072	-0.0119	1448	94		1448_94	0	6.66667	0	0	0	0	2.08333	1448	94	1.25		1448_94	1.25	-0.0119	0.0072																						4581_111	2.18963	0.1794	0.0094
	1454_235	0.0092	0.1238	1454	235		1454_219	9.09091	6.66667	10.7143	14.2857	23.0769	20	13.5417	1454	219	13.9109		1454_235	13.9109	0.1238	0.0092																						4330_232	11.4739	0.1784	0.026
	1454_219	-0.0043	0.02	1454	219		1454_152	9.09091	10	14.2857	14.2857	26.9231	24	13.5417	1454	152	16.0182		1454_219	16.0182	0.02	-0.0043																						2264_131	1.9237	0.178	0.0013
	1454_152	-0.0121	0.1006	1454	152		1454_235	9.09091	10	7.14286	21.4286	23.0769	20	12.5	1454	235	14.7485		1454_152	14.7485	0.1006	-0.0121																						3632_150	2.88789	0.1779	0.0886
	1461_69	0.0355	-0.0288	1461	69		1461_69	0	6.66667	7.14286	14.2857	3.84615	12	1.04167	1461	69	6.42615		1461_69	6.42615	-0.0288	0.0355																						1848_172	5.9064	0.1778	0.0247
	1461_146	-0.0022	0.1104	1461	146		1461_146	3.0303	6.66667	7.14286	14.2857	3.84615	12	3.125	1461	146	7.15667		1461_146	7.15667	0.1104	-0.0022																						7742_47	8.55061	0.1776	0.0336
	1466_215	-0.0005	-0.0057	1466	215		1466_215	0	3.33333	0	0	3.84615	8	1.04167	1466	215	2.31731		1466_215	2.31731	-0.0057	-0.0005																						9022_217	5.59998	0.1765	0.0084
	1473_109	0.0325	-0.0457	1473	109		1473_98	9.09091	0	3.57143	0	0	4	2.08333	1473	98	2.67795		1473_109	2.67795	-0.0457	0.0325																						1537_122	8.73928	0.1762	0.0604
	1473_128	-0.0011	-0.0052	1473	128		1473_109	0	0	3.57143	0	0	4	2.08333	1473	109	1.37925		1473_128	1.37925	-0.0052	-0.0011																						3790_86	0.510204	0.1755	0.0155
	1473_98	-0.0049	-0.0518	1473	98		1473_128	0	0	0	0	0	4	1.04167	1473	128	0.720238		1473_98	0.720238	-0.0518	-0.0049																						3693_32	3.92118	0.1748	0.0965
	1473_239	-0.0076	-0.0062	1473	239		1473_239	0	0	0	0	0	4	1.04167	1473	239	0.720238		1473_239	0.720238	-0.0062	-0.0076																						6009_158	8.53428	0.1746	0.0574
	1475_77	0.0154	-0.0272	1475	77		1475_89	0	23.3333	3.57143	0	0	0	0	1475	89	3.84354		1475_77	3.84354	-0.0272	0.0154																						3616_37	4.8624	0.1745	0.0076
	1475_89	-0.0035	0.15	1475	89		1475_132	0	23.3333	3.57143	0	0	0	0	1475	132	3.84354		1475_89	3.84354	0.15	-0.0035																						1575_46	6.44004	0.1744	0.1329
	1475_132	-0.0075	-0.0045	1475	132		1475_77	0	33.3333	3.57143	0	0	0	0	1475	77	5.27211		1475_132	5.27211	-0.0045	-0.0075																						3229_55	0.297619	0.1744	0.0187
	1476_207	0.0351	0.6562	1476	207		1476_207	15.1515	0	0	0	3.84615	0	2.08333	1476	207	3.01157		1476_207	3.01157	0.6562	0.0351																						49_184	3.06895	0.1743	0.0335
	1485_159	0.0565	0.0723	1485	159		1485_159	3.0303	3.33333	0	0	0	4	1.04167	1485	159	1.62933		1485_159	1.62933	0.0723	0.0565																						5860_52	9.22998	0.1743	0.0011
	1485_189	-0.0102	-0.0144	1485	189		1485_189	0	0	0	0	0	0	1.04167	1485	189	0.14881		1485_189	0.14881	-0.0144	-0.0102																						4774_104	1.61905	0.174	0.0019
	1486_46	0.0184	-0.0168	1486	46		1486_46	0	13.3333	0	0	0	8	0	1486	46	3.04762		1486_46	3.04762	-0.0168	0.0184																						1915_39	3.72619	0.1739	0.0305
	1486_186	0.0034	-0.03	1486	186		1486_186	0	13.3333	0	0	0	8	0	1486	186	3.04762		1486_186	3.04762	-0.03	0.0034																						1192_175	9.82865	0.1736	0.0072
	1495_101	0.0099	-0.012	1495	101		1495_101	0	3.33333	0	0	3.84615	0	1.04167	1495	101	1.17445		1495_101	1.17445	-0.012	0.0099																						6894_134	0.720238	0.1736	-0.0019
	1500_201	0.0124	-0.0141	1500	201		1500_5	18.1818	3.33333	10.7143	28.5714	0	4	5.20833	1500	5	10.0013		1500_201	10.0013	-0.0141	0.0124																						4788_199	1.91667	0.1732	0.0076
	1500_5	-0.011	0.1914	1500	5		1500_201	18.1818	3.33333	10.7143	28.5714	0	4	3.125	1500	201	9.7037		1500_5	9.7037	0.1914	-0.011																						7818_176	4.03602	0.1724	0.0814
	1504_117	0.0778	0.0594	1504	117		1504_117	0	0	3.57143	14.2857	15.3846	8	3.125	1504	117	6.33811		1504_117	6.33811	0.0594	0.0778																						3399_211	9.23962	0.1723	0.0648
	1504_136	0.0494	-0.0133	1504	136		1504_136	0	0	3.57143	7.14286	19.2308	8	2.08333	1504	136	5.71834		1504_136	5.71834	-0.0133	0.0494																						6581_135	2.58772	0.1723	0.1405
	1505_108	-0.004	0.0702	1505	108		1505_43	6.06061	13.3333	7.14286	0	0	12	2.08333	1505	43	5.80288		1505_108	5.80288	0.0702	-0.004																						1805_45	4.71372	0.1719	-0.0022
	1505_43	-0.0073	0.0447	1505	43		1505_108	6.06061	20	7.14286	0	0	12	2.08333	1505	108	6.75526		1505_43	6.75526	0.0447	-0.0073																						1886_42	1.46104	0.1717	-0.0098
	1513_144	0.0208	-0.0166	1513	144		1513_144	3.0303	10	10.7143	0	7.69231	36	7.29167	1513	144	10.6755		1513_144	10.6755	-0.0166	0.0208																						2359_163	1.90476	0.1717	0.0146
	1513_214	-0.0073	0.0691	1513	214		1513_214	3.0303	10	10.7143	0	7.69231	36	7.29167	1513	214	10.6755		1513_214	10.6755	0.0691	-0.0073																						2027_56	4.76474	0.1715	-0.0103
	1514_164	0.0636	0.1583	1514	164		1514_85	3.0303	0	0	21.4286	3.84615	0	4.16667	1514	85	4.63881		1514_164	4.63881	0.1583	0.0636																						7233_176	4.18983	0.1714	-0.0052
	1514_85	0.0068	0.074	1514	85		1514_164	3.0303	0	0	21.4286	11.5385	0	5.20833	1514	164	5.88652		1514_85	5.88652	0.074	0.0068																						9114_52	4.24176	0.1714	0.0141
	1514_116	0.0011	0.1639	1514	116		1514_116	3.0303	0	0	28.5714	3.84615	0	6.25	1514	116	5.95684		1514_116	5.95684	0.1639	0.0011																						2268_28	5.02474	0.1712	0.0147
	1516_48	0.0045	-0.0194	1516	48		1516_48	12.1212	10	0	35.7143	0	24	8.33333	1516	48	12.8813		1516_48	12.8813	-0.0194	0.0045																						2268_29	5.02474	0.1712	0.0147
	1521_109	-0.0006	0.0737	1521	109		1521_109	6.06061	0	7.14286	7.14286	7.69231	4	2.08333	1521	109	4.87457		1521_109	4.87457	0.0737	-0.0006																						5647_213	1.71612	0.1711	0.0143
	1523_81	0.0459	-0.0738	1523	81		1523_6	0	0	3.57143	7.14286	0	4	0	1523	6	2.10204		1523_81	2.10204	-0.0738	0.0459																						7261_192	14.1411	0.1711	0.023
	1523_45	0.0347	-0.0495	1523	45		1523_45	0	0	3.57143	7.14286	0	4	0	1523	45	2.10204		1523_45	2.10204	-0.0495	0.0347																						7373_129	2.17283	0.1711	0.0819
	1523_126	0.0273	-0.0242	1523	126		1523_72	3.0303	0	7.14286	14.2857	0	4	0	1523	72	4.06555		1523_126	4.06555	-0.0242	0.0273																						7373_130	2.17283	0.1711	0.0819
	1523_72	0.0254	-0.062	1523	72		1523_81	0	0	3.57143	7.14286	0	4	0	1523	81	2.10204		1523_72	2.10204	-0.062	0.0254																						5451_146	4.14554	0.171	0.0181
	1523_147	0.0184	-0.0627	1523	147		1523_126	0	0	3.57143	14.2857	0	4	0	1523	126	3.12245		1523_147	3.12245	-0.0627	0.0184																						3858_160	7.01047	0.1706	0.0219
	1523_238	0.0113	-0.0131	1523	238		1523_147	3.0303	0	7.14286	14.2857	0	4	0	1523	147	4.06555		1523_238	4.06555	-0.0131	0.0113																						2855_219	9.83122	0.1704	-0.0099
	1523_6	0.0076	-0.0372	1523	6		1523_238	0	0	3.57143	7.14286	0	4	0	1523	238	2.10204		1523_6	2.10204	-0.0372	0.0076																						5816_160	16.684	0.1703	0.0036
	1529_118	-0.0016	-0.0217	1529	118		1529_118	3.0303	0	7.14286	7.14286	0	4	1.04167	1529	118	3.19395		1529_118	3.19395	-0.0217	-0.0016																						5711_228	15.2008	0.17	0.0216
	1530_199	0.0163	0.1235	1530	199		1530_63	3.0303	0	14.2857	21.4286	0	12	3.125	1530	63	7.69566		1530_199	7.69566	0.1235	0.0163																						6527_116	11.4192	0.17	-0.0044
	1530_231	0.0144	0.3819	1530	231		1530_231	3.0303	0	14.2857	21.4286	0	12	3.125	1530	231	7.69566		1530_231	7.69566	0.3819	0.0144																						6968_220	4.07908	0.1698	0.0233
	1530_63	0.012	0.11	1530	63		1530_199	21.2121	0	21.4286	21.4286	3.84615	20	4.16667	1530	199	13.1546		1530_63	13.1546	0.11	0.012																						6910_24	1.19643	0.1689	0.01
	1533_8	0.0257	-0.0229	1533	8		1533_8	0	0	0	0	0	0	1.04167	1533	8	0.14881		1533_8	0.14881	-0.0229	0.0257																						5746_140	9.46993	0.1687	0.0155
	1534_104	0.031	-0.0255	1534	104		1534_47	3.0303	0	3.57143	7.14286	0	4	7.29167	1534	47	3.57661		1534_104	3.57661	-0.0255	0.031																						3056_218	2.77134	0.1685	0.0256
	1534_47	0.0253	-0.0434	1534	47		1534_104	0	0	3.57143	7.14286	0	4	5.20833	1534	104	2.84609		1534_47	2.84609	-0.0434	0.0253																						4912_179	12.3641	0.1685	-0.0074
	1537_234	0.0943	0.2522	1537	234		1537_122	0	20	7.14286	7.14286	15.3846	16	5.20833	1537	122	10.1255		1537_234	10.1255	0.2522	0.0943																						2734_84	6.08439	0.1683	0.1408
	1537_122	0.0604	0.1762	1537	122		1537_130	3.0303	20	7.14286	7.14286	7.69231	12	4.16667	1537	130	8.73928		1537_122	8.73928	0.1762	0.0604																						9320_69	1.81914	0.1679	0.0596
	1537_164	0.0208	0.0538	1537	164		1537_164	0	20	7.14286	7.14286	7.69231	12	5.20833	1537	164	8.45519		1537_164	8.45519	0.0538	0.0208																						908_175	4.34991	0.1678	-0.0044
	1537_130	0.0127	-0.0301	1537	130		1537_217	0	20	7.14286	7.14286	11.5385	12	4.16667	1537	217	8.85583		1537_130	8.85583	-0.0301	0.0127																						350_84	10.3096	0.1677	0.0901
	1537_217	-0.005	-0.0225	1537	217		1537_234	0	20	7.14286	7.14286	7.69231	12	4.16667	1537	234	8.30638		1537_217	8.30638	-0.0225	-0.005																						3603_142	16.2895	0.1676	-0.0062
	1542_214	-0.0007	-0.0103	1542	214		1542_214	12.1212	0	7.14286	14.2857	11.5385	16	3.125	1542	214	9.17332		1542_214	9.17332	-0.0103	-0.0007																						5441_162	6.98065	0.1675	-0.0046
	1543_83	0.009	-0.0113	1543	83		1543_83	0	0	0	0	0	8	4.16667	1543	83	1.7381		1543_83	1.7381	-0.0113	0.009																						7618_79	4.32955	0.1671	0.02
	1547_68	0.2255	0.1327	1547	68		1547_68	0	0	0	14.2857	7.69231	8	2.08333	1547	68	4.58019		1547_68	4.58019	0.1327	0.2255																						5457_72	6.89131	0.167	-0.0078
	1549_75	0.0103	-0.0123	1549	75		1549_75	0	0	0	7.14286	0	0	0	1549	75	1.02041		1549_75	1.02041	-0.0123	0.0103																						2620_98	4.46189	0.1669	0.0887
	1550_144	0.0358	0.656	1550	144		1550_30	0	0	0	0	3.84615	0	1.04167	1550	30	0.69826		1550_144	0.69826	0.656	0.0358																						3464_236	4.01466	0.1669	0.0061
	1550_224	0.0138	-0.0653	1550	224		1550_144	0	0	0	0	3.84615	0	1.04167	1550	144	0.69826		1550_224	0.69826	-0.0653	0.0138																						160_163	3.82081	0.1668	-0.0023
	1550_30	0.0012	-0.0152	1550	30		1550_224	0	6.66667	3.57143	0	3.84615	0	1.04167	1550	224	2.16085		1550_30	2.16085	-0.0152	0.0012																						3167_208	2.04605	0.1667	0.022
	1554_91	0.0164	-0.0217	1554	91		1554_91	3.0303	3.33333	14.2857	0	3.84615	4	4.16667	1554	91	4.66602		1554_91	4.66602	-0.0217	0.0164																						5107_199	2.36565	0.1665	0.0467
	1557_167	0.0057	0.1194	1557	167		1557_127	3.0303	0	3.57143	7.14286	3.84615	0	2.08333	1557	127	2.81058		1557_167	2.81058	0.1194	0.0057																						1192_126	16.2371	0.1661	-0.0028
	1557_127	-0.0066	0.0501	1557	127		1557_167	3.0303	0	3.57143	7.14286	3.84615	0	2.08333	1557	167	2.81058		1557_127	2.81058	0.0501	-0.0066																						2663_178	1.68061	0.166	-0.0012
	1561_100	0.0055	-0.0064	1561	100		1561_8	3.0303	0	3.57143	0	3.84615	16	1.04167	1561	8	3.92708		1561_100	3.92708	-0.0064	0.0055																						5782_36	11.8647	0.1656	-0.0035
	1561_8	-0.0007	-0.0226	1561	8		1561_100	3.0303	0	0	0	3.84615	16	1.04167	1561	100	3.41687		1561_8	3.41687	-0.0226	-0.0007																						9114_93	4.24176	0.1655	0.0046
	1561_112	-0.007	-0.0091	1561	112		1561_112	6.06061	0	0	0	3.84615	16	1.04167	1561	112	3.84978		1561_112	3.84978	-0.0091	-0.007																						3616_36	5.18574	0.1653	0.0144
	1563_237	0.0067	-0.0502	1563	237		1563_17	0	0	0	0	3.84615	8	2.08333	1563	17	1.98993		1563_237	1.98993	-0.0502	0.0067																						4891_233	10.1648	0.1649	0.0048
	1563_17	0.0053	-0.1178	1563	17		1563_237	0	0	0	0	3.84615	8	2.08333	1563	237	1.98993		1563_17	1.98993	-0.1178	0.0053																						392_7	1.86572	0.1646	-0.0042
	1565_19	0.0042	-0.0247	1565	19		1565_19	0	0	3.57143	7.14286	7.69231	12	4.16667	1565	19	4.93904		1565_19	4.93904	-0.0247	0.0042																						6705_80	5.1619	0.1644	0.0005
	1570_76	0.0072	-0.0209	1570	76		1570_42	15.1515	16.6667	7.14286	21.4286	3.84615	0	2.08333	1570	42	9.47416		1570_76	9.47416	-0.0209	0.0072																						3278_183	17.7161	0.1642	-0.0018
	1570_42	-0.0053	0.2928	1570	42		1570_76	15.1515	13.3333	7.14286	21.4286	3.84615	0	2.08333	1570	76	8.99797		1570_42	8.99797	0.2928	-0.0053																						5441_202	4.87861	0.1642	0.0402
	1575_46	0.1329	0.1744	1575	46		1575_46	6.06061	0	14.2857	0	7.69231	16	1.04167	1575	46	6.44004		1575_46	6.44004	0.1744	0.1329																						8232_143	10.646	0.1642	-0.0006
	1575_203	-0.0015	0.3961	1575	203		1575_203	6.06061	0	14.2857	0	7.69231	12	1.04167	1575	203	5.86861		1575_203	5.86861	0.3961	-0.0015																						6286_178	3.25518	0.164	0.2045
	1581_224	0.027	-0.0218	1581	224		1581_11	0	13.3333	7.14286	0	26.9231	4	5.20833	1581	11	8.0868		1581_224	8.0868	-0.0218	0.027																						1514_116	5.95684	0.1639	0.0011
	1581_11	0.011	1	1581	11		1581_46	0	13.3333	7.14286	0	26.9231	4	5.20833	1581	46	8.0868		1581_11	8.0868	1	0.011																						2486_223	9.93322	0.1639	0.023
	1581_46	0.0056	0.3926	1581	46		1581_68	0	13.3333	7.14286	0	26.9231	4	5.20833	1581	68	8.0868		1581_46	8.0868	0.3926	0.0056																						5194_228	2.3733	0.1639	0.0081
	1581_68	-0.0032	1	1581	68		1581_224	0	13.3333	7.14286	0	26.9231	4	5.20833	1581	224	8.0868		1581_68	8.0868	1	-0.0032																						7721_224	15.0089	0.1639	-0.0007
	1581_235	-0.0086	0.5006	1581	235		1581_235	0	13.3333	7.14286	0	26.9231	4	5.20833	1581	235	8.0868		1581_235	8.0868	0.5006	-0.0086																						551_109	3.64482	0.1634	0.002
	1586_93	0.0079	-0.0147	1586	93		1586_19	9.09091	0	14.2857	7.14286	3.84615	0	2.08333	1586	19	5.207		1586_93	5.207	-0.0147	0.0079																						2285_100	4.69324	0.1632	0.0238
	1586_59	0.0039	-0.0115	1586	59		1586_59	9.09091	0	14.2857	7.14286	3.84615	0	2.08333	1586	59	5.207		1586_59	5.207	-0.0115	0.0039																						2959_49	4.31308	0.1631	0.003
	1586_19	0.0034	-0.0509	1586	19		1586_93	9.09091	0	14.2857	7.14286	3.84615	0	2.08333	1586	93	5.207		1586_19	5.207	-0.0509	0.0034																						4845_197	11.551	0.1631	0.0352
	1590_108	0.0215	-0.0194	1590	108		1590_108	9.09091	0	10.7143	21.4286	11.5385	4	4.16667	1590	108	8.70556		1590_108	8.70556	-0.0194	0.0215																						2246_24	13.6322	0.1629	0.0315
	1590_205	0.0211	-0.0553	1590	205		1590_153	9.09091	0	10.7143	21.4286	11.5385	4	4.16667	1590	153	8.70556		1590_205	8.70556	-0.0553	0.0211																						2612_26	4.27606	0.1627	0.0028
	1590_153	0.0165	-0.0513	1590	153		1590_169	9.09091	0	10.7143	21.4286	11.5385	4	5.20833	1590	169	8.85437		1590_153	8.85437	-0.0513	0.0165																						1916_163	8.45048	0.1626	0.1212
	1590_169	-0.0036	-0.0104	1590	169		1590_205	9.09091	0	10.7143	21.4286	11.5385	4	4.16667	1590	205	8.70556		1590_169	8.70556	-0.0104	-0.0036																						7295_72	9.66884	0.1618	0.0343
	1593_106	0.0266	-0.0235	1593	106		1593_80	6.06061	0	3.57143	21.4286	3.84615	16	3.125	1593	80	7.71882		1593_106	7.71882	-0.0235	0.0266																						6015_224	2.82931	0.1613	0.0098
	1593_80	0.0097	-0.0184	1593	80		1593_106	6.06061	0	3.57143	21.4286	3.84615	16	3.125	1593	106	7.71882		1593_80	7.71882	-0.0184	0.0097																						5673_194	12.0728	0.1605	0.0325
	1593_51	-0.0043	-0.0443	1593	51		1593_51	6.06061	0	7.14286	28.5714	7.69231	16	4.16667	1593	51	9.9477		1593_51	9.9477	-0.0443	-0.0043																						3097_106	9.2263	0.1603	0.0063
	1597_180	0.034	-0.0578	1597	180		1597_26	12.1212	0	0	14.2857	0	0	0	1597	26	3.77242		1597_180	3.77242	-0.0578	0.034																						4225_22	7.06538	0.1603	0.0063
	1597_26	-0.0004	0.2268	1597	26		1597_180	12.1212	0	0	14.2857	0	0	0	1597	180	3.77242		1597_26	3.77242	0.2268	-0.0004																						4225_55	7.06538	0.1603	0.0063
	1598_115	0.0048	-0.0059	1598	115		1598_115	0	36.6667	14.2857	0	0	0	0	1598	115	7.27891		1598_115	7.27891	-0.0059	0.0048																						417_160	9.79418	0.1601	0.0061
	1598_156	0.0022	-0.006	1598	156		1598_156	0	36.6667	14.2857	0	0	4	0	1598	156	7.85034		1598_156	7.85034	-0.006	0.0022																						417_166	9.79418	0.1601	0.0061
	1603_236	0.0388	0.5325	1603	236		1603_110	18.1818	16.6667	14.2857	0	11.5385	12	15.625	1603	110	12.614		1603_236	12.614	0.5325	0.0388																						5236_200	2.78422	0.16	0.0078
	1603_110	0.0109	0.3896	1603	110		1603_236	21.2121	16.6667	14.2857	0	11.5385	12	15.625	1603	236	13.0469		1603_110	13.0469	0.3896	0.0109																						7060_155	4.22483	0.1594	0.0424
	1604_143	0.1693	0.0878	1604	143		1604_143	15.1515	0	25	7.14286	11.5385	16	4.16667	1604	143	11.2856		1604_143	11.2856	0.0878	0.1693																						1724_64	6.48333	0.1592	0.0467
	1604_149	0.0481	-0.1271	1604	149		1604_149	12.1212	0	28.5714	7.14286	11.5385	16	6.25	1604	149	11.6606		1604_149	11.6606	-0.1271	0.0481																						1805_232	5.71805	0.1592	0.0087
	1605_15	0.0284	-0.0589	1605	15		1605_15	0	0	7.14286	0	0	0	2.08333	1605	15	1.31803		1605_15	1.31803	-0.0589	0.0284																						6550_26	11.4794	0.1592	0.0274
	1615_204	0.0037	-0.0119	1615	204		1615_204	9.09091	3.33333	10.7143	14.2857	7.69231	16	9.375	1615	204	10.0702		1615_204	10.0702	-0.0119	0.0037																						3810_71	6.65446	0.159	-0.0022
	1620_124	0.0028	-0.021	1620	124		1620_124	3.0303	3.33333	0	14.2857	0	4	1.04167	1620	124	3.67015		1620_124	3.67015	-0.021	0.0028																						3087_96	18.9846	0.1588	0.0362
	1622_227	0.0188	-0.1009	1622	227		1622_227	3.0303	0	7.14286	0	0	8	2.08333	1622	227	2.89378		1622_227	2.89378	-0.1009	0.0188																						1093_174	5.50791	0.1587	-0.0022
	1625_207	0.0036	-0.1122	1625	207		1625_131	3.0303	0	3.57143	7.14286	3.84615	20	2.08333	1625	131	5.66773		1625_207	5.66773	-0.1122	0.0036																						4392_173	1.19643	0.1586	-0.0032
	1625_228	0.0016	-0.027	1625	228		1625_228	3.0303	0	3.57143	7.14286	3.84615	20	2.08333	1625	228	5.66773		1625_228	5.66773	-0.027	0.0016																						2831_155	1.74588	0.1585	0.0574
	1625_131	-0.0022	-0.0067	1625	131		1625_207	3.0303	0	3.57143	7.14286	3.84615	24	2.08333	1625	207	6.23915		1625_131	6.23915	-0.0067	-0.0022																						2315_109	1.73485	0.1584	0.0058
	1626_156	0.0612	-0.071	1626	156		1626_156	0	0	7.14286	0	7.69231	0	1.04167	1626	156	2.26812		1626_156	2.26812	-0.071	0.0612																						1514_164	4.63881	0.1583	0.0636
	1627_226	0.0374	0.1308	1627	226		1627_226	3.0303	0	0	0	0	16	0	1627	226	2.71861		1627_226	2.71861	0.1308	0.0374																						366_114	2.70506	0.1578	0.0409
	1631_171	0.0037	-0.0081	1631	171		1631_61	0	10	3.57143	0	3.84615	0	1.04167	1631	61	2.63704		1631_171	2.63704	-0.0081	0.0037																						5762_121	2.97812	0.1577	0.0104
	1631_165	-0.0024	-0.0063	1631	165		1631_165	0	10	3.57143	0	3.84615	0	1.04167	1631	165	2.63704		1631_165	2.63704	-0.0063	-0.0024																						7310_29	10.82	0.1576	0.0258
	1631_61	-0.0031	-0.0142	1631	61		1631_171	0	13.3333	3.57143	0	3.84615	0	1.04167	1631	171	3.11323		1631_61	3.11323	-0.0142	-0.0031																						104_168	4.06999	0.1575	0.0156
	1632_164	0.0161	-0.0212	1632	164		1632_14	0	0	3.57143	0	0	0	1.04167	1632	14	0.659014		1632_164	0.659014	-0.0212	0.0161																						6985_216	3.85996	0.1568	0.0056
	1632_14	0.0005	0.0027	1632	14		1632_39	0	3.33333	0	0	0	0	1.04167	1632	39	0.625		1632_14	0.625	0.0027	0.0005																						5982_22	2.26557	0.1558	0.0007
	1632_39	-0.0084	0.0351	1632	39		1632_164	0	0	0	0	0	0	1.04167	1632	164	0.14881		1632_39	0.14881	0.0351	-0.0084																						5169_63	2	0.1553	0.0278
	1634_127	0.0243	-0.0219	1634	127		1634_85	0	6.66667	10.7143	7.14286	7.69231	8	7.29167	1634	85	6.78683		1634_127	6.78683	-0.0219	0.0243																						7203_105	1.68715	0.1552	-0.0003
	1634_85	0.0133	1	1634	85		1634_127	0	6.66667	10.7143	7.14286	7.69231	8	7.29167	1634	127	6.78683		1634_85	6.78683	1	0.0133																						7203_108	1.24072	0.1552	-0.0003
	1634_146	0.0102	-0.0369	1634	146		1634_146	0	6.66667	10.7143	7.14286	7.69231	8	7.29167	1634	146	6.78683		1634_146	6.78683	-0.0369	0.0102																						7713_114	1.19643	0.1551	0.0025
	1635_160	0.0015	-0.0178	1635	160		1635_160	0	0	0	0	7.69231	12	2.08333	1635	160	3.11081		1635_160	3.11081	-0.0178	0.0015																						9061_47	3.93146	0.155	0.0452
	1637_138	0.0042	0.0953	1637	138		1637_138	9.09091	0	7.14286	7.14286	7.69231	8	4.16667	1637	138	6.17651		1637_138	6.17651	0.0953	0.0042																						5912_209	9.84197	0.1548	-0.0005
	1639_141	0.0181	0.2432	1639	141		1639_47	3.0303	3.33333	7.14286	7.14286	0	0	0	1639	47	2.94991		1639_141	2.94991	0.2432	0.0181																						101_6	4.61748	0.1547	-0.0107
	1639_47	0.0076	-0.0143	1639	47		1639_141	3.0303	3.33333	17.8571	21.4286	0	0	0	1639	141	6.52134		1639_47	6.52134	-0.0143	0.0076																						583_13	5.90412	0.1545	0.0004
	1640_123	0.0612	0.1295	1640	123		1640_123	0	30	3.57143	0	7.69231	4	1.04167	1640	123	6.61506		1640_123	6.61506	0.1295	0.0612																						6184_49	14.228	0.1543	0.099
	1640_218	0.0005	0.1449	1640	218		1640_171	0	36.6667	3.57143	0	3.84615	0	0	1640	171	6.29775		1640_218	6.29775	0.1449	0.0005																						6578_170	8.01918	0.1543	0.0044
	1640_171	-0.0067	-0.0249	1640	171		1640_218	0	33.3333	14.2857	0	3.84615	4	1.04167	1640	218	8.07241		1640_171	8.07241	-0.0249	-0.0067																						2573_115	4.83976	0.1541	0.039
	1644_86	0.0042	-0.0155	1644	86		1644_86	0	0	0	0	0	4	1.04167	1644	86	0.720238		1644_86	0.720238	-0.0155	0.0042																						1742_17	12.9073	0.154	0.0635
	1648_157	0.0315	0.4179	1648	157		1648_157	0	0	10.7143	21.4286	3.84615	12	2.08333	1648	157	7.15319		1648_157	7.15319	0.4179	0.0315																						9231_30	7.63307	0.1535	0.0018
	1659_227	0.0048	0.0461	1659	227		1659_227	0	0	10.7143	0	3.84615	8	4.16667	1659	227	3.81816		1659_227	3.81816	0.0461	0.0048																						1133_129	15.2233	0.1533	0.0069
	1661_86	0.0352	-0.0332	1661	86		1661_86	0	0	0	0	7.69231	0	4.16667	1661	86	1.69414		1661_86	1.69414	-0.0332	0.0352																						214_50	1.12088	0.1526	0.0142
	1661_149	0.0239	0.0173	1661	149		1661_149	0	0	7.14286	7.14286	7.69231	4	4.16667	1661	149	4.30638		1661_149	4.30638	0.0173	0.0239																						691_183	7.45429	0.151	-0.006
	1668_47	0.0351	0.1959	1668	47		1668_47	6.06061	0	0	0	0	0	0	1668	47	0.865801		1668_47	0.865801	0.1959	0.0351																						1200_36	7.63681	0.151	0.0502
	1676_234	0.0527	-0.0788	1676	234		1676_198	0	0	0	0	3.84615	4	1.04167	1676	198	1.26969		1676_234	1.26969	-0.0788	0.0527																						3181_40	4.3413	0.1509	-0.0049
	1676_198	0.0312	-0.0359	1676	198		1676_213	0	0	0	0	3.84615	4	1.04167	1676	213	1.26969		1676_198	1.26969	-0.0359	0.0312																						1475_89	3.84354	0.15	-0.0035
	1676_213	0	-0.0143	1676	213		1676_234	0	3.33333	0	0	3.84615	4	1.04167	1676	234	1.74588		1676_213	1.74588	-0.0143	0																						6729_184	4.54174	0.15	0.032
	1679_49	0.0278	-0.0225	1679	49		1679_49	3.0303	20	0	0	0	0	1.04167	1679	49	3.43885		1679_49	3.43885	-0.0225	0.0278																						5441_95	5.82171	0.1499	0.0065
	1679_159	0.0278	-0.0226	1679	159		1679_159	3.0303	16.6667	0	0	0	0	1.04167	1679	159	2.96266		1679_159	2.96266	-0.0226	0.0278																						7069_167	7.06244	0.1498	0.0002
	1696_21	-0.0103	0.1148	1696	21		1696_21	0	3.33333	3.57143	28.5714	3.84615	12	0	1696	21	7.33176		1696_21	7.33176	0.1148	-0.0103																						436_60	2.85714	0.1497	0.1633
	1699_227	0.0184	0.0376	1699	227		1699_130	3.0303	16.6667	0	0	0	0	3.125	1699	130	3.26028		1699_227	3.26028	0.0376	0.0184																						5607_179	2.83779	0.1496	0.0245
	1699_130	0.0128	0.0975	1699	130		1699_143	0	3.33333	0	0	0	0	2.08333	1699	143	0.77381		1699_130	0.77381	0.0975	0.0128																						4046_10	3.25196	0.1494	0.0087
	1699_143	0.0066	-0.0239	1699	143		1699_227	3.0303	16.6667	0	0	0	0	2.08333	1699	227	3.11147		1699_143	3.11147	-0.0239	0.0066																						9024_30	12.9568	0.1484	0.0435
	1701_215	0.0089	0.0591	1701	215		1701_98	0	13.3333	0	7.14286	7.69231	0	1.04167	1701	98	4.17288		1701_215	4.17288	0.0591	0.0089																						4548_63	3.72733	0.1483	-0.0007
	1701_98	0.0018	-0.0076	1701	98		1701_215	0	20	3.57143	7.14286	7.69231	4	2.08333	1701	215	6.3557		1701_98	6.3557	-0.0076	0.0018																						2723_169	9.55317	0.1477	-0.0016
	1704_23	0.046	-0.0423	1704	23		1704_23	0	0	0	0	3.84615	8	1.04167	1704	23	1.84112		1704_23	1.84112	-0.0423	0.046																						3252_71	2.87181	0.1473	-0.0029
	1704_188	0.0078	0.0471	1704	188		1704_188	0	0	3.57143	7.14286	3.84615	8	1.04167	1704	188	3.37173		1704_188	3.37173	0.0471	0.0078																						7763_123	2.26374	0.1472	-0.0065
	1709_89	0.0663	-0.0712	1709	89		1709_40	0	30	10.7143	0	3.84615	0	1.04167	1709	40	6.51459		1709_89	6.51459	-0.0712	0.0663																						1212_209	8.01582	0.1469	0.0555
	1709_40	0.0145	0.0969	1709	40		1709_89	0	30	10.7143	0	3.84615	0	1.04167	1709	89	6.51459		1709_40	6.51459	0.0969	0.0145																						3054_94	0.549451	0.1469	0.0143
	1712_22	0.0023	-0.0084	1712	22		1712_22	3.0303	3.33333	10.7143	7.14286	0	8	14.5833	1712	22	6.6863		1712_22	6.6863	-0.0084	0.0023																						874_94	2.00021	0.1468	0.0016
	1712_203	-0.0026	0.4248	1712	203		1712_203	3.0303	3.33333	10.7143	7.14286	0	8	14.5833	1712	203	6.6863		1712_203	6.6863	0.4248	-0.0026																						7124_235	12.877	0.1468	0.0565
	1719_176	0.0309	0.2358	1719	176		1719_176	0	0	0	14.2857	3.84615	4	3.125	1719	176	3.60812		1719_176	3.60812	0.2358	0.0309																						2566_239	6.93236	0.1461	-0.0159
	1721_52	0.0079	-0.0191	1721	52		1721_52	0	6.66667	3.57143	7.14286	0	16	4.16667	1721	52	5.36395		1721_52	5.36395	-0.0191	0.0079																						5887_127	1.59112	0.1461	0.0023
	1721_140	0.004	-0.1071	1721	140		1721_140	3.0303	6.66667	3.57143	21.4286	0	16	4.16667	1721	140	7.83766		1721_140	7.83766	-0.1071	0.004																						5869_112	7.02079	0.146	0.1276
	1724_64	0.0467	0.1592	1724	64		1724_64	3.0303	3.33333	7.14286	7.14286	7.69231	16	1.04167	1724	64	6.48333		1724_64	6.48333	0.1592	0.0467																						5869_190	3.12593	0.146	0.1276
	1724_131	0.0004	0.0627	1724	131		1724_131	3.0303	3.33333	7.14286	7.14286	7.69231	16	1.04167	1724	131	6.48333		1724_131	6.48333	0.0627	0.0004																						5869_194	5.16674	0.146	0.1276
	1726_182	0.1668	-0.2342	1726	182		1726_56	0	6.66667	0	0	3.84615	4	1.04167	1726	56	2.22207		1726_182	2.22207	-0.2342	0.1668																						5457_13	6.89131	0.1459	0.0019
	1726_56	0.031	-0.0273	1726	56		1726_193	0	6.66667	0	0	3.84615	4	1.04167	1726	193	2.22207		1726_56	2.22207	-0.0273	0.031																						3979_140	2.66002	0.1456	0.0083
	1726_193	0.0023	-0.0163	1726	193		1726_182	0	6.66667	0	0	3.84615	4	37.5	1726	182	7.4304		1726_193	7.4304	-0.0163	0.0023																						6097_167	6.40731	0.1455	0.02
	1728_129	0.0776	-0.0687	1728	129		1728_129	0	3.33333	7.14286	7.14286	7.69231	4	4.16667	1728	129	4.78257		1728_129	4.78257	-0.0687	0.0776																						3582_207	8.44989	0.1453	-0.0064
	1729_7	0.0251	0.1078	1729	7		1729_63	3.0303	10	0	7.14286	0	4	0	1729	63	3.45331		1729_7	3.45331	0.1078	0.0251																						3229_115	0.297619	0.1451	0.0014
	1729_145	0.0171	0.064	1729	145		1729_145	3.0303	23.3333	3.57143	7.14286	0	4	0	1729	145	5.86827		1729_145	5.86827	0.064	0.0171																						235_137	3.49101	0.1449	-0.0122
	1729_226	0.0141	0.1272	1729	226		1729_226	3.0303	23.3333	0	7.14286	0	4	0	1729	226	5.35807		1729_226	5.35807	0.1272	0.0141																						1640_218	6.29775	0.1449	0.0005
	1729_63	0.0092	-0.0114	1729	63		1729_7	3.0303	30	3.57143	7.14286	0	4	0	1729	7	6.82066		1729_63	6.82066	-0.0114	0.0092																						3759_186	2.85897	0.1449	0.1258
	1734_65	0.0253	-0.021	1734	65		1734_65	12.1212	0	17.8571	0	3.84615	8	19.7917	1734	65	8.80231		1734_65	8.80231	-0.021	0.0253																						4473_168	6.36266	0.1448	0.0426
	1735_222	0.0114	-0.0179	1735	222		1735_90	3.0303	0	21.4286	14.2857	3.84615	8	6.25	1735	90	8.12011		1735_222	8.12011	-0.0179	0.0114																						6063_106	1.65306	0.1448	-0.0052
	1735_90	0.0075	-0.0303	1735	90		1735_94	3.0303	0	21.4286	14.2857	3.84615	8	6.25	1735	94	8.12011		1735_90	8.12011	-0.0303	0.0075																						36_30	8.39675	0.1447	0.215
	1735_94	-0.005	0.0813	1735	94		1735_171	3.0303	0	21.4286	14.2857	3.84615	8	6.25	1735	171	8.12011		1735_94	8.12011	0.0813	-0.005																						502_117	3.31824	0.1444	0.0592
	1735_171	-0.005	0.302	1735	171		1735_222	3.0303	0	21.4286	14.2857	3.84615	8	6.25	1735	222	8.12011		1735_171	8.12011	0.302	-0.005																						4024_74	5.44599	0.1442	0.0068
	1740_181	0.0152	-0.0525	1740	181		1740_65	0	0	0	0	0	0	1.04167	1740	65	0.14881		1740_181	0.14881	-0.0525	0.0152																						1137_59	2.76453	0.144	-0.0033
	1740_189	0.0152	-0.0525	1740	189		1740_83	0	0	0	0	0	0	1.04167	1740	83	0.14881		1740_189	0.14881	-0.0525	0.0152																						2022_219	3.98129	0.1439	0.0365
	1740_83	0.0126	-0.0307	1740	83		1740_181	0	0	3.57143	0	0	0	2.08333	1740	181	0.807823		1740_83	0.807823	-0.0307	0.0126																						5808_24	10.7202	0.1438	0.0049
	1740_65	0.0023	0.0703	1740	65		1740_189	0	0	3.57143	0	0	0	2.08333	1740	189	0.807823		1740_65	0.807823	0.0703	0.0023																						5193_53	4.84821	0.1436	0.0581
	1742_17	0.0635	0.154	1742	17		1742_17	27.2727	3.33333	7.14286	35.7143	3.84615	12	1.04167	1742	17	12.9073		1742_17	12.9073	0.154	0.0635																						6027_222	0.297619	0.1431	0.0075
	1742_154	0.0294	-0.0414	1742	154		1742_65	27.2727	3.33333	3.57143	35.7143	3.84615	12	0	1742	65	12.2483		1742_154	12.2483	-0.0414	0.0294																						2022_30	5.6267	0.1427	0.0187
	1742_151	0.0077	0.2042	1742	151		1742_151	27.2727	3.33333	3.57143	35.7143	3.84615	12	0	1742	151	12.2483		1742_151	12.2483	0.2042	0.0077																						2696_98	5.70501	0.1425	-0.0022
	1742_65	0.0057	-0.0312	1742	65		1742_154	27.2727	3.33333	7.14286	35.7143	3.84615	12	0	1742	154	12.7585		1742_65	12.7585	-0.0312	0.0057																						3603_79	15.8133	0.1424	0.0033
	1743_40	0.0146	-0.0159	1743	40		1743_15	3.0303	0	7.14286	0	3.84615	4	4.16667	1743	15	3.16943		1743_40	3.16943	-0.0159	0.0146																						6984_41	1.76786	0.1424	0.0311
	1743_15	0.0057	-0.0249	1743	15		1743_40	0	0	7.14286	0	3.84615	4	4.16667	1743	40	2.73653		1743_15	2.73653	-0.0249	0.0057																						563_35	6.1301	0.142	0.0115
	1746_81	0.0181	0.1203	1746	81		1746_81	18.1818	3.33333	17.8571	35.7143	26.9231	16	7.29167	1746	81	17.9002		1746_81	17.9002	0.1203	0.0181																						7339_72	8.9807	0.142	-0.0018
	1752_75	0.0035	0.0691	1752	75		1752_75	18.1818	3.33333	0	21.4286	3.84615	8	2.08333	1752	75	8.12474		1752_75	8.12474	0.0691	0.0035																						486_41	8.28401	0.1418	-0.0096
	1758_216	0.0005	0.0464	1758	216		1758_216	0	0	3.57143	7.14286	7.69231	16	3.125	1758	216	5.36166		1758_216	5.36166	0.0464	0.0005																						2410_61	5.25068	0.1415	0.0043
	1760_103	-0.0044	0.2414	1760	103		1760_103	0	36.6667	21.4286	0	3.84615	12	0	1760	103	10.5631		1760_103	10.5631	0.2414	-0.0044																						6833_166	4.78448	0.1414	0.1027
	1768_47	0.0309	-0.025	1768	47		1768_7	3.0303	10	3.57143	7.14286	15.3846	12	3.125	1768	7	7.7506		1768_47	7.7506	-0.025	0.0309																						4795_104	2.32236	0.141	0.0234
	1768_7	0.0175	-0.0183	1768	7		1768_8	3.0303	10	3.57143	7.14286	15.3846	12	3.125	1768	8	7.7506		1768_7	7.7506	-0.0183	0.0175																						6406_224	6.56427	0.141	0.067
	1768_226	0.0169	0.0896	1768	226		1768_47	3.0303	10	3.57143	7.14286	15.3846	12	3.125	1768	47	7.7506		1768_226	7.7506	0.0896	0.0169																						737_184	0.47619	0.1407	0.0285
	1768_8	-0.0073	0.0606	1768	8		1768_226	3.0303	16.6667	7.14286	7.14286	19.2308	12	4.16667	1768	226	9.91145		1768_8	9.91145	0.0606	-0.0073																						7571_12	4.7247	0.1401	0.0104
	1775_171	-0.0069	0.0283	1775	171		1775_171	3.0303	0	0	0	0	4	1.04167	1775	171	1.15314		1775_171	1.15314	0.0283	-0.0069																						397_26	3.06391	0.14	0.243
	1778_151	0.0165	-0.024	1778	151		1778_151	0	0	7.14286	7.14286	7.69231	36	3.125	1778	151	8.729		1778_151	8.729	-0.024	0.0165																						397_27	3.06391	0.14	0.243
	1786_171	0.0281	-0.0228	1786	171		1786_93	0	0	7.14286	0	3.84615	0	0	1786	93	1.56986		1786_171	1.56986	-0.0228	0.0281																						7357_21	1.75791	0.1394	0.0076
	1786_93	0.0031	-0.0065	1786	93		1786_171	0	0	7.14286	0	3.84615	0	0	1786	171	1.56986		1786_93	1.56986	-0.0065	0.0031																						5050_96	9.86719	0.1393	0.0334
	1790_11	0.0178	0.1149	1790	11		1790_11	9.09091	3.33333	10.7143	7.14286	3.84615	4	1.04167	1790	11	5.5956		1790_11	5.5956	0.1149	0.0178																						3582_209	9.04768	0.1391	-0.0132
	1790_127	0.0127	0.2328	1790	127		1790_127	6.06061	3.33333	10.7143	0	0	0	1.04167	1790	127	3.02141		1790_127	3.02141	0.2328	0.0127																						4317_180	6.45357	0.1391	0.0232
	1790_210	-0.003	0.1338	1790	210		1790_210	9.09091	3.33333	10.7143	7.14286	3.84615	0	1.04167	1790	210	5.02417		1790_210	5.02417	0.1338	-0.003																						4317_196	7.025	0.1391	0.0232
	1798_140	0.0215	-0.0709	1798	140		1798_140	6.06061	0	3.57143	0	3.84615	16	12.5	1798	140	5.99688		1798_140	5.99688	-0.0709	0.0215																						5255_141	1.16667	0.1389	-0.0068
	1804_21	0.0126	-0.0097	1804	21		1804_21	15.1515	0	7.14286	14.2857	11.5385	8	4.16667	1804	21	8.61217		1804_21	8.61217	-0.0097	0.0126																						7866_84	2.837	0.1387	0.0131
	1805_46	0.0387	0.0692	1805	46		1805_27	6.06061	3.33333	10.7143	0	3.84615	8	0	1805	27	4.56491		1805_46	4.56491	0.0692	0.0387																						2729_140	10.1768	0.1384	0.0142
	1805_234	0.0373	0.0854	1805	234		1805_45	6.06061	3.33333	10.7143	0	3.84615	8	1.04167	1805	45	4.71372		1805_234	4.71372	0.0854	0.0373																						4309_15	9.59099	0.1384	0.0708
	1805_48	0.0258	0.0127	1805	48		1805_46	6.06061	3.33333	10.7143	0	3.84615	8	0	1805	46	4.56491		1805_48	4.56491	0.0127	0.0258																						5123_238	3.75634	0.1382	-0.0002
	1805_47	0.0216	0.0695	1805	47		1805_47	6.06061	3.33333	10.7143	0	3.84615	16	0	1805	47	5.70777		1805_47	5.70777	0.0695	0.0216																						7721_116	15.0089	0.1379	0.0069
	1805_232	0.0087	0.1592	1805	232		1805_48	9.09091	3.33333	10.7143	0	3.84615	12	1.04167	1805	48	5.71805		1805_232	5.71805	0.1592	0.0087																						1388_154	13.8443	0.1378	0.0114
	1805_27	0.0027	-0.0084	1805	27		1805_232	6.06061	3.33333	10.7143	0	3.84615	8	0	1805	232	4.56491		1805_27	4.56491	-0.0084	0.0027																						3741_50	3.47225	0.1378	0.0398
	1805_45	-0.0022	0.1719	1805	45		1805_234	6.06061	3.33333	10.7143	0	3.84615	8	1.04167	1805	234	4.71372		1805_45	4.71372	0.1719	-0.0022																						568_115	0.720238	0.1377	0.0224
	1806_75	0.0087	0.1264	1806	75		1806_75	0	26.6667	0	0	0	4	3.125	1806	75	4.82738		1806_75	4.82738	0.1264	0.0087																						568_139	0.720238	0.1377	0.0224
	1807_102	0.0422	-0.006	1807	102		1807_102	0	0	10.7143	0	0	0	1.04167	1807	102	1.67942		1807_102	1.67942	-0.006	0.0422																						6181_33	10.8844	0.1376	0.0344
	1807_198	-0.0042	-0.009	1807	198		1807_198	0	0	10.7143	0	0	0	1.04167	1807	198	1.67942		1807_198	1.67942	-0.009	-0.0042																						4150_33	3.09872	0.1373	0.006
	1809_121	0.044	-0.0499	1809	121		1809_121	0	0	14.2857	0	7.69231	16	7.29167	1809	121	6.4671		1809_121	6.4671	-0.0499	0.044																						7339_62	10.0011	0.1373	-0.0058
	1811_82	0.0173	-0.0222	1811	82		1811_82	3.0303	3.33333	0	0	3.84615	0	1.04167	1811	82	1.60735		1811_82	1.60735	-0.0222	0.0173																						1915_141	6.79089	0.1371	0.0223
	1811_95	0.0087	-0.0111	1811	95		1811_95	3.0303	3.33333	0	0	3.84615	0	1.04167	1811	95	1.60735		1811_95	1.60735	-0.0111	0.0087																						2768_225	4.38095	0.1371	-0.0066
	1811_111	0.0087	-0.0111	1811	111		1811_111	3.0303	3.33333	0	0	3.84615	0	1.04167	1811	111	1.60735		1811_111	1.60735	-0.0111	0.0087																						7069_19	7.60666	0.1371	-0.0053
	1811_166	0.004	-0.0093	1811	166		1811_166	3.0303	3.33333	0	0	3.84615	0	1.04167	1811	166	1.60735		1811_166	1.60735	-0.0093	0.004																						4601_82	2.31731	0.1368	-0.0088
	1821_206	0.0213	-0.0192	1821	206		1821_47	6.06061	0	10.7143	0	23.0769	24	3.125	1821	47	9.56812		1821_206	9.56812	-0.0192	0.0213																						4718_199	3.85049	0.1368	0.0436
	1821_47	0.012	-0.016	1821	47		1821_206	6.06061	0	10.7143	0	23.0769	24	3.125	1821	206	9.56812		1821_47	9.56812	-0.016	0.012																						5123_200	3.32344	0.1368	0.0325
	1822_169	0.049	-0.024	1822	169		1822_169	0	0	10.7143	7.14286	7.69231	8	4.16667	1822	169	5.38802		1822_169	5.38802	-0.024	0.049																						6855_135	5.75206	0.1366	0.0291
	1827_103	0.0144	-0.0326	1827	103		1827_19	3.0303	10	3.57143	7.14286	0	8	0	1827	19	4.53494		1827_103	4.53494	-0.0326	0.0144																						6626_150	7.8219	0.1365	-0.0066
	1827_19	0.0117	0.0412	1827	19		1827_103	0	10	3.57143	7.14286	0	8	0	1827	103	4.10204		1827_19	4.10204	0.0412	0.0117																						2803_154	6.68603	0.1361	-0.0056
	1830_38	0.0291	0.0133	1830	38		1830_38	0	0	0	0	19.2308	32	5.20833	1830	38	8.06273		1830_38	8.06273	0.0133	0.0291																						7543_51	2.42283	0.1361	-0.0065
	1830_139	-0.0012	-0.0121	1830	139		1830_139	0	0	0	0	19.2308	32	5.20833	1830	139	8.06273		1830_139	8.06273	-0.0121	-0.0012																						2304_47	1.90476	0.136	0.0295
	1832_48	-0.0028	-0.0042	1832	48		1832_48	0	6.66667	0	0	7.69231	28	6.25	1832	48	6.94414		1832_48	6.94414	-0.0042	-0.0028																						397_101	3.06391	0.1359	0.2376
	1834_82	0.0098	0.2825	1834	82		1834_82	3.0303	16.6667	25	14.2857	0	8	7.29167	1834	82	10.6106		1834_82	10.6106	0.2825	0.0098																						1336_109	4.33654	0.1359	0.0712
	1839_131	0.0118	-0.0137	1839	131		1839_131	6.06061	3.33333	3.57143	14.2857	19.2308	20	6.25	1839	131	10.3903		1839_131	10.3903	-0.0137	0.0118																						830_114	9.4153	0.1356	0.1046
	1841_184	0.0852	0.6133	1841	184		1841_184	12.1212	10	32.1429	14.2857	30.7692	12	13.5417	1841	184	17.8372		1841_184	17.8372	0.6133	0.0852																						8584_211	3.348	0.1356	0.0514
	1841_219	0.0082	0.4427	1841	219		1841_219	12.1212	10	32.1429	14.2857	30.7692	12	13.5417	1841	219	17.8372		1841_219	17.8372	0.4427	0.0082																						2706_146	1.42878	0.1353	-0.0034
	1848_158	0.0445	0.0381	1848	158		1848_21	0	0	7.14286	0	23.0769	8	3.125	1848	21	5.9064		1848_158	5.9064	0.0381	0.0445																						2904_175	5.76668	0.1353	0.0239
	1848_194	0.0275	-0.0222	1848	194		1848_158	0	0	7.14286	0	23.0769	8	3.125	1848	158	5.9064		1848_194	5.9064	-0.0222	0.0275																						3132_174	1.7602	0.1351	0.0154
	1848_172	0.0247	0.1778	1848	172		1848_172	0	0	7.14286	0	23.0769	8	3.125	1848	172	5.9064		1848_172	5.9064	0.1778	0.0247																						4874_197	2.8733	0.1351	-0.0036
	1848_21	-0.0084	0.0376	1848	21		1848_194	0	0	7.14286	0	23.0769	8	3.125	1848	194	5.9064		1848_21	5.9064	0.0376	-0.0084																						3278_38	17.5673	0.135	0.0094
	1850_232	0.0688	1	1850	232		1850_217	21.2121	20	3.57143	14.2857	3.84615	8	4.16667	1850	217	10.726		1850_232	10.726	1	0.0688																						5778_195	8.2247	0.1348	-0.011
	1850_184	0.0474	0.5316	1850	184		1850_232	21.2121	20	3.57143	14.2857	3.84615	8	4.16667	1850	232	10.726		1850_184	10.726	0.5316	0.0474																						5778_201	8.2247	0.1348	-0.011
	1850_217	0.0002	0.6656	1850	217		1850_184	30.303	20	7.14286	35.7143	3.84615	8	4.16667	1850	184	15.5961		1850_217	15.5961	0.6656	0.0002																						5778_203	8.2247	0.1348	-0.011
	1855_53	0.0333	0.0387	1855	53		1855_53	0	3.33333	7.14286	0	11.5385	32	10.4167	1855	53	9.20447		1855_53	9.20447	0.0387	0.0333																						6761_142	4.16185	0.1346	-0.0001
	1855_73	0.0116	-0.0206	1855	73		1855_73	0	3.33333	7.14286	0	11.5385	32	10.4167	1855	73	9.20447		1855_73	9.20447	-0.0206	0.0116																						6480_107	4.15842	0.1343	-0.0024
	1860_33	0.0336	-0.0363	1860	33		1860_33	3.0303	0	0	0	15.3846	16	6.25	1860	33	5.80927		1860_33	5.80927	-0.0363	0.0336																						1921_14	5.23482	0.134	-0.0024
	1860_193	0.0098	-0.0121	1860	193		1860_101	3.0303	0	0	0	15.3846	16	6.25	1860	101	5.80927		1860_193	5.80927	-0.0121	0.0098																						1177_82	1.45331	0.1339	0.0683
	1860_101	-0.0018	0.498	1860	101		1860_113	3.0303	0	0	0	15.3846	16	6.25	1860	113	5.80927		1860_101	5.80927	0.498	-0.0018																						1790_210	5.02417	0.1338	-0.003
	1860_113	-0.0073	0.1895	1860	113		1860_193	3.0303	0	0	0	15.3846	16	6.25	1860	193	5.80927		1860_113	5.80927	0.1895	-0.0073																						6855_116	5.75206	0.1337	0.0254
	1872_73	0.0581	0.2223	1872	73		1872_73	3.0303	3.33333	7.14286	14.2857	3.84615	20	7.29167	1872	73	8.41858		1872_73	8.41858	0.2223	0.0581																						993_26	0.571429	0.1332	0.0002
	1873_179	0.0133	-0.0147	1873	179		1873_179	12.1212	0	3.57143	35.7143	0	0	0	1873	179	7.34385		1873_179	7.34385	-0.0147	0.0133																						6220_86	6.64726	0.1332	-0.0031
	1878_207	0.0131	0.0261	1878	207		1878_166	9.09091	0	3.57143	14.2857	15.3846	12	4.16667	1878	166	8.35705		1878_207	8.35705	0.0261	0.0131																						7632_12	3.54775	0.1331	0.0213
	1878_94	0.0101	-0.0177	1878	94		1878_207	9.09091	0	3.57143	14.2857	15.3846	12	4.16667	1878	207	8.35705		1878_94	8.35705	-0.0177	0.0101																						2270_127	4.89562	0.133	0.0168
	1878_166	-0.0036	0.187	1878	166		1878_94	9.09091	0	7.14286	21.4286	15.3846	12	7.29167	1878	94	10.3341		1878_166	10.3341	0.187	-0.0036																						5275_132	1.02041	0.133	0.001
	1880_79	0.01	-0.0422	1880	79		1880_79	0	0	17.8571	14.2857	0	4	0	1880	79	5.16327		1880_79	5.16327	-0.0422	0.01																						2926_198	5.88658	0.1329	0.0456
	1886_108	0.0557	0.0305	1886	108		1886_42	0	0	0	0	0	0	3.125	1886	42	0.446429		1886_108	0.446429	0.0305	0.0557																						1547_68	4.58019	0.1327	0.2255
	1886_56	0.0072	-0.0119	1886	56		1886_56	0	0	0	0	0	0	3.125	1886	56	0.446429		1886_56	0.446429	-0.0119	0.0072																						2051_61	5.93651	0.1327	0.0104
	1886_42	-0.0098	0.1717	1886	42		1886_108	6.06061	0	0	0	0	0	4.16667	1886	108	1.46104		1886_42	1.46104	0.1717	-0.0098																						7445_168	1.02814	0.1327	0.0342
	1887_146	0.0458	-0.0421	1887	146		1887_145	0	0	0	0	0	4	2.08333	1887	145	0.869048		1887_146	0.869048	-0.0421	0.0458																						484_103	11.3913	0.1325	-0.0006
	1887_145	-0.0024	0.1192	1887	145		1887_146	0	6.66667	0	0	3.84615	8	2.08333	1887	146	2.94231		1887_145	2.94231	0.1192	-0.0024																						1331_81	16.5391	0.1325	-0.0038
	1896_229	0.0046	-0.0228	1896	229		1896_229	9.09091	0	0	28.5714	0	8	2.08333	1896	229	6.82081		1896_229	6.82081	-0.0228	0.0046																						2917_144	10.2953	0.1325	0.0316
	1898_197	0.0078	0.0066	1898	197		1898_197	3.0303	0	3.57143	7.14286	7.69231	4	0	1898	197	3.63384		1898_197	3.63384	0.0066	0.0078																						3164_213	7.61402	0.1323	0.0303
	1906_113	0.0315	-0.0257	1906	113		1906_30	6.06061	0	0	7.14286	0	0	1.04167	1906	30	2.03502		1906_113	2.03502	-0.0257	0.0315																						3978_59	7.44218	0.1322	-0.0056
	1906_30	-0.0074	0.1142	1906	30		1906_113	6.06061	0	0	7.14286	0	0	1.04167	1906	113	2.03502		1906_30	2.03502	0.1142	-0.0074																						4230_124	5.50722	0.1318	0.01
	1913_221	0.0412	-0.0164	1913	221		1913_33	3.0303	6.66667	7.14286	0	3.84615	12	0	1913	33	4.66943		1913_221	4.66943	-0.0164	0.0412																						1203_152	2.08759	0.1316	-0.0036
	1913_33	0.0279	-0.0224	1913	33		1913_221	3.0303	6.66667	7.14286	0	3.84615	12	0	1913	221	4.66943		1913_33	4.66943	-0.0224	0.0279																						7940_206	4.37789	0.1316	-0.0114
	1915_139	0.032	0.0127	1915	139		1915_139	0	20	0	0	0	4	2.08333	1915	139	3.72619		1915_139	3.72619	0.0127	0.032																						1172_43	11.931	0.1315	0.0219
	1915_39	0.0305	0.1739	1915	39		1915_141	0	20	0	0	0	4	2.08333	1915	141	3.72619		1915_39	3.72619	0.1739	0.0305																						5364_186	2.712	0.1315	0.0412
	1915_141	0.0223	0.1371	1915	141		1915_39	3.0303	26.6667	10.7143	0	0	4	3.125	1915	39	6.79089		1915_141	6.79089	0.1371	0.0223																						8191_174	17.7249	0.1314	0.0649
	1916_163	0.1212	0.1626	1916	163		1916_163	0	0	3.57143	7.14286	19.2308	24	5.20833	1916	163	8.45048		1916_163	8.45048	0.1626	0.1212																						1627_226	2.71861	0.1308	0.0374
	1917_32	0.0304	-0.0357	1917	32		1917_32	0	40	3.57143	0	7.69231	4	4.16667	1917	32	8.49006		1917_32	8.49006	-0.0357	0.0304																						3741_190	3.33372	0.1306	-0.007
	1917_35	0.0098	-0.0121	1917	35		1917_35	0	36.6667	3.57143	0	3.84615	4	3.125	1917	35	7.31561		1917_35	7.31561	-0.0121	0.0098																						3138_27	10.174	0.1303	-0.0067
	1921_14	-0.0024	0.134	1921	14		1921_14	0	0	10.7143	0	3.84615	20	2.08333	1921	14	5.23482		1921_14	5.23482	0.134	-0.0024																						3785_105	5.58772	0.1303	0.0033
	1923_200	0.0106	0.2602	1923	200		1923_200	3.0303	10	0	0	7.69231	4	2.08333	1923	200	3.82942		1923_200	3.82942	0.2602	0.0106																						4150_237	3.09872	0.1303	0.0038
	1925_189	0.0368	0.088	1925	189		1925_189	39.3939	0	3.57143	35.7143	0	4	1.04167	1925	189	11.9602		1925_189	11.9602	0.088	0.0368																						492_164	1.02041	0.1302	0.0045
	1926_183	0.0979	0.0132	1926	183		1926_183	0	10	7.14286	14.2857	0	12	2.08333	1926	183	6.5017		1926_183	6.5017	0.0132	0.0979																						7974_151	4.21436	0.1302	-0.0116
	1928_25	0.027	-0.0217	1928	25		1928_25	0	33.3333	7.14286	0	7.69231	8	4.16667	1928	25	8.61931		1928_25	8.61931	-0.0217	0.027																						5193_135	2.2901	0.1299	0.0583
	1928_105	0.027	-0.0217	1928	105		1928_105	0	33.3333	7.14286	0	7.69231	8	4.16667	1928	105	8.61931		1928_105	8.61931	-0.0217	0.027																						5665_165	3.51557	0.1296	0.126
	1931_193	0.2112	0.3646	1931	193		1931_193	15.1515	36.6667	0	14.2857	11.5385	4	9.375	1931	193	13.0025		1931_193	13.0025	0.3646	0.2112																						7066_231	2.27041	0.1296	0.0049
	1932_50	0.0226	0.3844	1932	50		1932_50	9.09091	3.33333	0	14.2857	0	4	3.125	1932	50	4.83357		1932_50	4.83357	0.3844	0.0226																						1640_123	6.61506	0.1295	0.0612
	1933_44	0.0277	0.2357	1933	44		1933_44	9.09091	13.3333	10.7143	0	3.84615	4	11.4583	1933	44	7.49186		1933_44	7.49186	0.2357	0.0277																						4724_74	0.14881	0.1295	0.0268
	1933_56	0.0262	0.6585	1933	56		1933_56	6.06061	10	10.7143	0	3.84615	4	11.4583	1933	56	6.58277		1933_56	6.58277	0.6585	0.0262																						3911_30	9.06195	0.1294	0.0032
	1933_180	0.0233	0.5439	1933	180		1933_59	6.06061	10	10.7143	0	3.84615	4	11.4583	1933	59	6.58277		1933_180	6.58277	0.5439	0.0233																						4309_167	12.6361	0.1294	0.0008
	1933_229	0.0021	0.492	1933	229		1933_180	6.06061	13.3333	10.7143	0	3.84615	4	11.4583	1933	180	7.05896		1933_229	7.05896	0.492	0.0021																						1187_205	4.18035	0.1293	0.0087
	1933_59	-0.0059	0.4153	1933	59		1933_229	6.06061	10	10.7143	0	3.84615	4	11.4583	1933	229	6.58277		1933_59	6.58277	0.4153	-0.0059																						4836_55	8.9883	0.1292	0.0681
	1934_172	0.0471	-0.0475	1934	172		1934_62	3.0303	0	0	7.14286	0	4	1.04167	1934	62	2.17355		1934_172	2.17355	-0.0475	0.0471																						7830_111	1.49256	0.1291	0.0487
	1934_62	-0.0046	-0.0087	1934	62		1934_172	3.0303	0	0	7.14286	0	4	1.04167	1934	172	2.17355		1934_62	2.17355	-0.0087	-0.0046																						2094_31	3.99923	0.1285	0.0407
	1936_135	0.0712	-0.0627	1936	135		1936_92	0	13.3333	0	0	0	4	1.04167	1936	92	2.625		1936_135	2.625	-0.0627	0.0712																						6186_127	2.89902	0.1283	0.1454
	1936_121	0.0168	-0.0238	1936	121		1936_121	3.0303	6.66667	0	0	0	0	1.04167	1936	121	1.53409		1936_121	1.53409	-0.0238	0.0168																						2926_117	5.88658	0.1278	-0.0051
	1936_92	0.001	0.0562	1936	92		1936_135	0	6.66667	0	0	0	0	1.04167	1936	135	1.10119		1936_92	1.10119	0.0562	0.001																						2390_126	5.54651	0.1277	0.1432
	1938_189	0.0173	-0.0307	1938	189		1938_189	12.1212	6.66667	0	0	3.84615	0	0	1938	189	3.23343		1938_189	3.23343	-0.0307	0.0173																						397_13	3.06391	0.1276	0.2353
	1947_64	-0.0062	0.0991	1947	64		1947_64	12.1212	0	14.2857	28.5714	15.3846	4	3.125	1947	64	11.0697		1947_64	11.0697	0.0991	-0.0062																						4089_54	5.8004	0.1275	0.0156
	1951_74	0.0092	-0.0094	1951	74		1951_74	21.2121	0	0	14.2857	0	0	0	1951	74	5.07112		1951_74	5.07112	-0.0094	0.0092																						2912_227	11.0322	0.1274	0.0228
	1951_118	-0.0041	-0.0072	1951	118		1951_118	21.2121	0	0	14.2857	0	0	0	1951	118	5.07112		1951_118	5.07112	-0.0072	-0.0041																						1011_175	7.15438	0.1273	0.0334
	1951_23	-0.0074	0.1065	1951	23		1951_23	24.2424	0	0	21.4286	0	4	0	1951	23	7.09586		1951_23	7.09586	0.1065	-0.0074																						1729_226	5.35807	0.1272	0.0141
	1951_128	-0.0083	0.1017	1951	128		1951_128	30.303	0	0	35.7143	3.84615	0	0	1951	128	9.9805		1951_128	9.9805	0.1017	-0.0083																						6219_9	8.42636	0.1269	-0.0123
	1957_144	0.0481	0.0313	1957	144		1957_144	3.0303	3.33333	10.7143	21.4286	0	4	1.04167	1957	144	6.22117		1957_144	6.22117	0.0313	0.0481																						4438_186	6.71125	0.1266	0.0146
	1961_72	-0.0003	-0.008	1961	72		1961_72	0	3.33333	0	7.14286	0	4	3.125	1961	72	2.51446		1961_72	2.51446	-0.008	-0.0003																						4608_47	1.1352	0.1265	0.0136
	1961_81	-0.0004	-0.0079	1961	81		1961_81	0	3.33333	3.57143	7.14286	0	4	3.125	1961	81	3.02466		1961_81	3.02466	-0.0079	-0.0004																						7388_47	3.59204	0.1265	-0.0033
	1965_140	0.0619	-0.0716	1965	140		1965_140	3.0303	3.33333	10.7143	7.14286	0	16	5.20833	1965	140	6.48987		1965_140	6.48987	-0.0716	0.0619																						1806_75	4.82738	0.1264	0.0087
	1966_109	-0.0013	-0.0092	1966	109		1966_109	0	6.66667	0	0	0	4	1.04167	1966	109	1.67262		1966_109	1.67262	-0.0092	-0.0013																						3592_235	6.60825	0.1259	-0.0032
	1976_31	0.0179	0.5122	1976	31		1976_31	12.1212	20	32.1429	0	3.84615	12	14.5833	1976	31	13.5277		1976_31	13.5277	0.5122	0.0179																						5697_129	9.32872	0.1257	0.0094
	1981_122	0.2284	0.3727	1981	122		1981_26	6.06061	0	0	28.5714	3.84615	4	9.375	1981	26	7.4076		1981_122	7.4076	0.3727	0.2284																						5557_68	5.97642	0.1256	0.0049
	1981_134	0.2215	0.3512	1981	134		1981_58	6.06061	0	0	28.5714	3.84615	4	9.375	1981	58	7.4076		1981_134	7.4076	0.3512	0.2215																						2417_77	3.36918	0.1253	0.0284
	1981_26	0.0136	0.109	1981	26		1981_122	6.06061	0	0	28.5714	7.69231	4	9.375	1981	122	7.95705		1981_26	7.95705	0.109	0.0136																						5954_167	6.78363	0.1253	0.014
	1981_58	0.012	0.3241	1981	58		1981_134	6.06061	0	0	28.5714	7.69231	4	9.375	1981	134	7.95705		1981_58	7.95705	0.3241	0.012																						571_7	5.19741	0.1252	-0.0087
	1983_152	0.0292	-0.2143	1983	152		1983_152	15.1515	0	0	21.4286	34.6154	20	3.125	1983	152	13.4744		1983_152	13.4744	-0.2143	0.0292																						812_56	9.44409	0.1249	0.0306
	1984_64	0.0997	0.3309	1984	64		1984_64	21.2121	0	0	35.7143	0	0	5.20833	1984	64	8.87639		1984_64	8.87639	0.3309	0.0997																						4754_129	5.50361	0.1246	0.0068
	1984_218	0.0629	0.2623	1984	218		1984_218	21.2121	0	0	35.7143	0	0	6.25	1984	218	9.0252		1984_218	9.0252	0.2623	0.0629																						4671_57	1.67033	0.124	0.393
	1985_231	0.0061	-0.0151	1985	231		1985_231	0	0	0	0	0	8	1.04167	1985	231	1.29167		1985_231	1.29167	-0.0151	0.0061																						4748_35	16.0669	0.1239	0.0094
	1986_38	-0.0025	-0.0073	1986	38		1986_38	9.09091	6.66667	14.2857	7.14286	23.0769	24	12.5	1986	38	13.8233		1986_38	13.8233	-0.0073	-0.0025																						4748_223	16.0669	0.1239	0.0094
	1992_206	0.0251	-0.0223	1992	206		1992_33	15.1515	0	10.7143	14.2857	0	4	1.04167	1992	33	6.45617		1992_206	6.45617	-0.0223	0.0251																						1454_235	13.9109	0.1238	0.0092
	1992_90	0.009	-0.0092	1992	90		1992_90	15.1515	0	10.7143	14.2857	0	4	1.04167	1992	90	6.45617		1992_90	6.45617	-0.0092	0.009																						2411_29	2.20238	0.1237	0.013
	1992_33	-0.0023	-0.0174	1992	33		1992_206	15.1515	0	10.7143	14.2857	0	4	1.04167	1992	206	6.45617		1992_33	6.45617	-0.0174	-0.0023																						1530_199	7.69566	0.1235	0.0163
	1996_182	0.0111	-0.054	1996	182		1996_34	0	3.33333	7.14286	0	3.84615	0	1.04167	1996	34	2.19486		1996_182	2.19486	-0.054	0.0111																						4288_89	2.62776	0.1235	0.0479
	1996_34	0.0026	-0.0061	1996	34		1996_182	0	3.33333	7.14286	7.14286	3.84615	0	1.04167	1996	182	3.21527		1996_34	3.21527	-0.0061	0.0026																						2315_172	2.81648	0.1234	0.0004
	2011_21	0.0073	-0.0275	2011	21		2011_21	6.06061	3.33333	10.7143	21.4286	7.69231	8	2.08333	2011	21	8.47321		2011_21	8.47321	-0.0275	0.0073																						5451_36	2.31731	0.1234	-0.0112
	2011_80	-0.0045	0.0187	2011	80		2011_80	6.06061	3.33333	10.7143	21.4286	7.69231	8	2.08333	2011	80	8.47321		2011_80	8.47321	0.0187	-0.0045																						7227_187	6.79227	0.1234	-0.0073
	2011_232	-0.0092	-0.0145	2011	232		2011_232	6.06061	3.33333	10.7143	28.5714	7.69231	8	2.08333	2011	232	9.49361		2011_232	9.49361	-0.0145	-0.0092																						5630_62	4.67628	0.1233	-0.0056
	2016_48	0.0074	-0.008	2016	48		2016_48	0	0	0	7.14286	0	0	6.25	2016	48	1.91327		2016_48	1.91327	-0.008	0.0074																						440_35	5.15752	0.1232	0.0425
	2021_108	-0.0056	-0.0076	2021	108		2021_108	6.06061	0	25	7.14286	26.9231	40	13.5417	2021	108	16.9526		2021_108	16.9526	-0.0076	-0.0056																						1177_173	3.69511	0.1232	0.0036
	2022_219	0.0365	0.1439	2022	219		2022_30	0	3.33333	14.2857	0	0	4	6.25	2022	30	3.98129		2022_219	3.98129	0.1439	0.0365																						6982_112	5.59887	0.1232	0.0598
	2022_189	0.0251	0.103	2022	189		2022_97	0	3.33333	10.7143	0	0	4	6.25	2022	97	3.47109		2022_189	3.47109	0.103	0.0251																						6709_148	4.73328	0.1231	0.0463
	2022_187	0.0195	0.111	2022	187		2022_187	0	3.33333	14.2857	0	0	4	6.25	2022	187	3.98129		2022_187	3.98129	0.111	0.0195																						3677_91	2.81058	0.1227	0.1377
	2022_30	0.0187	0.1427	2022	30		2022_189	0	6.66667	14.2857	7.14286	0	4	7.29167	2022	189	5.6267		2022_30	5.6267	0.1427	0.0187																						5032_205	6.39456	0.1226	0.0142
	2022_97	-0.0009	0.2776	2022	97		2022_219	0	3.33333	14.2857	0	0	8	6.25	2022	219	4.55272		2022_97	4.55272	0.2776	-0.0009																						6853_238	5.22279	0.1223	0.0942
	2026_54	-0.0155	0.3247	2026	54		2026_54	9.09091	10	25	14.2857	7.69231	12	10.4167	2026	54	12.6408		2026_54	12.6408	0.3247	-0.0155																						2042_151	14.5379	0.1222	0.0141
	2027_27	0.0144	-0.0266	2027	27		2027_27	0	3.33333	3.57143	0	3.84615	12	5.20833	2027	27	3.99418		2027_27	3.99418	-0.0266	0.0144																						4555_85	9.77111	0.1218	0.1154
	2027_56	-0.0103	0.1715	2027	56		2027_56	6.06061	6.66667	3.57143	0	3.84615	8	5.20833	2027	56	4.76474		2027_56	4.76474	0.1715	-0.0103																						4572_85	4.67381	0.1218	-0.0016
	2033_183	0.0209	0.2137	2033	183		2033_144	0	0	0	0	0	4	3.125	2033	144	1.01786		2033_183	1.01786	0.2137	0.0209																						5209_221	7.60418	0.1218	0.0202
	2033_144	0.0208	0.0859	2033	144		2033_146	0	0	0	0	0	4	3.125	2033	146	1.01786		2033_144	1.01786	0.0859	0.0208																						5963_150	0.47619	0.1217	0.0623
	2033_146	0.0208	0.0859	2033	146		2033_183	3.0303	0	0	0	0	4	3.125	2033	183	1.45076		2033_146	1.45076	0.0859	0.0208																						6480_184	5.17883	0.1217	0.0033
	2033_191	0.0141	-0.0217	2033	191		2033_191	0	0	0	0	0	4	3.125	2033	191	1.01786		2033_191	1.01786	-0.0217	0.0141																						7543_58	2.42283	0.1216	-0.0051
	2038_151	0.0091	0.1127	2038	151		2038_151	27.2727	0	0	35.7143	0	0	0	2038	151	8.99814		2038_151	8.99814	0.1127	0.0091																						5615_226	1.50608	0.121	0.0039
	2041_190	0.0108	-0.0303	2041	190		2041_190	0	6.66667	10.7143	14.2857	19.2308	0	2.08333	2041	190	7.56868		2041_190	7.56868	-0.0303	0.0108																						929_88	10.6092	0.1203	0.0234
	2042_110	0.054	0.2608	2042	110		2042_151	15.1515	6.66667	7.14286	14.2857	11.5385	8	1.04167	2042	151	9.11813		2042_110	9.11813	0.2608	0.054																						1746_81	17.9002	0.1203	0.0181
	2042_151	0.0141	0.1222	2042	151		2042_110	21.2121	13.3333	10.7143	21.4286	23.0769	12	0	2042	110	14.5379		2042_151	14.5379	0.1222	0.0141																						2325_108	1.98993	0.1196	0.0373
	2051_211	0.0204	-0.0185	2051	211		2051_61	6.06061	6.66667	10.7143	7.14286	7.69231	4	3.125	2051	61	6.48596		2051_211	6.48596	-0.0185	0.0204																						1557_167	2.81058	0.1194	0.0057
	2051_61	0.0104	0.1327	2051	61		2051_211	6.06061	6.66667	10.7143	7.14286	3.84615	4	3.125	2051	211	5.93651		2051_61	5.93651	0.1327	0.0104																						3253_230	1.4185	0.1194	0.0008
	2066_43	0.0118	-0.0115	2066	43		2066_43	0	0	7.14286	21.4286	3.84615	0	3.125	2066	43	5.07751		2066_43	5.07751	-0.0115	0.0118																						5569_56	17.7368	0.1194	-0.0046
	2066_85	0.0118	-0.0115	2066	85		2066_85	0	0	7.14286	21.4286	3.84615	0	3.125	2066	85	5.07751		2066_85	5.07751	-0.0115	0.0118																						1887_145	2.94231	0.1192	-0.0024
	2066_160	0.0118	-0.0115	2066	160		2066_160	0	0	7.14286	21.4286	3.84615	0	3.125	2066	160	5.07751		2066_160	5.07751	-0.0115	0.0118																						2908_126	3.48653	0.119	0.0009
	2067_211	0.0318	-0.0204	2067	211		2067_163	0	6.66667	7.14286	0	15.3846	16	2.08333	2067	163	6.75392		2067_211	6.75392	-0.0204	0.0318																						5688_106	5.87755	0.1188	0.0415
	2067_163	0.0049	-0.0102	2067	163		2067_211	0	6.66667	7.14286	0	15.3846	16	2.08333	2067	211	6.75392		2067_163	6.75392	-0.0102	0.0049																						5134_150	4.82852	0.1185	-0.0079
	2069_10	0.003	0.0192	2069	10		2069_10	15.1515	6.66667	14.2857	7.14286	23.0769	16	9.375	2069	10	13.0998		2069_10	13.0998	0.0192	0.003																						5134_162	4.82852	0.1185	-0.0079
	2075_58	0.0017	-0.0204	2075	58		2075_58	0	6.66667	7.14286	7.14286	3.84615	8	2.08333	2075	58	4.98312		2075_58	4.98312	-0.0204	0.0017																						6392_119	4.97717	0.1185	0.0879
	2078_98	0.0093	-0.0136	2078	98		2078_98	0	0	10.7143	0	7.69231	4	1.04167	2078	98	3.34975		2078_98	3.34975	-0.0136	0.0093																						1258_60	5.01799	0.118	0.0066
	2078_152	0.0008	-0.0235	2078	152		2078_152	0	0	10.7143	0	7.69231	8	1.04167	2078	152	3.92118		2078_152	3.92118	-0.0235	0.0008																						7148_145	1.44048	0.1178	0.0031
	2078_236	-0.0044	-0.0281	2078	236		2078_236	0	0	10.7143	0	7.69231	4	1.04167	2078	236	3.34975		2078_236	3.34975	-0.0281	-0.0044																						4301_161	13.3851	0.1177	0.1258
	2083_58	0.0317	-0.0258	2083	58		2083_58	0	0	0	7.14286	3.84615	4	0	2083	58	2.14129		2083_58	2.14129	-0.0258	0.0317																						5057_25	6.79592	0.1177	0.0183
	2083_215	0.0224	0.1095	2083	215		2083_192	0	0	0	7.14286	3.84615	4	0	2083	192	2.14129		2083_215	2.14129	0.1095	0.0224																						3650_31	8.40165	0.1172	0.0018
	2083_192	-0.0008	-0.0054	2083	192		2083_215	3.0303	0	0	14.2857	3.84615	4	0	2083	215	3.5946		2083_192	3.5946	-0.0054	-0.0008																						4572_57	4.67381	0.117	-0.0034
	2086_80	0.0235	-0.0592	2086	80		2086_80	9.09091	26.6667	7.14286	7.14286	11.5385	12	8.33333	2086	80	11.7022		2086_80	11.7022	-0.0592	0.0235																						502_100	3.31824	0.1168	0.0036
	2094_31	0.0407	0.1285	2094	31		2094_31	3.0303	0	3.57143	7.14286	0	8	6.25	2094	31	3.99923		2094_31	3.99923	0.1285	0.0407																						5869_181	5.16674	0.1166	0.0908
	2094_213	0.0054	-0.0516	2094	213		2094_177	0	0	3.57143	7.14286	0	8	6.25	2094	177	3.56633		2094_213	3.56633	-0.0516	0.0054																						922_158	4.44167	0.1163	0.0204
	2094_177	-0.0065	-0.0597	2094	177		2094_213	0	3.33333	3.57143	7.14286	0	8	6.25	2094	213	4.04252		2094_177	4.04252	-0.0597	-0.0065																						1065_96	2.02474	0.1162	0.0094
	2095_109	0.0702	0.2375	2095	109		2095_109	3.0303	6.66667	0	0	0	12	8.33333	2095	109	4.29004		2095_109	4.29004	0.2375	0.0702																						6438_110	5.32615	0.1161	0.0061
	2095_229	0.0268	0.0217	2095	229		2095_229	3.0303	6.66667	0	0	0	12	8.33333	2095	229	4.29004		2095_229	4.29004	0.0217	0.0268																						5151_191	5.50098	0.116	-0.0027
	2096_217	0.0274	-0.031	2096	217		2096_74	6.06061	3.33333	0	7.14286	3.84615	16	6.25	2096	74	6.09042		2096_217	6.09042	-0.031	0.0274																						7402_149	3.05965	0.1159	0.0279
	2096_74	0.0273	0.0281	2096	74		2096_217	6.06061	3.33333	0	7.14286	3.84615	16	6.25	2096	217	6.09042		2096_74	6.09042	0.0281	0.0273																						5013_55	5.79894	0.1154	0.0115
	2096_235	0.0239	0.0169	2096	235		2096_235	6.06061	3.33333	0	7.14286	3.84615	16	6.25	2096	235	6.09042		2096_235	6.09042	0.0169	0.0239																						6847_47	2.37513	0.1154	0.0243
	2099_226	0.0152	-0.0227	2099	226		2099_226	0	3.33333	3.57143	0	3.84615	4	3.125	2099	226	2.5537		2099_226	2.5537	-0.0227	0.0152																						3113_23	1.05965	0.115	-0.0111
	2103_80	0.0169	-0.0158	2103	80		2103_80	3.0303	0	0	14.2857	7.69231	8	7.29167	2103	80	5.75714		2103_80	5.75714	-0.0158	0.0169																						9808_98	7.74576	0.115	0.0415
	2106_93	0.028	-0.0228	2106	93		2106_41	0	0	0	0	3.84615	0	2.08333	2106	41	0.84707		2106_93	0.84707	-0.0228	0.028																						1790_11	5.5956	0.1149	0.0178
	2106_41	0.0071	-0.0159	2106	41		2106_93	0	0	0	0	3.84615	0	2.08333	2106	93	0.84707		2106_41	0.84707	-0.0159	0.0071																						1696_21	7.33176	0.1148	-0.0103
	2107_83	-0.0002	-0.0172	2107	83		2107_83	6.06061	6.66667	0	7.14286	0	12	8.33333	2107	83	5.74335		2107_83	5.74335	-0.0172	-0.0002																						3979_56	0.58171	0.1148	0.0082
	2107_84	-0.0002	-0.0172	2107	84		2107_84	6.06061	6.66667	0	7.14286	0	12	8.33333	2107	84	5.74335		2107_84	5.74335	-0.0172	-0.0002																						7872_119	4.63966	0.1148	0.072
	2117_220	0.0053	-0.019	2117	220		2117_220	0	3.33333	10.7143	7.14286	7.69231	4	1.04167	2117	220	4.84635		2117_220	4.84635	-0.019	0.0053																						3929_78	2.69983	0.1147	0.0463
	2123_130	0.0305	-0.0266	2123	130		2123_130	18.1818	10	10.7143	14.2857	3.84615	4	0	2123	130	8.71828		2123_130	8.71828	-0.0266	0.0305																						5033_44	8.30641	0.1147	-0.0092
	2123_183	-0.0002	0.3267	2123	183		2123_183	18.1818	13.3333	10.7143	14.2857	3.84615	4	0	2123	183	9.19447		2123_183	9.19447	0.3267	-0.0002																						5512_75	2.47619	0.1146	0.0347
	2126_93	0.0008	-0.051	2126	93		2126_10	6.06061	0	0	14.2857	11.5385	8	1.04167	2126	10	5.84664		2126_93	5.84664	-0.051	0.0008																						3474_80	6.1424	0.1145	0.007
	2126_10	-0.0003	-0.0364	2126	10		2126_93	6.06061	0	0	21.4286	11.5385	8	1.04167	2126	93	6.86704		2126_10	6.86704	-0.0364	-0.0003																						9575_114	6.77544	0.1145	0.0276
	2130_175	0.0295	-0.0305	2130	175		2130_173	0	0	3.57143	0	0	8	4.16667	2130	173	2.2483		2130_175	2.2483	-0.0305	0.0295																						6387_229	7.34579	0.1143	0.073
	2130_238	0.0276	-0.0226	2130	238		2130_175	0	0	3.57143	0	0	8	4.16667	2130	175	2.2483		2130_238	2.2483	-0.0226	0.0276																						1906_30	2.03502	0.1142	-0.0074
	2130_173	0.014	-0.0134	2130	173		2130_238	0	0	3.57143	0	0	8	4.16667	2130	238	2.2483		2130_173	2.2483	-0.0134	0.014																						1011_38	7.15438	0.1139	0.0402
	2135_100	0.0352	0.0573	2135	100		2135_100	3.0303	40	14.2857	7.14286	0	8	3.125	2135	100	10.7977		2135_100	10.7977	0.0573	0.0352																						4028_41	5.92304	0.1139	-0.0094
	2138_121	-0.0113	-0.0072	2138	121		2138_121	21.2121	0	28.5714	14.2857	15.3846	12	4.16667	2138	121	13.6601		2138_121	13.6601	-0.0072	-0.0113																						758_7	12.0522	0.1138	0.0059
	2142_109	0.0928	-0.0837	2142	109		2142_54	3.0303	13.3333	0	0	19.2308	16	15.625	2142	54	9.60277		2142_109	9.60277	-0.0837	0.0928																						9275_21	13.4068	0.1138	0.0381
	2142_169	0.0832	-0.0747	2142	169		2142_129	3.0303	13.3333	0	0	19.2308	16	15.625	2142	129	9.60277		2142_169	9.60277	-0.0747	0.0832																						4571_97	4.41092	0.1134	0.0138
	2142_54	0.0257	-0.0211	2142	54		2142_152	3.0303	13.3333	0	0	19.2308	16	15.625	2142	152	9.60277		2142_54	9.60277	-0.0211	0.0257																						7402_112	3.05965	0.113	0.0023
	2142_129	0.0172	-0.0163	2142	129		2142_169	12.1212	13.3333	0	14.2857	19.2308	16	15.625	2142	169	12.9423		2142_129	12.9423	-0.0163	0.0172																						3923_76	2.81548	0.1128	-0.0044
	2142_152	0.0047	-0.0129	2142	152		2142_109	12.1212	13.3333	3.57143	21.4286	19.2308	16	15.625	2142	109	14.4729		2142_152	14.4729	-0.0129	0.0047																						2038_151	8.99814	0.1127	0.0091
	2146_40	-0.0067	-0.0477	2146	40		2146_31	0	0	3.57143	0	0	12	3.125	2146	31	2.67092		2146_40	2.67092	-0.0477	-0.0067																						5441_56	4.36841	0.1127	-0.0005
	2146_31	-0.0076	0.0701	2146	31		2146_40	0	3.33333	7.14286	0	0	4	4.16667	2146	40	2.66327		2146_31	2.66327	0.0701	-0.0076																						7339_106	11.1663	0.1123	0.0358
	2146_71	-0.0102	0.0163	2146	71		2146_71	0	0	3.57143	0	0	4	3.125	2146	71	1.52806		2146_71	1.52806	0.0163	-0.0102																						235_223	2.9093	0.1118	0.0174
	2146_76	-0.0102	0.0163	2146	76		2146_76	0	0	3.57143	0	0	4	3.125	2146	76	1.52806		2146_76	1.52806	0.0163	-0.0102																						6713_146	5.56401	0.1116	0.093
	2146_94	-0.0102	0.0163	2146	94		2146_94	0	0	3.57143	0	0	4	3.125	2146	94	1.52806		2146_94	1.52806	0.0163	-0.0102																						4548_57	3.1559	0.1115	0.0007
	2150_195	-0.0007	-0.0095	2150	195		2150_195	0	0	0	0	0	0	0	2150	195	0		2150_195	0	-0.0095	-0.0007																						4431_129	10.87	0.1112	0.0418
	2151_38	0.001	0.0629	2151	38		2151_38	6.06061	0	0	0	7.69231	4	3.125	2151	38	2.98256		2151_38	2.98256	0.0629	0.001																						5030_156	1.20671	0.1111	-0.0008
	2151_61	-0.001	-0.0095	2151	61		2151_61	3.0303	0	0	0	7.69231	4	3.125	2151	61	2.54966		2151_61	2.54966	-0.0095	-0.001																						2022_187	3.98129	0.111	0.0195
	2164_157	0.0116	0.2118	2164	157		2164_73	0	0	3.57143	0	11.5385	0	10.4167	2164	73	3.64665		2164_157	3.64665	0.2118	0.0116																						8332_154	8.98837	0.111	0.0936
	2164_73	0.0059	-0.0198	2164	73		2164_157	3.0303	0	3.57143	0	11.5385	0	10.4167	2164	157	4.07955		2164_73	4.07955	-0.0198	0.0059																						1134_212	8.41208	0.1105	0.0387
	2170_123	-0.0046	-0.011	2170	123		2170_123	9.09091	0	0	21.4286	0	0	4.16667	2170	123	4.95516		2170_123	4.95516	-0.011	-0.0046																						5444_230	2.78409	0.1105	-0.0038
	2172_27	0.0242	0.0118	2172	27		2172_27	27.2727	3.33333	0	35.7143	0	4	1.04167	2172	27	10.1946		2172_27	10.1946	0.0118	0.0242																						1461_146	7.15667	0.1104	-0.0022
	2175_180	-0.0048	-0.0155	2175	180		2175_180	0	40	3.57143	0	0	0	0	2175	180	6.22449		2175_180	6.22449	-0.0155	-0.0048																						7723_218	2.06398	0.1104	0.0901
	2183_95	0.0446	-0.0632	2183	95		2183_62	3.0303	0	0	21.4286	0	4	2.08333	2183	62	4.36317		2183_95	4.36317	-0.0632	0.0446																						6994_51	2.98392	0.1103	0.0555
	2183_234	0.0062	-0.0325	2183	234		2183_95	12.1212	0	0	21.4286	0	4	2.08333	2183	95	5.66187		2183_234	5.66187	-0.0325	0.0062																						1530_63	13.1546	0.11	0.012
	2183_62	-0.0019	-0.0089	2183	62		2183_234	3.0303	0	0	21.4286	0	8	2.08333	2183	234	4.9346		2183_62	4.9346	-0.0089	-0.0019																						4223_211	6.57058	0.1097	0.0114
	2187_230	0.0712	-0.0626	2187	230		2187_63	0	0	3.57143	0	3.84615	8	1.04167	2187	63	2.35132		2187_230	2.35132	-0.0626	0.0712																						6360_56	10.9166	0.1096	0.0068
	2187_63	0.021	-0.0067	2187	63		2187_74	0	0	3.57143	0	3.84615	8	1.04167	2187	74	2.35132		2187_63	2.35132	-0.0067	0.021																						6984_154	2.39286	0.1096	0.0007
	2187_214	0.0158	-0.0489	2187	214		2187_214	0	0	3.57143	0	3.84615	8	1.04167	2187	214	2.35132		2187_214	2.35132	-0.0489	0.0158																						2083_215	2.14129	0.1095	0.0224
	2187_74	-0.0066	0.0387	2187	74		2187_230	0	0	3.57143	0	3.84615	8	1.04167	2187	230	2.35132		2187_74	2.35132	0.0387	-0.0066																						5037_115	11.3927	0.1095	-0.0056
	2189_173	0.0018	-0.0099	2189	173		2189_173	0	16.6667	17.8571	0	0	8	1.04167	2189	173	6.22364		2189_173	6.22364	-0.0099	0.0018																						5743_210	2.61224	0.1094	-0.0028
	2195_221	-0.0071	-0.0184	2195	221		2195_221	0	10	7.14286	14.2857	0	24	4.16667	2195	221	8.51361		2195_221	8.51361	-0.0184	-0.0071																						5945_83	1.12088	0.1094	0.0224
	2199_239	0.0151	-0.0229	2199	239		2199_239	0	0	7.14286	0	0	12	7.29167	2199	239	3.77636		2199_239	3.77636	-0.0229	0.0151																						6103_92	3.87938	0.1094	0.0522
	2200_152	0.1011	0.0864	2200	152		2200_152	0	6.66667	7.14286	0	3.84615	12	2.08333	2200	152	4.53414		2200_152	4.53414	0.0864	0.1011																						1981_26	7.95705	0.109	0.0136
	2203_42	0.0115	0.0196	2203	42		2203_42	0	3.33333	0	0	0	0	0	2203	42	0.47619		2203_42	0.47619	0.0196	0.0115																						5173_81	3.27069	0.1086	-0.007
	2203_62	0.0059	-0.0108	2203	62		2203_62	0	3.33333	0	0	0	0	0	2203	62	0.47619		2203_62	0.47619	-0.0108	0.0059																						2229_45	1.89974	0.1085	-0.0006
	2205_141	0.0228	-0.0268	2205	141		2205_141	9.09091	6.66667	7.14286	7.14286	0	0	0	2205	141	4.2919		2205_141	4.2919	-0.0268	0.0228																						2814_183	14.0561	0.1085	-0.006
	2205_144	0.004	-0.0094	2205	144		2205_144	9.09091	6.66667	3.57143	7.14286	0	0	0	2205	144	3.78169		2205_144	3.78169	-0.0094	0.004																						24_190	4.15314	0.1082	0.0417
	2215_205	0.0311	-0.0253	2215	205		2215_132	9.09091	0	3.57143	7.14286	3.84615	8	3.125	2215	132	4.96805		2215_205	4.96805	-0.0253	0.0311																						37_156	4.90098	0.1082	0.1095
	2215_132	0.0124	-0.0425	2215	132		2215_205	9.09091	0	3.57143	7.14286	3.84615	8	3.125	2215	205	4.96805		2215_132	4.96805	-0.0425	0.0124																						240_183	1.45854	0.1082	0.0438
	2216_179	0.0174	-0.0352	2216	179		2216_166	0	0	3.57143	0	3.84615	12	2.08333	2216	166	3.07156		2216_179	3.07156	-0.0352	0.0174																						2359_119	0.952381	0.108	0.01
	2216_215	0.0174	-0.0352	2216	215		2216_179	0	0	3.57143	0	3.84615	12	2.08333	2216	179	3.07156		2216_215	3.07156	-0.0352	0.0174																						1729_7	3.45331	0.1078	0.0251
	2216_166	-0.0058	-0.012	2216	166		2216_215	0	0	3.57143	0	3.84615	12	2.08333	2216	215	3.07156		2216_166	3.07156	-0.012	-0.0058																						3106_72	2.12585	0.1077	0.0694
	2223_52	-0.0067	0.0215	2223	52		2223_52	12.1212	0	14.2857	7.14286	26.9231	24	13.5417	2223	52	14.0021		2223_52	14.0021	0.0215	-0.0067																						4548_229	3.30471	0.1077	0.0004
	2224_96	0.0282	-0.023	2224	96		2224_96	0	0	0	0	0	0	0	2224	96	0		2224_96	0	-0.023	0.0282																						1233_139	3.68303	0.1074	0.0275
	2224_113	0.0153	-0.0473	2224	113		2224_113	3.0303	3.33333	0	0	0	0	1.04167	2224	113	1.0579		2224_113	1.0579	-0.0473	0.0153																						238_237	4.45336	0.1069	0.0167
	2225_116	0.0474	0.2555	2225	116		2225_79	3.0303	6.66667	17.8571	7.14286	7.69231	4	5.20833	2225	79	7.37109		2225_116	7.37109	0.2555	0.0474																						6392_217	7.01219	0.1069	-0.011
	2225_139	0.0295	-0.0305	2225	139		2225_116	6.06061	6.66667	17.8571	7.14286	7.69231	4	5.20833	2225	116	7.80399		2225_139	7.80399	-0.0305	0.0295																						6820_75	2.39966	0.1068	0.029
	2225_212	-0.0005	0.2	2225	212		2225_139	3.0303	6.66667	17.8571	7.14286	11.5385	20	5.20833	2225	139	10.2063		2225_212	10.2063	0.2	-0.0005																						1951_23	7.09586	0.1065	-0.0074
	2225_79	-0.0034	0.2411	2225	79		2225_212	3.0303	6.66667	17.8571	7.14286	7.69231	4	5.20833	2225	212	7.37109		2225_79	7.37109	0.2411	-0.0034																						2643_145	2.33844	0.1065	0.0101
	2229_153	0.0456	-0.0797	2229	153		2229_13	3.0303	0	7.14286	0	0	0	4.16667	2229	13	2.04855		2229_153	2.04855	-0.0797	0.0456																						7872_43	4.63966	0.1065	0.0738
	2229_184	0.0456	-0.0797	2229	184		2229_17	3.0303	0	7.14286	0	0	0	3.125	2229	17	1.89974		2229_184	1.89974	-0.0797	0.0456																						2602_215	4.80311	0.1064	0.0021
	2229_185	0.0456	-0.0797	2229	185		2229_45	3.0303	0	7.14286	0	0	0	3.125	2229	45	1.89974		2229_185	1.89974	-0.0797	0.0456																						5443_130	4.74673	0.1063	0.0374
	2229_13	0.0279	-0.0466	2229	13		2229_148	3.0303	0	7.14286	0	0	0	3.125	2229	148	1.89974		2229_13	1.89974	-0.0466	0.0279																						1288_89	7.51907	0.1059	0.0133
	2229_45	-0.0006	0.1085	2229	45		2229_153	3.0303	0	7.14286	0	0	0	3.125	2229	153	1.89974		2229_45	1.89974	0.1085	-0.0006																						3181_59	3.47549	0.1059	0.0276
	2229_148	-0.0024	0.0346	2229	148		2229_184	3.0303	0	7.14286	0	0	0	3.125	2229	184	1.89974		2229_148	1.89974	0.0346	-0.0024																						7_180	3.41427	0.1056	0.0071
	2229_17	-0.0041	-0.0071	2229	17		2229_185	3.0303	0	7.14286	0	0	0	3.125	2229	185	1.89974		2229_17	1.89974	-0.0071	-0.0041																						1145_15	2.8003	0.1054	-0.0114
	2237_218	0.0556	0.0721	2237	218		2237_23	3.0303	0	14.2857	14.2857	19.2308	0	1.04167	2237	23	7.4106		2237_218	7.4106	0.0721	0.0556																						5033_128	6.26134	0.1052	0.047
	2237_23	-0.0028	-0.0063	2237	23		2237_218	3.0303	3.33333	14.2857	14.2857	19.2308	0	1.04167	2237	218	7.88679		2237_23	7.88679	-0.0063	-0.0028																						7272_158	6.28358	0.1052	0.0157
	2243_125	0.1085	0.2811	2243	125		2243_125	0	10	0	0	0	8	4.16667	2243	125	3.16667		2243_125	3.16667	0.2811	0.1085																						514_88	2.82228	0.1044	-0.0115
	2246_24	0.0315	0.1629	2246	24		2246_24	0	10	10.7143	35.7143	11.5385	16	11.4583	2246	24	13.6322		2246_24	13.6322	0.1629	0.0315																						3947_58	3.09354	0.1044	-0.0123
	2247_20	0.0277	-0.0222	2247	20		2247_20	3.0303	30	10.7143	0	0	0	0	2247	20	6.24923		2247_20	6.24923	-0.0222	0.0277																						4309_141	12.6361	0.1043	0.0537
	2249_78	0.0495	-0.0606	2249	78		2249_78	3.0303	0	3.57143	0	3.84615	4	2.08333	2249	78	2.3616		2249_78	2.3616	-0.0606	0.0495																						7363_218	5.99511	0.1043	0.0292
	2252_87	0.0024	-0.0084	2252	87		2252_87	39.3939	0	0	35.7143	3.84615	0	0	2252	87	11.2792		2252_87	11.2792	-0.0084	0.0024																						2563_65	3.99858	0.1042	0.0216
	2262_188	0.0286	-0.024	2262	188		2262_82	3.0303	3.33333	0	7.14286	15.3846	4	22.9167	2262	82	7.97254		2262_188	7.97254	-0.024	0.0286																						5272_27	10.6003	0.1038	0.0085
	2262_82	0.0225	-0.021	2262	82		2262_181	3.0303	3.33333	0	7.14286	15.3846	4	22.9167	2262	181	7.97254		2262_82	7.97254	-0.021	0.0225																						5033_175	4.28855	0.1037	0.05
	2262_181	-0.002	-0.0109	2262	181		2262_188	3.0303	3.33333	0	7.14286	15.3846	4	22.9167	2262	188	7.97254		2262_181	7.97254	-0.0109	-0.002																						3591_72	6.65909	0.1034	0.0488
	2264_139	0.0122	0.3204	2264	139		2264_131	9.09091	3.33333	7.14286	0	0	0	1.04167	2264	131	2.94411		2264_139	2.94411	0.3204	0.0122																						511_194	4.01361	0.1032	-0.0019
	2264_131	0.0013	0.178	2264	131		2264_139	9.09091	3.33333	0	0	0	0	1.04167	2264	139	1.9237		2264_131	1.9237	0.178	0.0013																						1159_236	6.03685	0.1031	0.0478
	2268_161	0.0312	-0.0274	2268	161		2268_54	9.09091	0	3.57143	21.4286	0	4	0	2268	54	5.44156		2268_161	5.44156	-0.0274	0.0312																						4650_190	10.4515	0.1031	0.0223
	2268_238	0.0185	0.0935	2268	238		2268_161	3.0303	0	0	21.4286	0	0	0	2268	161	3.49412		2268_238	3.49412	0.0935	0.0185																						2022_189	3.47109	0.103	0.0251
	2268_28	0.0147	0.1712	2268	28		2268_28	3.0303	0	3.57143	28.5714	0	0	0	2268	28	5.02474		2268_28	5.02474	0.1712	0.0147																						4050_227	6.90634	0.103	-0.0091
	2268_29	0.0147	0.1712	2268	29		2268_29	3.0303	0	3.57143	28.5714	0	0	0	2268	29	5.02474		2268_29	5.02474	0.1712	0.0147																						4050_233	6.90634	0.103	-0.0091
	2268_54	0.0081	-0.002	2268	54		2268_238	12.1212	0	0	35.7143	0	0	0	2268	238	6.83364		2268_54	6.83364	-0.002	0.0081																						142_168	6.29128	0.1028	0.0489
	2270_127	0.0168	0.133	2270	127		2270_69	3.0303	10	0	7.14286	3.84615	4	6.25	2270	69	4.89562		2270_127	4.89562	0.133	0.0168																						3193_138	1.44048	0.1026	0.2364
	2270_132	0.0107	0.3782	2270	132		2270_70	0	10	0	7.14286	3.84615	4	6.25	2270	70	4.46272		2270_132	4.46272	0.3782	0.0107																						3042_176	2.19736	0.102	0.0202
	2270_69	-0.0002	0.3182	2270	69		2270_113	0	10	0	7.14286	3.84615	4	6.25	2270	113	4.46272		2270_69	4.46272	0.3182	-0.0002																						1951_128	9.9805	0.1017	-0.0083
	2270_162	-0.0013	0.4936	2270	162		2270_127	0	10	0	7.14286	3.84615	4	6.25	2270	127	4.46272		2270_162	4.46272	0.4936	-0.0013																						7999_33	5.05643	0.1014	0.0044
	2270_113	-0.0018	0.4981	2270	113		2270_132	0	10	0	7.14286	3.84615	4	6.25	2270	132	4.46272		2270_113	4.46272	0.4981	-0.0018																						1284_132	7.36442	0.1013	0.0178
	2270_70	-0.013	0.667	2270	70		2270_162	0	10	3.57143	7.14286	3.84615	4	6.25	2270	162	4.97292		2270_70	4.97292	0.667	-0.013																						741_138	4.35289	0.1011	-0.0018
	2273_169	0.0399	0.2537	2273	169		2273_98	0	30	3.57143	0	3.84615	0	0	2273	98	5.34537		2273_169	5.34537	0.2537	0.0399																						4959_177	3.49856	0.1011	-0.0041
	2273_98	0.0149	-0.0139	2273	98		2273_169	0	30	3.57143	0	3.84615	0	0	2273	169	5.34537		2273_98	5.34537	-0.0139	0.0149																						2590_104	4.61578	0.1009	0.0086
	2273_131	0.0076	0.2047	2273	131		2273_131	0	33.3333	3.57143	0	3.84615	0	0	2273	131	5.82156		2273_131	5.82156	0.2047	0.0076																						4272_156	2.12521	0.1009	0.0304
	2273_200	0.0074	0.2047	2273	200		2273_200	0	36.6667	3.57143	0	3.84615	0	0	2273	200	6.29775		2273_200	6.29775	0.2047	0.0074																						4288_126	3.06066	0.1009	0.0316
	2277_27	0.028	-0.0227	2277	27		2277_27	0	10	0	0	3.84615	4	0	2277	27	2.54945		2277_27	2.54945	-0.0227	0.028																						1454_152	14.7485	0.1006	-0.0121
	2285_100	0.0238	0.1632	2285	100		2285_100	3.0303	6.66667	7.14286	0	3.84615	8	4.16667	2285	100	4.69324		2285_100	4.69324	0.1632	0.0238																						6480_177	7.65255	0.1005	0.0106
	2291_120	0.007	-0.02	2291	120		2291_120	0	0	0	0	0	4	2.08333	2291	120	0.869048		2291_120	0.869048	-0.02	0.007																						5483_62	2.42283	0.1003	0.1407
	2298_155	0.0345	-0.1619	2298	155		2298_57	0	0	10.7143	7.14286	0	20	4.16667	2298	57	6.0034		2298_155	6.0034	-0.1619	0.0345																						6052_134	11.662	0.1002	0.0095
	2298_57	0.0178	-0.0164	2298	57		2298_129	0	0	10.7143	7.14286	0	20	5.20833	2298	129	6.15221		2298_57	6.15221	-0.0164	0.0178																						61_230	5.44599	0.1001	-0.0042
	2298_151	0.0178	0.3171	2298	151		2298_151	0	0	10.7143	7.14286	0	20	4.16667	2298	151	6.0034		2298_151	6.0034	0.3171	0.0178																						2421_225	4.8438	0.1001	0.015
	2298_129	0.0055	-0.0233	2298	129		2298_155	0	0	10.7143	7.14286	0	20	5.20833	2298	155	6.15221		2298_129	6.15221	-0.0233	0.0055																						5257_23	6.60374	0.1001	0.0101
	2300_227	0.0152	0.3179	2300	227		2300_227	3.0303	13.3333	28.5714	14.2857	0	16	14.5833	2300	227	12.8292		2300_227	12.8292	0.3179	0.0152																						8033_46	7.32192	0.1001	-0.0088
	2301_176	0.003	0.0966	2301	176		2301_176	12.1212	13.3333	3.57143	21.4286	0	0	3.125	2301	176	7.65422		2301_176	7.65422	0.0966	0.003																						1382_15	11.8462	0.0995	-0.0062
	2302_42	-0.0017	0.3964	2302	42		2302_42	3.0303	0	0	0	7.69231	4	1.04167	2302	42	2.25204		2302_42	2.25204	0.3964	-0.0017																						4611_51	14.0732	0.0995	0.0497
	2304_47	0.0295	0.136	2304	47		2304_40	0	13.3333	0	0	0	0	0	2304	40	1.90476		2304_47	1.90476	0.136	0.0295																						4772_151	8.92084	0.0994	-0.0041
	2304_40	0.0192	-0.0237	2304	40		2304_47	0	20	0	0	0	0	1.04167	2304	47	3.00595		2304_40	3.00595	-0.0237	0.0192																						5205_176	3.18878	0.0994	0.0069
	2304_30	-0.0027	0.031	2304	30		2304_30	0	23.3333	0	0	0	0	4.16667	2304	30	3.92857		2304_30	3.92857	0.031	-0.0027																						4200_78	4.5293	0.0993	0.012
	2312_160	0.0515	0.0635	2312	160		2312_156	0	3.33333	0	7.14286	0	4	0	2312	156	2.06803		2312_160	2.06803	0.0635	0.0515																						2416_186	10.8482	0.0992	0.0103
	2312_194	0.0296	-0.0423	2312	194		2312_160	0	3.33333	0	14.2857	0	4	0	2312	160	3.08844		2312_194	3.08844	-0.0423	0.0296																						1947_64	11.0697	0.0991	-0.0062
	2312_156	0.0028	-0.0104	2312	156		2312_194	0	3.33333	0	7.14286	0	4	13.5417	2312	194	4.00255		2312_156	4.00255	-0.0104	0.0028																						7339_102	8.9807	0.0991	-0.0018
	2314_62	0.1156	0.2457	2314	62		2314_64	18.1818	3.33333	0	28.5714	0	4	0	2314	64	7.72665		2314_62	7.72665	0.2457	0.1156																						4535_19	1.8037	0.0984	0.0033
	2314_64	0.0029	-0.0172	2314	64		2314_62	30.303	3.33333	0	28.5714	0	4	0	2314	62	9.45826		2314_64	9.45826	-0.0172	0.0029																						4700_21	2.73328	0.0984	0.0521
	2315_109	0.0058	0.1584	2315	109		2315_9	6.06061	0	0	0	0	4	2.08333	2315	9	1.73485		2315_109	1.73485	0.1584	0.0058																						6088_66	0	0.0983	0.0543
	2315_172	0.0004	0.1234	2315	172		2315_109	6.06061	0	3.57143	0	0	8	2.08333	2315	109	2.81648		2315_172	2.81648	0.1234	0.0004																						675_207	6.64796	0.0982	0.0361
	2315_9	-0.0054	0.4996	2315	9		2315_172	6.06061	0	3.57143	7.14286	0	8	3.125	2315	172	3.9857		2315_9	3.9857	0.4996	-0.0054																						1402_187	4.19828	0.0981	0.0258
	2319_222	0.0395	-0.0451	2319	222		2319_156	0	0	7.14286	0	0	12	0	2319	156	2.73469		2319_222	2.73469	-0.0451	0.0395																						2706_181	1.42878	0.0981	0.0097
	2319_156	0.0054	-0.0125	2319	156		2319_222	0	0	7.14286	0	0	12	0	2319	222	2.73469		2319_156	2.73469	-0.0125	0.0054																						5672_18	3.88278	0.098	0.018
	2325_108	0.0373	0.1196	2325	108		2325_108	0	0	0	0	3.84615	8	2.08333	2325	108	1.98993		2325_108	1.98993	0.1196	0.0373																						6886_229	10.1525	0.0979	-0.0034
	2329_68	-0.0023	-0.0463	2329	68		2329_68	0	3.33333	7.14286	0	7.69231	8	5.20833	2329	68	4.4824		2329_68	4.4824	-0.0463	-0.0023																						2936_10	1.52381	0.0978	0.0158
	2344_160	0.0462	-0.043	2344	160		2344_8	3.0303	0	7.14286	0	3.84615	4	7.29167	2344	8	3.61585		2344_160	3.61585	-0.043	0.0462																						3929_146	4.74065	0.0978	0.0434
	2344_8	0.0124	-0.0496	2344	8		2344_10	3.0303	0	7.14286	0	3.84615	4	7.29167	2344	10	3.61585		2344_8	3.61585	-0.0496	0.0124																						1699_130	0.77381	0.0975	0.0128
	2344_10	0.0124	-0.0496	2344	10		2344_24	3.0303	0	7.14286	0	3.84615	4	7.29167	2344	24	3.61585		2344_10	3.61585	-0.0496	0.0124																						5384_193	2.66667	0.0975	0.0189
	2344_24	0.012	-0.0543	2344	24		2344_160	3.0303	0	7.14286	0	3.84615	4	7.29167	2344	160	3.61585		2344_24	3.61585	-0.0543	0.012																						7921_166	0.84707	0.0972	0.0011
	2344_183	-0.003	-0.0211	2344	183		2344_183	3.0303	0	7.14286	0	3.84615	4	7.29167	2344	183	3.61585		2344_183	3.61585	-0.0211	-0.003																						1448_11	3.80221	0.097	0.2345
	2348_162	0	0.6533	2348	162		2348_162	12.1212	3.33333	25	21.4286	23.0769	20	14.5833	2348	162	17.0776		2348_162	17.0776	0.6533	0																						1709_40	6.51459	0.0969	0.0145
	2353_134	0.0186	0.7426	2353	134		2353_134	9.09091	10	21.4286	7.14286	11.5385	8	12.5	2353	134	11.3858		2353_134	11.3858	0.7426	0.0186																						5274_188	8.63567	0.0969	0.013
	2359_163	0.0146	0.1717	2359	163		2359_79	0	13.3333	0	0	0	0	0	2359	79	1.90476		2359_163	1.90476	0.1717	0.0146																						5304_157	5.28294	0.0969	0.0116
	2359_79	0.0109	-0.0274	2359	79		2359_119	0	13.3333	0	0	3.84615	0	1.04167	2359	119	2.60302		2359_79	2.60302	-0.0274	0.0109																						4272_82	2.42283	0.0968	-0.0029
	2359_119	0.01	0.108	2359	119		2359_163	0	6.66667	0	0	0	0	0	2359	163	0.952381		2359_119	0.952381	0.108	0.01																						7758_213	6.1812	0.0968	0.0034
	2379_18	0.046	0.0952	2379	18		2379_18	6.06061	6.66667	7.14286	14.2857	3.84615	20	2.08333	2379	18	8.58362		2379_18	8.58362	0.0952	0.046																						3632_181	3.0367	0.0967	0.0111
	2379_62	0.0089	-0.0091	2379	62		2379_62	6.06061	6.66667	3.57143	14.2857	3.84615	16	2.08333	2379	62	7.50199		2379_62	7.50199	-0.0091	0.0089																						2301_176	7.65422	0.0966	0.003
	2381_190	0.351	-0.636	2381	190		2381_137	3.0303	0	0	0	3.84615	0	0	2381	137	0.982351		2381_190	0.982351	-0.636	0.351																						4007_99	4.94278	0.0965	0.0008
	2381_192	0.2581	-0.4049	2381	192		2381_189	3.0303	0	0	0	3.84615	0	19.7917	2381	189	3.80973		2381_192	3.80973	-0.4049	0.2581																						6592_168	2.97228	0.0964	0.0162
	2381_137	0.0226	-0.0203	2381	137		2381_190	3.0303	0	0	0	3.84615	0	32.2917	2381	190	5.59545		2381_137	5.59545	-0.0203	0.0226																						4639_210	4.90497	0.0963	0.0215
	2381_189	0.0169	-0.0252	2381	189		2381_192	3.0303	0	0	0	3.84615	0	36.4583	2381	192	6.19068		2381_189	6.19068	-0.0252	0.0169																						9905_95	8.82915	0.0961	0.0471
	2382_215	0.0096	0.0356	2382	215		2382_110	0	0	0	0	0	4	2.08333	2382	110	0.869048		2382_215	0.869048	0.0356	0.0096																						1637_138	6.17651	0.0953	0.0042
	2382_110	0.004	-0.0093	2382	110		2382_215	3.0303	0	0	0	7.69231	4	2.08333	2382	215	2.40085		2382_110	2.40085	-0.0093	0.004																						4608_230	1.1352	0.0953	-0.0096
	2390_126	0.1432	0.1277	2390	126		2390_97	18.1818	0	3.57143	7.14286	3.84615	4	2.08333	2390	97	5.54651		2390_126	5.54651	0.1277	0.1432																						7203_112	1.38953	0.0953	0.0273
	2390_97	0.0683	-0.0012	2390	97		2390_126	24.2424	0	3.57143	21.4286	3.84615	4	0	2390	126	8.15551		2390_97	8.15551	-0.0012	0.0683																						626_78	2.9151	0.0952	0.2366
	2395_195	0.0007	-0.0067	2395	195		2395_23	0	0	0	0	0	8	3.125	2395	23	1.58929		2395_195	1.58929	-0.0067	0.0007																						2379_18	8.58362	0.0952	0.046
	2395_23	-0.0005	0.0043	2395	23		2395_195	0	0	0	0	0	8	3.125	2395	195	1.58929		2395_23	1.58929	0.0043	-0.0005																						5083_73	3.34975	0.0952	0.0179
	2397_156	0.0314	-0.0302	2397	156		2397_91	9.09091	3.33333	0	14.2857	0	0	0	2397	91	3.81571		2397_156	3.81571	-0.0302	0.0314																						4914_62	2.54522	0.095	0.0115
	2397_113	0.0147	0.0686	2397	113		2397_113	6.06061	3.33333	0	7.14286	0	4	1.04167	2397	113	3.08264		2397_113	3.08264	0.0686	0.0147																						9390_183	4.76245	0.095	-0.0044
	2397_91	-0.0073	-0.0108	2397	91		2397_156	6.06061	3.33333	0	7.14286	0	0	0	2397	156	2.3624		2397_91	2.3624	-0.0108	-0.0073																						1272_12	6.89482	0.0948	0.0094
	2406_177	0.0263	-0.0299	2406	177		2406_177	12.1212	0	7.14286	14.2857	7.69231	12	2.08333	2406	177	7.90363		2406_177	7.90363	-0.0299	0.0263																						5289_115	6.06576	0.0948	-0.0108
	2410_178	0.1577	-0.2208	2410	178		2410_60	6.06061	0	7.14286	0	19.2308	4	4.16667	2410	60	5.80013		2410_178	5.80013	-0.2208	0.1577																						3943_92	4.66929	0.0943	0.03
	2410_61	0.0043	0.1415	2410	61		2410_61	6.06061	0	7.14286	0	15.3846	4	4.16667	2410	61	5.25068		2410_61	5.25068	0.1415	0.0043																						2908_155	3.48653	0.0942	-0.0088
	2410_60	0.004	0.0239	2410	60		2410_113	6.06061	0	7.14286	0	19.2308	4	4.16667	2410	113	5.80013		2410_60	5.80013	0.0239	0.004																						1228_208	1.19643	0.0938	0.0144
	2410_113	0.0011	0.0431	2410	113		2410_178	6.06061	0	7.14286	0	15.3846	4	37.5	2410	178	10.0126		2410_113	10.0126	0.0431	0.0011																						750_73	5.19161	0.0937	0.0191
	2411_116	0.0354	-0.0332	2411	116		2411_29	0	13.3333	0	0	3.84615	0	2.08333	2411	29	2.75183		2411_116	2.75183	-0.0332	0.0354																						2268_238	3.49412	0.0935	0.0185
	2411_29	0.013	0.1237	2411	29		2411_116	0	13.3333	0	0	0	0	2.08333	2411	116	2.20238		2411_29	2.20238	0.1237	0.013																						5336_19	13.8029	0.0934	0.0024
	2416_57	0.031	-0.0246	2416	57		2416_6	9.09091	30	14.2857	14.2857	3.84615	8	1.04167	2416	6	11.5072		2416_57	11.5072	-0.0246	0.031																						1365_33	3.94873	0.0933	0.0221
	2416_186	0.0103	0.0992	2416	186		2416_57	9.09091	30	17.8571	7.14286	3.84615	8	0	2416	57	10.8482		2416_186	10.8482	0.0992	0.0103																						142_237	5.71985	0.0932	-0.0083
	2416_6	-0.0021	-0.0072	2416	6		2416_186	15.1515	30	14.2857	0	3.84615	8	0	2416	186	10.1833		2416_6	10.1833	-0.0072	-0.0021																						5255_159	2.03827	0.0932	0.0063
	2417_77	0.0284	0.1253	2417	77		2417_77	0	0	3.57143	0	3.84615	12	4.16667	2417	77	3.36918		2417_77	3.36918	0.1253	0.0284																						7840_45	3.45607	0.0932	0.0397
	2417_212	-0.0081	-0.0103	2417	212		2417_212	0	0	0	0	3.84615	12	4.16667	2417	212	2.85897		2417_212	2.85897	-0.0103	-0.0081																						5205_12	2.08759	0.0928	0.009
	2419_35	0.0769	-0.0864	2419	35		2419_35	3.0303	3.33333	0	0	15.3846	28	5.20833	2419	35	7.85094		2419_35	7.85094	-0.0864	0.0769																						6761_21	5.9025	0.0928	0.0808
	2421_225	0.015	0.1001	2421	225		2421_225	0	3.33333	10.7143	0	7.69231	8	4.16667	2421	225	4.8438		2421_225	4.8438	0.1001	0.015																						4752_120	8.91729	0.0924	0.0343
	2426_145	0.008	-0.0146	2426	145		2426_145	0	0	7.14286	7.14286	7.69231	4	1.04167	2426	145	3.85996		2426_145	3.85996	-0.0146	0.008																						2696_68	5.88783	0.0923	0.0211
	2432_160	-0.0056	-0.0084	2432	160		2432_160	6.06061	0	7.14286	7.14286	15.3846	8	2.08333	2432	160	6.5449		2432_160	6.5449	-0.0084	-0.0056																						7763_108	3.28414	0.0923	0.0077
	2441_130	0.0328	0.065	2441	130		2441_197	3.0303	0	0	21.4286	0	4	0	2441	197	4.06555		2441_130	4.06555	0.065	0.0328																						3875_18	4.69684	0.0922	0.0129
	2441_197	-0.0033	-0.0077	2441	197		2441_130	3.0303	0	3.57143	28.5714	0	4	0	2441	130	5.59617		2441_197	5.59617	-0.0077	-0.0033																						9016_118	2.86859	0.0922	0.0018
	2449_7	0.0409	-0.0505	2449	7		2449_7	0	0	3.57143	7.14286	0	0	0	2449	7	1.53061		2449_7	1.53061	-0.0505	0.0409																						2686_103	4.3438	0.092	-0.006
	2449_134	0.0166	0.0763	2449	134		2449_134	0	0	3.57143	7.14286	0	0	1.04167	2449	134	1.67942		2449_134	1.67942	0.0763	0.0166																						4149_49	1.29167	0.0917	0.0243
	2456_167	0.0259	0.0905	2456	167		2456_167	0	0	7.14286	7.14286	0	0	2.08333	2456	167	2.33844		2456_167	2.33844	0.0905	0.0259																						3378_78	1.02041	0.0915	-0.004
	2464_225	0.0406	-0.0977	2464	225		2464_37	0	0	0	0	0	4	2.08333	2464	37	0.869048		2464_225	0.869048	-0.0977	0.0406																						278_73	4.5301	0.0911	0.1071
	2464_37	0.028	-0.0228	2464	37		2464_104	0	0	0	0	0	4	2.08333	2464	104	0.869048		2464_37	0.869048	-0.0228	0.028																						5832_216	3.54775	0.0911	0.0042
	2464_104	0.0025	-0.0419	2464	104		2464_208	0	0	0	0	0	4	2.08333	2464	208	0.869048		2464_104	0.869048	-0.0419	0.0025																						7396_156	3.71769	0.091	0.0476
	2464_208	0.0013	-0.0051	2464	208		2464_225	0	0	0	0	0	4	2.08333	2464	225	0.869048		2464_208	0.869048	-0.0051	0.0013																						850_82	3.3472	0.0907	0.0436
	2466_233	0.1583	0.0199	2466	233		2466_233	3.0303	0	25	7.14286	34.6154	24	11.4583	2466	233	15.0353		2466_233	15.0353	0.0199	0.1583																						5779_221	7.36442	0.0907	0.0153
	2486_178	0.0273	-0.0218	2486	178		2486_178	0	26.6667	14.2857	0	11.5385	12	1.04167	2486	178	9.36179		2486_178	9.36179	-0.0218	0.0273																						6405_140	0.730519	0.0906	0.0713
	2486_223	0.023	0.1639	2486	223		2486_223	0	26.6667	14.2857	0	11.5385	16	1.04167	2486	223	9.93322		2486_223	9.93322	0.1639	0.023																						2456_167	2.33844	0.0905	0.0259
	2490_109	-0.0015	-0.0286	2490	109		2490_109	0	30	0	0	0	0	0	2490	109	4.28571		2490_109	4.28571	-0.0286	-0.0015																						4009_29	2.10977	0.0905	0.0465
	2494_12	0.0679	-0.0917	2494	12		2494_12	15.1515	3.33333	7.14286	7.14286	7.69231	4	3.125	2494	12	6.79827		2494_12	6.79827	-0.0917	0.0679																						6061_31	6.00642	0.0903	0.0082
	2494_153	0.0116	-0.0135	2494	153		2494_153	6.06061	3.33333	7.14286	7.14286	7.69231	0	3.125	2494	153	4.92814		2494_153	4.92814	-0.0135	0.0116																						5603_144	4.96947	0.0901	0.032
	2494_154	0.0116	-0.0135	2494	154		2494_154	6.06061	3.33333	7.14286	7.14286	7.69231	0	3.125	2494	154	4.92814		2494_154	4.92814	-0.0135	0.0116																						7974_75	3.19395	0.0901	0.0106
	2495_174	0.0072	-0.0267	2495	174		2495_174	0	0	0	0	11.5385	12	1.04167	2495	174	3.51145		2495_174	3.51145	-0.0267	0.0072																						3118_222	5.26224	0.0899	0.0396
	2498_163	0.0708	-0.0626	2498	163		2498_133	0	0	3.57143	0	0	8	3.125	2498	133	2.09949		2498_163	2.09949	-0.0626	0.0708																						3603_69	15.8133	0.0899	0.0121
	2498_172	0.0708	-0.0626	2498	172		2498_163	0	0	3.57143	0	0	8	3.125	2498	163	2.09949		2498_172	2.09949	-0.0626	0.0708																						1768_226	7.7506	0.0896	0.0169
	2498_133	0.0278	-0.0226	2498	133		2498_172	0	0	3.57143	0	0	8	3.125	2498	172	2.09949		2498_133	2.09949	-0.0226	0.0278																						6277_17	3.76886	0.0896	0.0109
	2508_156	0.0313	-0.0255	2508	156		2508_156	0	0	3.57143	7.14286	3.84615	4	3.125	2508	156	3.09792		2508_156	3.09792	-0.0255	0.0313																						6133_104	5.19566	0.0895	0.0787
	2511_54	0.0645	0.0105	2511	54		2511_54	3.0303	3.33333	0	0	0	0	3.125	2511	54	1.35552		2511_54	1.35552	0.0105	0.0645																						2956_19	8.64665	0.0891	0.0103
	2511_59	0.0625	0.0177	2511	59		2511_59	3.0303	3.33333	0	0	3.84615	0	3.125	2511	59	1.90497		2511_59	1.90497	0.0177	0.0625																						5305_56	0.943105	0.0887	0.013
	2511_63	0.0332	-0.0683	2511	63		2511_63	3.0303	0	0	0	0	0	3.125	2511	63	0.879329		2511_63	0.879329	-0.0683	0.0332																						5384_192	3.68707	0.0883	0.0127
	2511_131	0.0332	-0.0683	2511	131		2511_108	3.0303	0	0	0	0	0	3.125	2511	108	0.879329		2511_131	0.879329	-0.0683	0.0332																						3923_67	2.81548	0.0882	0.0614
	2511_108	0.0268	-0.0344	2511	108		2511_131	3.0303	0	0	0	0	0	3.125	2511	131	0.879329		2511_108	0.879329	-0.0344	0.0268																						1925_189	11.9602	0.088	0.0368
	2519_7	0.0194	-0.0263	2519	7		2519_7	3.0303	0	14.2857	0	7.69231	0	3.125	2519	7	4.01905		2519_7	4.01905	-0.0263	0.0194																						7227_85	5.49032	0.088	0.0425
	2519_53	-0.0045	-0.0112	2519	53		2519_53	3.0303	0	14.2857	0	7.69231	0	4.16667	2519	53	4.16786		2519_53	4.16786	-0.0112	-0.0045																						2912_50	11.5084	0.0879	0.0243
	2519_192	-0.0123	-0.0595	2519	192		2519_192	9.09091	0	14.2857	0	11.5385	0	3.125	2519	192	5.4343		2519_192	5.4343	-0.0595	-0.0123																						1604_143	11.2856	0.0878	0.1693
	2527_147	0.0183	-0.0449	2527	147		2527_147	6.06061	3.33333	0	0	15.3846	0	2.08333	2527	147	3.83741		2527_147	3.83741	-0.0449	0.0183																						1104_209	5.7935	0.0876	0.0246
	2528_43	0.028	-0.0228	2528	43		2528_43	0	3.33333	3.57143	0	0	0	1.04167	2528	43	1.1352		2528_43	1.1352	-0.0228	0.028																						1293_128	9.48786	0.0876	0.0565
	2528_81	0.0048	-0.0202	2528	81		2528_81	0	3.33333	3.57143	0	0	0	1.04167	2528	81	1.1352		2528_81	1.1352	-0.0202	0.0048																						7036_82	1.94597	0.0876	0.0646
	2530_230	0.0361	0.4172	2530	230		2530_83	6.06061	6.66667	32.1429	14.2857	11.5385	16	22.9167	2530	83	15.6587		2530_230	15.6587	0.4172	0.0361																						7632_88	3.54775	0.0876	0.0135
	2530_226	0.0246	1	2530	226		2530_125	6.06061	10	32.1429	14.2857	11.5385	20	21.875	2530	125	16.5575		2530_226	16.5575	1	0.0246																						7650_237	3.24248	0.0876	0.0007
	2530_125	-0.0041	0.24	2530	125		2530_226	6.06061	6.66667	32.1429	14.2857	11.5385	16	21.875	2530	226	15.5099		2530_125	15.5099	0.24	-0.0041																						3449_9	9.39917	0.0875	-0.0006
	2530_83	-0.0044	0.3281	2530	83		2530_230	6.06061	6.66667	32.1429	14.2857	11.5385	16	21.875	2530	230	15.5099		2530_83	15.5099	0.3281	-0.0044																						3449_10	5.0545	0.0875	-0.0006
	2532_218	0.028	-0.0289	2532	218		2532_80	0	0	3.57143	0	3.84615	4	0	2532	80	1.63108		2532_218	1.63108	-0.0289	0.028																						3762_85	5.51289	0.0875	0.1342
	2532_95	0.0202	0.0422	2532	95		2532_95	0	0	0	0	3.84615	4	0	2532	95	1.12088		2532_95	1.12088	0.0422	0.0202																						7086_154	6.10176	0.0873	0
	2532_113	0.0082	-0.0732	2532	113		2532_113	0	0	3.57143	0	3.84615	4	1.04167	2532	113	1.77989		2532_113	1.77989	-0.0732	0.0082																						538_229	7.80581	0.0872	0.0135
	2532_80	-0.0099	-0.0065	2532	80		2532_218	0	0	0	0	3.84615	4	0	2532	218	1.12088		2532_80	1.12088	-0.0065	-0.0099																						143_202	3.05038	0.0867	0.0309
	2533_233	0.0259	-0.0215	2533	233		2533_233	3.0303	6.66667	3.57143	0	7.69231	8	16.6667	2533	233	6.5182		2533_233	6.5182	-0.0215	0.0259																						1159_151	6.03685	0.0866	0.0283
	2536_131	0.0033	-0.0234	2536	131		2536_131	0	0	3.57143	0	0	0	4.16667	2536	131	1.10544		2536_131	1.10544	-0.0234	0.0033																						5451_143	5.2767	0.0866	0.0291
	2537_198	0.0068	-0.0117	2537	198		2537_198	0	0	3.57143	7.14286	3.84615	12	2.08333	2537	198	4.09197		2537_198	4.09197	-0.0117	0.0068																						6981_113	17.4485	0.0866	0.021
	2537_239	-0.0048	0.0232	2537	239		2537_239	3.0303	0	3.57143	7.14286	3.84615	12	2.08333	2537	239	4.52487		2537_239	4.52487	0.0232	-0.0048																						2200_152	4.53414	0.0864	0.1011
	2543_74	0.0395	0.0217	2543	74		2543_74	0	3.33333	0	0	3.84615	8	7.29167	2543	74	3.21016		2543_74	3.21016	0.0217	0.0395																						5860_89	8.28687	0.0861	0.0007
	2543_140	0.0115	-0.0263	2543	140		2543_140	0	0	0	0	3.84615	8	7.29167	2543	140	2.73397		2543_140	2.73397	-0.0263	0.0115																						2033_144	1.01786	0.0859	0.0208
	2546_21	-0.0035	-0.0059	2546	21		2546_21	3.0303	33.3333	10.7143	0	0	12	2.08333	2546	21	8.73732		2546_21	8.73732	-0.0059	-0.0035																						2033_146	1.45076	0.0859	0.0208
	2550_81	0.0165	1	2550	81		2550_81	3.0303	0	3.57143	7.14286	7.69231	4	4.16667	2550	81	4.22908		2550_81	4.22908	1	0.0165																						1277_38	3.49531	0.0856	0.0166
	2550_236	0.0024	0.4345	2550	236		2550_236	3.0303	0	7.14286	7.14286	7.69231	4	4.16667	2550	236	4.73928		2550_236	4.73928	0.4345	0.0024																						5336_190	10.3032	0.0855	0.0409
	2554_36	0.0055	-0.0065	2554	36		2554_36	0	0	7.14286	0	3.84615	4	4.16667	2554	36	2.73653		2554_36	2.73653	-0.0065	0.0055																						1805_234	4.71372	0.0854	0.0373
	2557_217	0.0067	0.3799	2557	217		2557_217	3.0303	0	0	0	0	0	0	2557	217	0.4329		2557_217	0.4329	0.3799	0.0067																						3488_146	2.24505	0.0854	-0.0045
	2559_231	0.0505	0.2985	2559	231		2559_231	3.0303	3.33333	7.14286	0	0	12	3.125	2559	231	4.09021		2559_231	4.09021	0.2985	0.0505																						7359_113	2.52976	0.0854	0.0008
	2563_65	0.0216	0.1042	2563	65		2563_65	6.06061	0	0	0	3.84615	16	2.08333	2563	65	3.99858		2563_65	3.99858	0.1042	0.0216																						1078_46	2.22632	0.0851	0.0108
	2566_193	0.0039	-0.051	2566	193		2566_193	12.1212	3.33333	7.14286	21.4286	0	0	0	2566	193	6.28942		2566_193	6.28942	-0.051	0.0039																						7024_132	3.19826	0.0851	0.0222
	2566_239	-0.0159	0.1461	2566	239		2566_239	15.1515	3.33333	3.57143	21.4286	0	4	1.04167	2566	239	6.93236		2566_239	6.93236	0.1461	-0.0159																						1065_160	2.02474	0.0848	0.0049
	2571_214	0.0009	0.0115	2571	214		2571_214	0	0	3.57143	0	15.3846	8	1.04167	2571	214	3.99967		2571_214	3.99967	0.0115	0.0009																						7086_27	6.10176	0.0848	0.01
	2572_189	0.0293	-0.0263	2572	189		2572_189	6.06061	3.33333	3.57143	14.2857	3.84615	12	11.4583	2572	189	7.79365		2572_189	7.79365	-0.0263	0.0293																						334_15	0.4329	0.0844	0.0333
	2573_115	0.039	0.1541	2573	115		2573_115	3.0303	0	7.14286	0	11.5385	8	4.16667	2573	115	4.83976		2573_115	4.83976	0.1541	0.039																						5935_25	4.58851	0.0841	0.0581
	2576_25	0.0467	-0.0432	2576	25		2576_25	0	13.3333	3.57143	0	0	20	20.8333	2576	25	8.2483		2576_25	8.2483	-0.0432	0.0467																						7485_212	7.18154	0.084	0.0602
	2585_98	0.0206	-0.0208	2585	98		2585_98	0	3.33333	7.14286	7.14286	3.84615	4	3.125	2585	98	4.08431		2585_98	4.08431	-0.0208	0.0206																						5630_211	4.67628	0.0839	0.049
	2589_192	0.0015	-0.0398	2589	192		2589_192	6.06061	0	0	0	15.3846	24	10.4167	2589	192	7.98027		2589_192	7.98027	-0.0398	0.0015																						4619_141	3.43999	0.0838	0.006
	2590_57	0.1218	-0.1157	2590	57		2590_57	0	3.33333	3.57143	7.14286	3.84615	4	10.4167	2590	57	4.61578		2590_57	4.61578	-0.1157	0.1218																						6037_215	1.50183	0.0838	0.0135
	2590_93	0.0687	-0.0073	2590	93		2590_93	0	3.33333	3.57143	7.14286	3.84615	4	10.4167	2590	93	4.61578		2590_93	4.61578	-0.0073	0.0687																						1430_21	1.14286	0.0834	0.0133
	2590_206	0.0524	-0.0715	2590	206		2590_104	0	3.33333	3.57143	7.14286	3.84615	4	10.4167	2590	104	4.61578		2590_206	4.61578	-0.0715	0.0524																						5607_108	2.26636	0.0831	-0.0083
	2590_188	0.0303	-0.025	2590	188		2590_160	0	3.33333	3.57143	7.14286	3.84615	4	10.4167	2590	160	4.61578		2590_188	4.61578	-0.025	0.0303																						6063_219	3.18367	0.0831	0.0092
	2590_104	0.0086	0.1009	2590	104		2590_188	0	3.33333	3.57143	7.14286	3.84615	4	10.4167	2590	188	4.61578		2590_104	4.61578	0.1009	0.0086																						7583_40	10.0302	0.0831	-0.0101
	2590_160	0.0045	-0.0122	2590	160		2590_206	0	3.33333	3.57143	7.14286	3.84615	4	10.4167	2590	206	4.61578		2590_160	4.61578	-0.0122	0.0045																						7583_66	10.0302	0.0831	-0.0101
	2593_38	-0.0055	-0.0206	2593	38		2593_38	0	3.33333	7.14286	14.2857	0	0	0	2593	38	3.53741		2593_38	3.53741	-0.0206	-0.0055																						6450_178	3.75791	0.083	0.0624
	2594_61	0.0156	0.1977	2594	61		2594_61	6.06061	13.3333	0	28.5714	0	16	11.4583	2594	61	10.7748		2594_61	10.7748	0.1977	0.0156																						2650_7	2.87585	0.0828	0.0073
	2596_119	0.0239	0.0189	2596	119		2596_102	3.0303	0	3.57143	0	0	0	5.20833	2596	102	1.68715		2596_119	1.68715	0.0189	0.0239																						5013_29	5.28874	0.0817	0.0227
	2596_157	0.0035	-0.0132	2596	157		2596_119	3.0303	0	3.57143	0	0	0	4.16667	2596	119	1.53834		2596_157	1.53834	-0.0132	0.0035																						5762_133	4.43143	0.0817	0.011
	2596_102	0.0024	-0.0208	2596	102		2596_157	3.0303	0	3.57143	0	0	0	4.16667	2596	157	1.53834		2596_102	1.53834	-0.0208	0.0024																						4223_40	7.99915	0.0816	0.0078
	2599_164	0.0063	0.2059	2599	164		2599_164	6.06061	0	0	7.14286	0	0	0	2599	164	1.88621		2599_164	1.88621	0.2059	0.0063																						2959_64	2.34957	0.0815	0.0203
	2600_205	0.0282	0.0757	2600	205		2600_205	0	3.33333	3.57143	0	7.69231	4	2.08333	2600	205	2.95434		2600_205	2.95434	0.0757	0.0282																						7646_123	11.9624	0.0814	0.0095
	2602_50	0.0126	-0.0357	2602	50		2602_50	0	0	0	0	11.5385	16	2.08333	2602	50	4.23168		2602_50	4.23168	-0.0357	0.0126																						1735_94	8.12011	0.0813	-0.005
	2602_215	0.0021	0.1064	2602	215		2602_215	0	0	0	0	11.5385	20	2.08333	2602	215	4.80311		2602_215	4.80311	0.1064	0.0021																						6636_206	7.58733	0.0813	0.015
	2602_229	-0.014	0.0749	2602	229		2602_229	3.0303	0	0	0	11.5385	20	4.16667	2602	229	5.53363		2602_229	5.53363	0.0749	-0.014																						7068_38	9.52072	0.0811	0.0074
	2612_26	0.0028	0.1627	2612	26		2612_26	6.06061	0	0	0	11.5385	4	8.33333	2612	26	4.27606		2612_26	4.27606	0.1627	0.0028																						7068_50	11.2666	0.0811	0.0074
	2617_114	0.0037	-0.0155	2617	114		2617_114	0	0	0	7.14286	0	20	2.08333	2617	114	4.17517		2617_114	4.17517	-0.0155	0.0037																						1364_39	6.03874	0.0806	-0.0139
	2620_98	0.0887	0.1669	2620	98		2620_98	6.06061	3.33333	3.57143	7.14286	0	8	3.125	2620	98	4.46189		2620_98	4.46189	0.1669	0.0887																						1364_42	7.05914	0.0806	-0.0139
	2620_201	0.0276	-0.0485	2620	201		2620_148	6.06061	3.33333	3.57143	7.14286	0	8	3.125	2620	148	4.46189		2620_201	4.46189	-0.0485	0.0276																						5305_77	0.943105	0.0806	0.0137
	2620_192	-0.0047	0.0243	2620	192		2620_192	6.06061	3.33333	3.57143	7.14286	0	8	3.125	2620	192	4.46189		2620_192	4.46189	0.0243	-0.0047																						6968_190	6.02652	0.0803	0.0177
	2620_148	-0.0069	-0.0071	2620	148		2620_201	6.06061	3.33333	3.57143	7.14286	0	8	3.125	2620	201	4.46189		2620_148	4.46189	-0.0071	-0.0069																						5359_198	4.96357	0.0799	0.0031
	2627_230	0.0752	0.1907	2627	230		2627_120	0	30	3.57143	0	0	4	2.08333	2627	120	5.66497		2627_230	5.66497	0.1907	0.0752																						4050_51	6.90634	0.0798	-0.0021
	2627_237	0.0311	-0.0251	2627	237		2627_123	0	30	3.57143	0	0	4	2.08333	2627	123	5.66497		2627_237	5.66497	-0.0251	0.0311																						9575_92	6.77544	0.0798	0.0356
	2627_239	0.0311	-0.0251	2627	239		2627_215	0	30	3.57143	0	0	4	2.08333	2627	215	5.66497		2627_239	5.66497	-0.0251	0.0311																						4555_214	9.6223	0.0797	0.0373
	2627_238	0.0275	-0.0222	2627	238		2627_230	0	30	3.57143	7.14286	0	4	2.08333	2627	230	6.68537		2627_238	6.68537	-0.0222	0.0275																						1287_139	2.03827	0.0796	-0.0113
	2627_120	0.0088	-0.022	2627	120		2627_237	0	30	3.57143	7.14286	0	4	2.08333	2627	237	6.68537		2627_120	6.68537	-0.022	0.0088																						8348_46	19.9295	0.0796	0.0006
	2627_215	0.005	-0.0061	2627	215		2627_238	0	30	3.57143	0	0	4	2.08333	2627	238	5.66497		2627_215	5.66497	-0.0061	0.005																						769_92	0.571429	0.0795	0.0008
	2627_123	-0.0058	-0.0061	2627	123		2627_239	0	30	3.57143	7.14286	0	4	2.08333	2627	239	6.68537		2627_123	6.68537	-0.0061	-0.0058																						4997_218	4.95192	0.0795	0.0104
	2632_155	0.0175	-0.0182	2632	155		2632_155	6.06061	10	10.7143	7.14286	7.69231	8	1.04167	2632	155	7.23596		2632_155	7.23596	-0.0182	0.0175																						9061_83	3.34975	0.0791	0.1002
	2632_189	0.0008	-0.007	2632	189		2632_189	6.06061	10	10.7143	7.14286	7.69231	8	1.04167	2632	189	7.23596		2632_189	7.23596	-0.007	0.0008																						4123_180	6.71259	0.0786	0.0116
	2633_106	0.0048	-0.0337	2633	106		2633_84	36.3636	0	7.14286	21.4286	11.5385	12	3.125	2633	84	13.0855		2633_106	13.0855	-0.0337	0.0048																						5607_221	2.26636	0.0785	0.0589
	2633_110	0.0048	-0.0337	2633	110		2633_196	36.3636	0	7.14286	21.4286	11.5385	12	3.125	2633	196	13.0855		2633_110	13.0855	-0.0337	0.0048																						5013_65	5.13993	0.0783	0.0129
	2633_224	0.0008	0.0214	2633	224		2633_224	39.3939	0	10.7143	21.4286	15.3846	12	3.125	2633	224	14.5781		2633_224	14.5781	0.0214	0.0008																						6241_203	5.06988	0.0781	0.0287
	2633_84	-0.0029	-0.0067	2633	84		2633_106	36.3636	0	7.14286	35.7143	11.5385	12	2.08333	2633	106	14.9775		2633_84	14.9775	-0.0067	-0.0029																						6059_212	2.50013	0.0779	0.05
	2633_196	-0.0029	-0.0067	2633	196		2633_110	36.3636	0	7.14286	35.7143	11.5385	12	2.08333	2633	110	14.9775		2633_196	14.9775	-0.0067	-0.0029																						3042_239	3.21776	0.0777	-0.0092
	2643_17	0.0252	0.2578	2643	17		2643_17	0	0	0	0	0	0	2.08333	2643	17	0.297619		2643_17	0.297619	0.2578	0.0252																						4309_94	13.069	0.0767	0.065
	2643_145	0.0101	0.1065	2643	145		2643_145	0	0	0	14.2857	0	0	2.08333	2643	145	2.33844		2643_145	2.33844	0.1065	0.0101																						8628_92	6.04463	0.0766	0.0095
	2647_99	0.0113	-0.0131	2647	99		2647_99	0	6.66667	0	0	0	4	0	2647	99	1.52381		2647_99	1.52381	-0.0131	0.0113																						393_57	7.95601	0.0764	0.0521
	2647_144	0.008	-0.0717	2647	144		2647_144	0	13.3333	0	0	0	4	1.04167	2647	144	2.625		2647_144	2.625	-0.0717	0.008																						729_38	1.81215	0.0764	-0.0067
	2650_7	0.0073	0.0828	2650	7		2650_7	0	3.33333	3.57143	7.14286	0	4	2.08333	2650	7	2.87585		2650_7	2.87585	0.0828	0.0073																						2449_134	1.67942	0.0763	0.0166
	2650_196	-0.0057	0.2805	2650	196		2650_196	6.06061	3.33333	3.57143	0	0	4	2.08333	2650	196	2.72124		2650_196	2.72124	0.2805	-0.0057																						2600_205	2.95434	0.0757	0.0282
	2652_182	0.0102	0.2833	2652	182		2652_182	33.3333	3.33333	10.7143	21.4286	19.2308	12	4.16667	2652	182	14.8867		2652_182	14.8867	0.2833	0.0102																						6577_162	2.48823	0.0757	-0.0045
	2657_135	0.002	-0.0101	2657	135		2657_33	6.06061	26.6667	3.57143	0	3.84615	4	1.04167	2657	33	6.45522		2657_135	6.45522	-0.0101	0.002																						6820_214	0.297619	0.0755	0.0154
	2657_33	-0.0042	0.3113	2657	33		2657_135	6.06061	26.6667	3.57143	0	3.84615	4	1.04167	2657	135	6.45522		2657_33	6.45522	0.3113	-0.0042																						5163_239	5.92798	0.0754	0.0598
	2663_228	0.0085	-0.0129	2663	228		2663_52	3.0303	0	0	0	7.69231	0	1.04167	2663	52	1.68061		2663_228	1.68061	-0.0129	0.0085																						2908_164	3.48653	0.0753	0.0012
	2663_52	0.0057	-0.0066	2663	52		2663_178	3.0303	0	0	0	7.69231	0	1.04167	2663	178	1.68061		2663_52	1.68061	-0.0066	0.0057																						568_30	0.720238	0.075	0.043
	2663_178	-0.0012	0.166	2663	178		2663_228	3.0303	0	0	0	7.69231	0	1.04167	2663	228	1.68061		2663_178	1.68061	0.166	-0.0012																						2602_229	5.53363	0.0749	-0.014
	2664_168	0.018	-0.0441	2664	168		2664_168	0	36.6667	32.1429	7.14286	0	8	2.08333	2664	168	12.2908		2664_168	12.2908	-0.0441	0.018																						9016_195	1.84295	0.0749	0.006
	2664_215	0.0046	-0.031	2664	215		2664_215	0	40	32.1429	7.14286	0	8	2.08333	2664	215	12.767		2664_215	12.767	-0.031	0.0046																						3715_13	3.66497	0.0747	0.0309
	2666_21	0.0112	-0.0298	2666	21		2666_21	0	13.3333	0	0	3.84615	40	13.5417	2666	21	10.103		2666_21	10.103	-0.0298	0.0112																						6946_63	7.37415	0.0746	-0.0062
	2670_60	0.0027	0.3242	2670	60		2670_60	6.06061	3.33333	28.5714	7.14286	3.84615	24	26.0417	2670	60	14.1423		2670_60	14.1423	0.3242	0.0027																						949_81	3.73581	0.0745	0.0205
	2671_183	0.0377	-0.0234	2671	183		2671_183	0	0	0	0	0	8	6.25	2671	183	2.03571		2671_183	2.03571	-0.0234	0.0377																						5384_191	4.19728	0.0745	-0.0041
	2671_230	0.0267	-0.0282	2671	230		2671_230	0	0	0	0	0	8	6.25	2671	230	2.03571		2671_230	2.03571	-0.0282	0.0267																						5692_167	2.81986	0.0745	-0.0083
	2672_228	0.0064	-0.0092	2672	228		2672_184	6.06061	3.33333	7.14286	7.14286	3.84615	8	1.04167	2672	184	5.22392		2672_228	5.22392	-0.0092	0.0064																						795_228	7.47292	0.074	0.0331
	2672_184	0.0008	-0.0154	2672	184		2672_228	6.06061	3.33333	7.14286	7.14286	3.84615	4	1.04167	2672	228	4.6525		2672_184	4.6525	-0.0154	0.0008																						1514_85	5.88652	0.074	0.0068
	2682_101	0.0343	-0.0299	2682	101		2682_101	0	16.6667	17.8571	7.14286	19.2308	16	4.16667	2682	101	11.5806		2682_101	11.5806	-0.0299	0.0343																						1521_109	4.87457	0.0737	-0.0006
	2682_229	0.0182	0.2662	2682	229		2682_229	0	16.6667	17.8571	7.14286	19.2308	16	4.16667	2682	229	11.5806		2682_229	11.5806	0.2662	0.0182																						3097_108	8.3605	0.0735	0.0077
	2683_162	0.1222	-0.1102	2683	162		2683_162	15.1515	6.66667	7.14286	35.7143	0	8	0	2683	162	10.3822		2683_162	10.3822	-0.1102	0.1222																						7171_133	7.50988	0.0734	0.0251
	2686_72	0.0023	1	2686	72		2686_18	6.06061	0	3.57143	7.14286	7.69231	16	1.04167	2686	18	5.92984		2686_72	5.92984	1	0.0023																						7323_134	9.4271	0.0733	-0.0047
	2686_103	-0.006	0.092	2686	103		2686_72	0	0	3.57143	7.14286	7.69231	12	0	2686	72	4.3438		2686_103	4.3438	0.092	-0.006																						7359_179	2.52976	0.0732	-0.0009
	2686_18	-0.011	0.195	2686	18		2686_103	0	0	3.57143	7.14286	11.5385	12	1.04167	2686	103	5.04206		2686_18	5.04206	0.195	-0.011																						2789_230	2.18053	0.073	0.005
	2687_82	-0.002	0.0056	2687	82		2687_82	15.1515	0	10.7143	28.5714	0	4	0	2687	82	8.34818		2687_82	8.34818	0.0056	-0.002																						5356_75	7.80046	0.0729	0.1014
	2689_51	0.0363	0.0163	2689	51		2689_51	0	0	3.57143	7.14286	0	0	1.04167	2689	51	1.67942		2689_51	1.67942	0.0163	0.0363																						7638_156	8.76807	0.0729	-0.0048
	2689_199	0.0241	-0.0257	2689	199		2689_199	0	0	3.57143	0	0	0	0	2689	199	0.510204		2689_199	0.510204	-0.0257	0.0241																						3875_19	4.26394	0.0727	0.0034
	2696_68	0.0211	0.0923	2696	68		2696_68	3.0303	30	7.14286	0	0	0	1.04167	2696	68	5.88783		2696_68	5.88783	0.0923	0.0211																						187_106	6.37083	0.0725	-0.0021
	2696_142	0.0057	-0.0483	2696	142		2696_9	3.0303	33.3333	7.14286	0	0	0	0	2696	9	6.21521		2696_142	6.21521	-0.0483	0.0057																						1485_159	1.62933	0.0723	0.0565
	2696_9	0.0055	-0.0193	2696	9		2696_98	3.0303	33.3333	7.14286	0	0	8	0	2696	98	7.35807		2696_9	7.35807	-0.0193	0.0055																						741_133	4.35289	0.0722	-0.0015
	2696_98	-0.0022	0.1425	2696	98		2696_142	3.0303	33.3333	3.57143	0	0	0	0	2696	142	5.70501		2696_98	5.70501	0.1425	-0.0022																						2237_218	7.4106	0.0721	0.0556
	2697_112	0.0423	0.0468	2697	112		2697_102	18.1818	3.33333	0	35.7143	3.84615	0	1.04167	2697	102	8.87389		2697_112	8.87389	0.0468	0.0423																						3017_65	4.60578	0.0717	0.0789
	2697_102	0.019	-0.009	2697	102		2697_112	18.1818	3.33333	0	28.5714	7.69231	0	0	2697	112	8.25413		2697_102	8.25413	-0.009	0.019																						8276_170	5.71908	0.0717	-0.0025
	2697_69	-0.0002	-0.0273	2697	69		2697_69	21.2121	3.33333	3.57143	28.5714	3.84615	0	1.04167	2697	69	8.79659		2697_69	8.79659	-0.0273	-0.0002																						776_113	5.29847	0.0715	0.0222
	2698_17	-0.0056	-0.0241	2698	17		2698_17	0	0	10.7143	7.14286	19.2308	4	7.29167	2698	17	6.91137		2698_17	6.91137	-0.0241	-0.0056																						4396_113	2.64719	0.0715	0.0013
	2704_225	0.0274	-0.0219	2704	225		2704_225	6.06061	40	7.14286	0	0	0	1.04167	2704	225	7.7493		2704_225	7.7493	-0.0219	0.0274																						4229_201	8.77273	0.0712	0.0232
	2706_222	0.0126	0.0534	2706	222		2706_31	3.0303	0	0	0	3.84615	0	3.125	2706	31	1.42878		2706_222	1.42878	0.0534	0.0126																						3591_209	6.51028	0.0711	-0.0128
	2706_181	0.0097	0.0981	2706	181		2706_107	3.0303	0	0	0	3.84615	0	3.125	2706	107	1.42878		2706_181	1.42878	0.0981	0.0097																						3591_211	6.51028	0.0711	-0.0128
	2706_107	0.0093	-0.0203	2706	107		2706_146	3.0303	0	0	0	3.84615	0	3.125	2706	146	1.42878		2706_107	1.42878	-0.0203	0.0093																						5356_40	8.75284	0.0706	0.048
	2706_146	-0.0034	0.1353	2706	146		2706_181	3.0303	0	0	0	3.84615	0	3.125	2706	181	1.42878		2706_146	1.42878	0.1353	-0.0034																						7572_96	1.84112	0.0706	0.0401
	2706_31	-0.0111	0.1925	2706	31		2706_222	3.0303	0	0	14.2857	3.84615	0	5.20833	2706	222	3.76721		2706_31	3.76721	0.1925	-0.0111																						1396_40	3.01299	0.0704	0.0722
	2721_192	0.0038	-0.0072	2721	192		2721_192	6.06061	0	10.7143	7.14286	0	4	1.04167	2721	192	4.13706		2721_192	4.13706	-0.0072	0.0038																						749_30	5.14224	0.0703	0.0104
	2723_64	0.0467	-0.0403	2723	64		2723_64	15.1515	0	10.7143	0	26.9231	12	2.08333	2723	64	9.55317		2723_64	9.55317	-0.0403	0.0467																						1740_65	0.807823	0.0703	0.0023
	2723_169	-0.0016	0.1477	2723	169		2723_135	15.1515	0	10.7143	0	26.9231	12	2.08333	2723	135	9.55317		2723_169	9.55317	0.1477	-0.0016																						1505_108	5.80288	0.0702	-0.004
	2723_135	-0.003	-0.0064	2723	135		2723_169	15.1515	0	10.7143	0	26.9231	12	2.08333	2723	169	9.55317		2723_135	9.55317	-0.0064	-0.003																						6139_220	2.71016	0.0702	0.0261
	2727_88	0.0468	-0.0474	2727	88		2727_88	9.09091	0	39.2857	28.5714	23.0769	24	16.6667	2727	88	20.0988		2727_88	20.0988	-0.0474	0.0468																						8610_148	7.33295	0.0702	0.0011
	2727_180	0.0417	-0.0443	2727	180		2727_180	9.09091	0	39.2857	28.5714	23.0769	24	16.6667	2727	180	20.0988		2727_180	20.0988	-0.0443	0.0417																						2146_31	2.66327	0.0701	-0.0076
	2729_52	0.0232	0.1912	2729	52		2729_140	18.1818	6.66667	7.14286	14.2857	7.69231	16	8.33333	2729	140	11.1861		2729_52	11.1861	0.1912	0.0232																						6713_170	5.13111	0.0701	0.0975
	2729_140	0.0142	0.1384	2729	140		2729_52	24.2424	10	3.57143	14.2857	3.84615	8	7.29167	2729	52	10.1768		2729_140	10.1768	0.1384	0.0142																						7940_226	4.0938	0.07	0.017
	2734_84	0.1408	0.1683	2734	84		2734_5	3.0303	0	7.14286	28.5714	3.84615	0	0	2734	5	6.08439		2734_84	6.08439	0.1683	0.1408																						1805_47	5.70777	0.0695	0.0216
	2734_5	0.0032	-0.0108	2734	5		2734_84	9.09091	0	7.14286	28.5714	3.84615	0	0	2734	84	6.95019		2734_5	6.95019	-0.0108	0.0032																						4649_198	5.43053	0.0694	0.0523
	2736_218	0.0017	-0.0095	2736	218		2736_218	3.0303	10	0	0	0	0	1.04167	2736	218	2.01028		2736_218	2.01028	-0.0095	0.0017																						1805_46	4.56491	0.0692	0.0387
	2742_224	0.0326	0.3088	2742	224		2742_142	9.09091	0	3.57143	7.14286	11.5385	12	4.16667	2742	142	6.78719		2742_224	6.78719	0.3088	0.0326																						5289_42	6.49866	0.0692	0.0138
	2742_142	0.0308	-0.025	2742	142		2742_224	9.09091	0	3.57143	7.14286	11.5385	12	4.16667	2742	224	6.78719		2742_142	6.78719	-0.025	0.0308																						1513_214	10.6755	0.0691	-0.0073
	2752_96	0.0476	-0.0903	2752	96		2752_11	0	0	3.57143	0	7.69231	8	0	2752	11	2.75196		2752_96	2.75196	-0.0903	0.0476																						1752_75	8.12474	0.0691	0.0035
	2752_11	0.0057	-0.0065	2752	11		2752_67	0	0	3.57143	0	7.69231	8	0	2752	67	2.75196		2752_11	2.75196	-0.0065	0.0057																						4555_130	9.6223	0.0691	0.1101
	2752_67	-0.0025	-0.0124	2752	67		2752_96	0	0	3.57143	0	7.69231	8	0	2752	96	2.75196		2752_67	2.75196	-0.0124	-0.0025																						6835_114	3.92891	0.0691	0.0253
	2763_192	-0.0005	-0.0165	2763	192		2763_192	0	6.66667	7.14286	7.14286	7.69231	12	1.04167	2763	192	5.95519		2763_192	5.95519	-0.0165	-0.0005																						8680_227	11.4459	0.0688	0.0201
	2767_115	0.07	-0.0621	2767	115		2767_90	0	6.66667	0	0	7.69231	12	7.29167	2767	90	4.80723		2767_115	4.80723	-0.0621	0.07																						858_202	3.12042	0.0686	0.0098
	2767_90	0.0188	-0.0484	2767	90		2767_115	0	6.66667	0	0	7.69231	8	7.29167	2767	115	4.23581		2767_90	4.23581	-0.0484	0.0188																						2397_113	3.08264	0.0686	0.0147
	2768_225	-0.0066	0.1371	2768	225		2768_225	0	26.6667	0	0	0	4	0	2768	225	4.38095		2768_225	4.38095	0.1371	-0.0066																						6713_5	4.55968	0.0685	0.1122
	2770_207	0.0281	-0.0229	2770	207		2770_106	3.0303	3.33333	0	0	3.84615	0	0	2770	106	1.45854		2770_207	1.45854	-0.0229	0.0281																						182_239	1.19643	0.0684	0.0149
	2770_127	0.0184	-0.0523	2770	127		2770_127	3.0303	0	0	7.14286	3.84615	0	2.08333	2770	127	2.30038		2770_127	2.30038	-0.0523	0.0184																						687_95	1.23044	0.0683	0.0046
	2770_106	0.0049	-0.0162	2770	106		2770_207	3.0303	0	0	0	3.84615	0	0	2770	207	0.982351		2770_106	0.982351	-0.0162	0.0049																						2895_216	2.3489	0.0682	0.0591
	2774_23	0.0022	-0.01	2774	23		2774_23	0	13.3333	3.57143	0	3.84615	0	1.04167	2774	23	3.11323		2774_23	3.11323	-0.01	0.0022																						3339_160	8.36251	0.0682	0.0247
	2774_78	-0.0037	0.0563	2774	78		2774_78	3.0303	20	3.57143	0	0	0	0	2774	78	3.80025		2774_78	3.80025	0.0563	-0.0037																						3604_143	5.00871	0.0682	-0.0076
	2777_182	0.1564	0.0491	2777	182		2777_48	12.1212	0	0	14.2857	0	4	1.04167	2777	48	4.49266		2777_182	4.49266	0.0491	0.1564																						6063_42	1.57576	0.0681	0.0656
	2777_205	0.0223	-0.0263	2777	205		2777_205	12.1212	0	0	7.14286	0	0	1.04167	2777	205	2.90082		2777_205	2.90082	-0.0263	0.0223																						4681_83	8.90021	0.068	0.0813
	2777_48	0.0051	-0.0144	2777	48		2777_182	18.1818	0	3.57143	28.5714	0	4	1.04167	2777	182	7.90948		2777_48	7.90948	-0.0144	0.0051																						6063_39	1.14286	0.068	0.0678
	2778_78	0.0092	-0.024	2778	78		2778_78	0	0	3.57143	0	0	4	2.08333	2778	78	1.37925		2778_78	1.37925	-0.024	0.0092																						7141_19	3.21712	0.068	0.1956
	2778_148	-0.0019	-0.0067	2778	148		2778_148	0	0	3.57143	0	0	4	2.08333	2778	148	1.37925		2778_148	1.37925	-0.0067	-0.0019																						6181_238	11.5826	0.0679	0.0332
	2781_123	0.0217	-0.0197	2781	123		2781_123	6.06061	0	7.14286	0	11.5385	0	5.20833	2781	123	4.27861		2781_123	4.27861	-0.0197	0.0217																						7272_137	5.18063	0.0675	0.0363
	2789_161	0.0311	-0.02	2789	161		2789_145	0	0	3.57143	0	7.69231	0	0	2789	145	1.60911		2789_161	1.60911	-0.02	0.0311																						2959_138	3.80288	0.0673	0.0049
	2789_230	0.005	0.073	2789	230		2789_161	0	0	3.57143	0	7.69231	4	0	2789	161	2.18053		2789_230	2.18053	0.073	0.005																						5233_197	1.60911	0.0673	-0.0068
	2789_145	0.0032	-0.019	2789	145		2789_230	0	0	3.57143	0	7.69231	0	0	2789	230	1.60911		2789_145	1.60911	-0.019	0.0032																						5233_198	1.60911	0.0673	-0.0068
	2798_135	0.0274	-0.0518	2798	135		2798_135	0	3.33333	3.57143	0	7.69231	32	8.33333	2798	135	7.8472		2798_135	7.8472	-0.0518	0.0274																						6081_106	2.93707	0.0672	0.0155
	2803_239	0.0278	-0.0223	2803	239		2803_6	3.0303	0	3.57143	0	19.2308	24	0	2803	6	7.11893		2803_239	7.11893	-0.0223	0.0278																						6366_146	4.17631	0.0668	0.023
	2803_6	-0.0011	0.213	2803	6		2803_154	0	0	3.57143	0	19.2308	24	0	2803	154	6.68603		2803_6	6.68603	0.213	-0.0011																						7840_123	4.19238	0.0667	0.0292
	2803_154	-0.0056	0.1361	2803	154		2803_239	0	0	3.57143	0	19.2308	24	0	2803	239	6.68603		2803_154	6.68603	0.1361	-0.0056																						208_122	7.87156	0.0666	0.0111
	2810_214	0.0255	-0.0227	2810	214		2810_40	0	0	0	0	3.84615	8	1.04167	2810	40	1.84112		2810_214	1.84112	-0.0227	0.0255																						6387_137	8.37143	0.0664	0.029
	2810_40	-0.0016	0.3964	2810	40		2810_214	0	0	0	0	3.84615	8	1.04167	2810	214	1.84112		2810_40	1.84112	0.3964	-0.0016																						3407_8	2.7172	0.0662	0.0421
	2812_39	0.0105	0.203	2812	39		2812_39	3.0303	0	10.7143	14.2857	0	4	0	2812	39	4.57576		2812_39	4.57576	0.203	0.0105																						440_17	4.79613	0.0661	-0.0012
	2814_73	0.0398	-0.0321	2814	73		2814_73	6.06061	13.3333	17.8571	21.4286	15.3846	8	3.125	2814	73	12.1699		2814_73	12.1699	-0.0321	0.0398																						1213_64	8.01531	0.066	0.0113
	2814_183	-0.006	0.1085	2814	183		2814_183	12.1212	13.3333	17.8571	28.5714	15.3846	8	3.125	2814	183	14.0561		2814_183	14.0561	0.1085	-0.006																						7913_99	8.59592	0.0658	-0.0051
	2820_212	-0.0089	0.4514	2820	212		2820_18	9.09091	10	7.14286	14.2857	15.3846	4	11.4583	2820	18	10.1946		2820_212	10.1946	0.4514	-0.0089																						992_82	5.00286	0.0657	0.0398
	2820_18	-0.0122	0.5703	2820	18		2820_72	9.09091	10	7.14286	14.2857	15.3846	4	11.4583	2820	72	10.1946		2820_18	10.1946	0.5703	-0.0122																						1072_9	6.02226	0.0656	-0.0027
	2820_72	-0.0162	0.8316	2820	72		2820_212	12.1212	10	7.14286	14.2857	15.3846	4	11.4583	2820	212	10.6275		2820_72	10.6275	0.8316	-0.0162																						7086_72	6.10176	0.0656	-0.0015
	2821_136	0.0025	-0.006	2821	136		2821_136	3.0303	0	3.57143	0	0	0	0	2821	136	0.943105		2821_136	0.943105	-0.006	0.0025																						3378_150	1.4966	0.0654	-0.0059
	2821_171	-0.008	-0.008	2821	171		2821_171	3.0303	3.33333	3.57143	0	0	0	0	2821	171	1.41929		2821_171	1.41929	-0.008	-0.008																						4351_225	4.70447	0.0653	0.008
	2822_149	0.0116	0.2576	2822	149		2822_149	15.1515	10	7.14286	14.2857	26.9231	16	9.375	2822	149	14.1255		2822_149	14.1255	0.2576	0.0116																						5641_26	8.95893	0.0652	0.0032
	2827_148	0.0202	-0.0533	2827	148		2827_49	3.0303	0	0	0	3.84615	12	4.16667	2827	49	3.29187		2827_148	3.29187	-0.0533	0.0202																						7357_27	1.75791	0.0652	0.0215
	2827_49	0.0161	-0.0189	2827	49		2827_148	3.0303	0	0	0	3.84615	12	4.16667	2827	148	3.29187		2827_49	3.29187	-0.0189	0.0161																						7198_76	5.49418	0.0651	0.0071
	2827_225	-0.002	-0.0046	2827	225		2827_225	3.0303	0	0	0	3.84615	8	4.16667	2827	225	2.72045		2827_225	2.72045	-0.0046	-0.002																						2441_130	4.06555	0.065	0.0328
	2831_155	0.0574	0.1585	2831	155		2831_155	0	3.33333	0	0	3.84615	4	1.04167	2831	155	1.74588		2831_155	1.74588	0.1585	0.0574																						3589_185	5.50791	0.065	0.0775
	2833_131	0.0352	-0.0309	2833	131		2833_131	0	0	0	0	11.5385	16	2.08333	2833	131	4.23168		2833_131	4.23168	-0.0309	0.0352																						6716_164	2.63475	0.065	-0.0082
	2833_197	0.027	-0.0282	2833	197		2833_151	0	0	0	0	11.5385	16	2.08333	2833	151	4.23168		2833_197	4.23168	-0.0282	0.027																						176_126	3.52876	0.0641	0.032
	2833_151	0.0165	-0.0174	2833	151		2833_197	0	0	0	0	11.5385	16	2.08333	2833	197	4.23168		2833_151	4.23168	-0.0174	0.0165																						4333_132	5.38887	0.0641	0.0163
	2846_71	0.0361	0.2077	2846	71		2846_71	0	0	3.57143	0	0	0	4.16667	2846	71	1.10544		2846_71	1.10544	0.2077	0.0361																						1729_145	5.86827	0.064	0.0171
	2847_224	0.0494	-0.0286	2847	224		2847_224	12.1212	0	14.2857	0	7.69231	4	7.29167	2847	224	6.48441		2847_224	6.48441	-0.0286	0.0494																						6347_37	2.78827	0.0639	-0.0112
	2848_174	0.0085	-0.0235	2848	174		2848_174	12.1212	0	0	7.14286	7.69231	0	0	2848	174	3.85091		2848_174	3.85091	-0.0235	0.0085																						3327_209	6.28023	0.0637	-0.0061
	2851_186	0.0245	1	2851	186		2851_186	0	30	0	7.14286	0	0	0	2851	186	5.30612		2851_186	5.30612	1	0.0245																						2312_160	2.06803	0.0635	0.0515
	2852_100	0.0259	-0.0231	2852	100		2852_100	6.06061	0	3.57143	14.2857	15.3846	24	6.25	2852	100	9.93605		2852_100	9.93605	-0.0231	0.0259																						6757_6	10.627	0.0631	0.023
	2852_172	-0.008	-0.0075	2852	172		2852_172	6.06061	0	3.57143	14.2857	15.3846	24	6.25	2852	172	9.93605		2852_172	9.93605	-0.0075	-0.008																						5735_55	2.18383	0.063	-0.0056
	2852_188	-0.008	-0.0075	2852	188		2852_188	6.06061	0	3.57143	14.2857	15.3846	24	6.25	2852	188	9.93605		2852_188	9.93605	-0.0075	-0.008																						2151_38	2.98256	0.0629	0.001
	2855_95	0.0015	-0.0077	2855	95		2855_95	12.1212	36.6667	0	7.14286	3.84615	8	1.04167	2855	95	9.83122		2855_95	9.83122	-0.0077	0.0015																						199_93	1.08163	0.0627	-0.0106
	2855_199	0.0015	-0.0077	2855	199		2855_199	12.1212	36.6667	0	7.14286	3.84615	8	1.04167	2855	199	9.83122		2855_199	9.83122	-0.0077	0.0015																						1202_211	2.71795	0.0627	0.0348
	2855_219	-0.0099	0.1704	2855	219		2855_219	12.1212	36.6667	0	7.14286	3.84615	8	1.04167	2855	219	9.83122		2855_219	9.83122	0.1704	-0.0099																						1724_131	6.48333	0.0627	0.0004
	2856_137	0.01	0.2331	2856	137		2856_60	3.0303	0	0	0	11.5385	8	6.25	2856	60	4.11697		2856_137	4.11697	0.2331	0.01																						5963_23	3.23044	0.0627	0.0126
	2856_60	-0.0004	-0.0321	2856	60		2856_137	3.0303	0	0	0	11.5385	8	6.25	2856	137	4.11697		2856_60	4.11697	-0.0321	-0.0004																						9400_133	11.7391	0.0627	0.0124
	2857_24	0.0186	1	2857	24		2857_24	3.0303	3.33333	0	0	11.5385	12	4.16667	2857	24	4.86697		2857_24	4.86697	1	0.0186																						583_121	5.90412	0.0622	0.0215
	2857_49	0.0066	0.4453	2857	49		2857_49	3.0303	3.33333	0	0	11.5385	12	4.16667	2857	49	4.86697		2857_49	4.86697	0.4453	0.0066																						1010_59	12.2252	0.062	0.0074
	2857_85	-0.002	-0.0176	2857	85		2857_85	3.0303	3.33333	0	0	11.5385	12	4.16667	2857	85	4.86697		2857_85	4.86697	-0.0176	-0.002																						1010_64	12.2252	0.062	0.0074
	2861_95	0.0419	0.1962	2861	95		2861_95	36.3636	6.66667	17.8571	0	30.7692	0	4.16667	2861	95	13.689		2861_95	13.689	0.1962	0.0419																						1010_66	12.2252	0.062	0.0074
	2861_229	0.0142	-0.0134	2861	229		2861_229	36.3636	10	17.8571	0	30.7692	0	4.16667	2861	229	14.1652		2861_229	14.1652	-0.0134	0.0142																						6450_185	5.86343	0.062	0.1076
	2878_230	0.028	-0.0227	2878	230		2878_97	0	0	0	0	0	12	1.04167	2878	97	1.8631		2878_230	1.8631	-0.0227	0.028																						5743_150	0.571429	0.0619	0.0156
	2878_238	0.0183	-0.0188	2878	238		2878_230	0	0	0	0	0	12	1.04167	2878	230	1.8631		2878_238	1.8631	-0.0188	0.0183																						9320_175	1.81914	0.0619	-0.0069
	2878_97	0.0047	0.3485	2878	97		2878_238	0	0	0	0	0	12	1.04167	2878	238	1.8631		2878_97	1.8631	0.3485	0.0047																						6552_165	2.84184	0.0618	0.0359
	2895_216	0.0591	0.0682	2895	216		2895_22	0	6.66667	0	0	7.69231	0	2.08333	2895	22	2.3489		2895_216	2.3489	0.0682	0.0591																						3725_139	0.720238	0.0616	0.0043
	2895_208	0.0308	-0.0273	2895	208		2895_97	0	6.66667	0	0	7.69231	0	2.08333	2895	97	2.3489		2895_208	2.3489	-0.0273	0.0308																						5304_224	6.45215	0.0615	0.0074
	2895_97	0.0186	-0.0234	2895	97		2895_208	0	6.66667	0	0	7.69231	0	2.08333	2895	208	2.3489		2895_97	2.3489	-0.0234	0.0186																						224_145	2.01374	0.0608	0.0082
	2895_22	0.0019	-0.0056	2895	22		2895_216	3.0303	6.66667	0	0	7.69231	4	2.08333	2895	216	3.35323		2895_22	3.35323	-0.0056	0.0019																						1768_8	9.91145	0.0606	-0.0073
	2897_150	0.0088	0.2494	2897	150		2897_150	6.06061	0	7.14286	7.14286	11.5385	16	3.125	2897	150	7.28711		2897_150	7.28711	0.2494	0.0088																						5050_95	12.4736	0.0603	0.0265
	2899_129	0.0339	1	2899	129		2899_129	6.06061	40	7.14286	0	0	0	1.04167	2899	129	7.7493		2899_129	7.7493	1	0.0339																						1228_55	3.08264	0.0602	0.0159
	2899_169	0.0189	-0.0215	2899	169		2899_169	6.06061	40	7.14286	0	0	0	1.04167	2899	169	7.7493		2899_169	7.7493	-0.0215	0.0189																						9320_35	1.96795	0.0602	0.1219
	2900_9	0.0361	-0.04	2900	9		2900_9	3.0303	0	3.57143	7.14286	3.84615	0	0	2900	9	2.51296		2900_9	2.51296	-0.04	0.0361																						1153_197	6.45107	0.0601	0.0521
	2900_64	0.0067	-0.0115	2900	64		2900_64	3.0303	0	3.57143	14.2857	3.84615	0	0	2900	64	3.53337		2900_64	3.53337	-0.0115	0.0067																						1213_10	8.01531	0.0601	0.0489
	2901_115	0.012	-0.0137	2901	115		2901_115	0	10	0	0	0	8	1.04167	2901	115	2.72024		2901_115	2.72024	-0.0137	0.012																						5630_185	5.18649	0.0599	-0.0031
	2904_175	0.0239	0.1353	2904	175		2904_175	0	0	3.57143	14.2857	15.3846	4	3.125	2904	175	5.76668		2904_175	5.76668	0.1353	0.0239																						5356_58	7.80046	0.0597	0.0813
	2905_224	0.0005	-0.0085	2905	224		2905_8	0	10	0	0	0	0	1.04167	2905	8	1.57738		2905_224	1.57738	-0.0085	0.0005																						7817_193	6.99287	0.0597	0.0271
	2905_8	-0.001	-0.0198	2905	8		2905_224	0	10	0	0	0	0	1.04167	2905	224	1.57738		2905_8	1.57738	-0.0198	-0.001																						1504_117	6.33811	0.0594	0.0778
	2908_164	0.0012	0.0753	2908	164		2908_126	0	3.33333	0	7.14286	3.84615	8	2.08333	2908	126	3.48653		2908_164	3.48653	0.0753	0.0012																						1701_215	4.17288	0.0591	0.0089
	2908_126	0.0009	0.119	2908	126		2908_155	0	3.33333	0	7.14286	3.84615	8	2.08333	2908	155	3.48653		2908_126	3.48653	0.119	0.0009																						982_80	5.07921	0.059	0.1053
	2908_155	-0.0088	0.0942	2908	155		2908_164	0	3.33333	0	7.14286	3.84615	8	2.08333	2908	164	3.48653		2908_155	3.48653	0.0942	-0.0088																						6450_196	5.86343	0.059	0.0082
	2912_50	0.0243	0.0879	2912	50		2912_50	24.2424	30	7.14286	14.2857	3.84615	0	1.04167	2912	50	11.5084		2912_50	11.5084	0.0879	0.0243																						8862_227	5.94711	0.059	0.0083
	2912_227	0.0228	0.1274	2912	227		2912_227	24.2424	26.6667	7.14286	14.2857	3.84615	0	1.04167	2912	227	11.0322		2912_227	11.0322	0.1274	0.0228																						3553_18	4.50874	0.0589	0.1071
	2913_88	-0.006	-0.0054	2913	88		2913_88	0	0	0	0	7.69231	0	0	2913	88	1.0989		2913_88	1.0989	-0.0054	-0.006																						5874_108	2.32236	0.0588	0.0009
	2917_121	0.071	-0.0615	2917	121		2917_96	18.1818	0	28.5714	0	19.2308	4	2.08333	2917	96	10.2953		2917_121	10.2953	-0.0615	0.071																						6357_198	3.67965	0.0588	0.0165
	2917_96	0.0402	-0.0416	2917	96		2917_121	18.1818	0	28.5714	0	19.2308	4	2.08333	2917	121	10.2953		2917_96	10.2953	-0.0416	0.0402																						75_91	8.64327	0.0587	-0.0055
	2917_144	0.0316	0.1325	2917	144		2917_144	18.1818	0	28.5714	0	19.2308	4	2.08333	2917	144	10.2953		2917_144	10.2953	0.1325	0.0316																						7964_80	1.29167	0.0587	0.0076
	2918_69	0.0041	-0.0239	2918	69		2918_69	6.06061	16.6667	10.7143	14.2857	19.2308	12	8.33333	2918	69	12.4702		2918_69	12.4702	-0.0239	0.0041																						5268_73	1.59707	0.0586	0.0077
	2918_196	0.0017	-0.0058	2918	196		2918_196	6.06061	16.6667	10.7143	14.2857	19.2308	12	7.29167	2918	196	12.3214		2918_196	12.3214	-0.0058	0.0017																						6950_129	2.0119	0.0586	0.0303
	2919_106	0.0521	-0.0498	2919	106		2919_106	0	0	3.57143	0	15.3846	12	3.125	2919	106	4.86872		2919_106	4.86872	-0.0498	0.0521																						6082_148	3.61186	0.0584	0.016
	2925_133	0.0223	-0.0201	2925	133		2925_133	3.0303	0	10.7143	0	0	4	1.04167	2925	133	2.68375		2925_133	2.68375	-0.0201	0.0223																						6480_139	4.15842	0.0581	0.0134
	2926_198	0.0456	0.1329	2926	198		2926_117	0	0	3.57143	0	15.3846	16	6.25	2926	117	5.88658		2926_198	5.88658	0.1329	0.0456																						3716_64	2.83955	0.0578	0.0093
	2926_150	0.0098	1	2926	150		2926_150	0	0	3.57143	0	15.3846	16	6.25	2926	150	5.88658		2926_150	5.88658	1	0.0098																						6761_109	5.9025	0.0578	0.0651
	2926_117	-0.0051	0.1278	2926	117		2926_198	0	0	3.57143	0	15.3846	16	6.25	2926	198	5.88658		2926_117	5.88658	0.1278	-0.0051																						5304_184	7.77018	0.0575	-0.0023
	2927_70	0.0222	-0.0201	2927	70		2927_41	6.06061	0	3.57143	0	3.84615	0	2.08333	2927	41	2.22307		2927_70	2.22307	-0.0201	0.0222																						2135_100	10.7977	0.0573	0.0352
	2927_41	-0.0018	-0.0215	2927	41		2927_70	6.06061	0	3.57143	0	3.84615	0	2.08333	2927	70	2.22307		2927_41	2.22307	-0.0215	-0.0018																						5056_112	5.73668	0.0573	0.0137
	2930_204	0.0493	-0.0452	2930	204		2930_204	9.09091	3.33333	32.1429	14.2857	11.5385	8	7.29167	2930	204	12.2404		2930_204	12.2404	-0.0452	0.0493																						5819_211	7.55133	0.0573	0.0403
	2936_64	0.0281	-0.0228	2936	64		2936_10	0	6.66667	0	0	3.84615	4	0	2936	10	2.07326		2936_64	2.07326	-0.0228	0.0281																						5819_230	6.25263	0.0573	0.0403
	2936_10	0.0158	0.0978	2936	10		2936_64	0	6.66667	0	0	0	4	0	2936	64	1.52381		2936_10	1.52381	0.0978	0.0158																						6855_12	5.31916	0.057	-0.0038
	2942_204	0.0277	-0.0225	2942	204		2942_204	0	0	7.14286	0	0	12	3.125	2942	204	3.18112		2942_204	3.18112	-0.0225	0.0277																						5630_203	4.67628	0.0568	-0.0124
	2947_103	0.0072	0.0161	2947	103		2947_103	0	3.33333	3.57143	0	3.84615	8	0	2947	103	2.6787		2947_103	2.6787	0.0161	0.0072																						5289_37	6.49866	0.0566	0.0249
	2956_12	0.0131	-0.0147	2956	12		2956_11	12.1212	3.33333	10.7143	14.2857	0	12	2.08333	2956	11	7.79113		2956_12	7.79113	-0.0147	0.0131																						7091_218	6.38764	0.0565	0.0042
	2956_20	0.0128	0.0527	2956	20		2956_12	12.1212	3.33333	10.7143	14.2857	0	12	1.04167	2956	12	7.64232		2956_20	7.64232	0.0527	0.0128																						2774_78	3.80025	0.0563	-0.0037
	2956_19	0.0103	0.0891	2956	19		2956_19	15.1515	3.33333	10.7143	14.2857	0	16	1.04167	2956	19	8.64665		2956_19	8.64665	0.0891	0.0103																						4317_188	7.025	0.0563	0.0498
	2956_11	-0.0021	-0.0222	2956	11		2956_20	15.1515	3.33333	14.2857	14.2857	0	16	1.04167	2956	20	9.15685		2956_11	9.15685	-0.0222	-0.0021																						6729_8	7.87546	0.0563	0.002
	2957_195	0.0386	0.5529	2957	195		2957_195	6.06061	10	0	0	7.69231	4	2.08333	2957	195	4.26232		2957_195	4.26232	0.5529	0.0386																						1936_92	1.10119	0.0562	0.001
	2958_148	0.0268	-0.0283	2958	148		2958_107	0	0	3.57143	0	3.84615	16	5.20833	2958	107	4.08942		2958_148	4.08942	-0.0283	0.0268																						3683_89	2.84545	0.0562	0.0184
	2958_121	0.0133	-0.0213	2958	121		2958_121	0	0	3.57143	0	3.84615	16	5.20833	2958	121	4.08942		2958_121	4.08942	-0.0213	0.0133																						6098_43	3.27394	0.0562	0.0088
	2958_107	0.0014	-0.0424	2958	107		2958_148	0	0	3.57143	0	3.84615	16	5.20833	2958	148	4.08942		2958_107	4.08942	-0.0424	0.0014																						6088_9	2.18963	0.0559	0.0118
	2959_64	0.0203	0.0815	2959	64		2959_49	3.0303	3.33333	0	0	0	8	2.08333	2959	49	2.34957		2959_64	2.34957	0.0815	0.0203																						7301_21	9.27698	0.0556	0.0498
	2959_138	0.0049	0.0673	2959	138		2959_64	6.06061	3.33333	0	7.14286	0	8	2.08333	2959	64	3.80288		2959_138	3.80288	0.0673	0.0049																						6140_146	2.95434	0.0555	-0.0024
	2959_49	0.003	0.1631	2959	49		2959_138	6.06061	3.33333	3.57143	7.14286	0	8	2.08333	2959	138	4.31308		2959_49	4.31308	0.1631	0.003																						5761_63	6.93605	0.0554	0.0045
	2960_24	0.0862	-0.0761	2960	24		2960_24	6.06061	0	10.7143	14.2857	11.5385	4	2.08333	2960	24	6.95463		2960_24	6.95463	-0.0761	0.0862																						5761_64	6.93605	0.0554	0.0045
	2965_22	0.036	-0.0378	2965	22		2965_22	0	0	3.57143	7.14286	0	4	1.04167	2965	22	2.25085		2965_22	2.25085	-0.0378	0.036																						5901_85	1.48052	0.0553	0.003
	2965_136	0.001	-0.009	2965	136		2965_136	0	0	3.57143	14.2857	0	4	1.04167	2965	136	3.27126		2965_136	3.27126	-0.009	0.001																						1285_45	3.06215	0.0552	0.0109
	2969_19	-0.0076	-0.0063	2969	19		2969_19	0	0	0	0	0	8	2.08333	2969	19	1.44048		2969_19	1.44048	-0.0063	-0.0076																						6140_129	2.23411	0.055	0.0262
	2977_100	0.0702	0.0333	2977	100		2977_100	15.1515	13.3333	10.7143	7.14286	3.84615	4	0	2977	100	7.74116		2977_100	7.74116	0.0333	0.0702																						3359_16	5.8364	0.0549	0.0223
	2977_133	-0.0054	-0.0087	2977	133		2977_133	15.1515	13.3333	10.7143	7.14286	3.84615	4	0	2977	133	7.74116		2977_133	7.74116	-0.0087	-0.0054																						7817_105	6.99287	0.0549	0.0191
	2979_195	0.0708	-0.0625	2979	195		2979_195	0	0	3.57143	0	3.84615	8	3.125	2979	195	2.64894		2979_195	2.64894	-0.0625	0.0708																						523_163	4.45926	0.0542	0.0146
	2984_226	-0.0009	-0.0437	2984	226		2984_226	9.09091	0	0	0	0	4	0	2984	226	1.87013		2984_226	1.87013	-0.0437	-0.0009																						9573_196	9.00432	0.0542	0.0578
	2994_179	0.038	-0.0147	2994	179		2994_179	0	6.66667	0	7.14286	3.84615	0	7.29167	2994	179	3.56391		2994_179	3.56391	-0.0147	0.038																						176_144	5.6308	0.054	0.0128
	3000_134	0.0193	-0.0175	3000	134		3000_134	3.0303	16.6667	3.57143	14.2857	0	4	1.04167	3000	134	6.08511		3000_134	6.08511	-0.0175	0.0193																						176_212	5.6308	0.054	0.0128
	3003_65	0.0272	-0.0242	3003	65		3003_65	0	0	3.57143	0	3.84615	4	1.04167	3003	65	1.77989		3003_65	1.77989	-0.0242	0.0272																						6057_24	2.23477	0.054	-0.0078
	3003_81	-0.0023	-0.0223	3003	81		3003_81	3.0303	0	3.57143	0	3.84615	4	2.08333	3003	81	2.3616		3003_81	2.3616	-0.0223	-0.0023																						7142_122	4.15157	0.054	0.0331
	3009_119	0.0282	-0.0229	3009	119		3009_119	0	0	0	0	3.84615	0	0	3009	119	0.549451		3009_119	0.549451	-0.0229	0.0282																						1537_164	8.45519	0.0538	0.0208
	3009_154	0.0282	-0.0229	3009	154		3009_154	0	0	0	0	3.84615	0	0	3009	154	0.549451		3009_154	0.549451	-0.0229	0.0282																						3919_200	3.06066	0.0538	0.0088
	3017_65	0.0789	0.0717	3017	65		3017_65	3.0303	13.3333	7.14286	0	7.69231	0	1.04167	3017	65	4.60578		3017_65	4.60578	0.0717	0.0789																						6133_14	4.62423	0.0538	0.0054
	3022_207	0.0089	-0.0409	3022	207		3022_116	0	3.33333	0	0	0	0	0	3022	116	0.47619		3022_207	0.47619	-0.0409	0.0089																						6067_84	3.09792	0.0537	0.0421
	3022_116	-0.0011	-0.0092	3022	116		3022_117	0	3.33333	0	0	0	0	0	3022	117	0.47619		3022_116	0.47619	-0.0092	-0.0011																						4918_215	4.45169	0.0536	0.0616
	3022_117	-0.0011	-0.0092	3022	117		3022_207	0	3.33333	0	0	0	0	2.08333	3022	207	0.77381		3022_117	0.77381	-0.0092	-0.0011																						2706_222	1.42878	0.0534	0.0126
	3024_172	0.0316	-0.0276	3024	172		3024_172	3.0303	40	10.7143	7.14286	7.69231	16	5.20833	3024	172	12.8269		3024_172	12.8269	-0.0276	0.0316																						3930_150	4.36436	0.0534	-0.0049
	3026_224	0.142	-0.1799	3026	224		3026_111	0	10	3.57143	0	7.69231	4	1.04167	3026	111	3.75791		3026_224	3.75791	-0.1799	0.142																						6016_33	6.53611	0.0534	-0.0084
	3026_227	0.1401	-0.1745	3026	227		3026_223	0	10	3.57143	0	7.69231	4	1.04167	3026	223	3.75791		3026_227	3.75791	-0.1745	0.1401																						7034_178	6.5889	0.0534	0.0317
	3026_223	0.0223	0.2467	3026	223		3026_224	0	33.3333	28.5714	7.14286	23.0769	12	2.08333	3026	224	15.1726		3026_223	15.1726	0.2467	0.0223																						6026_113	9.44123	0.0533	0.019
	3026_111	0.0096	0.3424	3026	111		3026_227	9.09091	33.3333	21.4286	28.5714	15.3846	4	1.04167	3026	227	16.1215		3026_111	16.1215	0.3424	0.0096																						6221_162	6.19076	0.0533	0.005
	3036_70	0.0241	0.3692	3036	70		3036_70	39.3939	0	7.14286	35.7143	3.84615	0	4.16667	3036	70	12.8948		3036_70	12.8948	0.3692	0.0241																						478_182	2.18963	0.053	0.0803
	3040_73	0.0206	0.2266	3040	73		3040_73	0	3.33333	0	14.2857	0	12	5.20833	3040	73	4.97534		3040_73	4.97534	0.2266	0.0206																						3989_182	6.39314	0.0528	-0.0129
	3040_164	0.0071	0.3375	3040	164		3040_164	0	3.33333	3.57143	14.2857	0	12	5.20833	3040	164	5.48554		3040_164	5.48554	0.3375	0.0071																						2956_20	7.64232	0.0527	0.0128
	3042_161	0.0311	-0.0255	3042	161		3042_55	3.0303	0	0	7.14286	0	0	5.20833	3042	55	2.19736		3042_161	2.19736	-0.0255	0.0311																						3120_137	8.07761	0.0527	-0.0051
	3042_176	0.0202	0.102	3042	176		3042_161	3.0303	0	0	7.14286	0	0	5.20833	3042	161	2.19736		3042_176	2.19736	0.102	0.0202																						3122_40	1.14286	0.0525	0.0068
	3042_55	0.0077	-0.0208	3042	55		3042_176	3.0303	0	3.57143	7.14286	0	4	5.20833	3042	176	3.27899		3042_55	3.27899	-0.0208	0.0077																						5467_190	1.77989	0.0525	0.0358
	3042_180	0.0011	-0.0071	3042	180		3042_180	3.0303	0	0	7.14286	0	0	5.20833	3042	180	2.19736		3042_180	2.19736	-0.0071	0.0011																						1228_148	2.21684	0.0522	0.0089
	3042_239	-0.0092	0.0777	3042	239		3042_239	3.0303	0	7.14286	7.14286	0	0	5.20833	3042	239	3.21776		3042_239	3.21776	0.0777	-0.0092																						4359_56	0.625	0.052	0.0167
	3049_202	0.0075	-0.0166	3049	202		3049_26	3.0303	6.66667	3.57143	14.2857	11.5385	8	4.16667	3049	26	7.32275		3049_202	7.32275	-0.0166	0.0075																						4601_221	2.7935	0.052	0.0053
	3049_76	0.0069	-0.0076	3049	76		3049_72	3.0303	6.66667	3.57143	14.2857	11.5385	8	4.16667	3049	72	7.32275		3049_76	7.32275	-0.0076	0.0069																						4601_224	3.85315	0.052	0.0053
	3049_153	-0.0023	-0.0018	3049	153		3049_76	3.0303	6.66667	3.57143	7.14286	11.5385	4	4.16667	3049	76	5.73091		3049_153	5.73091	-0.0018	-0.0023																						9320_43	1.81914	0.0517	0.014
	3049_156	-0.0031	-0.0054	3049	156		3049_156	3.0303	6.66667	3.57143	14.2857	11.5385	8	4.16667	3049	156	7.32275		3049_156	7.32275	-0.0054	-0.0031																						5641_84	9.63992	0.0513	0.0051
	3049_26	-0.0084	0.0414	3049	26		3049_202	3.0303	6.66667	3.57143	7.14286	11.5385	4	4.16667	3049	202	5.73091		3049_26	5.73091	0.0414	-0.0084																						5819_50	6.25263	0.0511	0.009
	3049_72	-0.0088	-0.0015	3049	72		3049_153	3.0303	6.66667	3.57143	21.4286	11.5385	8	4.16667	3049	153	8.34316		3049_72	8.34316	-0.0015	-0.0088																						1153_17	4.24856	0.0508	0.0362
	3054_227	0.0315	-0.0141	3054	227		3054_43	0	0	0	0	3.84615	0	1.04167	3054	43	0.69826		3054_227	0.69826	-0.0141	0.0315																						6450_225	5.86343	0.0507	0.0968
	3054_94	0.0143	0.1469	3054	94		3054_94	0	0	0	0	3.84615	0	0	3054	94	0.549451		3054_94	0.549451	0.1469	0.0143																						7816_99	7.52752	0.0506	0.0196
	3054_217	0.0085	0.0219	3054	217		3054_217	0	0	0	0	3.84615	0	0	3054	217	0.549451		3054_217	0.549451	0.0219	0.0085																						5425_149	4.64129	0.0503	0.0011
	3054_43	0.002	0.0084	3054	43		3054_227	3.0303	0	0	0	3.84615	0	1.04167	3054	227	1.13116		3054_43	1.13116	0.0084	0.002																						8610_53	7.33295	0.0502	0.0266
	3056_218	0.0256	0.1685	3056	218		3056_120	3.0303	0	0	14.2857	0	0	2.08333	3056	120	2.77134		3056_218	2.77134	0.1685	0.0256																						1557_127	2.81058	0.0501	-0.0066
	3056_120	0.0139	0.3194	3056	120		3056_129	3.0303	0	3.57143	14.2857	0	0	2.08333	3056	129	3.28154		3056_120	3.28154	0.3194	0.0139																						4774_26	1.61905	0.0495	0.0009
	3056_148	0.0045	-0.017	3056	148		3056_148	6.06061	0	0	14.2857	0	0	3.125	3056	148	3.35305		3056_148	3.35305	-0.017	0.0045																						6347_171	2.64974	0.0495	0.0185
	3056_129	0.0041	-0.0157	3056	129		3056_218	3.0303	0	0	14.2857	0	0	2.08333	3056	218	2.77134		3056_129	2.77134	-0.0157	0.0041																						6648_209	7.85233	0.0495	-0.0079
	3060_216	-0.0122	-0.038	3060	216		3060_216	0	0	0	0	3.84615	8	8.33333	3060	216	2.88278		3060_216	2.88278	-0.038	-0.0122																						5754_176	3.06066	0.0493	0.0015
	3067_139	0.0028	-0.0063	3067	139		3067_17	0	6.66667	0	0	0	0	0	3067	17	0.952381		3067_139	0.952381	-0.0063	0.0028																						6577_33	2.48823	0.0493	0.0213
	3067_17	0.0014	-0.0072	3067	17		3067_82	0	6.66667	0	0	0	0	0	3067	82	0.952381		3067_17	0.952381	-0.0072	0.0014																						6026_236	8.42082	0.0492	0.0027
	3067_82	-0.0004	-0.016	3067	82		3067_139	0	6.66667	0	0	0	0	0	3067	139	0.952381		3067_82	0.952381	-0.016	-0.0004																						2777_182	4.49266	0.0491	0.1564
	3070_215	0.0542	-0.0261	3070	215		3070_215	0	16.6667	3.57143	0	0	4	2.08333	3070	215	3.7602		3070_215	3.7602	-0.0261	0.0542																						4793_117	2.14286	0.0485	0.0185
	3075_175	0.0367	-0.0748	3075	175		3075_100	0	6.66667	0	0	0	12	1.04167	3075	100	2.81548		3075_175	2.81548	-0.0748	0.0367																						6508_188	1.29167	0.0483	0.0149
	3075_100	0.0279	-0.0226	3075	100		3075_144	0	6.66667	0	0	0	12	1.04167	3075	144	2.81548		3075_100	2.81548	-0.0226	0.0279																						6438_111	6.44703	0.0477	0.0076
	3075_144	0.0138	-0.0131	3075	144		3075_175	0	13.3333	0	0	0	12	3.125	3075	175	4.06548		3075_144	4.06548	-0.0131	0.0138																						6857_125	2.58009	0.0477	0.0784
	3080_30	0.0441	0.0166	3080	30		3080_30	0	0	7.14286	0	7.69231	0	3.125	3080	30	2.56574		3080_30	2.56574	0.0166	0.0441																						862_56	12.7559	0.0476	0.0033
	3080_52	0.0107	-0.0011	3080	52		3080_52	0	0	10.7143	0	7.69231	0	3.125	3080	52	3.07594		3080_52	3.07594	-0.0011	0.0107																						3591_42	6.51028	0.0476	0.0027
	3080_117	0.0086	-0.0131	3080	117		3080_117	0	0	7.14286	0	7.69231	0	3.125	3080	117	2.56574		3080_117	2.56574	-0.0131	0.0086																						175_176	2.02152	0.0475	0.0216
	3083_218	0.0092	-0.0265	3083	218		3083_218	6.06061	3.33333	0	14.2857	0	0	5.20833	3083	218	4.12686		3083_218	4.12686	-0.0265	0.0092																						5874_9	1.45331	0.0474	-0.0016
	3087_96	0.0362	0.1588	3087	96		3087_21	27.2727	26.6667	14.2857	14.2857	26.9231	12	11.4583	3087	21	18.9846		3087_96	18.9846	0.1588	0.0362																						4993_168	2.82228	0.0473	0.0479
	3087_21	-0.0004	0.025	3087	21		3087_96	27.2727	26.6667	14.2857	14.2857	26.9231	12	11.4583	3087	96	18.9846		3087_21	18.9846	0.025	-0.0004																						1704_188	3.37173	0.0471	0.0078
	3097_108	0.0077	0.0735	3097	108		3097_106	21.2121	3.33333	7.14286	7.14286	7.69231	12	0	3097	106	8.3605		3097_108	8.3605	0.0735	0.0077																						2697_112	8.87389	0.0468	0.0423
	3097_106	0.0063	0.1603	3097	106		3097_108	27.2727	3.33333	7.14286	7.14286	7.69231	12	0	3097	108	9.2263		3097_106	9.2263	0.1603	0.0063																						5641_79	9.63992	0.0468	0.0048
	3100_154	-0.0058	0.1892	3100	154		3100_154	0	3.33333	0	0	0	4	2.08333	3100	154	1.34524		3100_154	1.34524	0.1892	-0.0058																						5641_81	10.1894	0.0468	0.0048
	3102_139	-0.0025	-0.0074	3102	139		3102_132	0	0	0	0	0	0	2.08333	3102	132	0.297619		3102_139	0.297619	-0.0074	-0.0025																						6730_10	10.9284	0.0468	0.0014
	3102_132	-0.0078	0.2819	3102	132		3102_139	0	0	0	7.14286	0	0	4.16667	3102	139	1.61565		3102_132	1.61565	0.2819	-0.0078																						4779_227	4.62529	0.0467	-0.0027
	3103_212	0.056	-0.0553	3103	212		3103_212	3.0303	3.33333	3.57143	0	3.84615	0	0	3103	212	1.96875		3103_212	1.96875	-0.0553	0.056																						4491_137	2.55195	0.0466	-0.0036
	3103_216	0.056	-0.0553	3103	216		3103_216	3.0303	3.33333	3.57143	0	3.84615	0	0	3103	216	1.96875		3103_216	1.96875	-0.0553	0.056																						4767_230	5.06706	0.0466	0.0145
	3106_72	0.0694	0.1077	3106	72		3106_72	0	0	10.7143	0	0	0	4.16667	3106	72	2.12585		3106_72	2.12585	0.1077	0.0694																						1758_216	5.36166	0.0464	0.0005
	3106_91	0.0277	-0.0226	3106	91		3106_91	0	0	7.14286	0	0	0	4.16667	3106	91	1.61565		3106_91	1.61565	-0.0226	0.0277																						7685_128	2.11676	0.0464	0.0922
	3107_178	0.0123	-0.0181	3107	178		3107_178	0	0	7.14286	7.14286	3.84615	12	1.04167	3107	178	4.45336		3107_178	4.45336	-0.0181	0.0123																						1659_227	3.81816	0.0461	0.0048
	3107_186	-0.0026	-0.0062	3107	186		3107_186	0	0	7.14286	7.14286	0	12	1.04167	3107	186	3.90391		3107_186	3.90391	-0.0062	-0.0026																						5630_132	4.67628	0.0458	0.0235
	3108_58	0.0708	-0.0621	3108	58		3108_58	0	3.33333	10.7143	0	7.69231	16	3.125	3108	58	5.83785		3108_58	5.83785	-0.0621	0.0708																						4790_92	4.50688	0.0457	0.0968
	3113_183	0.0281	-0.0229	3113	183		3113_23	0	3.33333	3.57143	0	3.84615	0	2.08333	3113	23	1.83346		3113_183	1.83346	-0.0229	0.0281																						4914_48	2.54522	0.0456	0.0194
	3113_192	-0.0005	0.24	3113	192		3113_183	0	0	3.57143	0	3.84615	0	0	3113	183	1.05965		3113_192	1.05965	0.24	-0.0005																						6434_185	11.6063	0.0453	0.0093
	3113_23	-0.0111	0.115	3113	23		3113_192	0	0	3.57143	0	3.84615	0	0	3113	192	1.05965		3113_23	1.05965	0.115	-0.0111																						8348_73	19.9295	0.0449	0.0112
	3116_41	0.0176	1	3116	41		3116_41	3.0303	20	3.57143	0	11.5385	0	7.29167	3116	41	6.49027		3116_41	6.49027	1	0.0176																						1505_43	6.75526	0.0447	-0.0073
	3118_117	0.0486	0.2458	3118	117		3118_65	3.0303	6.66667	0	0	7.69231	4	5.20833	3118	65	3.79966		3118_117	3.79966	0.2458	0.0486																						5507_206	7.25701	0.0447	0.1351
	3118_222	0.0396	0.0899	3118	222		3118_117	3.0303	13.3333	3.57143	0	7.69231	4	5.20833	3118	117	5.26224		3118_222	5.26224	0.0899	0.0396																						24_46	4.15314	0.0445	0.0049
	3118_65	0.0086	-0.0484	3118	65		3118_222	3.0303	10	3.57143	0	7.69231	4	5.20833	3118	222	4.78605		3118_65	4.78605	-0.0484	0.0086																						334_157	2.11232	0.0443	0.0028
	3120_171	0.0013	0.244	3120	171		3120_137	9.09091	0	3.57143	35.7143	0	4	4.16667	3120	137	8.07761		3120_171	8.07761	0.244	0.0013																						5013_41	5.10068	0.0442	0.0016
	3120_137	-0.0051	0.0527	3120	137		3120_171	9.09091	0	3.57143	35.7143	0	4	4.16667	3120	171	8.07761		3120_137	8.07761	0.0527	-0.0051																						9241_120	6.94932	0.0442	0.0237
	3122_40	0.0068	0.0525	3122	40		3122_40	0	0	0	0	0	8	0	3122	40	1.14286		3122_40	1.14286	0.0525	0.0068																						4486_213	3.39299	0.0441	0.0154
	3122_227	0.0012	-0.005	3122	227		3122_227	0	0	0	0	0	8	0	3122	227	1.14286		3122_227	1.14286	-0.005	0.0012																						4013_26	9.25387	0.0438	-0.0028
	3132_174	0.0154	0.1351	3132	174		3132_174	0	6.66667	3.57143	0	0	0	2.08333	3132	174	1.7602		3132_174	1.7602	0.1351	0.0154																						240_230	2.98915	0.0437	-0.001
	3137_204	0.0231	-0.0352	3137	204		3137_50	0	0	0	0	7.69231	0	0	3137	50	1.0989		3137_204	1.0989	-0.0352	0.0231																						3159_159	1.95068	0.0437	-0.002
	3137_50	0.0094	-0.0219	3137	50		3137_198	0	0	0	0	7.69231	0	0	3137	198	1.0989		3137_50	1.0989	-0.0219	0.0094																						7213_84	4.86657	0.0433	0.0395
	3137_198	-0.0041	-0.0069	3137	198		3137_204	0	0	0	0	7.69231	0	0	3137	204	1.0989		3137_198	1.0989	-0.0069	-0.0041																						2410_113	10.0126	0.0431	0.0011
	3138_195	0.0639	0.312	3138	195		3138_195	0	10	7.14286	0	0	4	0	3138	195	3.02041		3138_195	3.02041	0.312	0.0639																						6304_48	4.35408	0.0431	0.0265
	3138_27	-0.0067	0.1303	3138	27		3138_27	6.06061	23.3333	14.2857	0	11.5385	16	0	3138	27	10.174		3138_27	10.174	0.1303	-0.0067																						895_163	11.3307	0.0428	0.0217
	3139_215	0.0322	-0.0326	3139	215		3139_215	0	10	7.14286	14.2857	11.5385	16	3.125	3139	215	8.87029		3139_215	8.87029	-0.0326	0.0322																						7885_38	2.61224	0.0428	-0.003
	3139_221	0.0059	0.3235	3139	221		3139_221	0	10	7.14286	14.2857	11.5385	16	3.125	3139	221	8.87029		3139_221	8.87029	0.3235	0.0059																						1275_61	1.12088	0.0427	0.0104
	3146_113	0.0391	-0.0447	3146	113		3146_113	0	0	0	0	3.84615	4	0	3146	113	1.12088		3146_113	1.12088	-0.0447	0.0391																						4438_88	6.05223	0.0424	0.0221
	3155_86	0.0324	0.0053	3155	86		3155_86	0	3.33333	28.5714	7.14286	7.69231	4	3.125	3155	86	7.69499		3155_86	7.69499	0.0053	0.0324																						7142_231	8.01304	0.0423	0.0056
	3156_37	0.0073	-0.0292	3156	37		3156_24	6.06061	20	3.57143	0	0	0	0	3156	24	4.23315		3156_37	4.23315	-0.0292	0.0073																						8066_136	6.72272	0.0423	-0.0021
	3156_24	0.0021	-0.0749	3156	24		3156_37	6.06061	20	3.57143	0	0	0	0	3156	37	4.23315		3156_24	4.23315	-0.0749	0.0021																						2532_95	1.12088	0.0422	0.0202
	3159_200	0.0044	-0.0117	3159	200		3159_159	0	0	3.57143	0	0	8	2.08333	3159	159	1.95068		3159_200	1.95068	-0.0117	0.0044																						8175_186	4.41714	0.0422	-0.0024
	3159_159	-0.002	0.0437	3159	159		3159_173	0	0	3.57143	0	0	8	2.08333	3159	173	1.95068		3159_159	1.95068	0.0437	-0.002																						6207_104	10.5993	0.0419	0.0087
	3159_173	-0.0056	0.0259	3159	173		3159_200	0	0	3.57143	0	0	8	1.04167	3159	200	1.80187		3159_173	1.80187	0.0259	-0.0056																						6688_156	3.76446	0.0418	0.0063
	3164_213	0.0303	0.1323	3164	213		3164_213	3.0303	40	7.14286	0	0	0	3.125	3164	213	7.61402		3164_213	7.61402	0.1323	0.0303																						1162_57	3.58615	0.0414	0.0202
	3165_70	0.0202	-0.029	3165	70		3165_65	0	0	0	0	23.0769	20	2.08333	3165	65	6.45147		3165_70	6.45147	-0.029	0.0202																						3049_26	5.73091	0.0414	-0.0084
	3165_65	0.0039	-0.0139	3165	65		3165_70	0	0	0	0	23.0769	20	2.08333	3165	70	6.45147		3165_65	6.45147	-0.0139	0.0039																						5151_28	5.02479	0.0414	0.0112
	3166_89	0.0155	-0.0188	3166	89		3166_89	0	3.33333	7.14286	14.2857	0	4	4.16667	3166	89	4.70408		3166_89	4.70408	-0.0188	0.0155																						1827_19	4.10204	0.0412	0.0117
	3167_208	0.022	0.1667	3167	208		3167_61	0	3.33333	0	7.14286	3.84615	0	0	3167	61	2.04605		3167_208	2.04605	0.1667	0.022																						8680_127	11.4459	0.0411	0.0266
	3167_61	0.0097	-0.0028	3167	61		3167_117	0	0	0	7.14286	3.84615	0	0	3167	117	1.56986		3167_61	1.56986	-0.0028	0.0097																						3359_41	4.92556	0.041	-0.0039
	3167_117	0.0077	-0.0081	3167	117		3167_208	0	0	0	7.14286	3.84615	0	0	3167	208	1.56986		3167_117	1.56986	-0.0081	0.0077																						4218_49	1.20846	0.0409	0.025
	3181_59	0.0276	0.1059	3181	59		3181_6	6.06061	0	0	7.14286	0	8	3.125	3181	6	3.47549		3181_59	3.47549	0.1059	0.0276																						6959_97	2.90986	0.0407	-0.0104
	3181_87	0.0025	-0.0124	3181	87		3181_40	6.06061	0	0	7.14286	0	8	3.125	3181	40	3.47549		3181_87	3.47549	-0.0124	0.0025																						5506_32	4.62423	0.0405	0.0405
	3181_6	-0.0021	-0.0067	3181	6		3181_59	6.06061	0	0	7.14286	0	8	3.125	3181	59	3.47549		3181_6	3.47549	-0.0067	-0.0021																						6328_236	1.79945	0.0403	0.0234
	3181_72	-0.0035	-0.0161	3181	72		3181_72	6.06061	0	0	7.14286	0	8	3.125	3181	72	3.47549		3181_72	3.47549	-0.0161	-0.0035																						5942_176	8.40941	0.0401	0.0347
	3181_40	-0.0049	0.1509	3181	40		3181_80	12.1212	0	0	7.14286	0	8	3.125	3181	80	4.3413		3181_40	4.3413	0.1509	-0.0049																						5079_91	3.92192	0.0399	0.0121
	3181_80	-0.0068	0.2032	3181	80		3181_87	6.06061	0	0	7.14286	0	8	3.125	3181	87	3.47549		3181_80	3.47549	0.2032	-0.0068																						4991_87	6.03794	0.0395	0.0212
	3183_74	0.0188	-0.0499	3183	74		3183_74	0	10	10.7143	0	3.84615	8	1.04167	3183	74	4.8003		3183_74	4.8003	-0.0499	0.0188																						7200_204	1.89974	0.0394	0.0519
	3188_41	-0.0033	0.2113	3188	41		3188_41	12.1212	10	0	14.2857	7.69231	8	1.04167	3188	41	7.59156		3188_41	7.59156	0.2113	-0.0033																						4051_189	2.66621	0.0393	0.0437
	3193_138	0.2364	0.1026	3193	138		3193_65	0	0	0	0	0	8	2.08333	3193	65	1.44048		3193_138	1.44048	0.1026	0.2364																						4145_105	3.28159	0.039	0.0064
	3193_65	0.0459	-0.0423	3193	65		3193_138	0	0	0	0	0	8	2.08333	3193	138	1.44048		3193_65	1.44048	-0.0423	0.0459																						1855_53	9.20447	0.0387	0.0333
	3204_105	0.0107	-0.0127	3204	105		3204_61	3.0303	3.33333	7.14286	7.14286	3.84615	4	2.08333	3204	61	4.36841		3204_105	4.36841	-0.0127	0.0107																						2187_74	2.35132	0.0387	-0.0066
	3204_61	0.0024	-0.0674	3204	61		3204_105	3.0303	0	7.14286	0	3.84615	4	1.04167	3204	105	2.723		3204_61	2.723	-0.0674	0.0024																						5600_184	8.1543	0.0385	0.0334
	3204_168	-0.001	-0.0134	3204	168		3204_113	3.0303	0	7.14286	0	3.84615	4	1.04167	3204	113	2.723		3204_168	2.723	-0.0134	-0.001																						6879_142	2.02474	0.0384	0.0084
	3204_113	-0.0022	-0.0212	3204	113		3204_168	3.0303	0	14.2857	0	3.84615	4	2.08333	3204	168	3.89221		3204_113	3.89221	-0.0212	-0.0022																						4046_218	2.89057	0.0383	-0.0021
	3204_198	-0.009	-0.0223	3204	198		3204_198	3.0303	0	10.7143	0	3.84615	4	1.04167	3204	198	3.2332		3204_198	3.2332	-0.0223	-0.009																						5935_40	2.4397	0.0382	0.0272
	3205_235	0.0308	0.3352	3205	235		3205_235	15.1515	10	7.14286	28.5714	3.84615	20	4.16667	3205	235	12.6969		3205_235	12.6969	0.3352	0.0308																						1848_158	5.9064	0.0381	0.0445
	3205_238	0.0287	0.3445	3205	238		3205_238	18.1818	10	7.14286	28.5714	3.84615	20	4.16667	3205	238	13.1298		3205_238	13.1298	0.3445	0.0287																						4548_99	3.72733	0.038	0
	3207_185	0.0265	-0.032	3207	185		3207_185	0	0	0	7.14286	3.84615	12	5.20833	3207	185	4.02819		3207_185	4.02819	-0.032	0.0265																						5796_18	2.18452	0.0378	-0.0001
	3208_46	0.0545	-0.05	3208	46		3208_46	3.0303	20	3.57143	14.2857	19.2308	16	9.375	3208	46	12.2133		3208_46	12.2133	-0.05	0.0545																						1699_227	3.26028	0.0376	0.0184
	3208_82	-0.0159	0.3959	3208	82		3208_82	3.0303	20	3.57143	7.14286	19.2308	16	8.33333	3208	82	11.0441		3208_82	11.0441	0.3959	-0.0159																						1848_21	5.9064	0.0376	-0.0084
	3215_55	-0.0107	0.2458	3215	55		3215_55	3.0303	6.66667	0	7.14286	7.69231	4	1.04167	3215	55	4.22483		3215_55	4.22483	0.2458	-0.0107																						6360_125	11.6368	0.0376	0.0045
	3217_41	0.0035	-0.0339	3217	41		3217_41	0	0	0	0	0	4	1.04167	3217	41	0.720238		3217_41	0.720238	-0.0339	0.0035																						3449_155	6.24099	0.0375	0.0088
	3219_227	0.0013	-0.0051	3219	227		3219_227	0	0	0	0	0	4	1.04167	3219	227	0.720238		3219_227	0.720238	-0.0051	0.0013																						7641_198	11.7253	0.0374	-0.0143
	3223_196	0.0272	-0.0241	3223	196		3223_175	6.06061	0	3.57143	14.2857	0	0	1.04167	3223	175	3.56563		3223_196	3.56563	-0.0241	0.0272																						6939_86	1.45331	0.0373	0.0059
	3223_175	0.01	-0.0268	3223	175		3223_196	3.0303	0	3.57143	14.2857	0	0	1.04167	3223	196	3.13273		3223_175	3.13273	-0.0268	0.01																						1402_237	10.0739	0.0371	0.0048
	3224_170	0.0107	-0.0107	3224	170		3224_170	12.1212	23.3333	3.57143	21.4286	7.69231	4	4.16667	3224	170	10.9019		3224_170	10.9019	-0.0107	0.0107																						7461_22	4.47658	0.037	0.006
	3229_55	0.0187	0.1744	3229	55		3229_55	0	0	0	0	0	0	2.08333	3229	55	0.297619		3229_55	0.297619	0.1744	0.0187																						3343_14	3.31319	0.0369	0.0011
	3229_183	0.0127	0.2334	3229	183		3229_115	0	0	0	0	0	0	2.08333	3229	115	0.297619		3229_183	0.297619	0.2334	0.0127																						7885_15	1.65306	0.0369	0.0092
	3229_115	0.0014	0.1451	3229	115		3229_168	0	0	0	0	0	0	2.08333	3229	168	0.297619		3229_115	0.297619	0.1451	0.0014																						3229_168	0.297619	0.0368	-0.0047
	3229_168	-0.0047	0.0368	3229	168		3229_183	0	0	0	0	0	0	2.08333	3229	183	0.297619		3229_168	0.297619	0.0368	-0.0047																						164_12	3.35204	0.0366	0.0051
	3230_193	0.0137	-0.0194	3230	193		3230_193	15.1515	0	0	14.2857	0	8	1.04167	3230	193	5.49699		3230_193	5.49699	-0.0194	0.0137																						1379_92	8.33002	0.0363	0.0545
	3232_160	0.0177	-0.0164	3232	160		3232_160	0	0	0	7.14286	3.84615	8	5.20833	3232	160	3.45676		3232_160	3.45676	-0.0164	0.0177																						5630_115	4.67628	0.0357	0.0186
	3233_49	0.0275	-0.0225	3233	49		3233_49	0	3.33333	0	0	3.84615	4	5.20833	3233	49	2.34112		3233_49	2.34112	-0.0225	0.0275																						2382_215	0.869048	0.0356	0.0096
	3233_87	-0.0045	-0.0131	3233	87		3233_87	0	3.33333	0	0	3.84615	4	5.20833	3233	87	2.34112		3233_87	2.34112	-0.0131	-0.0045																						14_27	4.18963	0.0355	0.0124
	3233_135	-0.0048	-0.0504	3233	135		3233_135	3.0303	3.33333	0	0	3.84615	4	5.20833	3233	135	2.77402		3233_135	2.77402	-0.0504	-0.0048																						3861_131	4.66897	0.0354	0.0561
	3237_163	0.0164	-0.0393	3237	163		3237_52	12.1212	3.33333	10.7143	0	26.9231	32	10.4167	3237	52	13.6441		3237_163	13.6441	-0.0393	0.0164																						4566_72	9.07535	0.0354	0.0016
	3237_52	0.0017	-0.0201	3237	52		3237_163	12.1212	3.33333	10.7143	0	26.9231	32	10.4167	3237	163	13.6441		3237_52	13.6441	-0.0201	0.0017																						807_119	2.20238	0.0353	0.0197
	3244_154	0.0018	-0.0417	3244	154		3244_154	3.0303	0	3.57143	28.5714	0	8	1.04167	3244	154	6.3164		3244_154	6.3164	-0.0417	0.0018																						6865_188	7.38134	0.0352	0.0365
	3246_59	0.0039	-0.0297	3246	59		3246_59	30.303	3.33333	3.57143	28.5714	3.84615	0	2.08333	3246	59	10.2441		3246_59	10.2441	-0.0297	0.0039																						1632_39	0.14881	0.0351	-0.0084
	3250_8	-0.0009	-0.0397	3250	8		3250_8	3.0303	0	7.14286	35.7143	0	4	0	3250	8	7.12678		3250_8	7.12678	-0.0397	-0.0009																						8348_198	20.0783	0.0351	-0.0017
	3250_77	-0.0009	-0.0397	3250	77		3250_77	3.0303	0	7.14286	35.7143	0	4	0	3250	77	7.12678		3250_77	7.12678	-0.0397	-0.0009																						5819_216	6.25263	0.035	0.019
	3251_233	0.0714	-0.0629	3251	233		3251_233	0	0	3.57143	0	0	0	0	3251	233	0.510204		3251_233	0.510204	-0.0629	0.0714																						6081_131	2.93707	0.035	0.0121
	3252_150	0.0196	-0.0178	3252	150		3252_71	3.0303	0	0	14.2857	3.84615	4	2.08333	3252	71	3.89221		3252_150	3.89221	-0.0178	0.0196																						7793_86	10.485	0.035	0.0012
	3252_123	0.0022	-0.0059	3252	123		3252_123	3.0303	0	0	7.14286	3.84615	4	2.08333	3252	123	2.87181		3252_123	2.87181	-0.0059	0.0022																						4829_8	3.83588	0.0347	-0.0016
	3252_71	-0.0029	0.1473	3252	71		3252_150	3.0303	0	0	7.14286	3.84615	4	2.08333	3252	150	2.87181		3252_71	2.87181	0.1473	-0.0029																						4829_140	3.83588	0.0347	-0.0016
	3253_230	0.0008	0.1194	3253	230		3253_230	0	0	0	0	3.84615	4	2.08333	3253	230	1.4185		3253_230	1.4185	0.1194	0.0008																						7699_133	10.5738	0.0347	-0.0087
	3254_24	0.019	-0.0175	3254	24		3254_24	6.06061	0	14.2857	14.2857	23.0769	20	9.375	3254	24	12.4406		3254_24	12.4406	-0.0175	0.019																						804_209	2.9151	0.0346	0.0514
	3254_54	0.0007	-0.0142	3254	54		3254_54	6.06061	0	14.2857	14.2857	23.0769	20	9.375	3254	54	12.4406		3254_54	12.4406	-0.0142	0.0007																						2229_148	1.89974	0.0346	-0.0024
	3265_188	0.0096	-0.0616	3265	188		3265_209	0	23.3333	3.57143	0	3.84615	4	0	3265	209	4.96442		3265_188	4.96442	-0.0616	0.0096																						1153_28	5.36944	0.0345	0.0033
	3265_209	-0.0015	-0.0115	3265	209		3265_188	3.0303	26.6667	3.57143	0	3.84615	4	0	3265	188	5.87351		3265_209	5.87351	-0.0115	-0.0015																						6014_102	3.31574	0.0345	0.0498
	3269_17	0.0058	-0.0107	3269	17		3269_17	0	0	0	0	3.84615	0	1.04167	3269	17	0.69826		3269_17	0.69826	-0.0107	0.0058																						5359_168	5.47377	0.0344	0.0172
	3269_51	-0.0093	-0.0967	3269	51		3269_51	0	3.33333	7.14286	7.14286	7.69231	0	2.08333	3269	51	3.91353		3269_51	3.91353	-0.0967	-0.0093																						1039_104	9.29461	0.0338	0.0287
	3270_209	0.0266	-0.0278	3270	209		3270_181	3.0303	36.6667	7.14286	0	0	0	0	3270	181	6.6914		3270_209	6.6914	-0.0278	0.0266																						9034_206	12.9209	0.0338	0.0131
	3270_181	0.0114	-0.0132	3270	181		3270_209	3.0303	36.6667	7.14286	0	0	0	0	3270	209	6.6914		3270_181	6.6914	-0.0132	0.0114																						9245_114	12.9744	0.0338	0.0005
	3272_231	0.0457	-0.044	3272	231		3272_231	21.2121	13.3333	17.8571	21.4286	3.84615	4	2.08333	3272	231	11.9658		3272_231	11.9658	-0.044	0.0457																						4218_54	1.71867	0.0337	0.0142
	3272_234	0.003	-0.0134	3272	234		3272_234	21.2121	13.3333	7.14286	21.4286	7.69231	4	2.08333	3272	234	10.9846		3272_234	10.9846	-0.0134	0.003																						6775_235	2.296	0.0337	0.0486
	3276_85	0.0489	-0.1191	3276	85		3276_85	3.0303	0	14.2857	0	0	4	0	3276	85	3.04515		3276_85	3.04515	-0.1191	0.0489																						422_68	4.62853	0.0336	0.0165
	3276_228	0.0376	-0.0563	3276	228		3276_168	3.0303	0	10.7143	0	0	4	0	3276	168	2.53494		3276_228	2.53494	-0.0563	0.0376																						568_204	0.720238	0.0336	0.0495
	3276_168	-0.0079	-0.0082	3276	168		3276_228	3.0303	0	14.2857	0	3.84615	8	1.04167	3276	228	4.31483		3276_168	4.31483	-0.0082	-0.0079																						72_198	2.9503	0.0335	0.0421
	3278_38	0.0094	0.135	3278	38		3278_19	6.06061	3.33333	14.2857	35.7143	23.0769	28	12.5	3278	19	17.5673		3278_38	17.5673	0.135	0.0094																						841_199	5.55495	0.0335	0.008
	3278_183	-0.0018	0.1642	3278	183		3278_38	6.06061	3.33333	14.2857	35.7143	23.0769	28	13.5417	3278	38	17.7161		3278_183	17.7161	0.1642	-0.0018																						2977_100	7.74116	0.0333	0.0702
	3278_19	-0.0045	1	3278	19		3278_183	9.09091	3.33333	14.2857	35.7143	23.0769	28	12.5	3278	183	18.0002		3278_19	18.0002	1	-0.0045																						6098_162	3.27394	0.0332	-0.0027
	3283_69	0.0406	-0.0535	3283	69		3283_69	9.09091	0	3.57143	14.2857	3.84615	12	5.20833	3283	69	6.85751		3283_69	6.85751	-0.0535	0.0406																						5441_178	4.36841	0.0331	-0.0032
	3284_167	0.0251	-0.0163	3284	167		3284_167	15.1515	3.33333	17.8571	21.4286	7.69231	8	4.16667	3284	167	11.0899		3284_167	11.0899	-0.0163	0.0251																						4991_90	5.48849	0.0327	0.0165
	3285_199	0.0096	1	3285	199		3285_199	0	0	0	7.14286	0	16	0	3285	199	3.30612		3285_199	3.30612	1	0.0096																						3569_163	1.85544	0.0324	0.1822
	3308_214	0.0278	-0.0226	3308	214		3308_214	3.0303	3.33333	3.57143	0	0	4	2.08333	3308	214	2.28834		3308_214	2.28834	-0.0226	0.0278																						160_189	1.29167	0.0322	0.0059
	3311_69	0.0013	1	3311	69		3311_69	6.06061	3.33333	17.8571	7.14286	3.84615	20	13.5417	3311	69	10.2545		3311_69	10.2545	1	0.0013																						823_226	2.65149	0.032	-0.006
	3313_227	0.0161	-0.0174	3313	227		3313_227	6.06061	0	21.4286	7.14286	23.0769	36	10.4167	3313	227	14.8751		3313_227	14.8751	-0.0174	0.0161																						3788_42	3.32993	0.032	0.0123
	3314_140	0.0316	-0.0256	3314	140		3314_140	0	0	0	7.14286	7.69231	12	0	3314	140	3.83359		3314_140	3.83359	-0.0256	0.0316																						6863_101	4.35812	0.032	0.0434
	3315_141	0.0126	0.3896	3315	141		3315_141	0	0	0	0	7.69231	4	0	3315	141	1.67033		3315_141	1.67033	0.3896	0.0126																						6829_214	3.60173	0.0319	-0.0061
	3315_226	0.0007	0.277	3315	226		3315_226	0	0	0	0	7.69231	4	0	3315	226	1.67033		3315_226	1.67033	0.277	0.0007																						4094_129	16.6214	0.0318	0.0018
	3325_10	0.0535	-0.0442	3325	10		3325_10	9.09091	0	0	35.7143	0	0	1.04167	3325	10	6.54955		3325_10	6.54955	-0.0442	0.0535																						6419_219	1.02041	0.0318	0.02
	3325_66	-0.0032	0.2923	3325	66		3325_66	12.1212	0	0	28.5714	0	0	1.04167	3325	66	5.96204		3325_66	5.96204	0.2923	-0.0032																						10372_66	12.8052	0.0318	-0.0006
	3327_209	-0.0061	0.0637	3327	209		3327_209	3.0303	0	0	7.14286	11.5385	16	6.25	3327	209	6.28023		3327_209	6.28023	0.0637	-0.0061																						807_89	2.20238	0.0316	0.0164
	3339_177	0.031	-0.025	3339	177		3339_160	0	3.33333	14.2857	7.14286	7.69231	24	2.08333	3339	160	8.36251		3339_177	8.36251	-0.025	0.031																						4009_77	2.53239	0.0316	0.0005
	3339_160	0.0247	0.0682	3339	160		3339_177	0	3.33333	14.2857	7.14286	7.69231	24	2.08333	3339	177	8.36251		3339_160	8.36251	0.0682	0.0247																						7166_109	1.85544	0.0314	0.0093
	3342_220	0.0681	-0.0663	3342	220		3342_132	0	0	21.4286	7.14286	11.5385	20	4.16667	3342	132	9.18237		3342_220	9.18237	-0.0663	0.0681																						1957_144	6.22117	0.0313	0.0481
	3342_132	-0.012	-0.0059	3342	132		3342_220	0	0	21.4286	7.14286	11.5385	20	4.16667	3342	220	9.18237		3342_132	9.18237	-0.0059	-0.012																						2304_30	3.92857	0.031	-0.0027
	3343_14	0.0011	0.0369	3343	14		3343_14	0	3.33333	0	0	7.69231	8	4.16667	3343	14	3.31319		3343_14	3.31319	0.0369	0.0011																						6357_171	3.67965	0.0308	0.0018
	3349_61	0.0111	1	3349	61		3349_61	0	3.33333	3.57143	7.14286	0	0	3.125	3349	61	2.45323		3349_61	2.45323	1	0.0111																						6210_152	10.7347	0.0307	-0.0055
	3359_16	0.0223	0.0549	3359	16		3359_16	15.1515	0	3.57143	14.2857	3.84615	4	0	3359	16	5.8364		3359_16	5.8364	0.0549	0.0223																						1886_108	0.446429	0.0305	0.0557
	3359_117	0.0011	-0.0092	3359	117		3359_19	15.1515	0	3.57143	14.2857	0	4	0	3359	19	5.28695		3359_117	5.28695	-0.0092	0.0011																						5214_74	4.87338	0.0304	0.029
	3359_19	-0.0017	-0.0243	3359	19		3359_41	18.1818	3.33333	3.57143	14.2857	3.84615	4	2.08333	3359	41	7.04311		3359_19	7.04311	-0.0243	-0.0017																						4854_226	6.80311	0.0303	0.0017
	3359_41	-0.0039	0.041	3359	41		3359_117	15.1515	0	7.14286	7.14286	0	4	1.04167	3359	117	4.92556		3359_41	4.92556	0.041	-0.0039																						1066_112	2.41693	0.0299	0.023
	3363_6	0.0238	0.2307	3363	6		3363_6	0	26.6667	3.57143	0	0	8	0	3363	6	5.46259		3363_6	5.46259	0.2307	0.0238																						3423_199	7.32777	0.0299	0.0002
	3363_14	0.0037	-0.0113	3363	14		3363_14	0	26.6667	3.57143	0	0	8	0	3363	14	5.46259		3363_14	5.46259	-0.0113	0.0037																						3423_200	8.27087	0.0299	0.0002
	3378_78	-0.004	0.0915	3378	78		3378_78	0	0	7.14286	0	0	0	0	3378	78	1.02041		3378_78	1.02041	0.0915	-0.004																						6847_105	3.09537	0.0298	0.0017
	3378_150	-0.0059	0.0654	3378	150		3378_150	0	3.33333	7.14286	0	0	0	0	3378	150	1.4966		3378_150	1.4966	0.0654	-0.0059																						7756_219	2.86926	0.0297	0.0528
	3385_191	0.1055	-0.1439	3385	191		3385_237	0	0	0	14.2857	3.84615	8	2.08333	3385	237	4.03074		3385_191	4.03074	-0.1439	0.1055																						4378_72	8.88464	0.0294	-0.0062
	3385_237	0.0021	-0.01	3385	237		3385_191	0	0	0	14.2857	3.84615	8	28.125	3385	191	7.75098		3385_237	7.75098	-0.01	0.0021																						4378_80	9.83702	0.0294	-0.0062
	3387_148	0.0143	-0.033	3387	148		3387_148	0	0	3.57143	7.14286	11.5385	8	4.16667	3387	148	4.91706		3387_148	4.91706	-0.033	0.0143																						7817_236	7.14168	0.0292	0.0188
	3392_223	0.0147	-0.0165	3392	223		3392_223	24.2424	0	21.4286	7.14286	23.0769	28	13.5417	3392	223	16.7761		3392_223	16.7761	-0.0165	0.0147																						5116_56	3.94316	0.029	-0.0047
	3393_229	0.0361	0.1864	3393	229		3393_172	12.1212	0	0	21.4286	0	8	0	3393	172	5.93568		3393_229	5.93568	0.1864	0.0361																						6347_211	2.21684	0.029	0.0151
	3393_172	0.0084	-0.0193	3393	172		3393_229	12.1212	0	3.57143	21.4286	0	8	0	3393	229	6.44589		3393_172	6.44589	-0.0193	0.0084																						4899_68	6.04822	0.0284	0.0091
	3394_65	0.0866	0.3849	3394	65		3394_10	15.1515	33.3333	17.8571	7.14286	7.69231	4	9.375	3394	10	13.5075		3394_65	13.5075	0.3849	0.0866																						1775_171	1.15314	0.0283	-0.0069
	3394_171	0.0764	-0.067	3394	171		3394_73	15.1515	33.3333	17.8571	7.14286	7.69231	4	9.375	3394	73	13.5075		3394_171	13.5075	-0.067	0.0764																						2096_74	6.09042	0.0281	0.0273
	3394_172	0.0764	-0.0671	3394	172		3394_65	15.1515	36.6667	21.4286	7.14286	7.69231	8	9.375	3394	65	15.0653		3394_172	15.0653	-0.0671	0.0764																						1369_214	8.34962	0.028	0.0217
	3394_173	0.0764	-0.0671	3394	173		3394_120	15.1515	36.6667	21.4286	7.14286	7.69231	4	9.375	3394	120	14.4938		3394_173	14.4938	-0.0671	0.0764																						3683_217	4.01466	0.028	0.0048
	3394_120	0.0507	0.4932	3394	120		3394_171	15.1515	33.3333	25	7.14286	7.69231	4	9.375	3394	171	14.5279		3394_120	14.5279	0.4932	0.0507																						4558_5	5.59736	0.028	-0.0122
	3394_10	0.0295	-0.0238	3394	10		3394_172	15.1515	33.3333	21.4286	7.14286	7.69231	4	9.375	3394	172	14.0177		3394_10	14.0177	-0.0238	0.0295																						4698_25	6.02147	0.028	0.0185
	3394_73	0.0007	0.3729	3394	73		3394_173	15.1515	33.3333	21.4286	7.14286	7.69231	4	9.375	3394	173	14.0177		3394_73	14.0177	0.3729	0.0007																						9277_128	12.3746	0.028	0.0181
	3399_211	0.0648	0.1723	3399	211		3399_36	6.06061	0	3.57143	14.2857	15.3846	16	9.375	3399	36	9.23962		3399_211	9.23962	0.1723	0.0648																						5760_152	7.70968	0.0279	0.0144
	3399_36	0.0044	0.2412	3399	36		3399_211	3.0303	0	3.57143	14.2857	15.3846	16	8.33333	3399	211	8.65791		3399_36	8.65791	0.2412	0.0044																						5067_117	0.571429	0.0278	0.0078
	3405_95	0.0376	-0.0387	3405	95		3405_17	15.1515	0	3.57143	21.4286	0	0	0	3405	17	5.73593		3405_95	5.73593	-0.0387	0.0376																						44_60	5.6897	0.0277	0.0051
	3405_35	0.0154	-0.0655	3405	35		3405_35	15.1515	0	3.57143	28.5714	0	4	0	3405	35	7.32777		3405_35	7.32777	-0.0655	0.0154																						6272_186	0.720238	0.0273	0.1071
	3405_17	-0.0015	-0.0114	3405	17		3405_95	30.303	0	7.14286	35.7143	0	4	0	3405	95	11.0229		3405_17	11.0229	-0.0114	-0.0015																						697_64	8.38998	0.0269	0.0255
	3407_8	0.0421	0.0662	3407	8		3407_8	9.09091	0	0	0	3.84615	4	2.08333	3407	8	2.7172		3407_8	2.7172	0.0662	0.0421																						850_105	3.3472	0.0269	0.0848
	3409_92	0.0278	-0.0227	3409	92		3409_92	0	0	0	0	0	8	3.125	3409	92	1.58929		3409_92	1.58929	-0.0227	0.0278																						5787_187	11.2124	0.0267	0.0129
	3411_60	0.0303	-0.0567	3411	60		3411_26	0	3.33333	0	0	0	4	1.04167	3411	26	1.19643		3411_60	1.19643	-0.0567	0.0303																						993_45	0.571429	0.0261	0.0074
	3411_26	-0.0029	-0.0141	3411	26		3411_60	0	3.33333	0	0	0	4	1.04167	3411	60	1.19643		3411_26	1.19643	-0.0141	-0.0029																						1878_207	8.35705	0.0261	0.0131
	3423_199	0.0002	0.0299	3423	199		3423_76	15.1515	0	3.57143	28.5714	0	4	0	3423	76	7.32777		3423_199	7.32777	0.0299	0.0002																						3159_173	1.80187	0.0259	-0.0056
	3423_200	0.0002	0.0299	3423	200		3423_199	18.1818	0	7.14286	28.5714	0	4	0	3423	199	8.27087		3423_200	8.27087	0.0299	0.0002																						260_91	8.02636	0.0258	0.0134
	3423_76	-0.0017	-0.0177	3423	76		3423_200	18.1818	0	7.14286	28.5714	0	4	0	3423	200	8.27087		3423_76	8.27087	-0.0177	-0.0017																						3947_239	3.09354	0.0258	0.0178
	3427_195	0.0374	-0.0412	3427	195		3427_195	3.0303	23.3333	3.57143	0	0	4	0	3427	195	4.84787		3427_195	4.84787	-0.0412	0.0374																						6100_142	0.58171	0.0256	0.0103
	3427_234	0.0134	-0.0589	3427	234		3427_227	3.0303	23.3333	3.57143	0	0	4	0	3427	227	4.84787		3427_234	4.84787	-0.0589	0.0134																						4960_69	7.27037	0.0254	0.0318
	3427_237	0.0134	-0.0589	3427	237		3427_234	3.0303	33.3333	3.57143	0	0	12	2.08333	3427	234	7.71691		3427_237	7.71691	-0.0589	0.0134																						5505_183	2.32236	0.0254	0.0308
	3427_239	0.0112	-0.0532	3427	239		3427_237	3.0303	33.3333	3.57143	0	0	12	2.08333	3427	237	7.71691		3427_239	7.71691	-0.0532	0.0112																						4149_201	1.29167	0.0251	0.0041
	3427_227	0.0005	-0.0045	3427	227		3427_239	6.06061	33.3333	3.57143	0	0	12	2.08333	3427	239	8.14981		3427_227	8.14981	-0.0045	0.0005																						4255_64	2.73851	0.0251	0.0016
	3429_38	0.0112	-0.0131	3429	38		3429_38	6.06061	3.33333	7.14286	21.4286	7.69231	8	2.08333	3429	38	7.963		3429_38	7.963	-0.0131	0.0112																						4428_24	4.4244	0.0251	-0.0009
	3429_92	0.0046	-0.0209	3429	92		3429_92	9.09091	3.33333	7.14286	21.4286	7.69231	8	2.08333	3429	92	8.3959		3429_92	8.3959	-0.0209	0.0046																						3087_21	18.9846	0.025	-0.0004
	3429_196	0.0045	-0.0207	3429	196		3429_196	6.06061	3.33333	7.14286	21.4286	7.69231	8	2.08333	3429	196	7.963		3429_196	7.963	-0.0207	0.0045																						1011_157	7.15438	0.0249	0.0379
	3430_194	0.0047	0.2359	3430	194		3430_194	15.1515	13.3333	10.7143	0	11.5385	8	7.29167	3430	194	9.43275		3430_194	9.43275	0.2359	0.0047																						817_148	3.98145	0.0246	0.006
	3431_226	0.0023	-0.0264	3431	226		3431_226	0	30	21.4286	0	0	0	6.25	3431	226	8.2398		3431_226	8.2398	-0.0264	0.0023																						2620_192	4.46189	0.0243	-0.0047
	3431_39	-0.003	-0.0271	3431	39		3431_39	0	36.6667	25	7.14286	3.84615	0	9.375	3431	39	11.7187		3431_39	11.7187	-0.0271	-0.003																						2410_60	5.80013	0.0239	0.004
	3437_19	0.0166	-0.0788	3437	19		3437_19	0	3.33333	3.57143	7.14286	0	4	2.08333	3437	19	2.87585		3437_19	2.87585	-0.0788	0.0166																						3965_82	2.171	0.0239	0.0418
	3444_16	0.03	-0.0244	3444	16		3444_16	3.0303	0	3.57143	7.14286	30.7692	20	9.375	3444	16	10.5555		3444_16	10.5555	-0.0244	0.03																						4959_163	4.37768	0.0239	-0.0018
	3444_87	0.0071	-0.0192	3444	87		3444_87	3.0303	0	3.57143	7.14286	30.7692	20	9.375	3444	87	10.5555		3444_87	10.5555	-0.0192	0.0071																						6335_158	0.730519	0.0237	-0.0073
	3444_130	0.006	-0.0069	3444	130		3444_104	6.06061	0	3.57143	7.14286	30.7692	20	9.375	3444	104	10.9884		3444_130	10.9884	-0.0069	0.006																						7114_80	9.11205	0.0235	-0.0078
	3444_104	0.0016	-0.036	3444	104		3444_130	3.0303	0	3.57143	7.14286	30.7692	20	9.375	3444	130	10.5555		3444_104	10.5555	-0.036	0.0016																						7673_24	6.76538	0.0235	0.0414
	3444_189	-0.0046	-0.0144	3444	189		3444_189	3.0303	0	3.57143	7.14286	30.7692	20	9.375	3444	189	10.5555		3444_189	10.5555	-0.0144	-0.0046																						8274_78	5.39949	0.0233	-0.0033
	3449_120	0.0153	-0.0274	3449	120		3449_9	3.0303	0	7.14286	0	0	20	6.25	3449	9	5.20331		3449_120	5.20331	-0.0274	0.0153																						2537_239	4.52487	0.0232	-0.0048
	3449_173	0.0114	-0.0134	3449	173		3449_10	3.0303	0	7.14286	0	0	20	6.25	3449	10	5.20331		3449_173	5.20331	-0.0134	0.0114																						5624_154	5.29082	0.0231	0.0292
	3449_155	0.0088	0.0375	3449	155		3449_74	3.0303	0	10.7143	0	7.69231	16	6.25	3449	74	6.24099		3449_155	6.24099	0.0375	0.0088																						5226_44	9.4614	0.023	0.025
	3449_74	0.0003	-0.0423	3449	74		3449_120	3.0303	0	7.14286	0	0	20	5.20833	3449	120	5.0545		3449_74	5.0545	-0.0423	0.0003																						8862_139	5.94711	0.0229	0.0016
	3449_9	-0.0006	0.0875	3449	9		3449_155	9.09091	6.66667	10.7143	7.14286	3.84615	20	8.33333	3449	155	9.39917		3449_9	9.39917	0.0875	-0.0006																						3521_114	0.14881	0.0227	-0.0008
	3449_10	-0.0006	0.0875	3449	10		3449_173	3.0303	0	7.14286	0	0	20	5.20833	3449	173	5.0545		3449_10	5.0545	0.0875	-0.0006																						7301_228	12.6759	0.0222	0.0256
	3463_148	0.0059	-0.015	3463	148		3463_148	3.0303	3.33333	0	0	0	0	2.08333	3463	148	1.20671		3463_148	1.20671	-0.015	0.0059																						7752_228	3.49418	0.0222	-0.0002
	3464_156	0.078	-0.069	3464	156		3464_156	0	0	0	7.14286	3.84615	8	2.08333	3464	156	3.01033		3464_156	3.01033	-0.069	0.078																						5557_42	5.24335	0.022	-0.002
	3464_236	0.0061	0.1669	3464	236		3464_236	3.0303	0	0	7.14286	3.84615	12	2.08333	3464	236	4.01466		3464_236	4.01466	0.1669	0.0061																						3054_217	0.549451	0.0219	0.0085
	3474_80	0.007	0.1145	3474	80		3474_80	0	3.33333	10.7143	14.2857	11.5385	0	3.125	3474	80	6.1424		3474_80	6.1424	0.1145	0.007																						5247_118	10.3407	0.0219	-0.0072
	3488_129	0.0333	-0.0292	3488	129		3488_129	3.0303	0	3.57143	0	0	4	0	3488	129	1.51453		3488_129	1.51453	-0.0292	0.0333																						2095_229	4.29004	0.0217	0.0268
	3488_146	-0.0045	0.0854	3488	146		3488_146	6.06061	0	3.57143	0	0	4	2.08333	3488	146	2.24505		3488_146	2.24505	0.0854	-0.0045																						2543_74	3.21016	0.0217	0.0395
	3490_188	-0.0118	0.6664	3490	188		3490_188	12.1212	30	17.8571	35.7143	0	16	0	3490	188	15.9561		3490_188	15.9561	0.6664	-0.0118																						5363_82	6.19599	0.0216	0.0213
	3496_59	-0.0022	-0.0095	3496	59		3496_59	15.1515	40	10.7143	14.2857	0	4	1.04167	3496	59	12.1705		3496_59	12.1705	-0.0095	-0.0022																						2223_52	14.0021	0.0215	-0.0067
	3502_15	0.0262	-0.0343	3502	15		3502_13	12.1212	33.3333	10.7143	7.14286	3.84615	0	2.08333	3502	13	9.8916		3502_15	9.8916	-0.0343	0.0262																						2633_224	14.5781	0.0214	0.0008
	3502_133	0.0208	-0.0254	3502	133		3502_15	15.1515	33.3333	10.7143	7.14286	3.84615	4	1.04167	3502	15	10.7471		3502_133	10.7471	-0.0254	0.0208																						6402_24	3.99343	0.0214	0.0609
	3502_115	0.017	0.5605	3502	115		3502_29	12.1212	33.3333	10.7143	7.14286	3.84615	0	2.08333	3502	29	9.8916		3502_115	9.8916	0.5605	0.017																						735_225	8.40175	0.0208	0.0391
	3502_226	0.0164	-0.024	3502	226		3502_86	12.1212	33.3333	10.7143	7.14286	3.84615	0	2.08333	3502	86	9.8916		3502_226	9.8916	-0.024	0.0164																						3512_170	4.1822	0.0208	0.0169
	3502_86	0.0054	0.331	3502	86		3502_115	12.1212	33.3333	10.7143	7.14286	3.84615	0	1.04167	3502	115	9.74279		3502_86	9.74279	0.331	0.0054																						5763_172	3.54252	0.0207	-0.0081
	3502_13	-0.003	0.3192	3502	13		3502_133	12.1212	33.3333	10.7143	7.14286	3.84615	4	1.04167	3502	133	10.3142		3502_13	10.3142	0.3192	-0.003																						873_46	2.4881	0.0206	0.0353
	3502_29	-0.003	0.3192	3502	29		3502_226	12.1212	36.6667	10.7143	7.14286	3.84615	0	1.04167	3502	226	10.219		3502_29	10.219	0.3192	-0.003																						7496_144	12.4004	0.0202	0.0052
	3507_163	0.0021	-0.0099	3507	163		3507_163	0	6.66667	0	0	7.69231	4	1.04167	3507	163	2.77152		3507_163	2.77152	-0.0099	0.0021																						4914_162	2.54522	0.0201	0.0097
	3512_170	0.0169	0.0208	3512	170		3512_159	9.09091	0	7.14286	0	0	12	1.04167	3512	159	4.1822		3512_170	4.1822	0.0208	0.0169																						1454_219	16.0182	0.02	-0.0043
	3512_159	0.0123	0.0138	3512	159		3512_161	3.0303	0	3.57143	0	3.84615	4	3.125	3512	161	2.51041		3512_159	2.51041	0.0138	0.0123																						2466_233	15.0353	0.0199	0.1583
	3512_172	0.0097	-0.0265	3512	172		3512_170	9.09091	0	7.14286	0	0	12	1.04167	3512	170	4.1822		3512_172	4.1822	-0.0265	0.0097																						2203_42	0.47619	0.0196	0.0115
	3512_161	-0.0026	-0.0496	3512	161		3512_172	3.0303	0	3.57143	0	0	4	1.04167	3512	172	1.66334		3512_161	1.66334	-0.0496	-0.0026																						2069_10	13.0998	0.0192	0.003
	3514_132	0.0064	-0.0031	3514	132		3514_132	0	0	0	0	3.84615	12	3.125	3514	132	2.71016		3514_132	2.71016	-0.0031	0.0064																						6862_221	19.4299	0.0191	0.0059
	3515_92	0.0437	-0.0466	3515	92		3515_92	3.0303	0	3.57143	0	3.84615	12	0	3515	92	3.20684		3515_92	3.20684	-0.0466	0.0437																						1379_32	8.84023	0.0189	0.1519
	3515_93	0.002	-0.0264	3515	93		3515_93	0	0	3.57143	0	3.84615	4	0	3515	93	1.63108		3515_93	1.63108	-0.0264	0.002																						2596_119	1.68715	0.0189	0.0239
	3515_137	-0.0003	-0.0078	3515	137		3515_137	0	0	0	0	0	4	0	3515	137	0.571429		3515_137	0.571429	-0.0078	-0.0003																						7256_148	3.02041	0.0188	-0.0082
	3521_21	0.0534	-0.0748	3521	21		3521_21	0	0	0	0	0	0	1.04167	3521	21	0.14881		3521_21	0.14881	-0.0748	0.0534																						2011_80	8.47321	0.0187	-0.0045
	3521_37	0.0292	-0.0259	3521	37		3521_37	0	0	0	0	0	0	1.04167	3521	37	0.14881		3521_37	0.14881	-0.0259	0.0292																						8977_20	8.32041	0.0187	-0.0067
	3521_210	0.0131	-0.0618	3521	210		3521_114	3.0303	0	0	0	0	8	2.08333	3521	114	1.87338		3521_210	1.87338	-0.0618	0.0131																						5781_213	4.23823	0.0186	-0.001
	3521_114	-0.0008	0.0227	3521	114		3521_167	0	0	0	0	0	0	1.04167	3521	167	0.14881		3521_114	0.14881	0.0227	-0.0008																						6114_86	0.869048	0.0181	0.0066
	3521_167	-0.0054	-0.014	3521	167		3521_210	3.0303	0	0	0	0	8	1.04167	3521	210	1.72457		3521_167	1.72457	-0.014	-0.0054																						5157_92	6.15221	0.018	-0.0039
	3524_88	0.0178	1	3524	88		3524_88	18.1818	20	14.2857	0	7.69231	12	11.4583	3524	88	11.9455		3524_88	11.9455	1	0.0178																						7573_121	1.98993	0.0179	0.0088
	3529_160	0.098	0.5984	3529	160		3529_160	15.1515	23.3333	14.2857	14.2857	11.5385	20	8.33333	3529	160	15.2754		3529_160	15.2754	0.5984	0.098																						1098_62	6.78803	0.0177	0.0089
	3534_108	-0.0049	0.667	3534	108		3534_108	3.0303	0	3.57143	0	3.84615	4	2.08333	3534	108	2.3616		3534_108	2.3616	0.667	-0.0049																						2511_59	1.90497	0.0177	0.0625
	3543_178	0.0527	-0.0545	3543	178		3543_146	0	20	3.57143	7.14286	0	4	1.04167	3543	146	5.10799		3543_178	5.10799	-0.0545	0.0527																						4629_126	5.67795	0.0177	0.0332
	3543_146	0.0145	-0.0158	3543	146		3543_178	0	20	3.57143	7.14286	0	4	1.04167	3543	178	5.10799		3543_146	5.10799	-0.0158	0.0145																						6629_8	7.00281	0.0177	-0.0078
	3543_188	0.0008	-0.0091	3543	188		3543_188	0	23.3333	3.57143	7.14286	0	4	2.08333	3543	188	5.73299		3543_188	5.73299	-0.0091	0.0008																						1661_149	4.30638	0.0173	0.0239
	3550_235	-0.0027	-0.0066	3550	235		3550_235	6.06061	0	0	0	3.84615	20	12.5	3550	235	6.05811		3550_235	6.05811	-0.0066	-0.0027																						7571_17	4.7247	0.0173	0.0295
	3553_18	0.1071	0.0589	3553	18		3553_31	9.09091	0	0	21.4286	0	0	1.04167	3553	31	4.50874		3553_18	4.50874	0.0589	0.1071																						2096_235	6.09042	0.0169	0.0239
	3553_31	0.0405	-0.0395	3553	31		3553_18	18.1818	0	3.57143	35.7143	0	4	3.125	3553	18	9.2275		3553_31	9.2275	-0.0395	0.0405																						922_119	4.00877	0.0167	0.0429
	3566_11	0.069	-0.055	3566	11		3566_11	15.1515	36.6667	7.14286	14.2857	0	0	1.04167	3566	11	10.6126		3566_11	10.6126	-0.055	0.069																						3080_30	2.56574	0.0166	0.0441
	3569_163	0.1822	0.0324	3569	163		3569_163	0	3.33333	3.57143	0	0	4	2.08333	3569	163	1.85544		3569_163	1.85544	0.0324	0.1822																						5608_223	5.15074	0.0164	0.0116
	3582_170	0.069	-0.0617	3582	170		3582_27	12.1212	0	0	0	11.5385	0	12.5	3582	27	5.16567		3582_170	5.16567	-0.0617	0.069																						2146_71	1.52806	0.0163	-0.0102
	3582_206	0.0389	-0.0484	3582	206		3582_170	12.1212	0	0	0	15.3846	0	12.5	3582	170	5.71512		3582_206	5.71512	-0.0484	0.0389																						2146_76	1.52806	0.0163	-0.0102
	3582_27	0.0198	-0.025	3582	27		3582_206	12.1212	0	0	0	11.5385	0	13.5417	3582	206	5.31448		3582_27	5.31448	-0.025	0.0198																						2146_94	1.52806	0.0163	-0.0102
	3582_207	-0.0064	0.1453	3582	207		3582_207	15.1515	3.33333	3.57143	0	15.3846	4	17.7083	3582	207	8.44989		3582_207	8.44989	0.1453	-0.0064																						2689_51	1.67942	0.0163	0.0363
	3582_209	-0.0132	0.1391	3582	209		3582_209	15.1515	3.33333	3.57143	7.14286	15.3846	0	18.75	3582	209	9.04768		3582_209	9.04768	0.1391	-0.0132																						7301_222	9.70989	0.0163	0.0009
	3585_208	0.0784	-0.0692	3585	208		3585_61	0	0	3.57143	7.14286	0	0	0	3585	61	1.53061		3585_208	1.53061	-0.0692	0.0784																						2947_103	2.6787	0.0161	0.0072
	3585_85	0.071	0.262	3585	85		3585_85	0	0	7.14286	7.14286	0	0	1.04167	3585	85	2.18963		3585_85	2.18963	0.262	0.071																						4872_123	2.86153	0.0158	0.0091
	3585_61	0.0156	1	3585	61		3585_208	0	0	3.57143	7.14286	0	0	0	3585	208	1.53061		3585_61	1.53061	1	0.0156																						470_55	7.27577	0.0157	0.0034
	3586_104	0.0537	-0.0491	3586	104		3586_104	3.0303	0	7.14286	0	3.84615	20	3.125	3586	104	5.30633		3586_104	5.30633	-0.0491	0.0537																						5901_14	0.571429	0.0155	0.0435
	3586_194	-0.0036	0.2472	3586	194		3586_181	0	0	7.14286	0	3.84615	20	3.125	3586	181	4.87343		3586_194	4.87343	0.2472	-0.0036																						1417_239	1.31803	0.0154	-0.0035
	3586_181	-0.0048	-0.0306	3586	181		3586_194	0	0	7.14286	0	3.84615	20	3.125	3586	194	4.87343		3586_181	4.87343	-0.0306	-0.0048																						235_233	3.63982	0.0149	0.002
	3589_200	0.159	0.309	3589	200		3589_172	0	0	3.57143	0	7.69231	20	7.29167	3589	172	5.50791		3589_200	5.50791	0.309	0.159																						6070_91	8.97903	0.0148	0.0439
	3589_172	0.137	0.2594	3589	172		3589_185	0	0	3.57143	0	7.69231	20	7.29167	3589	185	5.50791		3589_172	5.50791	0.2594	0.137																						4854_54	7.37454	0.0144	-0.006
	3589_185	0.0775	0.065	3589	185		3589_200	0	0	3.57143	0	7.69231	20	7.29167	3589	200	5.50791		3589_185	5.50791	0.065	0.0775																						5467_89	2.07751	0.0141	0.0295
	3590_226	0.0392	0.655	3590	226		3590_53	0	3.33333	7.14286	7.14286	11.5385	24	5.20833	3590	53	8.33798		3590_226	8.33798	0.655	0.0392																						7935_69	2.14129	0.0141	-0.0022
	3590_133	0.0045	-0.0233	3590	133		3590_133	0	3.33333	7.14286	7.14286	11.5385	24	5.20833	3590	133	8.33798		3590_133	8.33798	-0.0233	0.0045																						999_35	5.33797	0.014	0.0303
	3590_53	-0.0061	-0.0104	3590	53		3590_226	0	3.33333	7.14286	7.14286	11.5385	24	5.20833	3590	226	8.33798		3590_53	8.33798	-0.0104	-0.0061																						1104_114	7.7935	0.0139	0.0091
	3591_72	0.0488	0.1034	3591	72		3591_42	3.0303	0	10.7143	14.2857	0	4	14.5833	3591	42	6.65909		3591_72	6.65909	0.1034	0.0488																						99_62	10.0875	0.0138	-0.0043
	3591_203	0.0071	-0.0123	3591	203		3591_72	3.0303	0	10.7143	14.2857	0	4	13.5417	3591	72	6.51028		3591_203	6.51028	-0.0123	0.0071																						3512_159	2.51041	0.0138	0.0123
	3591_42	0.0027	0.0476	3591	42		3591_203	3.0303	0	10.7143	14.2857	0	4	13.5417	3591	203	6.51028		3591_42	6.51028	0.0476	0.0027																						5417_206	8.62972	0.0135	0.0246
	3591_209	-0.0128	0.0711	3591	209		3591_209	3.0303	0	10.7143	14.2857	0	4	13.5417	3591	209	6.51028		3591_209	6.51028	0.0711	-0.0128																						7227_9	5.1927	0.0134	0.0366
	3591_211	-0.0128	0.0711	3591	211		3591_211	3.0303	0	10.7143	14.2857	0	4	13.5417	3591	211	6.51028		3591_211	6.51028	0.0711	-0.0128																						1830_38	8.06273	0.0133	0.0291
	3592_88	0.0007	-0.027	3592	88		3592_30	0	3.33333	10.7143	7.14286	7.69231	8	9.375	3592	30	6.60825		3592_88	6.60825	-0.027	0.0007																						1926_183	6.5017	0.0132	0.0979
	3592_30	0.0003	-0.0133	3592	30		3592_88	0	3.33333	10.7143	7.14286	7.69231	8	9.375	3592	88	6.60825		3592_30	6.60825	-0.0133	0.0003																						3947_175	3.09354	0.0132	-0.0089
	3592_235	-0.0032	0.1259	3592	235		3592_235	0	3.33333	10.7143	7.14286	7.69231	8	9.375	3592	235	6.60825		3592_235	6.60825	0.1259	-0.0032																						4375_78	3.94906	0.0131	0.0048
	3594_152	0.0281	-0.0239	3594	152		3594_101	0	0	0	0	0	4	0	3594	101	0.571429		3594_152	0.571429	-0.0239	0.0281																						6304_136	3.92118	0.013	0.0156
	3594_101	0.0052	-0.0204	3594	101		3594_152	0	0	3.57143	0	0	8	0	3594	152	1.65306		3594_101	1.65306	-0.0204	0.0052																						6660_88	15.7214	0.0129	0.0088
	3594_168	-0.0061	0.2014	3594	168		3594_168	3.0303	0	0	0	0	4	0	3594	168	1.00433		3594_168	1.00433	0.2014	-0.0061																						5447_84	2.19486	0.0128	0.0953
	3599_23	-0.0007	0.008	3599	23		3599_23	30.303	0	0	35.7143	3.84615	4	0	3599	23	10.5519		3599_23	10.5519	0.008	-0.0007																						1805_48	4.56491	0.0127	0.0258
	3601_14	0.0098	-0.012	3601	14		3601_14	0	0	0	7.14286	7.69231	4	2.08333	3601	14	2.98836		3601_14	2.98836	-0.012	0.0098																						1915_139	3.72619	0.0127	0.032
	3601_184	-0.0024	-0.0125	3601	184		3601_184	0	0	0	7.14286	7.69231	4	2.08333	3601	184	2.98836		3601_184	2.98836	-0.0125	-0.0024																						3911_104	9.06195	0.0126	0.0058
	3603_69	0.0121	0.0899	3603	69		3603_69	21.2121	6.66667	17.8571	7.14286	19.2308	24	14.5833	3603	69	15.8133		3603_69	15.8133	0.0899	0.0121																						4112_181	2.3733	0.0126	0.0128
	3603_212	0.0046	-0.006	3603	212		3603_79	21.2121	6.66667	17.8571	7.14286	19.2308	24	14.5833	3603	79	15.8133		3603_212	15.8133	-0.006	0.0046																						7701_26	6.08955	0.0125	0.0018
	3603_79	0.0033	0.1424	3603	79		3603_142	21.2121	6.66667	17.8571	7.14286	19.2308	24	14.5833	3603	142	15.8133		3603_79	15.8133	0.1424	0.0033																						499_162	6.85382	0.012	0.0674
	3603_215	-0.0038	0.2361	3603	215		3603_212	21.2121	6.66667	17.8571	7.14286	19.2308	24	14.5833	3603	212	15.8133		3603_215	15.8133	0.2361	-0.0038																						2172_27	10.1946	0.0118	0.0242
	3603_142	-0.0062	0.1676	3603	142		3603_215	21.2121	10	17.8571	7.14286	19.2308	24	14.5833	3603	215	16.2895		3603_142	16.2895	0.1676	-0.0062																						2571_214	3.99967	0.0115	0.0009
	3604_202	0.0197	-0.0243	3604	202		3604_67	3.0303	0	7.14286	0	3.84615	20	1.04167	3604	67	5.00871		3604_202	5.00871	-0.0243	0.0197																						3604_82	5.95182	0.0114	0.0009
	3604_82	0.0009	0.0114	3604	82		3604_82	6.06061	0	10.7143	0	3.84615	20	1.04167	3604	82	5.95182		3604_82	5.95182	0.0114	0.0009																						895_103	12.6879	0.0108	0.016
	3604_67	-0.0076	-0.0152	3604	67		3604_143	3.0303	0	10.7143	0	3.84615	20	1.04167	3604	143	5.51892		3604_67	5.51892	-0.0152	-0.0076																						4378_153	9.45607	0.0106	0.0404
	3604_143	-0.0076	0.0682	3604	143		3604_202	3.0303	0	7.14286	0	3.84615	20	1.04167	3604	202	5.00871		3604_143	5.00871	0.0682	-0.0076																						2511_54	1.35552	0.0105	0.0645
	3609_221	0.0446	-0.0614	3609	221		3609_112	0	3.33333	0	0	3.84615	0	7.29167	3609	112	2.06731		3609_221	2.06731	-0.0614	0.0446																						505_46	9.1502	0.0104	-0.0006
	3609_112	0.007	-0.0225	3609	112		3609_120	0	3.33333	0	0	3.84615	0	7.29167	3609	120	2.06731		3609_112	2.06731	-0.0225	0.007																						5147_20	2.94911	0.0104	-0.0039
	3609_120	0.002	-0.0163	3609	120		3609_221	0	3.33333	0	0	3.84615	0	7.29167	3609	221	2.06731		3609_120	2.06731	-0.0163	0.002																						5443_189	4.74673	0.0103	0.0117
	3616_183	0.0171	0.2704	3616	183		3616_36	9.09091	16.6667	0	0	0	0	4.16667	3616	36	4.27489		3616_183	4.27489	0.2704	0.0171																						7067_219	0.4329	0.0097	-0.0012
	3616_36	0.0144	0.1653	3616	36		3616_37	9.09091	16.6667	3.57143	0	3.84615	0	3.125	3616	37	5.18574		3616_36	5.18574	0.1653	0.0144																						6448_237	5.3353	0.0096	0.0061
	3616_37	0.0076	0.1745	3616	37		3616_183	6.06061	16.6667	7.14286	0	0	0	4.16667	3616	183	4.8624		3616_37	4.8624	0.1745	0.0076																						4955_169	3.8574	0.0094	-0.0133
	3616_192	-0.0156	0.39	3616	192		3616_192	6.06061	13.3333	3.57143	0	0	0	4.16667	3616	192	3.876		3616_192	3.876	0.39	-0.0156																						6419_124	2.06803	0.0094	0.0374
	3619_97	0.0305	-0.0311	3619	97		3619_97	0	0	14.2857	7.14286	3.84615	8	2.08333	3619	97	5.05115		3619_97	5.05115	-0.0311	0.0305																						6019_50	5.16922	0.009	0.0334
	3627_227	0.0042	0.1863	3627	227		3627_227	0	0	17.8571	0	3.84615	4	3.125	3627	227	4.11833		3627_227	4.11833	0.1863	0.0042																						5901_227	1.00433	0.0087	0.0468
	3632_150	0.0886	0.1779	3632	150		3632_73	0	0	7.14286	7.14286	3.84615	0	2.08333	3632	73	2.88789		3632_150	2.88789	0.1779	0.0886																						7787_57	10.1897	0.0085	-0.0069
	3632_181	0.0111	0.0967	3632	181		3632_150	0	0	7.14286	7.14286	3.84615	0	3.125	3632	150	3.0367		3632_181	3.0367	0.0967	0.0111																						3054_43	1.13116	0.0084	0.002
	3632_73	-0.0001	-0.0165	3632	73		3632_181	0	0	7.14286	7.14286	3.84615	0	3.125	3632	181	3.0367		3632_73	3.0367	-0.0165	-0.0001																						525_238	8.66396	0.0082	-0.0096
	3638_236	0.0369	0.0035	3638	236		3638_236	3.0303	0	0	0	0	12	2.08333	3638	236	2.44481		3638_236	2.44481	0.0035	0.0369																						3599_23	10.5519	0.008	-0.0007
	3641_47	0.0042	-0.008	3641	47		3641_47	6.06061	20	14.2857	14.2857	3.84615	4	16.6667	3641	47	11.3064		3641_47	11.3064	-0.008	0.0042																						710_146	5.82498	0.0078	0.0192
	3646_185	0.0095	0.2337	3646	185		3646_185	3.0303	3.33333	0	7.14286	0	8	2.08333	3646	185	3.36998		3646_185	3.36998	0.2337	0.0095																						841_51	7.00825	0.0076	0.0213
	3650_31	0.0018	0.1172	3650	31		3650_31	6.06061	0	7.14286	21.4286	3.84615	12	8.33333	3650	31	8.40165		3650_31	8.40165	0.1172	0.0018																						6021_124	5.87276	0.0075	0.0296
	3657_142	0.0505	-0.1003	3657	142		3657_142	0	0	7.14286	0	7.69231	4	1.04167	3657	142	2.83955		3657_142	2.83955	-0.1003	0.0505																						5013_72	4.59048	0.0074	-0.0075
	3665_166	-0.0013	0.2402	3665	166		3665_166	0	3.33333	0	7.14286	7.69231	4	3.125	3665	166	3.61336		3665_166	3.61336	0.2402	-0.0013																						1394_235	6.15502	0.007	0.0088
	3677_91	0.1377	0.1227	3677	91		3677_91	3.0303	0	3.57143	7.14286	3.84615	0	2.08333	3677	91	2.81058		3677_91	2.81058	0.1227	0.1377																						188_214	3.17602	0.0069	-0.0105
	3679_90	0.0356	0.5376	3679	90		3679_90	0	23.3333	0	7.14286	0	4	5.20833	3679	90	5.66922		3679_90	5.66922	0.5376	0.0356																						4852_55	1.64136	0.0068	0.05
	3681_96	0.031	-0.0409	3681	96		3681_38	3.0303	6.66667	21.4286	0	0	0	4.16667	3681	38	5.04174		3681_96	5.04174	-0.0409	0.031																						7229_86	9.56112	0.0068	0.0043
	3681_52	0.0222	-0.0265	3681	52		3681_52	3.0303	6.66667	21.4286	0	0	0	4.16667	3681	52	5.04174		3681_52	5.04174	-0.0265	0.0222																						1898_197	3.63384	0.0066	0.0078
	3681_38	0.0016	-0.0098	3681	38		3681_96	3.0303	6.66667	21.4286	0	0	0	4.16667	3681	96	5.04174		3681_38	5.04174	-0.0098	0.0016																						4084_182	6.52767	0.0065	0.0653
	3682_39	0.0614	-0.0329	3682	39		3682_39	9.09091	6.66667	10.7143	7.14286	3.84615	0	3.125	3682	39	5.79798		3682_39	5.79798	-0.0329	0.0614																						7271_228	5.19919	0.0065	-0.0114
	3682_129	0.0614	-0.0329	3682	129		3682_129	9.09091	6.66667	10.7143	7.14286	3.84615	0	3.125	3682	129	5.79798		3682_129	5.79798	-0.0329	0.0614																						6063_73	1.65306	0.0063	-0.0014
	3682_145	0.0614	-0.0329	3682	145		3682_145	9.09091	6.66667	10.7143	7.14286	3.84615	0	3.125	3682	145	5.79798		3682_145	5.79798	-0.0329	0.0614																						4700_20	0.807823	0.006	0.0082
	3682_234	0.0614	-0.0329	3682	234		3682_165	9.09091	3.33333	7.14286	7.14286	3.84615	0	1.04167	3682	165	4.51397		3682_234	4.51397	-0.0329	0.0614																						5779_214	5.67211	0.0059	-0.0051
	3682_165	0.0072	-0.0077	3682	165		3682_234	9.09091	6.66667	10.7143	7.14286	3.84615	0	3.125	3682	234	5.79798		3682_165	5.79798	-0.0077	0.0072																						7865_58	1.65314	0.0059	0.1016
	3683_136	0.046	-0.0422	3683	136		3683_70	3.0303	0	0	0	3.84615	12	1.04167	3683	70	2.84545		3683_136	2.84545	-0.0422	0.046																						6019_12	5.64541	0.0058	0.0262
	3683_70	0.0215	-0.03	3683	70		3683_89	3.0303	0	3.57143	7.14286	3.84615	12	1.04167	3683	89	4.37606		3683_70	4.37606	-0.03	0.0215																						2687_82	8.34818	0.0056	-0.002
	3683_89	0.0184	0.0562	3683	89		3683_136	3.0303	0	0	0	3.84615	12	1.04167	3683	136	2.84545		3683_89	2.84545	0.0562	0.0184																						639_204	3.98764	0.0055	0.0058
	3683_217	0.0048	0.028	3683	217		3683_217	3.0303	0	0	7.14286	3.84615	12	2.08333	3683	217	4.01466		3683_217	4.01466	0.028	0.0048																						1131_56	0	0.0054	0.0242
	3693_32	0.0965	0.1748	3693	32		3693_32	0	0	10.7143	0	7.69231	8	1.04167	3693	32	3.92118		3693_32	3.92118	0.1748	0.0965																						6515_169	3.85297	0.0054	0.0572
	3696_121	0.0051	-0.0456	3696	121		3696_121	9.09091	6.66667	3.57143	0	7.69231	12	1.04167	3696	121	5.72328		3696_121	5.72328	-0.0456	0.0051																						3155_86	7.69499	0.0053	0.0324
	3696_239	0.0015	-0.0096	3696	239		3696_239	9.09091	6.66667	7.14286	0	7.69231	12	0	3696	239	6.08468		3696_239	6.08468	-0.0096	0.0015																						4529_118	2.79775	0.005	0.0565
	3700_180	-0.0059	-0.0036	3700	180		3700_180	0	0	0	0	3.84615	16	2.08333	3700	180	3.13278		3700_180	3.13278	-0.0036	-0.0059																						609_167	4.55968	0.0046	0.0276
	3715_13	0.0309	0.0747	3715	13		3715_13	0	0	3.57143	0	0	20	2.08333	3715	13	3.66497		3715_13	3.66497	0.0747	0.0309																						6114_58	0.720238	0.0046	0.0005
	3715_148	0.0254	-0.0226	3715	148		3715_148	0	0	0	0	0	20	1.04167	3715	148	3.00595		3715_148	3.00595	-0.0226	0.0254																						2395_23	1.58929	0.0043	-0.0005
	3715_149	0.0254	-0.0226	3715	149		3715_149	0	0	0	0	0	20	1.04167	3715	149	3.00595		3715_149	3.00595	-0.0226	0.0254																						710_74	5.8522	0.0042	0.0081
	3715_228	0.0254	-0.0226	3715	228		3715_228	0	0	0	0	0	20	1.04167	3715	228	3.00595		3715_228	3.00595	-0.0226	0.0254																						7189_14	13.8806	0.0041	0.0352
	3716_64	0.0093	0.0578	3716	64		3716_64	0	0	0	7.14286	7.69231	4	1.04167	3716	64	2.83955		3716_64	2.83955	0.0578	0.0093																						842_200	14.1465	0.0039	-0.012
	3720_66	0.1178	0.2778	3720	66		3720_66	6.06061	10	10.7143	14.2857	7.69231	16	1.04167	3720	66	9.39923		3720_66	9.39923	0.2778	0.1178																						5643_45	10.4965	0.0038	0.0248
	3720_67	0.1178	0.2778	3720	67		3720_67	6.06061	10	10.7143	14.2857	7.69231	16	1.04167	3720	67	9.39923		3720_67	9.39923	0.2778	0.1178																						7200_142	1.46684	0.0038	0.0412
	3720_231	0.0701	1	3720	231		3720_160	6.06061	10	10.7143	14.2857	7.69231	12	2.08333	3720	160	8.97661		3720_231	8.97661	1	0.0701																						3638_236	2.44481	0.0035	0.0369
	3720_160	0.0032	0.4039	3720	160		3720_231	3.0303	10	10.7143	14.2857	7.69231	12	1.04167	3720	231	8.3949		3720_160	8.3949	0.4039	0.0032																						4773_235	13.2337	0.0032	0.0038
	3720_189	0.0004	0.4522	3720	189		3720_189	3.0303	10	14.2857	21.4286	7.69231	12	1.04167	3720	189	9.92551		3720_189	9.92551	0.4522	0.0004																						1388_166	12.5398	0.003	-0.0085
	3722_208	0.0279	0.3001	3722	208		3722_232	3.0303	3.33333	10.7143	0	3.84615	8	11.4583	3722	232	5.76892		3722_208	5.76892	0.3001	0.0279																						6419_127	1.16922	0.0029	0.0676
	3722_232	0.0262	-0.0282	3722	232		3722_208	3.0303	3.33333	21.4286	0	7.69231	12	17.7083	3722	208	9.31326		3722_232	9.31326	-0.0282	0.0262																						5975_162	1.05965	0.0028	0.0326
	3722_219	0.0255	0.3172	3722	219		3722_219	3.0303	3.33333	21.4286	0	11.5385	12	18.75	3722	219	10.0115		3722_219	10.0115	0.3172	0.0255																						1632_14	0.625	0.0027	0.0005
	3722_221	0.0255	0.3172	3722	221		3722_221	3.0303	3.33333	21.4286	0	11.5385	12	18.75	3722	221	10.0115		3722_221	10.0115	0.3172	0.0255																						8274_184	4.85004	0.0025	0.0101
	3725_139	0.0043	0.0616	3725	139		3725_83	0	0	0	0	0	4	1.04167	3725	83	0.720238		3725_139	0.720238	0.0616	0.0043																						6472_18	5.85573	0.0024	0.0449
	3725_83	-0.0091	-0.0091	3725	83		3725_139	3.0303	0	3.57143	0	0	8	1.04167	3725	139	2.23477		3725_83	2.23477	-0.0091	-0.0091																						999_230	2.77657	0.0023	0.0155
	3732_23	0.1723	0.2832	3732	23		3732_18	33.3333	0	0	28.5714	3.84615	0	0	3732	18	9.39299		3732_23	9.39299	0.2832	0.1723																						1065_91	2.02474	0.002	0.0069
	3732_18	0.0164	0.3741	3732	18		3732_23	36.3636	0	0	28.5714	3.84615	0	0	3732	23	9.82589		3732_18	9.82589	0.3741	0.0164																						124_80	10.7654	0.0018	0.0451
	3739_213	0.1	-0.0014	3739	213		3739_204	0	3.33333	0	0	7.69231	8	5.20833	3739	204	3.462		3739_213	3.462	-0.0014	0.1																						4378_8	9.45607	0.0018	0.0067
	3739_204	0.003	-0.0108	3739	204		3739_206	0	3.33333	0	0	7.69231	8	5.20833	3739	206	3.462		3739_204	3.462	-0.0108	0.003																						69_185	2.06803	0.0017	0.0732
	3739_206	0.003	-0.0108	3739	206		3739_213	3.0303	10	0	0	7.69231	12	5.20833	3739	213	5.41871		3739_206	5.41871	-0.0108	0.003																						4340_222	3.9025	0.0014	-0.0043
	3741_50	0.0398	0.1378	3741	50		3741_50	12.1212	0	0	7.14286	0	4	1.04167	3741	50	3.47225		3741_50	3.47225	0.1378	0.0398																						1174_109	5.40561	0.0012	0.0453
	3741_80	0.0077	-0.0403	3741	80		3741_80	12.1212	0	0	7.14286	0	4	2.08333	3741	80	3.62106		3741_80	3.62106	-0.0403	0.0077																						4059_226	4.57115	0.0011	0.0131
	3741_190	-0.007	0.1306	3741	190		3741_190	15.1515	0	0	7.14286	0	0	1.04167	3741	190	3.33372		3741_190	3.33372	0.1306	-0.007																						4699_152	4.85607	0.0011	0.0527
	3743_137	0.0275	-0.0224	3743	137		3743_37	9.09091	0	7.14286	0	3.84615	0	4.16667	3743	37	3.4638		3743_137	3.4638	-0.0224	0.0275																						5083_208	3.82594	0.0011	0.0204
	3743_202	0.014	-0.0262	3743	202		3743_137	9.09091	0	7.14286	0	3.84615	0	4.16667	3743	137	3.4638		3743_202	3.4638	-0.0262	0.014																						5785_22	9.12207	0.0011	-0.0029
	3743_37	0.0009	0.6655	3743	37		3743_202	9.09091	0	7.14286	0	3.84615	4	4.16667	3743	202	4.03523		3743_37	4.03523	0.6655	0.0009																						4024_105	5.44599	-0.0003	0.0219
	3747_18	0.0594	-0.0832	3747	18		3747_18	0	3.33333	3.57143	7.14286	0	0	3.125	3747	18	2.45323		3747_18	2.45323	-0.0832	0.0594																						5413_5	3.82143	-0.0006	0.0345
	3747_94	0.0051	-0.0468	3747	94		3747_44	3.0303	3.33333	3.57143	7.14286	0	0	3.125	3747	44	2.88613		3747_94	2.88613	-0.0468	0.0051																						609_74	4.70849	-0.0008	-0.0117
	3747_44	-0.0052	0.2296	3747	44		3747_94	0	3.33333	3.57143	7.14286	0	0	3.125	3747	94	2.45323		3747_44	2.45323	0.2296	-0.0052																						7098_61	1.56731	-0.0008	-0.008
	3751_198	0.0324	-0.0257	3751	198		3751_198	21.2121	0	3.57143	28.5714	3.84615	0	1.04167	3751	198	8.3204		3751_198	8.3204	-0.0257	0.0324																						3080_52	3.07594	-0.0011	0.0107
	3751_231	0.0315	-0.0103	3751	231		3751_231	21.2121	0	3.57143	28.5714	3.84615	0	1.04167	3751	231	8.3204		3751_231	8.3204	-0.0103	0.0315																						2390_97	8.15551	-0.0012	0.0683
	3758_98	0.0273	-0.0222	3758	98		3758_98	0	0	3.57143	0	19.2308	8	5.20833	3758	98	5.14436		3758_98	5.14436	-0.0222	0.0273																						3739_213	3.462	-0.0014	0.1
	3759_186	0.1258	0.1449	3759	186		3759_139	0	0	0	0	3.84615	12	4.16667	3759	139	2.85897		3759_186	2.85897	0.1449	0.1258																						3049_72	8.34316	-0.0015	-0.0088
	3759_139	0.0707	-0.0624	3759	139		3759_140	0	0	0	0	3.84615	12	4.16667	3759	140	2.85897		3759_139	2.85897	-0.0624	0.0707																						7632_27	3.54775	-0.0015	0.0055
	3759_140	0.0707	-0.0624	3759	140		3759_186	0	0	3.57143	0	3.84615	12	4.16667	3759	186	3.36918		3759_140	3.36918	-0.0624	0.0707																						3049_153	5.73091	-0.0018	-0.0023
	3762_85	0.1342	0.0875	3762	85		3762_85	0	13.3333	7.14286	7.14286	3.84615	4	3.125	3762	85	5.51289		3762_85	5.51289	0.0875	0.1342																						5806_52	3.69507	-0.0019	0.0021
	3762_186	0.0288	-0.0253	3762	186		3762_125	0	13.3333	7.14286	7.14286	3.84615	4	1.04167	3762	125	5.21527		3762_186	5.21527	-0.0253	0.0288																						2268_54	6.83364	-0.002	0.0081
	3762_125	-0.0063	-0.0202	3762	125		3762_186	0	13.3333	7.14286	7.14286	3.84615	4	1.04167	3762	186	5.21527		3762_125	5.21527	-0.0202	-0.0063																						9212_7	13.1464	-0.0022	-0.003
	3766_181	0.0076	-0.0564	3766	181		3766_181	6.06061	0	3.57143	21.4286	3.84615	4	2.08333	3766	181	5.85573		3766_181	5.85573	-0.0564	0.0076																						4566_115	9.22416	-0.0025	0.0534
	3767_175	0.0064	-0.0093	3767	175		3767_175	27.2727	0	3.57143	28.5714	0	0	0	3767	175	8.48794		3767_175	8.48794	-0.0093	0.0064																						3167_61	1.56986	-0.0028	0.0097
	3767_109	-0.0074	0.2811	3767	109		3767_109	30.303	0	3.57143	28.5714	0	0	0	3767	109	8.92084		3767_109	8.92084	0.2811	-0.0074																						7824_167	12.813	-0.003	0.001
	3772_129	0.0514	0.2977	3772	129		3772_40	15.1515	3.33333	7.14286	35.7143	11.5385	4	9.375	3772	40	12.3222		3772_129	12.3222	0.2977	0.0514																						479_16	2.11232	-0.0031	0.0017
	3772_136	0.0186	0.2787	3772	136		3772_94	15.1515	3.33333	7.14286	35.7143	11.5385	4	8.33333	3772	94	12.1734		3772_136	12.1734	0.2787	0.0186																						3514_132	2.71016	-0.0031	0.0064
	3772_40	0.0174	0.3103	3772	40		3772_129	15.1515	3.33333	7.14286	35.7143	11.5385	4	8.33333	3772	129	12.1734		3772_40	12.1734	0.3103	0.0174																						8125_51	10.5483	-0.0032	0.0203
	3772_94	-0.0002	0.2087	3772	94		3772_136	15.1515	3.33333	7.14286	35.7143	11.5385	4	8.33333	3772	136	12.1734		3772_94	12.1734	0.2087	-0.0002																						6838_103	4.47661	-0.0034	-0.0052
	3777_236	0.0081	-0.0442	3777	236		3777_215	0	0	3.57143	0	3.84615	0	0	3777	215	1.05965		3777_236	1.05965	-0.0442	0.0081																						8518_167	9.77483	-0.0035	0.0093
	3777_221	0.0078	-0.0289	3777	221		3777_218	0	0	3.57143	0	3.84615	4	0	3777	218	1.63108		3777_221	1.63108	-0.0289	0.0078																						8518_178	9.77483	-0.0035	0.0093
	3777_218	0.0077	-0.029	3777	218		3777_221	0	0	3.57143	0	3.84615	0	0	3777	221	1.05965		3777_218	1.05965	-0.029	0.0077																						8518_199	9.77483	-0.0035	0.0093
	3777_239	0.0067	-0.0301	3777	239		3777_236	0	0	3.57143	0	3.84615	0	0	3777	236	1.05965		3777_239	1.05965	-0.0301	0.0067																						3700_180	3.13278	-0.0036	-0.0059
	3777_215	0.0031	-0.0106	3777	215		3777_239	0	0	3.57143	0	3.84615	0	0	3777	239	1.05965		3777_215	1.05965	-0.0106	0.0031																						6352_40	12.9444	-0.0041	0.0071
	3780_128	0.0296	-0.0417	3780	128		3780_117	3.0303	0	0	0	3.84615	4	7.29167	3780	117	2.59545		3780_128	2.59545	-0.0417	0.0296																						1832_48	6.94414	-0.0042	-0.0028
	3780_117	-0.001	-0.0055	3780	117		3780_128	3.0303	0	0	0	3.84615	4	7.29167	3780	128	2.59545		3780_117	2.59545	-0.0055	-0.001																						6510_228	5.81323	-0.0043	0.0148
	3781_169	0.0312	-0.0254	3781	169		3781_169	18.1818	0	0	7.14286	0	0	2.08333	3781	169	3.91543		3781_169	3.91543	-0.0254	0.0312																						1433_188	0.510204	-0.0045	-0.0019
	3781_116	-0.0091	-0.0341	3781	116		3781_116	24.2424	0	0	14.2857	0	0	2.08333	3781	116	5.80164		3781_116	5.80164	-0.0341	-0.0091																						1475_132	5.27211	-0.0045	-0.0075
	3785_54	0.0173	-0.0266	3785	54		3785_54	0	0	3.57143	28.5714	7.69231	0	3.125	3785	54	6.13717		3785_54	6.13717	-0.0266	0.0173																						3427_227	8.14981	-0.0045	0.0005
	3785_105	0.0033	0.1303	3785	105		3785_105	0	0	3.57143	28.5714	3.84615	0	3.125	3785	105	5.58772		3785_105	5.58772	0.1303	0.0033																						5230_152	1.05965	-0.0045	0.0288
	3785_157	0.0022	0.6652	3785	157		3785_157	0	0	3.57143	28.5714	7.69231	0	3.125	3785	157	6.13717		3785_157	6.13717	0.6652	0.0022																						2827_225	2.72045	-0.0046	-0.002
	3788_42	0.0123	0.032	3788	42		3788_42	0	0	7.14286	0	0	12	4.16667	3788	42	3.32993		3788_42	3.32993	0.032	0.0123																						8431_220	4.59308	-0.0046	-0.0021
	3788_176	0.0056	-0.0065	3788	176		3788_76	0	0	7.14286	0	0	8	3.125	3788	76	2.60969		3788_176	2.60969	-0.0065	0.0056																						6745_72	5.9009	-0.0047	-0.0006
	3788_76	-0.0025	-0.0147	3788	76		3788_176	0	0	7.14286	0	0	8	3.125	3788	176	2.60969		3788_76	2.60969	-0.0147	-0.0025																						5161_213	23.1414	-0.0048	-0.0037
	3790_229	0.0177	-0.0184	3790	229		3790_73	0	0	3.57143	0	0	0	0	3790	73	0.510204		3790_229	0.510204	-0.0184	0.0177																						6731_22	6.64098	-0.0048	0.0266
	3790_86	0.0155	0.1755	3790	86		3790_86	0	0	3.57143	0	0	0	0	3790	86	0.510204		3790_86	0.510204	0.1755	0.0155																						7065_121	4.21181	-0.0048	0.0008
	3790_73	0.01	-0.0181	3790	73		3790_229	6.06061	20	7.14286	28.5714	7.69231	12	1.04167	3790	229	11.787		3790_73	11.787	-0.0181	0.01																						422_149	4.62853	-0.0049	-0.0017
	3793_143	0.022	-0.02	3793	143		3793_143	0	0	0	0	0	8	5.20833	3793	143	1.8869		3793_143	1.8869	-0.02	0.022																						3866_219	5.2466	-0.0049	-0.0019
	3799_29	0.0445	-0.0411	3799	29		3799_29	9.09091	3.33333	3.57143	7.14286	15.3846	8	4.16667	3799	29	7.2414		3799_29	7.2414	-0.0411	0.0445																						4890_128	8.32437	-0.0049	0.0414
	3799_235	0.0205	0.3155	3799	235		3799_112	9.09091	3.33333	3.57143	7.14286	15.3846	8	4.16667	3799	112	7.2414		3799_235	7.2414	0.3155	0.0205																						6249_161	9.01897	-0.0049	-0.0021
	3799_112	0.0071	0.2729	3799	112		3799_235	9.09091	6.66667	3.57143	7.14286	15.3846	8	4.16667	3799	235	7.71759		3799_112	7.71759	0.2729	0.0071																						7631_193	0.297619	-0.0049	0.0011
	3800_182	0.0276	0.1992	3800	182		3800_182	3.0303	10	0	0	0	0	0	3800	182	1.86147		3800_182	1.86147	0.1992	0.0276																						440_65	5.42113	-0.005	-0.0047
	3810_71	-0.0022	0.159	3810	71		3810_56	6.06061	0	10.7143	7.14286	11.5385	8	3.125	3810	56	6.65446		3810_71	6.65446	0.159	-0.0022																						677_135	2.68282	-0.005	0.0011
	3810_56	-0.003	-0.0325	3810	56		3810_71	6.06061	0	10.7143	7.14286	11.5385	8	3.125	3810	71	6.65446		3810_56	6.65446	-0.0325	-0.003																						3122_227	1.14286	-0.005	0.0012
	3810_87	-0.0087	-0.0146	3810	87		3810_87	6.06061	0	10.7143	7.14286	11.5385	8	3.125	3810	87	6.65446		3810_87	6.65446	-0.0146	-0.0087																						6170_182	7.21954	-0.005	-0.0129
	3815_211	0.0087	1	3815	211		3815_211	9.09091	6.66667	7.14286	7.14286	0	0	3.125	3815	211	4.73833		3815_211	4.73833	1	0.0087																						9109_192	6.60937	-0.005	0.0318
	3821_229	0.027	-0.0282	3821	229		3821_229	6.06061	0	25	14.2857	7.69231	16	1.04167	3821	229	10.0115		3821_229	10.0115	-0.0282	0.027																						512_202	1.37925	-0.0051	0.0012
	3824_166	0.0027	-0.0103	3824	166		3824_166	3.0303	0	7.14286	0	0	0	2.08333	3824	166	1.75093		3824_166	1.75093	-0.0103	0.0027																						1023_48	1.60212	-0.0051	0.0121
	3835_175	0.0434	0.2137	3835	175		3835_175	0	3.33333	3.57143	0	15.3846	24	6.25	3835	175	7.50563		3835_175	7.50563	0.2137	0.0434																						2464_208	0.869048	-0.0051	0.0013
	3842_143	0.0062	-0.0093	3842	143		3842_143	15.1515	3.33333	17.8571	21.4286	11.5385	8	4.16667	3842	143	11.6394		3842_143	11.6394	-0.0093	0.0062																						3219_227	0.720238	-0.0051	0.0013
	3847_190	0.0261	-0.0206	3847	190		3847_190	9.09091	40	25	0	11.5385	24	5.20833	3847	190	16.4054		3847_190	16.4054	-0.0206	0.0261																						4906_182	2.03571	-0.0051	0.0013
	3847_46	0.0076	-0.035	3847	46		3847_46	6.06061	40	25	0	19.2308	28	5.20833	3847	46	17.6428		3847_46	17.6428	-0.035	0.0076																						8488_30	4.35836	-0.0051	-0.0014
	3851_150	0.0379	0.6554	3851	150		3851_150	9.09091	0	3.57143	14.2857	0	8	0	3851	150	4.99258		3851_150	4.99258	0.6554	0.0379																						1473_128	1.37925	-0.0052	-0.0011
	3858_202	0.0714	-0.0621	3858	202		3858_160	0	26.6667	14.2857	0	7.69231	4	0	3858	160	7.52067		3858_202	7.52067	-0.0621	0.0714																						681_164	6.37186	-0.0054	-0.0013
	3858_160	0.0219	0.1706	3858	160		3858_202	0	26.6667	10.7143	0	7.69231	4	0	3858	202	7.01047		3858_160	7.01047	0.1706	0.0219																						2083_192	3.5946	-0.0054	-0.0008
	3861_131	0.0561	0.0354	3861	131		3861_74	3.0303	0	7.14286	0	15.3846	4	3.125	3861	74	4.66897		3861_131	4.66897	0.0354	0.0561																						2913_88	1.0989	-0.0054	-0.006
	3861_74	0.0275	-0.0223	3861	74		3861_131	3.0303	0	7.14286	0	15.3846	4	3.125	3861	131	4.66897		3861_74	4.66897	-0.0223	0.0275																						3049_156	7.32275	-0.0054	-0.0031
	3861_191	0.0275	-0.0223	3861	191		3861_136	3.0303	0	7.14286	0	15.3846	4	3.125	3861	136	4.66897		3861_191	4.66897	-0.0223	0.0275																						4795_203	0.14881	-0.0054	-0.0008
	3861_136	0.0102	-0.0124	3861	136		3861_191	3.0303	0	7.14286	0	15.3846	4	3.125	3861	191	4.66897		3861_136	4.66897	-0.0124	0.0102																						257_123	3.16759	-0.0055	-0.0056
	3861_195	0.0007	0.6656	3861	195		3861_195	3.0303	0	7.14286	0	15.3846	4	3.125	3861	195	4.66897		3861_195	4.66897	0.6656	0.0007																						514_144	2.82228	-0.0055	-0.0034
	3863_113	0.006	-0.0108	3863	113		3863_113	0	0	0	0	0	0	0	3863	113	0		3863_113	0	-0.0108	0.006																						3780_117	2.59545	-0.0055	-0.001
	3866_219	-0.0019	-0.0049	3866	219		3866_219	0	3.33333	7.14286	0	0	20	6.25	3866	219	5.2466		3866_219	5.2466	-0.0049	-0.0019																						4971_72	7.03023	-0.0055	0.0016
	3875_239	0.0708	-0.0624	3875	239		3875_18	6.06061	0	0	0	7.69231	16	3.125	3875	18	4.69684		3875_239	4.69684	-0.0624	0.0708																						6705_82	5.31071	-0.0055	-0.0011
	3875_18	0.0129	0.0922	3875	18		3875_19	6.06061	0	0	0	7.69231	16	3.125	3875	19	4.69684		3875_18	4.69684	0.0922	0.0129																						1192_199	9.25722	-0.0056	0.0043
	3875_224	0.0127	-0.0123	3875	224		3875_224	3.0303	0	0	0	3.84615	16	3.125	3875	224	3.71449		3875_224	3.71449	-0.0123	0.0127																						2895_22	3.35323	-0.0056	0.0019
	3875_19	0.0034	0.0727	3875	19		3875_225	3.0303	0	0	0	7.69231	16	3.125	3875	225	4.26394		3875_19	4.26394	0.0727	0.0034																						6355_226	7.5051	-0.0056	-0.0011
	3875_225	-0.0114	-0.0164	3875	225		3875_239	3.0303	0	0	0	3.84615	16	3.125	3875	239	3.71449		3875_225	3.71449	-0.0164	-0.0114																						7323_118	8.19063	-0.0056	0.0194
	3877_221	0.0196	-0.0159	3877	221		3877_221	6.06061	0	0	0	34.6154	36	15.625	3877	221	13.1859		3877_221	13.1859	-0.0159	0.0196																						1466_215	2.31731	-0.0057	-0.0005
	3879_10	0.0244	-0.0483	3879	10		3879_10	0	6.66667	3.57143	7.14286	7.69231	16	3.125	3879	10	6.31404		3879_10	6.31404	-0.0483	0.0244																						4082_197	1.01786	-0.0057	0.0021
	3879_225	0.0004	-0.0716	3879	225		3879_225	0	6.66667	7.14286	7.14286	7.69231	16	3.125	3879	225	6.82424		3879_225	6.82424	-0.0716	0.0004																						6508_126	2.35132	-0.0057	-0.0056
	3881_96	0.0022	-0.0142	3881	96		3881_96	3.0303	36.6667	3.57143	0	7.69231	0	2.08333	3881	96	7.57772		3881_96	7.57772	-0.0142	0.0022																						7731_46	7.95144	-0.0057	0.0044
	3883_130	0.0352	-0.031	3883	130		3883_130	3.0303	0	3.57143	0	0	8	3.125	3883	130	2.53239		3883_130	2.53239	-0.031	0.0352																						7731_207	7.95144	-0.0057	0.0044
	3889_210	0.0631	0.5024	3889	210		3889_27	12.1212	10	14.2857	21.4286	7.69231	8	14.5833	3889	27	12.5873		3889_210	12.5873	0.5024	0.0631																						7731_231	7.95144	-0.0057	0.0044
	3889_179	0.029	0.5374	3889	179		3889_179	12.1212	13.3333	17.8571	21.4286	7.69231	8	15.625	3889	179	13.7225		3889_179	13.7225	0.5374	0.029																						7731_238	7.95144	-0.0057	0.0044
	3889_27	0.0151	1	3889	27		3889_210	12.1212	13.3333	14.2857	21.4286	7.69231	8	14.5833	3889	210	13.0635		3889_27	13.0635	1	0.0151																						8518_43	9.77483	-0.0057	-0.0071
	3890_69	0.0167	1	3890	69		3890_69	0	3.33333	10.7143	7.14286	0	4	3.125	3890	69	4.04507		3890_69	4.04507	1	0.0167																						1430_37	1.8631	-0.0058	-0.0004
	3902_55	0.0577	-0.0604	3902	55		3902_55	3.0303	16.6667	21.4286	14.2857	11.5385	32	12.5	3902	55	15.9214		3902_55	15.9214	-0.0604	0.0577																						2918_196	12.3214	-0.0058	0.0017
	3902_207	0.0332	-0.0269	3902	207		3902_174	3.0303	16.6667	21.4286	14.2857	11.5385	32	12.5	3902	174	15.9214		3902_207	15.9214	-0.0269	0.0332																						994_213	2.69048	-0.0059	-0.003
	3902_174	0.0121	-0.0669	3902	174		3902_207	3.0303	16.6667	21.4286	14.2857	11.5385	32	12.5	3902	207	15.9214		3902_174	15.9214	-0.0669	0.0121																						1598_115	7.27891	-0.0059	0.0048
	3911_80	0.0126	-0.0146	3911	80		3911_7	18.1818	3.33333	17.8571	14.2857	7.69231	0	2.08333	3911	7	9.06195		3911_80	9.06195	-0.0146	0.0126																						2546_21	8.73732	-0.0059	-0.0035
	3911_104	0.0058	0.0126	3911	104		3911_30	18.1818	3.33333	17.8571	14.2857	7.69231	0	2.08333	3911	30	9.06195		3911_104	9.06195	0.0126	0.0058																						3252_123	2.87181	-0.0059	0.0022
	3911_30	0.0032	0.1294	3911	30		3911_80	18.1818	3.33333	17.8571	14.2857	7.69231	0	2.08333	3911	80	9.06195		3911_30	9.06195	0.1294	0.0032																						3342_132	9.18237	-0.0059	-0.012
	3911_7	-0.0081	0.3991	3911	7		3911_104	18.1818	3.33333	17.8571	14.2857	7.69231	0	2.08333	3911	104	9.06195		3911_7	9.06195	0.3991	-0.0081																						5193_26	4.84821	-0.0059	0.0023
	3913_23	0.03	-0.0667	3913	23		3913_23	0	0	7.14286	0	7.69231	0	2.08333	3913	23	2.41693		3913_23	2.41693	-0.0667	0.03																						5386_125	3.21527	-0.0059	-0.0004
	3913_119	0.026	-0.0403	3913	119		3913_119	0	0	7.14286	0	7.69231	0	2.08333	3913	119	2.41693		3913_119	2.41693	-0.0403	0.026																						7359_127	0.625	-0.0059	-0.0002
	3919_228	0.0209	-0.0189	3919	228		3919_200	12.1212	6.66667	3.57143	14.2857	3.84615	0	2.08333	3919	200	6.08207		3919_228	6.08207	-0.0189	0.0209																						7401_47	1.56986	-0.0059	0.0024
	3919_200	0.0088	0.0538	3919	200		3919_228	6.06061	3.33333	0	7.14286	3.84615	0	1.04167	3919	228	3.06066		3919_200	3.06066	0.0538	0.0088																						8022_151	3.18491	-0.0059	-0.0004
	3923_67	0.0614	0.0882	3923	67		3923_67	0	6.66667	0	0	0	12	1.04167	3923	67	2.81548		3923_67	2.81548	0.0882	0.0614																						82_56	7.53709	-0.006	-0.0034
	3923_235	0.0093	-0.0199	3923	235		3923_76	0	6.66667	0	7.14286	0	12	1.04167	3923	76	3.83588		3923_235	3.83588	-0.0199	0.0093																						1177_237	1.02041	-0.006	0.0025
	3923_76	-0.0044	0.1128	3923	76		3923_235	0	6.66667	0	0	0	12	1.04167	3923	235	2.81548		3923_76	2.81548	0.1128	-0.0044																						1598_156	7.85034	-0.006	0.0022
	3924_187	-0.001	0.2409	3924	187		3924_187	3.0303	0	3.57143	7.14286	3.84615	4	3.125	3924	187	3.53082		3924_187	3.53082	0.2409	-0.001																						1807_102	1.67942	-0.006	0.0422
	3925_23	0.0298	-0.0241	3925	23		3925_23	3.0303	3.33333	14.2857	7.14286	26.9231	20	9.375	3925	23	12.0129		3925_23	12.0129	-0.0241	0.0298																						2821_136	0.943105	-0.006	0.0025
	3929_78	0.0463	0.1147	3929	78		3929_78	0	0	3.57143	14.2857	0	0	1.04167	3929	78	2.69983		3929_78	2.69983	0.1147	0.0463																						3603_212	15.8133	-0.006	0.0046
	3929_146	0.0434	0.0978	3929	146		3929_146	0	0	3.57143	28.5714	0	0	1.04167	3929	146	4.74065		3929_146	4.74065	0.0978	0.0434																						4394_108	1.97704	-0.006	0.0024
	3930_127	0.0178	-0.0403	3930	127		3930_127	6.06061	0	10.7143	0	7.69231	4	3.125	3930	127	4.51317		3930_127	4.51317	-0.0403	0.0178																						5456_155	7.89144	-0.006	0.0023
	3930_150	-0.0049	0.0534	3930	150		3930_150	6.06061	0	10.7143	0	7.69231	4	2.08333	3930	150	4.36436		3930_150	4.36436	0.0534	-0.0049																						6171_11	4.60302	-0.006	-0.003
	3943_92	0.03	0.0943	3943	92		3943_159	3.0303	20	3.57143	0	0	4	2.08333	3943	159	4.66929		3943_92	4.66929	0.0943	0.03																						6477_36	6.44481	-0.006	0.0049
	3943_159	0.0029	1	3943	159		3943_92	3.0303	23.3333	3.57143	0	0	4	2.08333	3943	92	5.14549		3943_159	5.14549	1	0.0029																						1996_34	3.21527	-0.0061	0.0026
	3945_228	0.0283	-0.0294	3945	228		3945_228	3.0303	0	0	0	0	0	3.125	3945	228	0.879329		3945_228	0.879329	-0.0294	0.0283																						2627_215	5.66497	-0.0061	0.005
	3947_239	0.0178	0.0258	3947	239		3947_36	0	0	3.57143	0	0	16	2.08333	3947	36	3.09354		3947_239	3.09354	0.0258	0.0178																						2627_123	6.68537	-0.0061	-0.0058
	3947_36	0.0064	-0.0134	3947	36		3947_58	0	0	3.57143	0	0	16	2.08333	3947	58	3.09354		3947_36	3.09354	-0.0134	0.0064																						5472_103	4.85467	-0.0061	0.0256
	3947_175	-0.0089	0.0132	3947	175		3947_175	0	0	3.57143	0	0	16	2.08333	3947	175	3.09354		3947_175	3.09354	0.0132	-0.0089																						6595_48	7.24333	-0.0061	-0.0032
	3947_58	-0.0123	0.1044	3947	58		3947_239	0	0	3.57143	0	0	16	2.08333	3947	239	3.09354		3947_58	3.09354	0.1044	-0.0123																						7081_28	5.38477	-0.0061	0.0051
	3951_45	0.0128	-0.0576	3951	45		3951_25	3.0303	0	14.2857	7.14286	7.69231	20	3.125	3951	25	7.8966		3951_45	7.8966	-0.0576	0.0128																						8179_115	5.45447	-0.0061	0.0051
	3951_25	0.0077	-0.0235	3951	25		3951_45	3.0303	0	17.8571	0	7.69231	20	4.16667	3951	45	7.5352		3951_25	7.5352	-0.0235	0.0077																						432_109	4.47292	-0.0062	-0.0001
	3953_62	0.1846	1	3953	62		3953_62	3.0303	3.33333	28.5714	21.4286	15.3846	16	11.4583	3953	62	14.1724		3953_62	14.1724	1	0.1846																						563_24	5.2585	-0.0062	-0.0056
	3953_227	0.0035	0.5342	3953	227		3953_128	3.0303	3.33333	28.5714	21.4286	15.3846	20	11.4583	3953	128	14.7438		3953_227	14.7438	0.5342	0.0035																						982_191	4.9304	-0.0062	0.0053
	3953_128	-0.016	0.5032	3953	128		3953_227	3.0303	3.33333	28.5714	21.4286	15.3846	16	11.4583	3953	227	14.1724		3953_128	14.1724	0.5032	-0.016																						1026_215	4.40788	-0.0062	0.0053
	3955_158	-0.0063	0.2126	3955	158		3955_158	3.0303	16.6667	7.14286	7.14286	7.69231	20	7.29167	3955	158	9.85238		3955_158	9.85238	0.2126	-0.0063																						1473_239	0.720238	-0.0062	-0.0076
	3961_52	0.0051	0.2875	3961	52		3961_52	3.0303	3.33333	0	0	7.69231	4	6.25	3961	52	3.47228		3961_52	3.47228	0.2875	0.0051																						3107_186	3.90391	-0.0062	-0.0026
[truncated: 2,374 more rows]

## Sheet: Page 4 (sequence depth)
			# Catalog ID	depth
			812	26.4934
			693	13.7711
			8431	26.8601
			5451	15.3603
			7372	25.4934
			6994	19.2249
			7290	19.2845
			3529	15.4208
			4718	12.0579
			4392	22.3092
			1728	25.2697
			4229	17.3445
			276	16.9605
			8760	21.8615
			2846	21.188
			7253	16.2336
			1926	22.8375
			1872	21.9915
			2821	20.408
			1565	25.3485
			9103	24.5848
			4326	19.6224
			5491	21.2355
			1350	18.702
			3097	20.5654
			758	18.443
			4623	25.3049
			2706	14.8866
			6364	25.836
			7730	21.753
			7923	13.961
			6660	19.5696
			5336	9.74786
			1798	22.2876
			2359	19.044
			817	20.3198
			4	20.2116
			1635	21.9633
			2416	13.7082
			141	24.2573
			1626	24.5524
			4991	21.7531
			3964	23.736
			3265	15.6901
			4366	29.3379
			5624	16.4979
			7940	25.124
			4333	22.5436
			6905	22.0772
			2936	19.6667
			6775	17.4073
			538	17.0041
			4016	24.3117
			1104	14.2099
			5363	21.5583
			5808	16.7059
			3342	26.2232
			4639	19.3814
			2117	24.5638
			6725	20.1694
			10375	27.7412
			1093	22.2092
			3619	26.7107
			6181	12.113
			1388	10.8282
			7166	21.9028
			2652	23.6802
			1431	18.3992
			1090	19.7849
			4023	21.9433
			5600	16
			2778	23.6048
			6331	22.0526
			4993	17.1538
			2203	19.6733
			5579	25.4677
			4836	16.3958
			1303	21.5766
			2723	24.7974
			238	18.4163
			5468	25.8945
			5607	17.9798
			8843	16.5281
			440	12.1078
			6990	24.4979
			6665	16.9615
			609	17.7004
			2831	18.8088
			3594	15.8606
			4483	27.0556
			3566	20.6781
			2847	26.7574
			2397	18.8427
			160	18.0161
			5146	22.4715
			6272	20.176
			3026	19.9106
			7358	17.0126
			1938	22.8816
			5169	18.0887
			36	18.9198
			1495	20.5944
			2527	22.07
			2051	18.8494
			460	25.1975
			7638	20.5617
			1719	20.5041
			4309	13.5234
			2927	18.9837
			2683	20.4873
			5573	25.7881
			4443	29.895
			7889	16.312
			1533	16.9721
			2643	20.636
			6726	20.2594
			3965	19.6179
			4671	20.716
			383	26.0739
			3790	22.7769
			1504	20.7727
			6097	15.2605
			7563	21.9124
			4615	20.4661
			1850	18.0262
			2449	19.1
			4120	13.7097
			6626	24.7637
			7993	15.2874
			2965	27.754
			4048	18.2731
			719	24.7951
			1807	22.254
			7723	21.2419
			4486	25.3167
			4572	20.5506
			6857	17.364
			505	14.9042
			6307	22.4194
			3609	25.6872
			6026	18.2625
			4590	17.536
			842	27.0694
			3861	22.5934
			1640	15.0954
			350	16.9258
			4948	25.3879
			2270	18.025
			5490	20.1339
			7667	27.217
			6369	17.3319
			5787	17.0756
			2686	18.0327
			4972	17.4833
			1542	18.2991
			44	25.1618
			7044	24.1265
			605	24.852
			4890	24.0877
			7816	18.0083
			5131	18.2358
			8450	17.832
			8748	17.6681
			5014	24.3271
			625	19.1811
			7241	17.6753
			1679	23.4408
			7991	20.0795
			2146	18.755
			3430	23.2719
			5381	15.0435
			5062	20.2033
			4788	18.5202
			6757	14.6955
			8738	23.2314
			5153	20.4502
			1026	23.5062
			4768	18.1844
			3879	21.7741
			6412	23.1411
			3070	19.6967
			2599	17.604
			1947	23.3718
			393	19.605
			4206	20.0612
			776	19.0943
			6210	16.6596
			4770	23.0622
			2229	18.7328
			214	15.56
			2419	24.9362
			7423	23.0528
			2353	18.1261
			6829	16.4677
			6352	15.5459
			502	21.7231
			6205	17.83
			5520	23.3493
			2789	17.8474
			6879	21.0924
			5860	18.8347
			6833	20.4523
			4767	21.8661
			7904	17.2017
			8095	15.7125
			4962	19.8765
			3449	9.76667
			4301	11.1644
			6948	19.257
			1981	17.3702
			7947	19.3086
			70	16.7615
			6402	14.7733
			7417	23.4835
			4406	20.3435
			6933	20.1102
			5440	23.1911
			3683	19.0122
			6761	18.7934
			6200	22.1564
			5399	21.7449
			260	18.6709
			6681	29.2241
			9132	27.8839
			3515	16.4104
			2942	24.6639
			4473	14.3
			3464	19.8415
			6114	20.492
			2736	20.4696
			5207	23.0088
			199	21.28
			54	21.9253
			5973	23.8776
			1227	21.6331
			6688	16.7066
			11332	27.9537
			4918	21.5917
			5723	23.7635
			5986	21.4167
			5982	24.3388
			5866	22.7814
			9171	21.3036
			5831	21.9237
			278	22.6749
			5506	20.722
			1285	16.6885
			1131	20.8294
			5233	20.506
			3437	23
			4728	20.1457
			2666	25.3125
			1631	18.3984
			6105	18.2803
			5662	22.759
			1827	16.7143
			4754	18.3115
			4751	20.8033
			954	18.418
			484	13.2785
			687	17.2209
			6152	18.2521
			4829	16.7671
			7949	22.8219
			6257	20.2585
			4123	19.7322
			2252	20.3176
			5430	21.2282
			526	20.252
			5782	12.8509
			1729	15.0526
			7073	22.3347
			7351	16.6903
			5910	17.3927
			489	20.7469
			1288	18.3402
			5469	19.8607
			734	18.6186
			7865	23.0735
			2768	17.5267
			3732	17.9534
			1961	23.3211
			4216	18.636
			7763	21.7823
			308	22.0205
			3715	21.7195
			2022	20.2686
			8345	25.8734
			525	18.2917
			3253	21.0282
			6709	13.6529
			6057	19.4435
			2672	11.8107
			596	23.8041
			4629	16.8889
			6687	17.3515
			1639	15.625
			2742	25.2025
			5151	24.2428
			501	30.3816
			779	23.2811
			748	19.4187
			3363	19.7759
			3087	22.7596
			850	20.9959
			7635	24.0247
			1043	26.8162
			98	19.7992
			1233	19.253
			3543	20.5579
			7033	23.996
			6267	20.7661
			1549	19.5777
			5116	25.8327
			7402	15.8984
			6016	18.6542
			7244	26.1957
			2602	19.8971
			1534	21.373
			3392	27.5735
			6567	18.3058
			6450	16.9878
			2411	17.565
			4230	16.1577
			5761	17.7273
			5166	22.0445
			1873	18.1399
			104	21.1918
			8539	24.6883
			5445	22.3084
			7694	12.594
			9109	24.1799
			24	19.5691
			5774	17.6304
			857	17.6053
			3118	15.3859
			5920	26.0247
			124	15.9915
			1153	15.9919
			2918	12.84
			6747	18.5732
			4544	17.1215
			5054	25.6778
			4426	22.6145
			4359	20.259
			215	18.2056
			3283	11.2983
			7673	16.2317
			3599	17.5254
			5420	17.332
			4200	19.7344
			7740	15.8969
			3	17.3618
			768	17.9829
			5403	17.4833
			7229	15.0868
			378	14.7437
			1676	22.6867
			101	18.2593
			5147	14.0605
			7773	20.2161
			6595	26.8283
			5677	20.4895
			6387	11.1631
			4407	14.162
			2585	26.284
			3159	20.2298
			5293	19.587
			1878	15.6085
			2589	25.5826
			127	21.3927
			1466	21.1377
			6484	23.173
			1575	21.3333
			3616	14.8642
			5239	27.1803
			8436	18.3377
			3017	21.3279
			1805	18.4758
			6322	24.004
			6653	16.3171
			1185	21.2419
			5488	23.4143
			7271	18.4733
			1021	20.632
			7199	18.9261
			7992	23.6627
			7189	26.4444
			6027	22.588
			514	19.1619
			4752	17.2941
			189	17.9717
			5816	13.2944
			2752	22.6559
			895	20.0541
			5037	28.3556
			4874	20.6461
			2566	15.4327
			2899	21.3574
			7921	23.456
			4009	18.1968
			3040	18.278
			3022	19.3984
			1364	20.2346
			2511	18.3306
			6438	18.2705
			5832	20.4204
			3582	12.2833
			7799	24.3494
			681	25.6059
			392	16.3049
			7847	22.6611
			7067	19.1713
			5434	13.8595
			3378	21.024
			6876	14.4625
			1537	11.1538
			8488	23.6749
			4955	22.7254
			5712	19.3304
			4340	17.1393
			8081	26.3769
			1855	24.364
			5015	21.2407
			8577	10.7736
			6731	16.3278
			6295	18.2578
			7521	17.0735
			8125	12.523
			4272	17.0402
			7098	16.4274
			499	19.186
			4350	27.9784
			2277	20.6275
			1505	19.1311
			2774	16.8623
			6783	20.2336
			2298	20.7741
			4789	24.7261
			677	20.214
			497	21.0607
			8289	16.9707
			3108	27.6569
			5259	20.0161
			8279	18.6078
			7591	16.6329
			2325	21.871
			9231	19.6229
			5290	17.8797
			3693	16.6816
			3444	24.489
			7142	12.9306
			2650	22.7733
			5791	21.6032
			675	24.2585
			3407	22.752
			1561	23.9959
			6713	18.7633
			4088	16.1639
			718	20.5041
			4150	20.5407
			7976	26.5443
			5356	17.9788
			5696	27.6364
			3793	21.6
			3254	20.4911
			8033	22.6778
			6982	22.4635
			4255	16.8735
			4197	24.3077
			1055	19.3441
			473	20.2371
			6865	18.249
			2379	16.3151
			4476	14.4199
			1500	15.1282
			2557	22.9562
			2919	24.7469
			1001	22.4009
			4151	26.0455
			5630	21.8148
			1786	23.7028
			6062	23.527
			8132	27.3767
			7646	22.32
			3847	9.76498
			7147	17.412
			2406	25.8692
			1996	20.3077
			1275	17.432
			3474	21.6255
			5301	20.3896
			6163	23.5927
			5623	19.2845
			2273	19.0664
			1047	19.564
			3080	22.3224
			2904	23.07
			3205	17.5333
			9241	23.865
			2612	26.542
			3146	23.548
			1913	22.93
			1230	14.7258
			2066	23.9794
			338	18.7229
			8635	21.6626
			213	21.0964
			5692	17.8273
			3003	20.2823
			5013	17.9878
			5105	25.4502
			1078	23.2967
			3550	22.681
			3102	19.652
			588	21.1728
			4785	15.1435
			3986	26.489
			5255	14.496
			1251	23.621
			3889	16.0091
			6382	25.1847
			7301	11.7489
			5208	11.3603
			3024	19.2589
			5975	25.176
			3788	21.9184
			5643	22.9607
			3315	22.3976
			3785	19.8765
			4138	22.8952
			512	24.9395
			777	18.5432
			439	24.8704
			3777	23.924
			6328	19.332
			4024	17.6842
			4773	27.5946
			3343	22.418
			415	19.7557
			1134	17.9793
			6474	19.6338
			4184	19.7049
			5806	22.7469
			7	22.2236
			3762	21.5785
			5444	20.5366
			4790	24.0042
			6480	16.2222
			2590	26.1688
			7198	19.679
			803	21.6449
			1804	18.521
			9381	14.8443
			3534	25.813
			4725	21.0516
			3638	21.0927
			6091	19.7107
			474	15.4591
			6269	15.6798
			8862	22.9711
			4580	21.556
			6280	23.5918
			6510	18.5102
			4391	26.9871
			6046	18.751
			1284	25.8523
			7601	28.807
			6170	14.9791
			5967	23.9799
			3083	21.642
			7065	22.1618
			5603	17.9421
			5971	18.641
			737	20.7976
			5665	22.0664
			5711	17.8694
			5924	15.0046
			6324	21.4008
			8391	26.4854
			2856	24.6667
			6304	20.2886
			6007	19.8755
			3204	18.5041
			2908	21.0367
			3502	15.4698
			949	21.6762
			4535	15.1585
			5762	15.6748
			6385	14.9031
			2573	20.2675
			1934	23.246
			2729	11.691
			7213	16.7049
			5566	21.3512
			1065	15.2289
			3155	27.5297
			4318	24.4494
			5214	18.8971
			7687	24.4153
			1070	21.9823
			6592	24.8374
			3167	20.72
			7226	25.6292
			4542	18.2746
			2957	24.8607
			3741	17.687
			4351	21.9289
			5191	26.2426
			1428	17.3077
			3604	18.0083
			2200	22.6983
			1848	21.9038
			6564	18.1098
			2533	21
			9393	25.9654
			4277	25.2398
			1704	20.1048
			7388	23.749
			4566	26.0504
			3866	25.5798
			1742	17.0086
			1985	22.4137
			7909	19.8445
			3224	23.9652
			3219	22.336
			75	17.3745
			4101	18.1322
			3327	22.4958
			854	15.1878
			5075	25.3102
			5781	22.1322
			7270	20.5041
			1530	11.9959
			7830	22.743
			9164	15.3488
			7442	21.4041
			956	22.5261
			9971	21.8147
			7310	21.2356
			6186	21.7837
			4145	22.5306
			4487	22.8484
			1513	24.3877
			9400	24.3612
			2417	23.1844
			7704	17.7468
			5507	23.0254
			455	18.219
			177	20.4177
			358	19.8291
			795	26.8831
			2094	19.5455
			6620	13.8697
			4852	22.484
			1661	20.5
			4700	18.0241
			6088	17.5
			9387	21.3279
			1921	24.9876
			2410	21.7901
			9157	26.4766
			8138	30.1065
			5861	20
			6481	23.935
			4504	21.5081
			1648	22.3875
			3766	21.2222
			5459	20.2263
			1752	16.4772
			977	17.0738
			9467	21.9721
			5797	22.6276
			6648	26.1752
			1382	11.533
			4588	18.1317
			4906	22.041
			5033	15.0288
			841	19.7562
			9277	27.5956
			7339	18.0886
			1760	15.6623
			3183	16.5205
			6893	15.8448
			2820	15.6327
			4799	22.9187
			6204	17.3872
			7645	23.2088
			7069	16.4444
			7395	17.4701
			1236	28.3771
			4601	16.502
			2956	15.0252
			6768	16.5304
			8370	23.1667
			2151	24.4122
			1136	26.5083
			2237	23.3305
			5304	13.7908
			3272	21.2709
			4679	28.4658
			1516	21.5833
			2905	20.1653
			4367	12.9266
			9161	23.2905
			3569	22.629
			6070	21.9623
			1699	17.2369
			1931	17.8166
			7208	22.2845
			7275	20.7218
			4074	16.473
			6100	21.496
			3716	20.6169
			3106	20.313
			4946	16.9065
			1036	19.5926
			4084	18.7645
			6227	21.121
			3881	16.6597
			6774	23.6529
			436	18.6356
			1625	21.2324
			6673	18.755
			3139	28.5149
			6853	18.3264
			6103	22.8724
			5746	24.1861
			1172	17.6769
			5688	15.2739
			235	16.8612
			5804	27.7217
			478	16.6693
			1622	19.8016
			5473	25.3942
			5912	11.4181
			4237	22.7205
			99	15.3319
			5285	20.25
			3244	18.6327
			2657	22.3739
			991	23.9558
			5757	24.3173
			1603	18.7742
			2543	21.9504
			582	22.1895
			5347	24.5664
			4651	15.6667
			2243	18.3648
			3132	21.8831
			5988	19.3415
			8830	24.5149
			1355	18
			937	19.3846
			5275	16.968
			7086	20.25
			72	17.302
			376	25.5041
			4109	24.1935
			5472	16.5823
			1159	21.135
			4331	17.1255
			6278	29.1633
			8066	25.479
			7460	21.432
			6863	17.4939
			4378	17.6
			2170	19.4672
			5779	15.8971
			971	24.5714
			1171	17.6161
			93	16.0603
			3835	26.3761
			1258	14.6653
			1668	20.5476
			2315	17.336
			6894	21.064
			1976	14.1382
			8805	24.6193
			2247	21.5602
			5484	9.63755
			781	23.5522
			1932	21.7851
			6360	23.2543
			2264	19.2389
			7527	26.163
			1841	17.5476
			2123	21.661
			1348	27.1244
			3586	19.4647
			2563	21.2336
			7396	22.5451
			4611	14.8255
			3743	22.5207
			2671	20.8115
			5583	24.2247
			5867	21.4538
			5284	16.6017
			3137	23.324
			4649	17.4156
			1832	25.0426
			639	19.9959
			6617	19.8095
			6880	14.8471
			3799	19.8136
			7103	19.0938
			7233	15.924
			7082	24.1513
			8610	18.7667
			3913	20.1382
			5708	21.6189
			2855	17.9052
			3113	18.464
			441	19.2593
			1336	23.7893
			6672	27.5957
			3490	14.6283
			7824	12.5286
			3911	20.617
			6499	20.7073
			3215	21.4631
			1734	17.0407
			4608	23.51
			6262	23.8361
			3393	20.6337
			2302	20.7247
			6574	23.6546
			5768	17.6183
			8405	11.4836
			849	22.6408
			1917	13.3064
			7752	22.4534
			3851	16.2336
			7655	23.7886
			3929	17.856
			1735	25.3248
			10079	23.9853
			2689	21.1315
			6581	19.166
			1169	20.9476
			6406	12.0456
			3512	15.6492
			2594	22.6872
			670	16.9679
			5364	15.7773
			5482	23.4146
			6862	26.6058
			1936	18.0321
			4263	18.4081
			735	18.1452
			7154	19.1162
			1768	15.9449
			7583	18.2511
			6063	14.788
			9212	23.6216
			6206	26.2263
			922	21
			5673	17.0425
			1627	21.6154
			3591	22.3691
			3772	16.5022
			2216	22.7755
			3585	18.016
			1161	21.1388
			4060	24.5551
			646	14.3472
			6907	26.6186
			4555	16.9402
			2042	15.0795
			6854	19.8277
			6568	21.0924
			8628	17.5244
			3423	19.2324
			2150	19.9286
			4337	21.1934
			4431	15.2672
			3947	18.751
			340	11.912
			7461	19.3033
			9380	23.2958
			7835	21.7561
			2596	22.1301
			4076	22.2922
			4156	15.98
			6874	13.3607
			2969	24.1976
			5397	19.2383
			6515	21.918
			7836	18.0896
			5413	19.7705
			4327	25.7184
			6730	18.4316
			1726	18.166
			1063	17.65
			1581	20.4249
			6082	21.6545
			4038	19.9506
			4322	20.8924
			7817	21.1833
			8225	24.7667
			1933	16.3593
			5447	16.548
			981	18.416
			2530	18.1148
			334	17.8606
			999	16.3401
			640	25.4066
			2456	21.6867
			6220	19.5369
			5631	15.1261
			652	25.9383
			1195	15.6396
			4645	24.6708
			3166	23.5868
			14	18.3211
			6545	24.8016
			951	19.8884
			6313	20.6667
			4938	21.6371
			4375	22.951
			2187	19.9069
			5384	15.7137
			1644	22.612
			49	19.291
			6009	16.9449
			4094	14.3717
			5067	16.1434
			3385	21.9673
			7985	20.9745
			5619	19.5909
			4529	23.9306
			7090	23.7531
			5193	19.2944
			4118	26.4956
			379	25.7131
			6742	20.9959
			1896	18.6224
			5963	17.7897
			3387	22.6224
			516	16.5392
			2083	17.5462
			2559	25.7851
			1396	16.3052
			7742	16.9703
			2960	26.6109
			1830	25.0513
			1367	12.3496
			5942	26.3856
			4759	18.6025
			4224	15.7655
			6981	26.7015
			4317	23.7185
			3427	18.4256
			5514	16.5354
			8021	18.5801
			5903	17.7368
			3429	21.4874
			417	25.1974
			6716	21.166
			7445	16.176
			6207	17.0168
			187	14.2236
			6383	24.4592
			4330	22.819
			2979	21.3061
			3632	21.3089
			3514	23.0324
			5672	17.5697
			8195	23.7623
			4636	22.5691
			7539	19.4303
			7091	24.2773
			974	23.642
			7618	21.5432
			9711	27.3391
			2593	24.2218
			1966	18.2661
			2546	19.834
			5329	20.2622
			92	21.7368
			7518	22.2208
			7100	17.1967
			6493	20.1111
			5754	17.2097
			1389	24.6008
			523	20.3951
			2833	26.4774
			603	22.3226
			6177	22.6371
			496	22.8368
			2486	16.6438
			4865	17.6991
			9245	28.9
			2195	25.1489
			1145	22.5385
			3036	17.8238
			6685	22.5498
			4795	17.0956
			10372	20.4123
			7642	19.2789
			6353	19.9356
			5194	20.5263
			3042	19.7796
			2984	18.804
			4780	25.4874
			22	22.7237
			3060	23.7273
			3955	23.262
			1554	23.7667
			5657	25.4042
			5417	19.0575
			2319	22.9555
			3207	24.4835
			6985	17.8502
			6984	19.2782
			5763	21.0533
			2183	19.1796
			6336	14.943
			4158	20.623
			1834	17.2609
			492	20.0717
			3411	23.1084
			6061	26.3532
			2572	21.8442
			7316	20.1829
			6997	25.6527
			2421	24.4167
			2617	22.302
			6705	25.4149
			7616	18.5783
			481	20.0361
			2215	16.8133
			7323	13.9622
			4011	14.9046
			3054	17.6653
			3800	19.096
			3284	25.0913
			807	20.126
			3164	19.7627
			6855	17.535
			6049	27.1639
			4223	19.5333
			339	10.2578
			257	18.1815
			749	20.281
			9275	21.1913
			697	26.4167
			1860	26.3713
			2382	20.1044
			2508	23.6245
			3165	19.7992
			3208	19.469
			432	21.9959
			5082	17.7095
			4112	27.2672
			4911	23.8653
			8022	17.332
			6434	18.3867
			4381	21.0887
			6399	20.1057
			1280	23.8272
			4148	23.8589
			829	24.5702
			1486	20.2073
			3009	22.1673
			5283	25.8565
			859	19.7787
			8020	15.6549
			5247	22.4087
			7881	23.2629
			3665	17.849
			858	20.2541
			3923	21.6707
			2069	26.9955
			2344	21.8636
			1203	19.4516
			3237	28.9772
			1620	23.1504
			4028	18.9547
			6477	21.0295
			1709	17.8083
			4885	21.4262
			2763	27.3942
			1880	20.5369
			4855	19.8128
			5157	16.9118
			2016	19.6041
			811	26.3038
			3997	27.5536
			6140	20.4696
			1448	17.2209
			452	22.5582
			3991	21.7602
			750	18.4059
			3122	21.812
			4013	22.4359
			7543	19.4675
			1107	25.418
			4051	19.4939
			2172	16.3333
			929	20.214
			6729	16.5992
			1839	20.8658
			4498	18.5959
			5230	19.852
			4779	19.8
			2494	22.9253
			6081	20.2114
			2861	23.8416
			1011	21.1458
			3953	17.8364
			7256	16.2317
			1557	21.2724
			2571	22.0246
			551	26.5602
			2696	16.9793
			2086	24.1867
			2301	21.7342
			6980	26.1787
			4510	22.688
			3810	25.5378
			3339	26.0254
			3979	16.668
			1137	18.5061
			1345	18.2183
			1293	17.7131
			6580	25.0661
			4149	20.261
			3682	21.7984
			316	24.2437
			2304	14.8635
			4029	19.5141
			6835	23.1037
			5289	20.6502
			1485	19.0359
			2576	24.6081
			5090	19.9073
			4129	22.6437
			6968	15.4527
			1563	21.9153
			7636	20.7944
			1886	19.3133
			5240	18.048
			7326	17.2886
			874	21.8374
			9061	21.6327
			2878	25.5605
			7034	18.1046
			1425	17.107
			3589	21.6456
			5748	22.1215
			6975	28.5391
			1277	24.5976
			1529	20.748
			3251	22.7251
			5059	17.0806
			5448	13.4421
			3359	15.123
			372	24.3042
			3747	22.6585
			7929	19.0579
			6530	20.2227
			2913	21.96
			3700	25.6449
			2697	16.5477
[truncated: 876 more rows]

[truncated: 5 more sheets: Page 5 (depth for samples), Page 6_2040loc_HeFis, P7 (HoHeFisPlots), 4277loc, mean He]
