# Supplementary material for: Hierarchical genetic structure in an evolving species complex: Insights from genome wide ddRAD data in Sebastes mentella
Source: PLoS One. 2021 May 27;16(5):e0251976. doi: 10.1371/journal.pone.0251976 (PMC8158871; doi:10.1371/journal.pone.0251976)
Supplement: S5 File — (XLSX) [file pone.0251976.s005.xlsx]

## Sheet: CatalogID
Catalog_ID_Outliers	Catalog_ID_Neutral SNPs
3	4
36	7
155	14
276	20
278	22
292	24
397	37
436	44
478	49
499	54
626	61
789	65
926	69
937	70
982	72
1177	75
1355	82
1379	92
1448	93
1547	98
1575	99
1604	101
1724	102
1841	104
1913	120
1926	124
1931	126
1981	127
1984	141
2243	142
2390	143
2441	160
2466	164
2734	175
2777	176
2846	177
3036	182
3106	187
3138	188
3193	189
3569	199
3589	208
3632	213
3677	214
3693	215
3732	224
3759	235
3762	238
4084	240
4301	252
4337	257
4366	260
4498	269
4555	275
4671	291
4719	306
4773	308
4836	316
4880	328
5043	334
5126	338
5456	339
5483	340
5507	345
5520	346
5657	347
5665	350
5693	358
5708	366
5723	372
5869	376
6186	378
6272	379
6286	383
6392	392
6450	393
6567	408
6581	415
6713	417
6761	418
6847	422
6857	423
6994	432
7068	434
7141	439
7326	440
7612	441
7685	446
7742	452
7872	455
7904	460
8191	461
8391	462
8539	470
8695	473
9320	474
9905	479
	481
	484
	486
	489
	492
	496
	497
	501
	502
	503
	505
	511
	512
	514
	516
	519
	521
	523
	525
	526
	538
	545
	551
	563
	567
	568
	571
	582
	583
	588
	592
	596
	603
	604
	605
	609
	625
	639
	640
	646
	651
	652
	670
	672
	675
	676
	677
	681
	687
	691
	693
	697
	706
	708
	709
	710
	718
	719
	729
	734
	735
	737
	741
	748
	749
	750
	758
	767
	768
	769
	776
	777
	779
	781
	784
	794
	795
	803
	804
	807
	809
	811
	812
	817
	823
	829
	830
	841
	842
	849
	850
	854
	857
	858
	859
	862
	873
	874
	884
	895
	902
	903
	904
	908
	919
	922
	929
	949
	951
	954
	956
	960
	971
	973
	974
	977
	979
	981
	990
	991
	992
	993
	994
	997
	999
	1001
	1009
	1010
	1011
	1012
	1021
	1023
	1026
	1036
	1039
	1043
	1047
	1050
	1055
	1056
	1061
	1063
	1064
	1065
	1066
	1070
	1072
	1078
	1090
	1093
	1098
	1099
	1104
	1107
	1121
	1131
	1133
	1134
	1136
	1137
	1142
	1144
	1145
	1153
	1159
	1161
	1162
	1169
	1171
	1172
	1174
	1182
	1184
	1185
	1187
	1192
	1194
	1195
	1200
	1202
	1203
	1212
	1213
	1227
	1228
	1230
	1233
	1236
	1242
	1245
	1251
	1258
	1268
	1272
	1275
	1277
	1280
	1284
	1285
	1287
	1288
	1290
	1293
	1303
	1306
	1325
	1331
	1336
	1345
	1348
	1350
	1364
	1365
	1367
	1369
	1378
	1382
	1388
	1389
	1394
	1396
	1402
	1406
	1412
	1416
	1417
	1421
	1425
	1428
	1430
	1431
	1433
	1454
	1461
	1466
	1473
	1475
	1476
	1485
	1486
	1495
	1500
	1504
	1505
	1513
	1514
	1516
	1521
	1523
	1529
	1530
	1533
	1534
	1537
	1542
	1543
	1549
	1550
	1554
	1557
	1561
	1563
	1565
	1570
	1581
	1586
	1590
	1593
	1597
	1598
	1603
	1605
	1615
	1620
	1622
	1625
	1626
	1627
	1631
	1632
	1634
	1635
	1637
	1639
	1640
	1644
	1648
	1659
	1661
	1668
	1676
	1679
	1696
	1699
	1701
	1704
	1709
	1712
	1719
	1721
	1726
	1728
	1729
	1734
	1735
	1740
	1742
	1743
	1746
	1752
	1758
	1760
	1768
	1775
	1778
	1786
	1790
	1798
	1804
	1805
	1806
	1807
	1809
	1811
	1821
	1822
	1827
	1830
	1832
	1834
	1839
	1848
	1850
	1855
	1860
	1872
	1873
	1878
	1880
	1886
	1887
	1896
	1898
	1906
	1915
	1916
	1917
	1921
	1923
	1925
	1928
	1932
	1933
	1934
	1936
	1938
	1947
	1951
	1957
	1961
	1965
	1966
	1976
	1983
	1985
	1986
	1992
	1996
	2011
	2016
	2021
	2022
	2026
	2027
	2033
	2038
	2041
	2042
	2051
	2066
	2067
	2069
	2075
	2078
	2083
	2086
	2094
	2095
	2096
	2099
	2103
	2106
	2107
	2117
	2123
	2126
	2130
	2135
	2138
	2142
	2146
	2150
	2151
	2164
	2170
	2172
	2175
	2183
	2187
	2189
	2195
	2199
	2200
	2203
	2205
	2215
	2216
	2223
	2224
	2225
	2229
	2237
	2246
	2247
	2249
	2252
	2262
	2264
	2268
	2270
	2273
	2277
	2285
	2291
	2298
	2300
	2301
	2302
	2304
	2312
	2314
	2315
	2319
	2325
	2329
	2344
	2348
	2353
	2359
	2379
	2381
	2382
	2395
	2397
	2406
	2410
	2411
	2416
	2417
	2419
	2421
	2426
	2432
	2449
	2456
	2464
	2486
	2490
	2494
	2495
	2498
	2508
	2511
	2519
	2527
	2528
	2530
	2532
	2533
	2536
	2537
	2543
	2546
	2550
	2554
	2557
	2559
	2563
	2566
	2571
	2572
	2573
	2576
	2585
	2589
	2590
	2593
	2594
	2596
	2599
	2600
	2602
	2612
	2617
	2620
	2627
	2632
	2633
	2643
	2647
	2650
	2652
	2657
	2663
	2664
	2666
	2670
	2671
	2672
	2682
	2683
	2686
	2687
	2689
	2696
	2697
	2698
	2704
	2706
	2721
	2723
	2727
	2729
	2736
	2742
	2752
	2763
	2767
	2768
	2770
	2774
	2778
	2781
	2789
	2798
	2803
	2810
	2812
	2814
	2820
	2821
	2822
	2827
	2831
	2833
	2847
	2848
	2852
	2855
	2856
	2857
	2861
	2878
	2895
	2897
	2899
	2900
	2901
	2904
	2905
	2908
	2912
	2913
	2917
	2918
	2919
	2925
	2926
	2927
	2930
	2936
	2942
	2947
	2956
	2957
	2958
	2959
	2960
	2965
	2969
	2977
	2979
	2984
	2994
	3000
	3003
	3009
	3017
	3022
	3024
	3026
	3040
	3042
	3049
	3054
	3056
	3060
	3067
	3070
	3075
	3080
	3083
	3087
	3097
	3100
	3102
	3103
	3107
	3108
	3113
	3118
	3120
	3122
	3132
	3137
	3139
	3146
	3155
	3156
	3159
	3164
	3165
	3166
	3167
	3181
	3183
	3188
	3204
	3205
	3207
	3208
	3215
	3217
	3219
	3223
	3224
	3229
	3230
	3232
	3233
	3237
	3244
	3246
	3250
	3251
	3252
	3253
	3254
	3265
	3269
	3270
	3272
	3276
	3278
	3283
	3284
	3308
	3313
	3314
	3315
	3325
	3327
	3339
	3342
	3343
	3359
	3363
	3378
	3385
	3387
	3392
	3393
	3394
	3399
	3405
	3407
	3409
	3411
	3423
	3427
	3429
	3430
	3431
	3437
	3444
	3449
	3463
	3464
	3474
	3488
	3490
	3496
	3502
	3507
	3512
	3514
	3515
	3521
	3529
	3534
	3543
	3550
	3553
	3566
	3582
	3585
	3586
	3590
	3591
	3592
	3594
	3599
	3601
	3603
	3604
	3609
	3616
	3619
	3627
	3638
	3641
	3646
	3650
	3657
	3665
	3679
	3681
	3682
	3683
	3696
	3700
	3715
	3716
	3720
	3722
	3725
	3739
	3741
	3743
	3747
	3751
	3758
	3766
	3767
	3772
	3777
	3780
	3781
	3785
	3788
	3790
	3793
	3799
	3800
	3810
	3821
	3824
	3835
	3842
	3847
	3851
	3858
	3861
	3863
	3866
	3875
	3877
	3879
	3881
	3883
	3889
	3902
	3911
	3913
	3919
	3923
	3924
	3925
	3929
	3930
	3943
	3945
	3947
	3951
	3953
	3955
	3961
	3964
	3965
	3966
	3967
	3978
	3979
	3985
	3986
	3989
	3991
	3997
	3999
	4007
	4009
	4011
	4013
	4016
	4018
	4022
	4023
	4024
	4028
	4029
	4038
	4046
	4048
	4050
	4051
	4052
	4056
	4059
	4060
	4068
	4072
	4074
	4076
	4082
	4088
	4089
	4094
	4101
	4109
	4112
	4118
	4120
	4123
	4129
	4138
	4143
	4145
	4148
	4149
	4150
	4151
	4156
	4158
	4159
	4167
	4184
	4197
	4199
	4200
	4204
	4206
	4211
	4215
	4216
	4218
	4220
	4221
	4223
	4224
	4225
	4229
	4230
	4237
	4246
	4255
	4262
	4263
	4272
	4277
	4288
	4296
	4300
	4309
	4314
	4317
	4318
	4322
	4326
	4327
	4330
	4331
	4333
	4340
	4350
	4351
	4359
	4367
	4375
	4378
	4381
	4391
	4392
	4394
	4396
	4406
	4407
	4420
	4426
	4428
	4431
	4433
	4438
	4443
	4444
	4471
	4473
	4476
	4483
	4486
	4487
	4491
	4504
	4506
	4510
	4529
	4535
	4536
	4538
	4542
	4544
	4548
	4558
	4560
	4566
	4571
	4572
	4580
	4581
	4588
	4590
	4601
	4608
	4611
	4615
	4619
	4622
	4623
	4629
	4636
	4638
	4639
	4645
	4648
	4649
	4650
	4651
	4660
	4679
	4681
	4698
	4699
	4700
	4717
	4718
	4724
	4725
	4728
	4733
	4748
	4749
	4751
	4752
	4754
	4759
	4767
	4768
	4770
	4772
	4774
	4779
	4780
	4785
	4788
	4789
	4790
	4793
	4794
	4795
	4799
	4822
	4829
	4834
	4841
	4845
	4852
	4854
	4855
	4858
	4864
	4865
	4872
	4874
	4885
	4890
	4891
	4899
	4906
	4911
	4912
	4914
	4918
	4924
	4929
	4935
	4938
	4939
	4946
	4948
	4954
	4955
	4959
	4960
	4962
	4971
	4972
	4973
	4982
	4991
	4993
	4997
	5013
	5014
	5015
	5017
	5019
	5030
	5032
	5033
	5037
	5038
	5046
	5048
	5050
	5054
	5056
	5057
	5058
	5059
	5060
	5062
	5067
	5075
	5079
	5082
	5083
	5090
	5103
	5105
	5107
	5111
	5115
	5116
	5123
	5131
	5134
	5146
	5147
	5148
	5151
	5152
	5153
	5157
	5161
	5162
	5163
	5166
	5169
	5173
	5190
	5191
	5193
	5194
	5196
	5204
	5205
	5207
	5208
	5209
	5212
	5214
	5225
	5226
	5230
	5233
	5236
	5238
	5239
	5240
	5247
	5249
	5255
	5257
	5259
	5262
	5268
	5272
	5274
	5275
	5278
	5280
	5283
	5284
	5285
	5288
	5289
	5290
	5293
	5297
	5301
	5302
	5304
	5305
	5318
	5320
	5321
	5322
	5329
	5335
	5336
	5341
	5346
	5347
	5356
	5359
	5363
	5364
	5366
	5381
	5384
	5386
	5389
	5395
	5397
	5398
	5399
	5403
	5410
	5413
	5415
	5417
	5420
	5425
	5428
	5430
	5434
	5440
	5441
	5443
	5444
	5445
	5447
	5448
	5451
	5454
	5457
	5459
	5467
	5468
	5469
	5472
	5473
	5478
	5482
	5484
	5488
	5490
	5491
	5501
	5505
	5506
	5512
	5514
	5523
	5540
	5547
	5557
	5566
	5568
	5569
	5570
	5571
	5573
	5579
	5583
	5586
	5600
	5603
	5607
	5608
	5615
	5619
	5623
	5624
	5630
	5631
	5641
	5643
	5645
	5647
	5652
	5656
	5662
	5672
	5673
	5677
	5681
	5688
	5692
	5696
	5697
	5711
	5712
	5715
	5716
	5728
	5735
	5743
	5746
	5748
	5754
	5757
	5760
	5761
	5762
	5763
	5765
	5768
	5769
	5774
	5776
	5778
	5779
	5781
	5782
	5785
	5786
	5787
	5791
	5796
	5797
	5804
	5806
	5808
	5816
	5817
	5819
	5821
	5831
	5832
	5841
	5845
	5854
	5857
	5860
	5861
	5865
	5866
	5867
	5874
	5887
	5901
	5902
	5903
	5910
	5912
	5916
	5920
	5924
	5925
	5935
	5940
	5942
	5945
	5954
	5963
	5967
	5971
	5973
	5974
	5975
	5982
	5984
	5986
	5988
	6007
	6009
	6014
	6015
	6016
	6019
	6021
	6023
	6026
	6027
	6031
	6037
	6040
	6046
	6049
	6052
	6057
	6059
	6061
	6062
	6063
	6067
	6070
	6081
	6082
	6083
	6088
	6091
	6096
	6097
	6098
	6100
	6103
	6105
	6114
	6133
	6139
	6140
	6144
	6148
	6152
	6153
	6155
	6161
	6163
	6170
	6171
	6177
	6181
	6182
	6184
	6188
	6197
	6199
	6200
	6204
	6205
	6206
	6207
	6210
	6215
	6219
	6220
	6221
	6227
	6228
	6241
	6248
	6249
	6257
	6262
	6267
	6269
	6270
	6277
	6278
	6280
	6287
	6289
	6295
	6299
	6304
	6305
	6307
	6313
	6322
	6324
	6327
	6328
	6331
	6335
	6336
	6347
	6352
	6353
	6355
	6357
	6360
	6364
	6366
	6369
	6372
	6377
	6382
	6383
	6385
	6387
	6395
	6399
	6402
	6405
	6406
	6408
	6411
	6412
	6416
	6418
	6419
	6424
	6432
	6434
	6438
	6440
	6448
	6452
	6453
	6455
	6457
	6459
	6472
	6474
	6477
	6480
	6481
	6484
	6487
	6493
	6499
	6508
	6510
	6515
	6523
	6527
	6530
	6545
	6550
	6551
	6552
	6561
	6563
	6564
	6568
	6574
	6577
	6578
	6580
	6592
	6595
	6617
	6620
	6626
	6629
	6636
	6646
	6648
	6649
	6653
	6660
	6665
	6672
	6673
	6674
	6680
	6681
	6685
	6687
	6688
	6693
	6694
	6698
	6705
	6709
	6716
	6719
	6725
	6726
	6729
	6730
	6731
	6742
	6745
	6746
	6747
	6757
	6768
	6774
	6775
	6781
	6783
	6817
	6820
	6829
	6833
	6835
	6838
	6845
	6846
	6853
	6854
	6855
	6862
	6863
	6865
	6868
	6871
	6874
	6876
	6879
	6880
	6886
	6887
	6888
	6893
	6894
	6905
	6907
	6910
	6918
	6933
	6938
	6939
	6946
	6948
	6950
	6959
	6961
	6968
	6975
	6980
	6981
	6982
	6984
	6985
	6990
	6991
	6997
	7001
	7002
	7004
	7024
	7033
	7034
	7036
	7044
	7060
	7065
	7066
	7067
	7069
	7073
	7081
	7082
	7086
	7090
	7091
	7098
	7100
	7103
	7114
	7124
	7128
	7131
	7142
	7146
	7147
	7148
	7153
	7154
	7166
	7171
	7189
	7198
	7199
	7200
	7203
	7208
	7213
	7217
	7226
	7227
	7229
	7233
	7241
	7242
	7244
	7249
	7253
	7256
	7261
	7270
	7271
	7272
	7275
	7277
	7285
	7290
	7295
	7296
	7301
	7303
	7310
	7313
	7316
	7323
	7327
	7339
	7343
	7351
	7357
	7358
	7359
	7361
	7363
	7372
	7373
	7380
	7384
	7388
	7395
	7396
	7401
	7402
	7412
	7417
	7419
	7423
	7442
	7445
	7449
	7459
	7460
	7461
	7475
	7485
	7496
	7507
	7514
	7518
	7520
	7521
	7527
	7537
	7539
	7543
	7559
	7563
	7566
	7571
	7572
	7573
	7575
	7579
	7580
	7583
	7591
	7601
	7605
	7616
	7618
	7627
	7631
	7632
	7635
	7636
	7638
	7640
	7641
	7642
	7645
	7646
	7650
	7655
	7664
	7667
	7673
	7687
	7694
	7699
	7701
	7704
	7713
	7721
	7723
	7724
	7730
	7731
	7740
	7752
	7756
	7758
	7762
	7763
	7773
	7787
	7793
	7796
	7798
	7799
	7816
	7817
	7818
	7824
	7830
	7835
	7836
	7840
	7844
	7847
	7858
	7865
	7866
	7881
	7885
	7889
	7895
	7909
	7913
	7921
	7923
	7929
	7935
	7940
	7947
	7949
	7964
	7974
	7976
	7978
	7982
	7985
	7989
	7991
	7992
	7993
	7996
	7999
	8005
	8020
	8021
	8022
	8031
	8033
	8066
	8081
	8095
	8125
	8132
	8138
	8152
	8175
	8179
	8195
	8225
	8232
	8257
	8274
	8276
	8279
	8289
	8306
	8332
	8345
	8348
	8367
	8370
	8401
	8405
	8423
	8431
	8436
	8450
	8488
	8518
	8522
	8577
	8584
	8610
	8624
	8628
	8635
	8666
	8680
	8691
	8738
	8748
	8760
	8805
	8810
	8816
	8830
	8842
	8843
	8862
	8898
	8977
	9005
	9016
	9022
	9024
	9031
	9034
	9061
	9067
	9094
	9103
	9109
	9114
	9132
	9157
	9161
	9164
	9171
	9212
	9231
	9241
	9245
	9275
	9277
	9280
	9377
	9380
	9381
	9387
	9390
	9393
	9400
	9451
	9467
	9573
	9575
	9711
	9725
	9808
	9971
	9972
	10079
	10264
	10372
	10375
	10461
	11332
	11408

## Sheet: S. norvegicus_neutral
Catalog_ID_Neutral SNPs	Scaffold ID	% Identity	Length of the section aligned (bp)	Number of mismatches	Number of gaps	Start position	End position	Start in Scaffold	End in Scaffold	E-Value
7	scf7180003368324	100	240	0	0	1	240	29289	29528	3e-123
14	scf7180003397147	100	240	0	0	1	240	1281	1520	3e-123
22	scf7180003373429	100	240	0	0	1	240	3484	3723	3e-123
24	scf7180003403932	100	240	0	0	1	240	19912	19673	3e-123
37	scf7180003356340	100	240	0	0	1	240	65405	65166	3e-123
44	scf7180003402336	100	240	0	0	1	240	631	392	3e-123
49	scf7180003370343	99.58	240	1	0	1	240	4564	4325	1e-121
54	scf7180003381494	100	240	0	0	1	240	7613	7852	3e-123
61	scf7180003381029	100	240	0	0	1	240	5531	5292	3e-123
65	scf7180003427857	96.39	249	0	1	1	240	2667	2419	2e-110
69	scf7180003357861	100	240	0	0	1	240	10347	10586	3e-123
70	scf7180003396093	99.58	240	1	0	1	240	2922	2683	1e-121
72	scf7180003411382	99.58	240	1	0	1	240	11662	11423	1e-121
75	scf7180003403152	99.58	240	1	0	1	240	1892	2131	1e-121
82	scf7180003361089	100	240	0	0	1	240	577	338	3e-123
92	scf7180003412120	100	240	0	0	1	240	14183	13944	3e-123
93	scf7180003385986	99.58	240	1	0	1	240	72445	72206	1e-121
98	scf7180003423219	100	240	0	0	1	240	22935	23174	3e-123
99	scf7180003399464	99.58	240	1	0	1	240	11766	11527	1e-121
101	scf7180003403158	100	240	0	0	1	240	33684	33923	3e-123
102	scf7180003404617	99.58	240	1	0	1	240	3185	3424	1e-121
104	scf7180003429192	100	240	0	0	1	240	32834	32595	3e-123
120	scf7180003404828	100	240	0	0	1	240	4444	4683	3e-123
124	scf7180003423857	99.17	240	2	0	1	240	13636	13875	6e-120
126	scf7180003411080	100	240	0	0	1	240	1033	1272	3e-123
127	scf7180003425983	100	240	0	0	1	240	27474	27713	3e-123
141	scf7180003429963	99.58	240	1	0	1	240	44562	44801	1e-121
142	scf7180003373578	100	240	0	0	1	240	10953	10714	3e-123
143	scf7180003418491	99.58	240	1	0	1	240	1241	1480	1e-121
164	scf7180003356676	100	240	0	0	1	240	63434	63195	3e-123
175	scf7180003417987	100	240	0	0	1	240	7934	7695	3e-123
176	scf7180003360496	99.58	240	1	0	1	240	92277	92516	1e-121
182	scf7180003358896	100	240	0	0	1	240	38974	38735	3e-123
187	scf7180003410775	100	240	0	0	1	240	9125	8886	3e-123
189	scf7180003428847	99.58	240	1	0	1	240	22256	22017	1e-121
199	scf7180003367529	99.58	240	1	0	1	240	12095	11856	1e-121
208	scf7180003363055	100	240	0	0	1	240	11465	11704	3e-123
213	scf7180003418182	100	240	0	0	1	240	679	440	3e-123
214	scf7180003431217	99.58	240	1	0	1	240	6264	6025	1e-121
215	scf7180003379797	99.58	240	1	0	1	240	11251	11012	1e-121
224	scf7180003370192	100	240	0	0	1	240	1753	1514	3e-123
235	scf7180003418052	100	240	0	0	1	240	5172	4933	3e-123
240	scf7180003379294	100	240	0	0	1	240	15698	15937	3e-123
252	scf7180003376234	100	240	0	0	1	240	3809	3570	3e-123
257	scf7180003386689	100	240	0	0	1	240	11449	11210	3e-123
260	scf7180003412224	99.58	240	1	0	1	240	8330	8091	1e-121
269	scf7180003358489	99.17	240	2	0	1	240	42476	42715	6e-120
275	scf7180003390644	100	240	0	0	1	240	5786	5547	3e-123
291	scf7180003430218	99.58	240	1	0	1	240	60951	60712	1e-121
308	scf7180003427471	100	240	0	0	1	240	13168	12929	3e-123
316	scf7180003379337	100	240	0	0	1	240	4192	4431	3e-123
334	scf7180003413723	99.58	240	1	0	1	240	12747	12986	1e-121
338	scf7180003428842	99.58	240	1	0	1	240	8811	8572	1e-121
339	scf7180003397020	100	240	0	0	1	240	1970	2209	3e-123
340	scf7180003426577	100	240	0	0	1	240	7809	8048	3e-123
345	scf7180003412728	100	240	0	0	1	240	13048	13287	3e-123
346	scf7180003386047	100	240	0	0	1	240	42551	42790	3e-123
347	scf7180003427650	96.67	240	1	2	1	240	5059	4827	1e-107
350	scf7180003388003	100	240	0	0	1	240	15286	15525	3e-123
366	scf7180003369661	99.17	240	2	0	1	240	4543	4782	6e-120
372	scf7180003414506	100	240	0	0	1	240	21544	21305	3e-123
376	scf7180003408093	99.58	240	1	0	1	240	1213	1452	1e-121
378	scf7180003411251	100	240	0	0	1	240	2752	2991	3e-123
379	scf7180003391327	100	240	0	0	1	240	4512	4273	3e-123
383	scf7180003380149	100	240	0	0	1	240	6267	6028	3e-123
392	scf7180003369905	100	240	0	0	1	240	21386	21147	3e-123
393	scf7180003428494	99.58	240	1	0	1	240	32823	33062	1e-121
408	scf7180003416251	99.58	240	1	0	1	240	5225	4986	1e-121
415	scf7180003367617	98.33	240	4	0	1	240	9774	10013	1e-116
417	scf7180003428411	99.58	240	1	0	1	240	11016	11255	1e-121
418	scf7180003394977	100	240	0	0	1	240	1941	2180	3e-123
422	scf7180003430202	100	240	0	0	1	240	7409	7170	3e-123
423	scf7180003385732	99.58	240	1	0	1	240	20109	20348	1e-121
432	scf7180003400793	100	240	0	0	1	240	4981	5220	3e-123
434	scf7180003388186	100	240	0	0	1	240	2218	2457	3e-123
439	scf7180003412711	99.58	240	1	0	1	240	45870	45631	1e-121
440	scf7180003371510	99.17	240	2	0	1	240	1393	1154	6e-120
441	scf7180003395360	100	240	0	0	1	240	15492	15731	3e-123
446	scf7180003421144	100	240	0	0	1	240	43219	42980	3e-123
452	scf7180003428807	100	240	0	0	1	240	18001	17762	3e-123
460	scf7180003428013	100	240	0	0	1	240	7771	7532	3e-123
461	scf7180003398250	100	240	0	0	1	240	8905	8666	3e-123
462	scf7180003393995	99.58	240	1	0	1	240	30097	30336	1e-121
470	scf7180003387584	99.58	240	1	0	1	240	7025	7264	1e-121
473	scf7180003398556	99.59	241	0	1	1	240	8207	8447	1e-121
479	scf7180003405033	100	240	0	0	1	240	131707	131468	3e-123
481	scf7180003398785	99.58	240	1	0	1	240	12040	12279	1e-121
486	scf7180003417570	99.58	240	1	0	1	240	12676	12915	1e-121
489	scf7180003377307	100	240	0	0	1	240	51442	51203	3e-123
492	scf7180003428071	100	240	0	0	1	240	28534	28295	3e-123
496	scf7180003402194	100	240	0	0	1	240	18785	19024	3e-123
497	scf7180003421826	100	240	0	0	1	240	2413	2174	3e-123
501	scf7180003385413	100	240	0	0	1	240	3616	3855	3e-123
502	scf7180003407467	100	240	0	0	1	240	3345	3584	3e-123
503	scf7180003376634	100	240	0	0	1	240	5469	5230	3e-123
505	scf7180003357414	100	240	0	0	1	240	8362	8601	3e-123
511	scf7180003426695	99.58	240	1	0	1	240	8759	8998	1e-121
512	scf7180003372663	100	240	0	0	1	240	13570	13809	3e-123
516	scf7180003395578	100	240	0	0	1	240	922	683	3e-123
519	scf7180003412399	100	240	0	0	1	240	8413	8174	3e-123
521	scf7180003418748	100	240	0	0	1	240	922	683	3e-123
523	scf7180003413305	99.58	240	1	0	1	240	5061	4822	1e-121
525	scf7180003378533	100	240	0	0	1	240	6794	7033	3e-123
526	scf7180003415647	100	240	0	0	1	240	6824	7063	3e-123
538	scf7180003376834	95.83	240	10	0	1	240	14586	14825	1e-106
545	scf7180003416580	99.17	240	2	0	1	240	5145	4906	6e-120
551	scf7180003376047	100	240	0	0	1	240	19949	20188	3e-123
563	scf7180003394257	100	240	0	0	1	240	14503	14264	3e-123
567	scf7180003414025	100	240	0	0	1	240	4156	3917	3e-123
568	scf7180003375933	99.17	240	2	0	1	240	8650	8411	6e-120
571	scf7180003426963	99.58	240	1	0	1	240	29698	29937	1e-121
582	scf7180003373014	100	240	0	0	1	240	3992	4231	3e-123
583	scf7180003381081	99.58	240	1	0	1	240	8456	8695	1e-121
588	scf7180003379532	99.17	240	2	0	1	240	9080	9319	6e-120
592	scf7180003429444	100	240	0	0	1	240	8004	7765	3e-123
596	scf7180003419959	100	240	0	0	1	240	3101	3340	3e-123
603	scf7180003411489	100	240	0	0	1	240	1553	1314	3e-123
604	scf7180003411191	99.17	240	2	0	1	240	36379	36140	6e-120
605	scf7180003377156	100	240	0	0	1	240	8358	8597	3e-123
609	scf7180003397028	100	240	0	0	1	240	17100	16861	3e-123
625	scf7180003374999	100	240	0	0	1	240	20350	20589	3e-123
639	scf7180003384079	100	240	0	0	1	240	10239	10000	3e-123
640	scf7180003411954	100	240	0	0	1	240	13157	12918	3e-123
646	scf7180003426202	98.77	243	0	1	1	240	1978	2220	8e-119
651	scf7180003366629	100	240	0	0	1	240	3866	4105	3e-123
652	scf7180003368509	100	240	0	0	1	240	3718	3479	3e-123
670	scf7180003371747	99.58	240	1	0	1	240	28353	28114	1e-121
672	scf7180003421569	99.17	240	1	1	1	240	20736	20498	2e-119
675	scf7180003406331	99.58	240	1	0	1	240	4573	4812	1e-121
676	scf7180003418127	100	240	0	0	1	240	17825	18064	3e-123
677	scf7180003393896	99.58	240	1	0	1	240	12942	12703	1e-121
681	scf7180003397840	99.58	240	1	0	1	240	2828	3067	1e-121
687	scf7180003398011	100	240	0	0	1	240	1153	1392	3e-123
691	scf7180003357031	100	240	0	0	1	240	4076	3837	3e-123
697	scf7180003422508	100	240	0	0	1	240	25960	25721	3e-123
706	scf7180003417055	100	240	0	0	1	240	43512	43751	3e-123
708	scf7180003407224	99.53	212	1	0	1	212	2606	2817	5e-106
709	scf7180003427585	100	240	0	0	1	240	731	970	3e-123
710	scf7180003414386	100	240	0	0	1	240	2502	2741	3e-123
718	scf7180003416603	98.75	240	3	0	1	240	27042	27281	3e-118
719	scf7180003358896	100	240	0	0	1	240	16177	16416	3e-123
729	scf7180003392656	100	240	0	0	1	240	2658	2419	3e-123
734	scf7180003409049	99.59	241	0	1	1	240	1644	1404	1e-121
735	scf7180003427194	100	240	0	0	1	240	7010	6771	3e-123
737	scf7180003385895	100	240	0	0	1	240	58363	58124	3e-123
741	scf7180003396546	99.58	240	1	0	1	240	2863	2624	1e-121
748	scf7180003430395	100	240	0	0	1	240	7868	7629	3e-123
749	scf7180003386397	100	240	0	0	1	240	44917	44678	3e-123
750	scf7180003377136	99.58	240	1	0	1	240	22557	22796	1e-121
758	scf7180003405685	99.02	204	2	0	1	204	17990	18193	6e-100
767	scf7180003380903	99.17	240	2	0	1	240	11674	11913	6e-120
768	scf7180003398537	100	240	0	0	1	240	7623	7862	3e-123
769	scf7180003368293	100	240	0	0	1	240	9840	9601	3e-123
776	scf7180003427944	99.58	240	1	0	1	240	20802	21041	1e-121
777	scf7180003426525	100	207	0	0	34	240	33951	34157	6e-105
781	scf7180003392511	100	240	0	0	1	240	1859	1620	3e-123
794	scf7180003428674	99.58	240	1	0	1	240	46966	47205	1e-121
795	scf7180003385364	100	240	0	0	1	240	2350	2589	3e-123
803	scf7180003398314	100	240	0	0	1	240	3741	3980	3e-123
804	scf7180003378238	100	240	0	0	1	240	5794	5555	3e-123
807	scf7180003391372	99.16	239	2	0	2	240	2522	2760	2e-119
809	scf7180003385824	100	240	0	0	1	240	9418	9179	3e-123
811	scf7180003422741	100	240	0	0	1	240	3919	4158	3e-123
812	scf7180003361337	99.58	240	1	0	1	240	12332	12571	1e-121
817	scf7180003358263	99.58	240	1	0	1	240	4531	4770	1e-121
823	scf7180003387582	100	240	0	0	1	240	1210	1449	3e-123
829	scf7180003401841	99.58	240	1	0	1	240	26966	27205	1e-121
841	scf7180003406343	98.33	240	4	0	1	240	1646	1407	1e-116
842	scf7180003356923	100	240	0	0	1	240	16628	16867	3e-123
849	scf7180003359346	99.58	240	1	0	1	240	4120	3881	1e-121
850	scf7180003381098	100	240	0	0	1	240	496	257	3e-123
854	scf7180003386561	100	240	0	0	1	240	15462	15223	3e-123
857	scf7180003412012	99.58	240	1	0	1	240	12712	12951	1e-121
858	scf7180003414606	98.76	242	1	1	1	240	15124	14883	8e-119
859	scf7180003388485	99.58	240	1	0	1	240	710	949	1e-121
862	scf7180003370172	99.58	240	1	0	1	240	911	672	1e-121
873	scf7180003378517	100	240	0	0	1	240	16047	15808	3e-123
884	scf7180003430549	100	240	0	0	1	240	1317	1556	3e-123
895	scf7180003376837	99.58	240	1	0	1	240	39171	39410	1e-121
902	scf7180003377633	100	240	0	0	1	240	10473	10234	3e-123
903	scf7180003398619	100	240	0	0	1	240	2608	2847	3e-123
904	scf7180003415988	99.17	241	1	1	1	240	6625	6865	6e-120
908	scf7180003375956	100	240	0	0	1	240	12615	12376	3e-123
919	scf7180003415650	100	240	0	0	1	240	3070	2831	3e-123
922	scf7180003421287	100	240	0	0	1	240	3360	3599	3e-123
929	scf7180003415054	100	240	0	0	1	240	8855	8616	3e-123
949	scf7180003403138	100	240	0	0	1	240	2828	2589	3e-123
951	scf7180003391184	100	240	0	0	1	240	6307	6068	3e-123
954	scf7180003387070	100	240	0	0	1	240	1607	1846	3e-123
956	scf7180003412540	100	240	0	0	1	240	14561	14322	3e-123
960	scf7180003384059	100	240	0	0	1	240	3213	2974	3e-123
971	scf7180003395358	99.58	240	1	0	1	240	671	432	1e-121
973	scf7180003388410	100	240	0	0	1	240	18603	18364	3e-123
974	scf7180003373042	100	240	0	0	1	240	13170	12931	3e-123
977	scf7180003414125	99.58	240	1	0	1	240	12048	12287	1e-121
979	scf7180003371003	100	240	0	0	1	240	952	1191	3e-123
981	scf7180003397905	99.59	241	0	1	1	240	5740	5980	1e-121
990	scf7180003374941	100	240	0	0	1	240	4964	4725	3e-123
991	scf7180003419907	100	240	0	0	1	240	4164	4403	3e-123
992	scf7180003385941	100	240	0	0	1	240	561	322	3e-123
993	scf7180003358325	99.17	240	2	0	1	240	24817	25056	6e-120
994	scf7180003428153	100	240	0	0	1	240	8494	8255	3e-123
997	scf7180003363024	100	240	0	0	1	240	7949	8188	3e-123
999	scf7180003404487	99.58	240	1	0	1	240	3458	3219	1e-121
1009	scf7180003429701	99.58	240	1	0	1	240	25744	25983	1e-121
1010	scf7180003427783	100	240	0	0	1	240	53561	53800	3e-123
1011	scf7180003374039	100	240	0	0	1	240	7254	7493	3e-123
1012	scf7180003389990	99.17	240	2	0	1	240	8200	8439	6e-120
1021	scf7180003417140	100	240	0	0	1	240	13873	14112	3e-123
1023	scf7180003423652	100	240	0	0	1	240	250	489	3e-123
1026	scf7180003372860	100	240	0	0	1	240	5905	5666	3e-123
1039	scf7180003359259	100	240	0	0	1	240	20693	20454	3e-123
1043	scf7180003428058	100	240	0	0	1	240	22041	22280	3e-123
1047	scf7180003371687	100	240	0	0	1	240	5692	5931	3e-123
1050	scf7180003428984	99.58	240	1	0	1	240	11099	11338	1e-121
1055	scf7180003408594	100	240	0	0	1	240	578	817	3e-123
1061	scf7180003385898	100	240	0	0	1	240	9257	9018	3e-123
1063	scf7180003426567	100	240	0	0	1	240	31805	32044	3e-123
1064	scf7180003416842	99.58	240	1	0	1	240	1548	1787	1e-121
1066	scf7180003384139	99.17	240	2	0	1	240	11887	12126	6e-120
1070	scf7180003388945	99.58	240	1	0	1	240	62950	63189	1e-121
1072	scf7180003429926	100	240	0	0	1	240	32139	32378	3e-123
1078	scf7180003368868	100	240	0	0	1	240	3902	4141	3e-123
1090	scf7180003424180	100	240	0	0	1	240	6478	6717	3e-123
1093	scf7180003414897	100	240	0	0	1	240	4384	4145	3e-123
1098	scf7180003427911	99.58	240	1	0	1	240	30301	30062	1e-121
1099	scf7180003404677	100	240	0	0	1	240	20071	19832	3e-123
1104	scf7180003417989	99.17	240	2	0	1	240	4214	3975	6e-120
1107	scf7180003385624	100	240	0	0	1	240	10063	9824	3e-123
1121	scf7180003426012	100	240	0	0	1	240	6075	6314	3e-123
1131	scf7180003427251	99.58	240	1	0	1	240	31212	31451	1e-121
1133	scf7180003373601	100	240	0	0	1	240	7217	7456	3e-123
1134	scf7180003374957	99.58	240	1	0	1	240	451	212	1e-121
1136	scf7180003395792	100	240	0	0	1	240	11093	11332	3e-123
1137	scf7180003398628	100	240	0	0	1	240	1637	1398	3e-123
1142	scf7180003418935	100	240	0	0	1	240	6600	6361	3e-123
1144	scf7180003392139	99.58	240	1	0	1	240	3015	3254	1e-121
1145	scf7180003373028	100	240	0	0	1	240	4501	4262	3e-123
1153	scf7180003413243	99.58	240	1	0	1	240	6336	6575	1e-121
1159	scf7180003427869	99.58	240	1	0	1	240	10812	10573	1e-121
1161	scf7180003385589	99.58	240	1	0	1	240	33679	33918	1e-121
1162	scf7180003412251	100	240	0	0	1	240	27819	28058	3e-123
1169	scf7180003416063	100	240	0	0	1	240	2380	2141	3e-123
1171	scf7180003413411	99.16	238	1	1	1	237	14336	14573	3e-118
1172	scf7180003407911	100	240	0	0	1	240	1310	1071	3e-123
1174	scf7180003395715	100	240	0	0	1	240	1297	1536	3e-123
1182	scf7180003422926	100	240	0	0	1	240	1941	1702	3e-123
1184	scf7180003429541	100	240	0	0	1	240	11611	11372	3e-123
1185	scf7180003412839	100	240	0	0	1	240	10462	10223	3e-123
1187	scf7180003424189	100	240	0	0	1	240	9037	8798	3e-123
1192	scf7180003428674	99.58	240	1	0	1	240	21076	20837	1e-121
1194	scf7180003406420	99.29	141	1	0	100	240	1868	2008	1e-66
1200	scf7180003417271	100	240	0	0	1	240	2437	2676	3e-123
1202	scf7180003410957	100	240	0	0	1	240	735	974	3e-123
1203	scf7180003427238	100	240	0	0	1	240	56210	56449	3e-123
1212	scf7180003374838	96.25	240	9	0	1	240	2803	3042	3e-108
1213	scf7180003407726	100	240	0	0	1	240	7527	7766	3e-123
1227	scf7180003380016	100	240	0	0	1	240	1492	1253	3e-123
1228	scf7180003397708	100	240	0	0	1	240	5832	6071	3e-123
1230	scf7180003427026	99.58	240	1	0	1	240	5440	5201	1e-121
1233	scf7180003358843	99.58	240	1	0	1	240	10629	10390	1e-121
1236	scf7180003428494	100	240	0	0	1	240	28384	28623	3e-123
1242	scf7180003360353	100	240	0	0	1	240	1226	987	3e-123
1245	scf7180003408726	100	240	0	0	1	240	1960	2199	3e-123
1251	scf7180003396180	100	240	0	0	1	240	14838	15077	3e-123
1258	scf7180003388208	99.17	240	2	0	1	240	7006	6767	6e-120
1268	scf7180003357335	99.58	240	1	0	1	240	12669	12908	1e-121
1272	scf7180003415626	100	240	0	0	1	240	5578	5339	3e-123
1275	scf7180003392385	100	240	0	0	1	240	2153	1914	3e-123
1277	scf7180003426090	100	240	0	0	1	240	7572	7811	3e-123
1280	scf7180003403299	100	240	0	0	1	240	3959	4198	3e-123
1284	scf7180003423831	100	240	0	0	1	240	470	231	3e-123
1285	scf7180003372542	100	150	0	0	1	150	34781	34930	3e-73
1290	scf7180003359815	100	240	0	0	1	240	9558	9797	3e-123
1293	scf7180003359664	98.75	240	3	0	1	240	1605	1844	3e-118
1306	scf7180003430461	100	240	0	0	1	240	5994	6233	3e-123
1325	scf7180003412224	100	240	0	0	1	240	8327	8566	3e-123
1331	scf7180003363723	100	240	0	0	1	240	5215	5454	3e-123
1336	scf7180003389565	95.41	218	10	0	23	240	413	196	2e-94
1345	scf7180003373489	99.58	240	1	0	1	240	10125	10364	1e-121
1348	scf7180003407823	100	240	0	0	1	240	505	744	3e-123
1350	scf7180003375676	99.58	240	1	0	1	240	9969	9730	1e-121
1364	scf7180003387528	97.92	240	5	0	1	240	2319	2080	6e-115
1365	scf7180003422820	99.17	240	2	0	1	240	238	477	6e-120
1367	scf7180003421941	100	240	0	0	1	240	2646	2407	3e-123
1369	scf7180003430788	100	240	0	0	1	240	25490	25729	3e-123
1378	scf7180003387385	100	240	0	0	1	240	1366	1127	3e-123
1382	scf7180003372205	99.58	240	1	0	1	240	1785	1546	1e-121
1388	scf7180003429384	100	240	0	0	1	240	69970	70209	3e-123
1389	scf7180003398873	100	240	0	0	1	240	1342	1103	3e-123
1394	scf7180003407158	100	240	0	0	1	240	3577	3816	3e-123
1396	scf7180003405474	100	240	0	0	1	240	21878	21639	3e-123
1402	scf7180003428491	100	240	0	0	1	240	5232	5471	3e-123
1406	scf7180003371055	100	240	0	0	1	240	890	1129	3e-123
1412	scf7180003427339	100	240	0	0	1	240	73804	74043	3e-123
1416	scf7180003426705	99.58	240	1	0	1	240	13545	13784	1e-121
1417	scf7180003356193	100	240	0	0	1	240	1788	2027	3e-123
1421	scf7180003379793	100	240	0	0	1	240	4217	4456	3e-123
1428	scf7180003427434	100	240	0	0	1	240	58048	58287	3e-123
1430	scf7180003410894	99.58	240	1	0	1	240	2804	2565	1e-121
1431	scf7180003413012	98.77	243	0	1	1	240	19366	19124	8e-119
1433	scf7180003385472	100	240	0	0	1	240	22622	22383	3e-123
1454	scf7180003392311	99.17	240	2	0	1	240	2025	1786	6e-120
1461	scf7180003398073	100	240	0	0	1	240	5113	4874	3e-123
1466	scf7180003415300	99.58	240	1	0	1	240	10104	9865	1e-121
1473	scf7180003368866	99.58	240	1	0	1	240	21846	21607	1e-121
1475	scf7180003386978	100	240	0	0	1	240	3825	4064	3e-123
1476	scf7180003417084	100	240	0	0	1	240	26105	25866	3e-123
1485	scf7180003362564	99.58	240	1	0	1	240	7073	7312	1e-121
1486	scf7180003426783	99.58	240	1	0	1	240	7627	7388	1e-121
1495	scf7180003375886	100	240	0	0	1	240	8025	8264	3e-123
1500	scf7180003398298	100	240	0	0	1	240	28442	28681	3e-123
1504	scf7180003419041	99.17	240	2	0	1	240	833	594	6e-120
1505	scf7180003380321	99.17	240	2	0	1	240	1058	1297	6e-120
1513	scf7180003402192	100	240	0	0	1	240	1873	1634	3e-123
1514	scf7180003385232	100	240	0	0	1	240	4160	3921	3e-123
1516	scf7180003399085	99.58	240	1	0	1	240	3107	3346	1e-121
1521	scf7180003387882	99.58	240	1	0	1	240	4641	4880	1e-121
1523	scf7180003428263	99.58	240	1	0	1	240	5058	5297	1e-121
1529	scf7180003391685	100	240	0	0	1	240	1607	1846	3e-123
1530	scf7180003429648	99.17	240	1	1	1	239	13571	13810	2e-119
1533	scf7180003415193	100	240	0	0	1	240	3881	3642	3e-123
1534	scf7180003415553	99.58	240	1	0	1	240	29355	29594	1e-121
1537	scf7180003426951	100	240	0	0	1	240	22476	22237	3e-123
1542	scf7180003426222	100	240	0	0	1	240	3852	4091	3e-123
1543	scf7180003412742	100	240	0	0	1	240	18654	18893	3e-123
1549	scf7180003362637	100	240	0	0	1	240	2998	3237	3e-123
1550	scf7180003385986	100	240	0	0	1	240	38922	39161	3e-123
1554	scf7180003356703	100	240	0	0	1	240	10274	10513	3e-123
1557	scf7180003429078	100	240	0	0	1	240	34584	34823	3e-123
1561	scf7180003410800	99.58	240	1	0	1	240	6685	6924	1e-121
1563	scf7180003425108	99.17	240	2	0	1	240	9984	9745	6e-120
1565	scf7180003357379	100	240	0	0	1	240	33694	33933	3e-123
1570	scf7180003419058	99.17	240	2	0	1	240	3041	2802	6e-120
1581	scf7180003428993	99.58	240	1	0	1	240	24617	24856	1e-121
1586	scf7180003394537	99.58	240	1	0	1	240	2972	2733	1e-121
1590	scf7180003381045	100	163	0	0	1	163	20445	20607	2e-80
1593	scf7180003403350	100	240	0	0	1	240	458	219	3e-123
1597	scf7180003359541	99.58	240	1	0	1	240	984	745	1e-121
1598	scf7180003428395	100	240	0	0	1	240	36635	36396	3e-123
1603	scf7180003428591	99.16	237	2	0	4	240	49769	49533	3e-118
1605	scf7180003377443	100	240	0	0	1	240	8615	8376	3e-123
1615	scf7180003401831	100	240	0	0	1	240	9030	8791	3e-123
1620	scf7180003396933	100	240	0	0	1	240	59019	58780	3e-123
1622	scf7180003404536	100	240	0	0	1	240	1386	1625	3e-123
1625	scf7180003378833	100	240	0	0	1	240	2903	3142	3e-123
1626	scf7180003377082	100	240	0	0	1	240	11228	10989	3e-123
1627	scf7180003426293	100	240	0	0	1	240	38697	38458	3e-123
1631	scf7180003377170	99.58	240	1	0	1	240	19665	19426	1e-121
1632	scf7180003377111	99.17	240	2	0	1	240	6304	6065	6e-120
1634	scf7180003363456	100	240	0	0	1	240	2695	2934	3e-123
1635	scf7180003416494	100	240	0	0	1	240	4565	4804	3e-123
1637	scf7180003393893	99.58	240	1	0	1	240	20005	19766	1e-121
1640	scf7180003424452	99.17	240	2	0	1	240	2906	3145	6e-120
1644	scf7180003427933	100	240	0	0	1	240	73259	73020	3e-123
1648	scf7180003417790	100	240	0	0	1	240	6891	6652	3e-123
1659	scf7180003411365	100	240	0	0	1	240	2526	2765	3e-123
1661	scf7180003415312	100	240	0	0	1	240	40760	40999	3e-123
1668	scf7180003399176	100	240	0	0	1	240	4864	5103	3e-123
1676	scf7180003377050	100	240	0	0	1	240	3352	3113	3e-123
1679	scf7180003388843	100	240	0	0	1	240	1902	1663	3e-123
1696	scf7180003378066	100	240	0	0	1	240	6157	5918	3e-123
1699	scf7180003386910	100	240	0	0	1	240	26744	26983	3e-123
1701	scf7180003426622	100	240	0	0	1	240	5095	5334	3e-123
1704	scf7180003418147	100	240	0	0	1	240	4913	5152	3e-123
1709	scf7180003427771	100	240	0	0	1	240	41616	41377	3e-123
1719	scf7180003413199	99.17	240	2	0	1	240	24944	25183	6e-120
1721	scf7180003372156	100	240	0	0	1	240	10665	10426	3e-123
1726	scf7180003425970	99.58	240	0	1	1	240	5005	5243	5e-121
1728	scf7180003372708	100	240	0	0	1	240	1583	1344	3e-123
1729	scf7180003400032	100	240	0	0	1	240	2556	2795	3e-123
1734	scf7180003379202	100	240	0	0	1	240	2288	2049	3e-123
1735	scf7180003409753	97.08	240	4	1	1	240	947	711	2e-110
1740	scf7180003395674	99.17	240	2	0	1	240	13904	14143	6e-120
1742	scf7180003411439	99.58	240	1	0	1	240	1454	1215	1e-121
1743	scf7180003367489	100	240	0	0	1	240	2887	2648	3e-123
1746	scf7180003363794	97.92	240	0	1	1	240	8262	8496	3e-113
1752	scf7180003401805	99.58	240	1	0	1	240	8268	8029	1e-121
1758	scf7180003382835	99.58	240	1	0	1	240	10708	10947	1e-121
1760	scf7180003420830	99.17	240	2	0	1	240	12323	12562	6e-120
1768	scf7180003409787	99.17	240	2	0	1	240	1285	1524	6e-120
1775	scf7180003364448	100	240	0	0	1	240	3600	3361	3e-123
1778	scf7180003419112	100	240	0	0	1	240	3348	3109	3e-123
1786	scf7180003357055	99.58	240	1	0	1	240	40079	40318	1e-121
1790	scf7180003419132	99.58	240	1	0	1	240	35550	35789	1e-121
1798	scf7180003408758	100	240	0	0	1	240	846	607	3e-123
1804	scf7180003398431	99.58	240	0	1	1	240	4804	4566	5e-121
1805	scf7180003417804	98.33	240	4	0	1	240	2107	1868	1e-116
1806	scf7180003372262	99.58	240	1	0	1	240	1258	1497	1e-121
1807	scf7180003403095	99.58	240	1	0	1	240	3327	3088	1e-121
1809	scf7180003356660	100	240	0	0	1	240	4055	3816	3e-123
1811	scf7180003403054	100	240	0	0	1	240	773	534	3e-123
1821	scf7180003413892	100	240	0	0	1	240	34757	34996	3e-123
1822	scf7180003398113	100	240	0	0	1	240	1485	1724	3e-123
1827	scf7180003428403	99.17	240	2	0	1	240	13513	13752	6e-120
1830	scf7180003387039	100	240	0	0	1	240	16568	16807	3e-123
1832	scf7180003376497	100	240	0	0	1	240	4438	4199	3e-123
1834	scf7180003375859	100	240	0	0	1	240	28250	28489	3e-123
1839	scf7180003376893	99.17	240	0	1	1	240	2663	2426	2e-119
1848	scf7180003427869	100	240	0	0	1	240	6518	6757	3e-123
1850	scf7180003359375	99.17	240	2	0	1	240	3748	3509	6e-120
1855	scf7180003415447	100	240	0	0	1	240	7875	7636	3e-123
1860	scf7180003381206	100	240	0	0	1	240	11246	11007	3e-123
1872	scf7180003384511	100	240	0	0	1	240	1016	1255	3e-123
1873	scf7180003361876	100	240	0	0	1	240	10816	10577	3e-123
1878	scf7180003394810	100	240	0	0	1	240	6831	6592	3e-123
1880	scf7180003405525	100	240	0	0	1	240	4481	4242	3e-123
1886	scf7180003412272	100	240	0	0	1	240	11670	11431	3e-123
1887	scf7180003394940	99.58	240	1	0	1	240	3116	2877	1e-121
1898	scf7180003387491	100	240	0	0	1	240	2568	2807	3e-123
1906	scf7180003364717	100	240	0	0	1	240	6862	6623	3e-123
1915	scf7180003416143	99.58	240	1	0	1	240	9519	9758	1e-121
1916	scf7180003382740	99.58	240	1	0	1	240	5262	5023	1e-121
1921	scf7180003385860	99.58	240	1	0	1	240	7619	7858	1e-121
1923	scf7180003372214	100	240	0	0	1	240	30331	30092	3e-123
1925	scf7180003393868	100	240	0	0	1	240	15221	15460	3e-123
1928	scf7180003391302	99.58	240	1	0	1	240	4950	5189	1e-121
1932	scf7180003417438	100	240	0	0	1	240	594	355	3e-123
1933	scf7180003415262	99.58	240	1	0	1	240	33717	33956	1e-121
1934	scf7180003430188	100	240	0	0	1	240	9635	9874	3e-123
1936	scf7180003385522	100	240	0	0	1	240	11932	12171	3e-123
1938	scf7180003371506	99.58	240	1	0	1	240	10599	10838	1e-121
1947	scf7180003385766	99.17	240	2	0	1	240	6863	7102	6e-120
1951	scf7180003359957	100	240	0	0	1	240	2033	2272	3e-123
1957	scf7180003356661	100	240	0	0	1	240	11728	11967	3e-123
1961	scf7180003374746	99.58	240	1	0	1	240	4064	3825	1e-121
1965	scf7180003373660	99.58	240	1	0	1	240	914	1153	1e-121
1966	scf7180003411998	100	240	0	0	1	240	10878	10639	3e-123
1983	scf7180003422734	99.58	240	1	0	1	240	19568	19329	1e-121
1985	scf7180003397319	99.17	240	2	0	1	240	860	1099	6e-120
1992	scf7180003414358	100	240	0	0	1	240	21416	21177	3e-123
1996	scf7180003361081	100	240	0	0	1	240	1755	1994	3e-123
2011	scf7180003402562	100	240	0	0	1	240	8415	8176	3e-123
2016	scf7180003405595	99.58	240	1	0	1	240	4277	4038	1e-121
2021	scf7180003397734	100	240	0	0	1	240	20009	19770	3e-123
2022	scf7180003409041	98.33	240	4	0	1	240	1652	1413	1e-116
2026	scf7180003379499	99.58	240	1	0	1	240	11735	11496	1e-121
2027	scf7180003385115	98.75	240	1	1	1	240	241	478	1e-117
2033	scf7180003364852	93.25	252	5	1	1	240	10150	9899	3e-98
2038	scf7180003427791	99.58	240	1	0	1	240	6275	6514	1e-121
2041	scf7180003402384	96.75	246	2	4	1	240	12085	12330	1e-111
2042	scf7180003430203	99.17	240	2	0	1	240	6701	6462	6e-120
2051	scf7180003373776	100	240	0	0	1	240	14434	14673	3e-123
2067	scf7180003388036	100	240	0	0	1	240	22972	22733	3e-123
2069	scf7180003414977	100	240	0	0	1	240	755	994	3e-123
2075	scf7180003378469	99.58	240	1	0	1	240	3398	3159	1e-121
2078	scf7180003407945	99.58	240	1	0	1	240	27600	27839	1e-121
2083	scf7180003429465	100	240	0	0	1	240	190	429	3e-123
2086	scf7180003418345	100	240	0	0	1	240	1661	1422	3e-123
2095	scf7180003426262	99.58	240	1	0	1	240	11051	10812	1e-121
2096	scf7180003417458	99.58	240	1	0	1	240	19006	18767	1e-121
2099	scf7180003387323	100	240	0	0	1	240	16736	16497	3e-123
2103	scf7180003412571	100	240	0	0	1	240	5083	4844	3e-123
2106	scf7180003426227	99.58	240	1	0	1	240	2343	2104	1e-121
2107	scf7180003376980	99.58	240	1	0	1	240	4486	4725	1e-121
2117	scf7180003367948	100	240	0	0	1	240	5384	5623	3e-123
2123	scf7180003360496	100	240	0	0	1	240	108724	108485	3e-123
2126	scf7180003376882	100	240	0	0	1	240	53886	54125	3e-123
2130	scf7180003378170	100	240	0	0	1	240	18168	17929	3e-123
2135	scf7180003357031	99.58	240	1	0	1	240	10476	10237	1e-121
2138	scf7180003372373	100	240	0	0	1	240	952	713	3e-123
2142	scf7180003393040	97.5	240	4	1	1	240	2014	2251	1e-112
2146	scf7180003417991	99.58	240	1	0	1	240	3985	3746	1e-121
2150	scf7180003376891	97.92	240	5	0	1	240	5808	5569	6e-115
2151	scf7180003377416	100	240	0	0	1	240	18255	18016	3e-123
2164	scf7180003411973	100	240	0	0	1	240	32484	32245	3e-123
2170	scf7180003402634	99.58	240	1	0	1	240	3677	3916	1e-121
2172	scf7180003394104	99.17	240	2	0	1	240	489	728	6e-120
2175	scf7180003409093	100	240	0	0	1	240	3225	2986	3e-123
2183	scf7180003398746	100	240	0	0	1	240	1014	775	3e-123
2187	scf7180003373392	99.17	240	2	0	1	240	3988	4227	6e-120
2195	scf7180003429045	100	240	0	0	1	240	7963	7724	3e-123
2199	scf7180003357069	98.74	239	3	0	1	239	11902	11664	1e-117
2200	scf7180003426980	100	240	0	0	1	240	22149	22388	3e-123
2203	scf7180003398810	100	240	0	0	1	240	30188	29949	3e-123
2205	scf7180003420890	100	240	0	0	1	240	28297	28536	3e-123
2215	scf7180003430233	100	240	0	0	1	240	23978	23739	3e-123
2216	scf7180003368873	100	240	0	0	1	240	2156	1917	3e-123
2223	scf7180003419531	100	240	0	0	1	240	9280	9519	3e-123
2224	scf7180003415515	100	240	0	0	1	240	6207	5968	3e-123
2225	scf7180003414175	99.58	240	1	0	1	240	4806	4567	1e-121
2229	scf7180003411765	100	240	0	0	1	240	12469	12708	3e-123
2237	scf7180003412916	99.17	240	2	0	1	240	11207	10968	6e-120
2246	scf7180003380986	100	240	0	0	1	240	1628	1389	3e-123
2247	scf7180003427686	100	240	0	0	1	240	13851	13612	3e-123
2249	scf7180003401938	100	240	0	0	1	240	7174	7413	3e-123
2252	scf7180003411796	100	240	0	0	1	240	16079	15840	3e-123
2262	scf7180003371347	100	240	0	0	1	240	8061	7822	3e-123
2264	scf7180003416195	100	240	0	0	1	240	4526	4765	3e-123
2268	scf7180003374465	99.17	240	2	0	1	240	40046	40285	6e-120
2270	scf7180003430398	100	225	0	0	1	225	4594	4370	6e-115
2273	scf7180003401777	99.58	240	1	0	1	240	9151	8912	1e-121
2277	scf7180003356349	100	240	0	0	1	240	3182	2943	3e-123
2285	scf7180003372152	100	240	0	0	1	240	25406	25167	3e-123
2298	scf7180003375990	99.58	240	1	0	1	240	459	220	1e-121
2300	scf7180003369609	99.14	232	1	1	1	231	2315	2546	6e-115
2301	scf7180003408104	100	240	0	0	1	240	1332	1571	3e-123
2302	scf7180003356607	100	240	0	0	1	240	15141	15380	3e-123
2304	scf7180003406008	100	240	0	0	1	240	10617	10378	3e-123
2312	scf7180003429591	99.58	240	1	0	1	240	47225	47464	1e-121
2314	scf7180003410851	100	240	0	0	1	240	35313	35074	3e-123
2315	scf7180003375876	99.58	240	1	0	1	240	3900	4139	1e-121
2319	scf7180003375698	100	240	0	0	1	240	8074	8313	3e-123
2325	scf7180003402187	100	240	0	0	1	240	4791	5030	3e-123
2329	scf7180003385023	100	240	0	0	1	240	6895	6656	3e-123
2344	scf7180003417220	98.75	240	3	0	1	240	2341	2102	3e-118
2348	scf7180003380214	100	240	0	0	1	240	1723	1962	3e-123
2353	scf7180003392906	96.77	248	0	1	1	240	37144	37391	4e-112
2359	scf7180003429522	99.58	240	1	0	1	240	17197	17436	1e-121
2379	scf7180003375828	99.58	240	1	0	1	240	4496	4735	1e-121
2382	scf7180003361307	99.58	240	1	0	1	240	11223	10984	1e-121
2395	scf7180003385676	100	240	0	0	1	240	13937	14176	3e-123
2397	scf7180003419520	100	240	0	0	1	240	5335	5096	3e-123
2406	scf7180003378586	100	240	0	0	1	240	3090	2851	3e-123
2410	scf7180003366629	99.17	240	2	0	1	240	40246	40007	6e-120
2411	scf7180003417668	100	240	0	0	1	240	8738	8977	3e-123
2416	scf7180003405530	99.58	240	1	0	1	240	4122	3883	1e-121
2417	scf7180003426068	98.75	240	3	0	1	240	28947	29186	3e-118
2419	scf7180003364537	99.17	240	2	0	1	240	15928	15689	6e-120
2421	scf7180003387370	99.17	240	1	1	1	240	5132	4894	2e-119
2426	scf7180003358408	100	240	0	0	1	240	24075	24314	3e-123
2432	scf7180003364613	99.17	240	2	0	1	240	163	402	6e-120
2449	scf7180003374469	100	240	0	0	1	240	35584	35823	3e-123
2456	scf7180003402205	100	240	0	0	1	240	13381	13620	3e-123
2464	scf7180003357627	92.28	259	1	1	1	240	3204	2946	6e-95
2490	scf7180003378875	100	240	0	0	1	240	6222	5983	3e-123
2494	scf7180003358706	99.17	240	2	0	1	240	50790	50551	6e-120
2495	scf7180003362720	99.58	240	1	0	1	240	18946	18707	1e-121
2498	scf7180003412306	100	240	0	0	1	240	13414	13175	3e-123
2508	scf7180003424865	100	240	0	0	1	240	4826	5065	3e-123
2511	scf7180003358776	100	240	0	0	1	240	525	764	3e-123
2519	scf7180003378111	100	240	0	0	1	240	24730	24491	3e-123
2527	scf7180003372449	100	240	0	0	1	240	21206	20967	3e-123
2530	scf7180003376471	99.58	240	0	1	1	240	580	342	5e-121
2532	scf7180003375511	100	240	0	0	1	240	9633	9872	3e-123
2536	scf7180003418533	100	240	0	0	1	240	5979	5740	3e-123
2537	scf7180003374390	100	240	0	0	1	240	15182	14943	3e-123
2543	scf7180003413849	99.58	240	1	0	1	240	18450	18689	1e-121
2546	scf7180003368115	97.92	240	5	0	1	240	10950	10711	6e-115
2550	scf7180003405285	100	240	0	0	1	240	4299	4060	3e-123
2554	scf7180003428881	100	240	0	0	1	240	57798	57559	3e-123
2557	scf7180003430784	100	240	0	0	1	240	24833	25072	3e-123
2559	scf7180003365942	100	240	0	0	1	240	19622	19861	3e-123
2563	scf7180003404514	100	240	0	0	1	240	7959	7720	3e-123
2566	scf7180003422921	100	239	0	0	1	239	3018	2780	1e-122
2571	scf7180003426044	100	240	0	0	1	240	11109	10870	3e-123
2572	scf7180003378343	99.17	240	0	1	1	240	5553	5790	2e-119
2573	scf7180003420721	99.58	240	1	0	1	240	6178	5939	1e-121
2576	scf7180003359590	100	240	0	0	1	240	6199	5960	3e-123
2585	scf7180003424658	100	240	0	0	1	240	8516	8277	3e-123
2589	scf7180003371689	99.17	240	2	0	1	240	16412	16173	6e-120
2590	scf7180003411929	100	240	0	0	1	240	9652	9891	3e-123
2593	scf7180003406364	100	240	0	0	1	240	3047	2808	3e-123
2594	scf7180003416056	92.92	240	5	2	1	240	4933	5160	1e-91
2596	scf7180003382243	99.58	240	1	0	1	240	31147	30908	1e-121
2599	scf7180003375967	100	240	0	0	1	240	2011	2250	3e-123
2600	scf7180003361337	100	240	0	0	1	240	31627	31388	3e-123
2602	scf7180003409639	100	240	0	0	1	240	6754	6515	3e-123
2612	scf7180003412250	100	240	0	0	1	240	3532	3771	3e-123
2617	scf7180003413100	100	240	0	0	1	240	6721	6960	3e-123
2620	scf7180003421304	99.17	240	2	0	1	240	12271	12510	6e-120
2632	scf7180003418356	100	240	0	0	1	240	10846	10607	3e-123
2633	scf7180003375730	100	240	0	0	1	240	10651	10412	3e-123
2647	scf7180003364791	99.58	240	1	0	1	240	135	374	1e-121
2650	scf7180003377079	100	240	0	0	1	240	23886	24125	3e-123
2657	scf7180003402699	99.58	240	1	0	1	240	2713	2474	1e-121
2663	scf7180003356763	100	240	0	0	1	240	23542	23303	3e-123
2664	scf7180003375492	99.17	240	2	0	1	240	36120	36359	6e-120
2666	scf7180003420429	100	240	0	0	1	240	2439	2200	3e-123
2670	scf7180003373351	99.58	240	1	0	1	240	2585	2346	1e-121
2671	scf7180003416349	99.58	240	1	0	1	240	1987	1748	1e-121
2672	scf7180003396352	100	240	0	0	1	240	955	1194	3e-123
2682	scf7180003380796	100	240	0	0	1	240	2692	2931	3e-123
2683	scf7180003403541	100	240	0	0	1	240	1145	906	3e-123
2686	scf7180003419875	100	240	0	0	1	240	20442	20681	3e-123
2687	scf7180003429397	100	240	0	0	1	240	2157	2396	3e-123
2689	scf7180003368392	99.58	240	1	0	1	240	10020	10259	1e-121
2696	scf7180003404677	99.58	240	1	0	1	240	10503	10264	1e-121
2697	scf7180003374076	100	240	0	0	1	240	2105	2344	3e-123
2698	scf7180003382661	100	240	0	0	1	240	823	1062	3e-123
2704	scf7180003399456	100	240	0	0	1	240	21336	21575	3e-123
2706	scf7180003394986	99.17	240	2	0	1	240	2329	2568	6e-120
2721	scf7180003409854	100	240	0	0	1	240	9795	10034	3e-123
2723	scf7180003428201	100	240	0	0	1	240	18735	18974	3e-123
2727	scf7180003403443	96.67	240	0	1	1	240	17427	17658	1e-107
2729	scf7180003372479	99.58	240	1	0	1	240	7355	7116	1e-121
2736	scf7180003383807	100	240	0	0	1	240	563	802	3e-123
2742	scf7180003394774	99.17	240	2	0	1	240	10782	10543	6e-120
2752	scf7180003377226	100	240	0	0	1	240	17900	18139	3e-123
2763	scf7180003375728	100	240	0	0	1	240	10979	11218	3e-123
2767	scf7180003416651	99.58	240	1	0	1	240	4891	4652	1e-121
2768	scf7180003388666	100	240	0	0	1	240	25407	25168	3e-123
2770	scf7180003414526	99.58	240	1	0	1	240	4027	3788	1e-121
2774	scf7180003428110	100	240	0	0	1	240	12455	12216	3e-123
2778	scf7180003378591	100	240	0	0	1	240	814	575	3e-123
2781	scf7180003369570	100	240	0	0	1	240	119	358	3e-123
2789	scf7180003361022	99.17	240	2	0	1	240	3239	3000	6e-120
2798	scf7180003429085	99.58	240	1	0	1	240	1274	1513	1e-121
2803	scf7180003375911	100	240	0	0	1	240	19120	18881	3e-123
2810	scf7180003357055	99.58	240	1	0	1	240	44651	44890	1e-121
2812	scf7180003429821	100	240	0	0	1	240	35147	34908	3e-123
2814	scf7180003430170	100	240	0	0	1	240	3118	3357	3e-123
2820	scf7180003360572	99.17	240	2	0	1	240	2171	1932	6e-120
2821	scf7180003407040	100	240	0	0	1	240	2244	2483	3e-123
2822	scf7180003404805	100	240	0	0	1	240	7189	7428	3e-123
2827	scf7180003394058	100	240	0	0	1	240	27518	27757	3e-123
2831	scf7180003408722	99.58	240	1	0	1	240	5273	5512	1e-121
2833	scf7180003379769	99.58	240	1	0	1	240	3392	3631	1e-121
2847	scf7180003415089	100	240	0	0	1	240	17934	17695	3e-123
2848	scf7180003400507	100	240	0	0	1	240	2078	1839	3e-123
2852	scf7180003424308	99.17	240	2	0	1	240	11946	11707	6e-120
2855	scf7180003428226	99.17	240	2	0	1	240	53846	53607	6e-120
2856	scf7180003419028	100	240	0	0	1	240	8628	8867	3e-123
2857	scf7180003361223	100	240	0	0	1	240	2860	2621	3e-123
2861	scf7180003385865	100	240	0	0	1	240	644	883	3e-123
2878	scf7180003402877	99.17	240	2	0	1	240	3657	3896	6e-120
2895	scf7180003419006	98.53	136	1	1	106	240	4804	4939	1e-61
2897	scf7180003419413	100	240	0	0	1	240	2683	2444	3e-123
2899	scf7180003428749	100	240	0	0	1	240	6505	6266	3e-123
2900	scf7180003373685	100	240	0	0	1	240	2745	2506	3e-123
2901	scf7180003356439	100	240	0	0	1	240	46837	47076	3e-123
2904	scf7180003369801	100	240	0	0	1	240	18664	18903	3e-123
2905	scf7180003379093	97.81	228	5	0	1	228	8016	8243	3e-108
2908	scf7180003427771	99.58	240	1	0	1	240	49542	49781	1e-121
2912	scf7180003416891	99.58	240	1	0	1	240	1268	1507	1e-121
2913	scf7180003393961	99.58	240	0	1	1	240	2058	1820	5e-121
2917	scf7180003366778	100	240	0	0	1	240	2847	2608	3e-123
2919	scf7180003363081	100	240	0	0	1	240	22358	22119	3e-123
2925	scf7180003413172	100	240	0	0	1	240	730	969	3e-123
2926	scf7180003419033	98.75	240	3	0	1	240	9793	9554	3e-118
2927	scf7180003407946	99.58	240	1	0	1	240	1466	1705	1e-121
2930	scf7180003424329	100	240	0	0	1	240	3667	3428	3e-123
2936	scf7180003414640	99.17	240	2	0	1	240	6835	7074	6e-120
2942	scf7180003414964	100	240	0	0	1	240	16260	16499	3e-123
2947	scf7180003371930	99.58	240	1	0	1	240	6347	6586	1e-121
2956	scf7180003384208	99.17	240	2	0	1	240	8904	8665	6e-120
2957	scf7180003422673	100	240	0	0	1	240	3289	3050	3e-123
2958	scf7180003374706	100	240	0	0	1	240	9633	9872	3e-123
2959	scf7180003405828	100	240	0	0	1	240	901	662	3e-123
2960	scf7180003429783	99.58	240	1	0	1	240	145513	145752	1e-121
2965	scf7180003385164	100	240	0	0	1	240	1308	1069	3e-123
2969	scf7180003429481	99.58	240	1	0	1	240	51187	50948	1e-121
2977	scf7180003377122	100	240	0	0	1	240	16256	16017	3e-123
2979	scf7180003377328	100	240	0	0	1	240	1292	1053	3e-123
2984	scf7180003386778	100	240	0	0	1	240	4604	4843	3e-123
2994	scf7180003365911	100	225	0	0	1	225	225	1	6e-115
3000	scf7180003358234	100	240	0	0	1	240	1481	1720	3e-123
3003	scf7180003385944	100	240	0	0	1	240	7522	7283	3e-123
3009	scf7180003409244	100	240	0	0	1	240	1190	1429	3e-123
3017	scf7180003423701	100	240	0	0	1	240	1758	1997	3e-123
3022	scf7180003380412	99.58	240	1	0	1	240	5050	4811	1e-121
3024	scf7180003427979	100	240	0	0	1	240	9237	9476	3e-123
3026	scf7180003404934	100	240	0	0	1	240	641	880	3e-123
3040	scf7180003428976	100	240	0	0	1	240	16010	16249	3e-123
3042	scf7180003413285	100	240	0	0	1	240	2864	3103	3e-123
3054	scf7180003372725	99.17	240	2	0	1	240	22486	22247	6e-120
3056	scf7180003427689	100	240	0	0	1	240	2208	2447	3e-123
3060	scf7180003367879	100	240	0	0	1	240	3706	3467	3e-123
3067	scf7180003421578	100	240	0	0	1	240	29557	29796	3e-123
3070	scf7180003394893	99.17	240	2	0	1	240	683	444	6e-120
3075	scf7180003371635	100	240	0	0	1	240	1577	1338	3e-123
3080	scf7180003357724	99.58	240	1	0	1	240	6069	5830	1e-121
3083	scf7180003428331	100	240	0	0	1	240	18059	18298	3e-123
3087	scf7180003416027	100	240	0	0	1	240	44239	44000	3e-123
3097	scf7180003424869	99.58	240	1	0	1	240	2447	2208	1e-121
3100	scf7180003372370	100	240	0	0	1	240	14247	14008	3e-123
3102	scf7180003412101	100	240	0	0	1	240	1792	1553	3e-123
3103	scf7180003415649	100	240	0	0	1	240	8445	8684	3e-123
3107	scf7180003378589	100	240	0	0	1	240	10010	9771	3e-123
3108	scf7180003357522	99.58	240	1	0	1	240	2959	3198	1e-121
3113	scf7180003429956	98.76	242	1	1	1	240	51002	51243	8e-119
3118	scf7180003379617	99.58	240	1	0	1	240	1625	1864	1e-121
3120	scf7180003369250	99.58	240	1	0	1	240	1639	1878	1e-121
3122	scf7180003429707	99.17	240	2	0	1	240	2574	2335	6e-120
3132	scf7180003358103	99.58	240	1	0	1	240	110553	110314	1e-121
3137	scf7180003430079	99.58	240	1	0	1	240	22942	23181	1e-121
3139	scf7180003362509	99.17	240	2	0	1	240	13260	13499	6e-120
3146	scf7180003428809	100	240	0	0	1	240	22705	22944	3e-123
3155	scf7180003411877	100	240	0	0	1	240	15048	15287	3e-123
3156	scf7180003426622	98.77	243	0	1	1	240	7928	7686	8e-119
3159	scf7180003427412	99.17	240	2	0	1	240	18022	17783	6e-120
3164	scf7180003413170	100	240	0	0	1	240	14991	15230	3e-123
3165	scf7180003377715	99.58	238	1	0	3	240	1569	1806	2e-120
3166	scf7180003412196	100	240	0	0	1	240	9658	9897	3e-123
3167	scf7180003396346	99.58	240	1	0	1	240	1574	1335	1e-121
3181	scf7180003426355	98.31	236	4	0	5	240	5574	5809	2e-114
3183	scf7180003428937	100	240	0	0	1	240	118674	118435	3e-123
3188	scf7180003381562	100	240	0	0	1	240	3519	3280	3e-123
3204	scf7180003373690	99.17	240	2	0	1	240	4836	4597	6e-120
3205	scf7180003379156	100	240	0	0	1	240	9918	10157	3e-123
3207	scf7180003394905	100	240	0	0	1	240	10495	10256	3e-123
3208	scf7180003398063	100	240	0	0	1	240	13425	13186	3e-123
3215	scf7180003430235	99.58	240	1	0	1	240	44029	43790	1e-121
3217	scf7180003422121	100	240	0	0	1	240	11338	11099	3e-123
3219	scf7180003400870	100	240	0	0	1	240	21701	21462	3e-123
3223	scf7180003394715	100	240	0	0	1	240	2790	2551	3e-123
3224	scf7180003371759	97.08	240	0	1	1	240	4476	4244	2e-109
3229	scf7180003418843	99.58	240	1	0	1	240	38481	38720	1e-121
3230	scf7180003405803	100	240	0	0	1	240	2543	2304	3e-123
3232	scf7180003428654	100	240	0	0	1	240	14281	14042	3e-123
3233	scf7180003396713	100	240	0	0	1	240	8138	8377	3e-123
3237	scf7180003389900	100	240	0	0	1	240	1792	2031	3e-123
3244	scf7180003416866	99.58	240	1	0	1	240	3508	3269	1e-121
3246	scf7180003402228	100	240	0	0	1	240	3796	3557	3e-123
3250	scf7180003395741	100	240	0	0	1	240	2945	3184	3e-123
3251	scf7180003380583	100	240	0	0	1	240	5734	5495	3e-123
3252	scf7180003395458	100	240	0	0	1	240	6743	6504	3e-123
3253	scf7180003373160	100	240	0	0	1	240	18664	18425	3e-123
3254	scf7180003371354	99.17	240	2	0	1	240	8818	8579	6e-120
3265	scf7180003386115	99.58	240	1	0	1	240	2635	2396	1e-121
3269	scf7180003378240	100	240	0	0	1	240	104833	105072	3e-123
3270	scf7180003426455	100	240	0	0	1	240	14113	13874	3e-123
3272	scf7180003424652	100	240	0	0	1	240	1395	1634	3e-123
3276	scf7180003420032	99.17	240	2	0	1	240	1446	1207	6e-120
3278	scf7180003367728	98.36	244	0	1	1	240	6759	7002	1e-117
3283	scf7180003428275	100	240	0	0	1	240	7390	7151	3e-123
3284	scf7180003408514	99.58	240	1	0	1	240	3712	3951	1e-121
3308	scf7180003421201	100	240	0	0	1	240	8530	8291	3e-123
3313	scf7180003375901	100	240	0	0	1	240	23597	23836	3e-123
3314	scf7180003411896	100	240	0	0	1	240	35718	35957	3e-123
3315	scf7180003372441	100	240	0	0	1	240	6421	6660	3e-123
3325	scf7180003385229	100	240	0	0	1	240	38068	37829	3e-123
3327	scf7180003430082	100	240	0	0	1	240	8849	9088	3e-123
3339	scf7180003408635	99.58	240	1	0	1	240	16869	17108	1e-121
3342	scf7180003357574	100	240	0	0	1	240	8299	8538	3e-123
3343	scf7180003402975	100	240	0	0	1	240	439	678	3e-123
3359	scf7180003378876	100	240	0	0	1	240	16825	16586	3e-123
3363	scf7180003411873	100	240	0	0	1	240	28590	28351	3e-123
3378	scf7180003373958	99.58	240	1	0	1	240	11392	11631	1e-121
3385	scf7180003360403	100	240	0	0	1	240	1256	1017	3e-123
3387	scf7180003359611	100	240	0	0	1	240	2453	2692	3e-123
3392	scf7180003378537	99.17	240	2	0	1	240	4607	4368	6e-120
3393	scf7180003415644	100	240	0	0	1	240	29601	29840	3e-123
3399	scf7180003392106	99.17	240	2	0	1	240	706	945	6e-120
3405	scf7180003429928	100	240	0	0	1	240	22725	22964	3e-123
3407	scf7180003372354	100	240	0	0	1	240	4476	4237	3e-123
3409	scf7180003360967	100	240	0	0	1	240	568	329	3e-123
3411	scf7180003396584	100	240	0	0	1	240	6401	6640	3e-123
3423	scf7180003363694	100	240	0	0	1	240	1180	1419	3e-123
3427	scf7180003426385	100	240	0	0	1	240	34048	33809	3e-123
3429	scf7180003414738	100	240	0	0	1	240	15106	15345	3e-123
3430	scf7180003378531	100	240	0	0	1	240	45952	46191	3e-123
3431	scf7180003359805	100	240	0	0	1	240	4333	4094	3e-123
3437	scf7180003379136	100	240	0	0	1	240	4785	5024	3e-123
3444	scf7180003397400	100	240	0	0	1	240	10374	10613	3e-123
3463	scf7180003412772	100	240	0	0	1	240	2047	2286	3e-123
3464	scf7180003427025	100	240	0	0	1	240	26957	26718	3e-123
3474	scf7180003402886	99.58	240	1	0	1	240	6596	6835	1e-121
3490	scf7180003426938	100	240	0	0	1	240	35110	34871	3e-123
3496	scf7180003379809	99.58	240	1	0	1	240	17336	17097	1e-121
3502	scf7180003412179	99.58	240	1	0	1	240	3392	3153	1e-121
3507	scf7180003377995	100	240	0	0	1	240	3566	3327	3e-123
3512	scf7180003386399	99.17	240	2	0	1	240	62	301	6e-120
3514	scf7180003429631	100	240	0	0	1	240	14941	15180	3e-123
3515	scf7180003376420	98.76	241	2	1	1	240	6587	6827	3e-118
3521	scf7180003372868	99.17	240	2	0	1	240	29512	29751	6e-120
3529	scf7180003403626	100	240	0	0	1	240	9682	9921	3e-123
3534	scf7180003385112	100	240	0	0	1	240	690	929	3e-123
3543	scf7180003390092	100	240	0	0	1	240	10196	9957	3e-123
3550	scf7180003429611	100	240	0	0	1	240	38344	38583	3e-123
3553	scf7180003417704	98.75	240	3	0	1	240	2344	2583	3e-118
3566	scf7180003377737	100	240	0	0	1	240	999	760	3e-123
3582	scf7180003373641	99.17	240	2	0	1	240	35941	36180	6e-120
3585	scf7180003426738	99.17	241	1	1	1	240	21176	20936	6e-120
3586	scf7180003405224	99.58	240	1	0	1	240	1294	1055	1e-121
3590	scf7180003371948	100	240	0	0	1	240	5640	5879	3e-123
3592	scf7180003375656	100	240	0	0	1	240	16872	17111	3e-123
3594	scf7180003430219	99.58	240	1	0	1	240	52746	52985	1e-121
3599	scf7180003379719	100	240	0	0	1	240	2667	2906	3e-123
3601	scf7180003379801	100	240	0	0	1	240	2254	2493	3e-123
3603	scf7180003372071	98.75	240	3	0	1	240	3526	3287	3e-118
3604	scf7180003388440	99.17	240	2	0	1	240	5770	5531	6e-120
3609	scf7180003410145	100	240	0	0	1	240	967	1206	3e-123
3616	scf7180003423255	99.17	240	2	0	1	240	3307	3068	6e-120
3619	scf7180003429661	100	240	0	0	1	240	3272	3033	3e-123
3627	scf7180003375859	100	240	0	0	1	240	14479	14718	3e-123
3638	scf7180003409542	100	240	0	0	1	240	1270	1031	3e-123
3641	scf7180003376891	97.92	240	4	1	1	240	5808	5570	2e-114
3646	scf7180003417437	100	240	0	0	1	240	9088	8849	3e-123
3650	scf7180003377279	100	240	0	0	1	240	28758	28997	3e-123
3657	scf7180003417913	100	240	0	0	1	240	2140	2379	3e-123
3665	scf7180003374436	99.58	240	1	0	1	240	2343	2104	1e-121
3681	scf7180003409925	99.17	240	2	0	1	240	25291	25530	6e-120
3682	scf7180003376303	99.58	240	1	0	1	240	611	372	1e-121
3683	scf7180003423389	99.17	240	2	0	1	240	679	440	6e-120
3696	scf7180003427781	100	240	0	0	1	240	1791	1552	3e-123
3700	scf7180003368075	100	240	0	0	1	240	20893	20654	3e-123
3715	scf7180003374312	100	240	0	0	1	240	12024	12263	3e-123
3716	scf7180003387185	100	240	0	0	1	240	3439	3200	3e-123
3720	scf7180003425954	98.33	240	0	1	1	240	18337	18572	2e-115
3722	scf7180003428647	100	240	0	0	1	240	21034	20795	3e-123
3725	scf7180003364025	99.17	240	2	0	1	240	5493	5732	6e-120
3739	scf7180003366387	100	240	0	0	1	240	2922	2683	3e-123
3741	scf7180003402452	100	240	0	0	1	240	9962	9723	3e-123
3743	scf7180003357429	100	240	0	0	1	240	2288	2049	3e-123
3747	scf7180003379700	100	240	0	0	1	240	1270	1509	3e-123
3751	scf7180003415185	99.58	240	1	0	1	240	8484	8245	1e-121
3758	scf7180003357841	99.58	240	1	0	1	240	2378	2139	1e-121
3766	scf7180003369047	100	240	0	0	1	240	11543	11782	3e-123
3767	scf7180003359104	100	240	0	0	1	240	886	647	3e-123
3777	scf7180003427365	99.58	240	1	0	1	240	95280	95041	1e-121
3780	scf7180003399234	100	240	0	0	1	240	3128	2889	3e-123
3781	scf7180003428610	100	240	0	0	1	240	8260	8021	3e-123
3785	scf7180003429633	100	240	0	0	1	240	5974	6213	3e-123
3788	scf7180003356676	99.58	240	1	0	1	240	48156	48395	1e-121
3790	scf7180003406714	100	240	0	0	1	240	3693	3454	3e-123
3793	scf7180003404666	100	240	0	0	1	240	714	953	3e-123
3799	scf7180003425315	97.08	240	2	4	2	240	7671	7436	6e-110
3800	scf7180003417584	99.58	240	1	0	1	240	25066	25305	1e-121
3810	scf7180003379399	100	240	0	0	1	240	727	966	3e-123
3821	scf7180003405500	100	240	0	0	1	240	5537	5776	3e-123
3824	scf7180003382529	100	240	0	0	1	240	9480	9719	3e-123
3835	scf7180003362006	100	240	0	0	1	240	7719	7480	3e-123
3842	scf7180003378772	100	240	0	0	1	240	12602	12363	3e-123
3847	scf7180003428136	100	240	0	0	1	240	5126	5365	3e-123
3851	scf7180003409986	100	240	0	0	1	240	4498	4737	3e-123
3858	scf7180003425981	100	240	0	0	1	240	5947	5708	3e-123
3861	scf7180003371616	99.58	240	1	0	1	240	6084	6323	1e-121
3863	scf7180003427729	100	240	0	0	1	240	35781	35542	3e-123
3866	scf7180003395871	100	240	0	0	1	240	30359	30120	3e-123
3875	scf7180003428575	99.17	240	2	0	1	240	6096	5857	6e-120
3877	scf7180003378463	100	240	0	0	1	240	610	371	3e-123
3879	scf7180003368716	100	240	0	0	1	240	12079	12318	3e-123
3881	scf7180003426894	99.58	240	1	0	1	240	12188	11949	1e-121
3883	scf7180003405687	99.58	240	1	0	1	240	14383	14622	1e-121
3889	scf7180003419994	98.75	240	1	1	1	240	1886	2123	1e-117
3902	scf7180003361244	100	240	0	0	1	240	2238	1999	3e-123
3911	scf7180003368817	100	240	0	0	1	240	2785	2546	3e-123
3913	scf7180003394113	99.58	240	1	0	1	240	4123	3884	1e-121
3919	scf7180003358507	100	240	0	0	1	240	4068	3829	3e-123
3923	scf7180003363937	100	240	0	0	1	240	590	829	3e-123
3924	scf7180003402914	99.58	240	1	0	1	240	15601	15840	1e-121
3925	scf7180003425970	99.58	240	1	0	1	240	14803	14564	1e-121
3929	scf7180003405603	99.58	240	1	0	1	240	3865	3626	1e-121
3930	scf7180003410901	99.58	240	1	0	1	240	763	1002	1e-121
3943	scf7180003359717	100	240	0	0	1	240	8732	8493	3e-123
3945	scf7180003414126	100	240	0	0	1	240	2889	2650	3e-123
3947	scf7180003423587	100	240	0	0	1	240	1425	1186	3e-123
3951	scf7180003429783	100	240	0	0	1	240	111869	111630	3e-123
3955	scf7180003426094	100	240	0	0	1	240	5463	5702	3e-123
3961	scf7180003375700	100	240	0	0	1	240	14050	14289	3e-123
3964	scf7180003410910	100	240	0	0	1	240	1711	1950	3e-123
3965	scf7180003428253	99.58	240	1	0	1	240	18376	18615	1e-121
3966	scf7180003387092	100	240	0	0	1	240	2364	2603	3e-123
3967	scf7180003378311	100	240	0	0	1	240	3196	3435	3e-123
3979	scf7180003419401	99.58	240	1	0	1	240	10644	10405	1e-121
3985	scf7180003413077	100	240	0	0	1	240	3289	3528	3e-123
3986	scf7180003409718	100	240	0	0	1	240	2474	2713	3e-123
3989	scf7180003414174	99.17	240	2	0	1	240	6116	5877	6e-120
3997	scf7180003414901	100	240	0	0	1	240	21304	21065	3e-123
3999	scf7180003376122	100	240	0	0	1	240	4571	4810	3e-123
4007	scf7180003412231	100	240	0	0	1	240	29807	29568	3e-123
4009	scf7180003427443	100	238	0	0	1	238	26085	26322	3e-122
4011	scf7180003387213	99.58	240	1	0	1	240	1653	1414	1e-121
4016	scf7180003427768	100	240	0	0	1	240	9200	9439	3e-123
4018	scf7180003429429	99.17	240	0	1	1	240	7550	7313	2e-119
4022	scf7180003358580	100	240	0	0	1	240	9458	9697	3e-123
4023	scf7180003372201	99.58	240	1	0	1	240	1548	1787	1e-121
4024	scf7180003361896	100	240	0	0	1	240	12717	12478	3e-123
4028	scf7180003417947	98.75	240	3	0	1	240	8452	8691	3e-118
4029	scf7180003412167	100	240	0	0	1	240	4986	4747	3e-123
4038	scf7180003363227	100	240	0	0	1	240	32372	32133	3e-123
4046	scf7180003372395	99.58	240	1	0	1	240	7421	7182	1e-121
4048	scf7180003366768	99.58	240	1	0	1	240	21335	21096	1e-121
4050	scf7180003371238	97.4	231	6	0	10	240	3125	2895	3e-108
4051	scf7180003373372	99.58	240	1	0	1	240	5777	5538	1e-121
4052	scf7180003427119	99.17	240	2	0	1	240	4155	4394	6e-120
4056	scf7180003396017	100	240	0	0	1	240	22571	22810	3e-123
4059	scf7180003428907	100	240	0	0	1	240	1183	1422	3e-123
4060	scf7180003401912	100	240	0	0	1	240	5591	5352	3e-123
4068	scf7180003428737	100	240	0	0	1	240	31008	30769	3e-123
4072	scf7180003377911	100	240	0	0	1	240	3062	3301	3e-123
4074	scf7180003373070	100	240	0	0	1	240	12077	12316	3e-123
4082	scf7180003405953	98.75	240	3	0	1	240	4807	4568	3e-118
4088	scf7180003427926	99.58	240	1	0	1	240	8961	8722	1e-121
4089	scf7180003386940	100	240	0	0	1	240	11691	11452	3e-123
4109	scf7180003376394	100	240	0	0	1	240	8038	8277	3e-123
4112	scf7180003377440	100	224	0	0	1	224	6085	6308	2e-114
4118	scf7180003394789	100	240	0	0	1	240	2169	1930	3e-123
4120	scf7180003379809	100	240	0	0	1	240	33928	34167	3e-123
4129	scf7180003414377	99.58	240	1	0	1	240	65141	65380	1e-121
4138	scf7180003370919	100	240	0	0	1	240	8810	8571	3e-123
4143	scf7180003379158	95.22	251	1	1	1	240	3441	3191	5e-106
4145	scf7180003427848	100	240	0	0	1	240	750	511	3e-123
4148	scf7180003394286	100	240	0	0	1	240	7192	7431	3e-123
4149	scf7180003386096	100	240	0	0	1	240	19942	20181	3e-123
4150	scf7180003430229	99.58	240	1	0	1	240	9125	9364	1e-121
4156	scf7180003421547	99.58	240	1	0	1	240	38170	38409	1e-121
4158	scf7180003421340	100	240	0	0	1	240	22299	22060	3e-123
4159	scf7180003395475	100	240	0	0	1	240	4812	4573	3e-123
4167	scf7180003387363	100	240	0	0	1	240	589	350	3e-123
4184	scf7180003418275	100	240	0	0	1	240	6181	6420	3e-123
4197	scf7180003424966	100	240	0	0	1	240	7190	6951	3e-123
4199	scf7180003403074	99.58	240	1	0	1	240	14787	15026	1e-121
4200	scf7180003373163	100	240	0	0	1	240	1679	1440	3e-123
4204	scf7180003358090	100	240	0	0	1	240	384	145	3e-123
4206	scf7180003428252	100	240	0	0	1	240	7591	7830	3e-123
4211	scf7180003416406	100	203	0	0	38	240	13400	13198	1e-102
4215	scf7180003425938	100	240	0	0	1	240	81559	81320	3e-123
4216	scf7180003374946	99.58	240	1	0	1	240	5842	5603	1e-121
4218	scf7180003377686	100	240	0	0	1	240	19926	19687	3e-123
4220	scf7180003379763	100	240	0	0	1	240	12006	12245	3e-123
4221	scf7180003430188	100	240	0	0	1	240	7032	7271	3e-123
4223	scf7180003420244	100	240	0	0	1	240	3959	4198	3e-123
4224	scf7180003427682	100	240	0	0	1	240	674	435	3e-123
4225	scf7180003428205	100	240	0	0	1	240	18118	18357	3e-123
4229	scf7180003402585	100	240	0	0	1	240	2750	2989	3e-123
4237	scf7180003356651	100	240	0	0	1	240	19292	19053	3e-123
4246	scf7180003398019	100	240	0	0	1	240	14122	13883	3e-123
4255	scf7180003386608	100	240	0	0	1	240	7151	7390	3e-123
4262	scf7180003377417	100	240	0	0	1	240	12231	11992	3e-123
4263	scf7180003373059	100	240	0	0	1	240	21955	22194	3e-123
4272	scf7180003410785	99.58	240	1	0	1	240	4221	3982	1e-121
4277	scf7180003396951	100	240	0	0	1	240	28526	28765	3e-123
4288	scf7180003427805	99.17	240	2	0	1	240	2413	2174	6e-120
4296	scf7180003357508	100	240	0	0	1	240	6470	6709	3e-123
4300	scf7180003421407	99.58	240	1	0	1	240	3365	3126	1e-121
4309	scf7180003371321	99.58	240	1	0	1	240	9016	8777	1e-121
4314	scf7180003396207	98.35	242	2	2	1	240	22076	22317	4e-117
4317	scf7180003429487	99.58	240	1	0	1	240	41292	41531	1e-121
4322	scf7180003427461	100	240	0	0	1	240	5297	5536	3e-123
4326	scf7180003382057	100	240	0	0	1	240	1388	1627	3e-123
4330	scf7180003414335	99.58	240	1	0	1	240	4901	4662	1e-121
4331	scf7180003421046	100	240	0	0	1	240	13056	13295	3e-123
4333	scf7180003356853	99.58	240	1	0	1	240	17426	17665	1e-121
4340	scf7180003358501	100	240	0	0	1	240	6694	6933	3e-123
4350	scf7180003414908	100	240	0	0	1	240	2272	2511	3e-123
4351	scf7180003387869	100	240	0	0	1	240	4608	4369	3e-123
4359	scf7180003418810	98.35	242	2	2	1	240	32432	32191	4e-117
4367	scf7180003371988	99.58	240	1	0	1	240	12185	12424	1e-121
4375	scf7180003429020	99.58	240	1	0	1	240	27285	27524	1e-121
4378	scf7180003425142	100	240	0	0	1	240	38167	38406	3e-123
4391	scf7180003428450	100	240	0	0	1	240	55429	55190	3e-123
4392	scf7180003397884	99.58	240	1	0	1	240	16082	15843	1e-121
4394	scf7180003357805	100	240	0	0	1	240	2324	2563	3e-123
4396	scf7180003430126	100	240	0	0	1	240	26106	25867	3e-123
4406	scf7180003429456	99.58	240	1	0	1	240	2136	2375	1e-121
4407	scf7180003426521	98.31	237	4	0	4	240	369	133	6e-115
4420	scf7180003412151	100	240	0	0	1	240	660	421	3e-123
4426	scf7180003362872	100	240	0	0	1	240	13825	14064	3e-123
4428	scf7180003387722	99.58	240	1	0	1	240	24537	24298	1e-121
4431	scf7180003378169	100	240	0	0	1	240	9103	8864	3e-123
4433	scf7180003420836	100	240	0	0	1	240	3443	3204	3e-123
4438	scf7180003386213	99.58	240	1	0	1	240	22967	22728	1e-121
4443	scf7180003406514	100	240	0	0	1	240	999	760	3e-123
4444	scf7180003431511	100	240	0	0	1	240	21725	21964	3e-123
4471	scf7180003379211	100	240	0	0	1	240	7857	8096	3e-123
4473	scf7180003419831	99.58	240	1	0	1	240	2891	3130	1e-121
4483	scf7180003373374	98.76	241	2	1	1	240	4692	4932	3e-118
4486	scf7180003418463	100	240	0	0	1	240	534	295	3e-123
4487	scf7180003421810	100	240	0	0	1	240	6604	6365	3e-123
4491	scf7180003380288	100	240	0	0	1	240	29036	28797	3e-123
4504	scf7180003429913	99.58	240	1	0	1	240	2203	2442	1e-121
4506	scf7180003422374	100	240	0	0	1	240	444	683	3e-123
4510	scf7180003427569	100	240	0	0	1	240	3494	3255	3e-123
4529	scf7180003426074	100	240	0	0	1	240	17655	17894	3e-123
4535	scf7180003426248	99.17	240	2	0	1	240	5812	6051	6e-120
4536	scf7180003384565	100	240	0	0	1	240	2873	2634	3e-123
4538	scf7180003375618	100	240	0	0	1	240	40425	40664	3e-123
4542	scf7180003430013	100	240	0	0	1	240	4577	4816	3e-123
4544	scf7180003414707	99.58	240	1	0	1	240	17173	16934	1e-121
4548	scf7180003379592	99.17	240	2	0	1	240	11285	11046	6e-120
4558	scf7180003428259	100	240	0	0	1	240	14447	14208	3e-123
4560	scf7180003400626	99.58	240	1	0	1	240	3595	3356	1e-121
4566	scf7180003387393	100	240	0	0	1	240	2083	2322	3e-123
4571	scf7180003404759	100	240	0	0	1	240	8391	8152	3e-123
4572	scf7180003385469	100	240	0	0	1	240	26669	26430	3e-123
4580	scf7180003357462	100	240	0	0	1	240	801	562	3e-123
4581	scf7180003413537	100	240	0	0	1	240	4463	4702	3e-123
4588	scf7180003416670	98.75	240	3	0	1	240	13132	12893	3e-118
4590	scf7180003427941	100	240	0	0	1	240	20089	19850	3e-123
4601	scf7180003378180	99.17	240	2	0	1	240	5793	6032	6e-120
4611	scf7180003428001	99.58	240	1	0	1	240	15374	15613	1e-121
4619	scf7180003419148	100	240	0	0	1	240	11704	11465	3e-123
4622	scf7180003357510	99.58	240	1	0	1	240	19859	20098	1e-121
4623	scf7180003379486	99.59	241	0	1	1	240	2414	2654	1e-121
4629	scf7180003371939	100	240	0	0	1	240	111	350	3e-123
4636	scf7180003428893	99.58	240	1	0	1	240	6565	6326	1e-121
4638	scf7180003429132	100	240	0	0	1	240	7510	7749	3e-123
4639	scf7180003357841	99.58	240	1	0	1	240	4532	4771	1e-121
4645	scf7180003368921	100	240	0	0	1	240	1412	1651	3e-123
4648	scf7180003370205	100	240	0	0	1	240	4758	4997	3e-123
4650	scf7180003413059	100	240	0	0	1	240	13250	13011	3e-123
4651	scf7180003358714	99.58	240	1	0	1	240	9114	8875	1e-121
4660	scf7180003424348	100	240	0	0	1	240	14450	14211	3e-123
4679	scf7180003356761	100	240	0	0	1	240	351	590	3e-123
4681	scf7180003401891	99.58	240	1	0	1	240	9280	9519	1e-121
4698	scf7180003372468	99.58	240	1	0	1	240	27776	28015	1e-121
4699	scf7180003380444	100	240	0	0	1	240	12143	12382	3e-123
4700	scf7180003416900	99.58	240	1	0	1	240	27369	27130	1e-121
4717	scf7180003368853	100	240	0	0	1	240	12395	12156	3e-123
4718	scf7180003371743	99.17	240	2	0	1	240	3281	3520	6e-120
4724	scf7180003430670	99.58	240	1	0	1	240	924	1163	1e-121
4725	scf7180003426951	100	240	0	0	1	240	23610	23371	3e-123
4728	scf7180003394561	99.58	240	1	0	1	240	69523	69284	1e-121
4733	scf7180003395175	99.58	240	1	0	1	240	42102	42341	1e-121
4748	scf7180003428801	100	240	0	0	1	240	2535	2296	3e-123
4749	scf7180003378047	100	240	0	0	1	240	24619	24380	3e-123
4751	scf7180003358134	100	240	0	0	1	240	34987	35226	3e-123
4752	scf7180003373807	99.58	240	1	0	1	240	23645	23406	1e-121
4754	scf7180003358379	100	240	0	0	1	240	8527	8766	3e-123
4759	scf7180003414699	99.17	240	2	0	1	240	341	102	6e-120
4767	scf7180003359229	99.58	240	1	0	1	240	6215	6454	1e-121
4768	scf7180003398148	100	240	0	0	1	240	11382	11143	3e-123
4770	scf7180003429077	100	240	0	0	1	240	15912	15673	3e-123
4772	scf7180003429377	100	240	0	0	1	240	25416	25655	3e-123
4779	scf7180003415250	100	240	0	0	1	240	3092	3331	3e-123
4785	scf7180003370823	100	240	0	0	1	240	8011	8250	3e-123
4788	scf7180003372160	100	187	0	0	1	187	6984	6798	8e-94
4789	scf7180003428728	100	240	0	0	1	240	46608	46847	3e-123
4790	scf7180003404754	100	240	0	0	1	240	1919	2158	3e-123
4793	scf7180003429510	99.58	240	1	0	1	240	3433	3194	1e-121
4794	scf7180003356590	100	240	0	0	1	240	38376	38137	3e-123
4795	scf7180003412548	99.17	240	2	0	1	240	6572	6811	6e-120
4799	scf7180003430611	100	240	0	0	1	240	15545	15306	3e-123
4822	scf7180003377967	100	240	0	0	1	240	16773	17012	3e-123
4834	scf7180003374096	100	240	0	0	1	240	1100	861	3e-123
4841	scf7180003378493	100	240	0	0	1	240	77134	76895	3e-123
4845	scf7180003357210	100	240	0	0	1	240	22280	22519	3e-123
4852	scf7180003387386	100	240	0	0	1	240	6430	6669	3e-123
4854	scf7180003371667	100	240	0	0	1	240	89104	89343	3e-123
4855	scf7180003367809	100	240	0	0	1	240	5182	4943	3e-123
4858	scf7180003429233	99.58	240	1	0	1	240	5466	5705	1e-121
4864	scf7180003411042	99.58	240	1	0	1	240	989	1228	1e-121
4865	scf7180003386475	100	240	0	0	1	240	10011	9772	3e-123
4872	scf7180003378635	100	240	0	0	1	240	15748	15987	3e-123
4874	scf7180003430350	100	161	0	0	1	161	5938	5778	2e-79
4885	scf7180003403900	100	240	0	0	1	240	3567	3328	3e-123
4890	scf7180003414166	100	240	0	0	1	240	1091	852	3e-123
4891	scf7180003372746	100	240	0	0	1	240	35690	35451	3e-123
4899	scf7180003418952	100	240	0	0	1	240	1224	1463	3e-123
4906	scf7180003416094	100	240	0	0	1	240	4943	5182	3e-123
4911	scf7180003427832	99.58	240	1	0	1	240	6734	6973	1e-121
4912	scf7180003413507	99.58	240	1	0	1	240	9496	9735	1e-121
4914	scf7180003371679	99.58	240	1	0	1	240	9376	9137	1e-121
4918	scf7180003420701	99.58	240	1	0	1	240	17768	17529	1e-121
4929	scf7180003427475	99.58	240	1	0	1	240	531	292	1e-121
4935	scf7180003385509	94.8	250	3	2	1	240	32902	32653	2e-104
4939	scf7180003425049	99.16	238	2	0	1	238	878	1115	8e-119
4946	scf7180003385814	99.17	240	0	1	1	240	1064	827	2e-119
4948	scf7180003408298	100	240	0	0	1	240	10993	10754	3e-123
4954	scf7180003389300	100	240	0	0	1	240	9880	10119	3e-123
4955	scf7180003357508	100	240	0	0	1	240	22522	22283	3e-123
4959	scf7180003427329	98.75	240	3	0	1	240	630	391	3e-118
4960	scf7180003361721	99.58	240	1	0	1	240	4660	4421	1e-121
4962	scf7180003384002	99.58	240	1	0	1	240	7851	8090	1e-121
4971	scf7180003427348	99.17	240	2	0	1	240	33734	33495	6e-120
4972	scf7180003402715	100	240	0	0	1	240	1249	1488	3e-123
4973	scf7180003426892	100	240	0	0	1	240	14150	13911	3e-123
4982	scf7180003423835	100	240	0	0	1	240	2791	3030	3e-123
4991	scf7180003412979	100	240	0	0	1	240	497	736	3e-123
4993	scf7180003404930	99.17	241	1	1	1	240	1525	1765	6e-120
4997	scf7180003395927	99.58	240	1	0	1	240	21319	21558	1e-121
5013	scf7180003359912	98.33	240	4	0	1	240	2974	2735	1e-116
5014	scf7180003413592	100	240	0	0	1	240	3536	3297	3e-123
5015	scf7180003379008	99.17	240	2	0	1	240	781	542	6e-120
5017	scf7180003412302	100	240	0	0	1	240	35898	35659	3e-123
5032	scf7180003424323	100	240	0	0	1	240	8876	8637	3e-123
5037	scf7180003420811	100	240	0	0	1	240	4811	4572	3e-123
5038	scf7180003373459	100	240	0	0	1	240	4872	4633	3e-123
5046	scf7180003418597	100	240	0	0	1	240	1390	1151	3e-123
5048	scf7180003393905	99.58	240	1	0	1	240	16642	16403	1e-121
5050	scf7180003419986	99.58	240	1	0	1	240	1758	1997	1e-121
5054	scf7180003391723	100	240	0	0	1	240	7426	7665	3e-123
5056	scf7180003379690	99.58	240	1	0	1	240	5514	5753	1e-121
5057	scf7180003412598	100	240	0	0	1	240	59267	59028	3e-123
5058	scf7180003371711	100	240	0	0	1	240	32205	32444	3e-123
5059	scf7180003414358	100	240	0	0	1	240	22136	21897	3e-123
5060	scf7180003368540	100	240	0	0	1	240	9700	9461	3e-123
5062	scf7180003428754	99.58	240	1	0	1	240	37898	38137	1e-121
5075	scf7180003419052	100	240	0	0	1	240	1695	1456	3e-123
5079	scf7180003402192	99.58	240	1	0	1	240	13858	13619	1e-121
5082	scf7180003394112	98.35	243	1	1	1	240	41485	41243	4e-117
5083	scf7180003413261	100	240	0	0	1	240	5745	5506	3e-123
5090	scf7180003372009	100	240	0	0	1	240	8281	8520	3e-123
5103	scf7180003373285	100	240	0	0	1	240	4576	4337	3e-123
5105	scf7180003420960	99.58	240	1	0	1	240	7791	7552	1e-121
5107	scf7180003429884	99.58	240	1	0	1	240	4849	4610	1e-121
5111	scf7180003369493	100	240	0	0	1	240	728	489	3e-123
5115	scf7180003377696	100	240	0	0	1	240	9646	9885	3e-123
5116	scf7180003356898	100	240	0	0	1	240	13822	13583	3e-123
5123	scf7180003427209	100	240	0	0	1	240	7816	7577	3e-123
5131	scf7180003424309	100	240	0	0	1	240	3904	3665	3e-123
5134	scf7180003396814	100	240	0	0	1	240	563	324	3e-123
5146	scf7180003419438	100	240	0	0	1	240	6497	6258	3e-123
5148	scf7180003389831	99.17	240	2	0	1	240	668	429	6e-120
5151	scf7180003391242	99.58	240	1	0	1	240	805	1044	1e-121
5157	scf7180003406868	98.76	241	2	1	1	240	488	248	3e-118
5162	scf7180003398849	99.58	240	1	0	1	240	1915	2154	1e-121
5163	scf7180003386396	100	223	0	0	17	239	1126	904	8e-114
5166	scf7180003377929	100	240	0	0	1	240	2501	2740	3e-123
5173	scf7180003382240	100	240	0	0	1	240	8851	9090	3e-123
5190	scf7180003429330	98.75	240	3	0	1	240	4296	4057	3e-118
5191	scf7180003425081	100	240	0	0	1	240	6291	6530	3e-123
5193	scf7180003429843	99.17	240	2	0	1	240	25183	25422	6e-120
5194	scf7180003394262	99.17	240	2	0	1	240	4917	5156	6e-120
5196	scf7180003421005	100	240	0	0	1	240	6020	5781	3e-123
5204	scf7180003389720	100	240	0	0	1	240	3526	3765	3e-123
5205	scf7180003418951	100	240	0	0	1	240	4324	4085	3e-123
5207	scf7180003372148	100	240	0	0	1	240	6006	6245	3e-123
5209	scf7180003428261	100	240	0	0	1	240	3952	3713	3e-123
5212	scf7180003356332	99.17	241	1	1	1	240	3338	3578	6e-120
5214	scf7180003375681	99.58	240	1	0	1	240	9979	10218	1e-121
5226	scf7180003429804	99.58	240	1	0	1	240	15856	16095	1e-121
5233	scf7180003379861	99.17	240	2	0	1	240	747	508	6e-120
5236	scf7180003428667	100	240	0	0	1	240	8384	8145	3e-123
5238	scf7180003375969	100	240	0	0	1	240	2159	2398	3e-123
5239	scf7180003429924	100	240	0	0	1	240	8884	8645	3e-123
5240	scf7180003358064	100	240	0	0	1	240	23973	23734	3e-123
5247	scf7180003414670	99.58	240	1	0	1	240	1222	983	1e-121
5255	scf7180003371631	99.58	240	1	0	1	240	9223	8984	1e-121
5257	scf7180003412985	100	240	0	0	1	240	6082	6321	3e-123
5268	scf7180003408622	100	240	0	0	1	240	50286	50525	3e-123
5272	scf7180003385589	100	240	0	0	1	240	23729	23490	3e-123
5274	scf7180003414629	99.17	240	0	1	1	240	18512	18275	2e-119
5275	scf7180003369210	99.58	240	1	0	1	240	2216	1977	1e-121
5278	scf7180003403742	100	240	0	0	1	240	3422	3183	3e-123
5280	scf7180003356565	100	240	0	0	1	240	2573	2812	3e-123
5283	scf7180003385559	100	240	0	0	1	240	3803	4042	3e-123
5284	scf7180003408565	99.46	184	1	0	57	240	2415	2232	2e-90
5285	scf7180003428670	100	240	0	0	1	240	36521	36760	3e-123
5288	scf7180003418175	99.17	240	2	0	1	240	6137	5898	6e-120
5290	scf7180003379176	100	240	0	0	1	240	9332	9093	3e-123
5293	scf7180003374166	100	240	0	0	1	240	10151	9912	3e-123
5301	scf7180003404800	100	240	0	0	1	240	5581	5342	3e-123
5302	scf7180003386276	100	240	0	0	1	240	11828	11589	3e-123
5304	scf7180003385141	99.17	240	2	0	1	240	3196	2957	6e-120
5305	scf7180003411766	100	240	0	0	1	240	1730	1491	3e-123
5318	scf7180003398271	99.58	240	1	0	1	240	11828	11589	1e-121
5320	scf7180003374496	100	240	0	0	1	240	21522	21283	3e-123
5321	scf7180003358665	100	240	0	0	1	240	4277	4038	3e-123
5322	scf7180003418805	99.58	240	1	0	1	240	27791	27552	1e-121
5329	scf7180003385889	100	166	0	0	75	240	13997	14162	4e-82
5335	scf7180003378685	100	240	0	0	1	240	12967	12728	3e-123
5336	scf7180003427953	98.33	240	4	0	1	240	21591	21352	1e-116
5341	scf7180003420095	99.58	240	1	0	1	240	2602	2841	1e-121
5346	scf7180003371672	100	240	0	0	1	240	28468	28707	3e-123
5347	scf7180003415316	99.17	240	2	0	1	240	582	343	6e-120
5356	scf7180003397013	99.58	240	1	0	1	240	2291	2052	1e-121
5363	scf7180003418815	100	240	0	0	1	240	38720	38481	3e-123
5364	scf7180003408532	100	240	0	0	1	240	5432	5193	3e-123
5366	scf7180003389590	100	240	0	0	1	240	2550	2311	3e-123
5381	scf7180003405948	100	240	0	0	1	240	417	656	3e-123
5384	scf7180003376181	99.58	240	1	0	1	240	6595	6834	1e-121
5386	scf7180003415818	100	240	0	0	1	240	6073	6312	3e-123
5389	scf7180003367705	99.58	240	1	0	1	240	9665	9904	1e-121
5395	scf7180003394596	96.67	240	0	1	1	240	3628	3397	1e-107
5397	scf7180003397979	99.17	241	1	1	1	240	13672	13912	6e-120
5398	scf7180003415195	99.58	240	1	0	1	240	11472	11711	1e-121
5399	scf7180003387030	99.58	240	1	0	1	240	17484	17245	1e-121
5403	scf7180003427195	99.58	240	1	0	1	240	7726	7965	1e-121
5410	scf7180003360363	100	240	0	0	1	240	13281	13520	3e-123
5413	scf7180003357976	99.58	240	1	0	1	240	5417	5178	1e-121
5415	scf7180003404263	100	240	0	0	1	240	2466	2705	3e-123
5417	scf7180003366534	99.58	240	1	0	1	240	591	830	1e-121
5425	scf7180003405922	99.58	240	1	0	1	240	865	626	1e-121
5428	scf7180003426028	100	240	0	0	1	240	4599	4360	3e-123
5430	scf7180003390323	100	240	0	0	1	240	1219	1458	3e-123
5434	scf7180003377005	98.75	240	3	0	1	240	441	680	3e-118
5440	scf7180003385212	100	240	0	0	1	240	6925	6686	3e-123
5441	scf7180003430555	99.58	240	1	0	1	240	21701	21462	1e-121
5443	scf7180003410349	100	240	0	0	1	240	4642	4881	3e-123
5445	scf7180003422642	99.58	240	1	0	1	240	4640	4401	1e-121
5447	scf7180003402190	99.58	240	1	0	1	240	2476	2715	1e-121
5448	scf7180003424815	99.58	240	1	0	1	240	610	371	1e-121
5451	scf7180003368192	99.58	240	1	0	1	240	4247	4008	1e-121
5454	scf7180003374287	100	240	0	0	1	240	45436	45197	3e-123
5457	scf7180003382081	99.58	240	1	0	1	240	374	135	1e-121
5459	scf7180003428012	99.58	240	0	1	1	240	29939	30177	5e-121
5467	scf7180003426707	100	240	0	0	1	240	4551	4312	3e-123
5468	scf7180003415831	100	240	0	0	1	240	19911	20150	3e-123
5472	scf7180003377392	99.17	240	2	0	1	240	9973	9734	6e-120
5473	scf7180003388837	100	240	0	0	1	240	4895	4656	3e-123
5478	scf7180003378876	100	240	0	0	1	240	67466	67227	3e-123
5482	scf7180003389861	100	240	0	0	1	240	38832	39071	3e-123
5488	scf7180003415480	93.36	241	11	4	1	240	3611	3375	2e-95
5490	scf7180003394852	99.17	240	2	0	1	240	13490	13251	6e-120
5491	scf7180003418140	100	240	0	0	1	240	4623	4384	3e-123
5501	scf7180003360654	100	240	0	0	1	240	6818	6579	3e-123
5505	scf7180003428647	99.17	240	2	0	1	240	24637	24876	6e-120
5506	scf7180003426183	99.58	240	1	0	1	240	11098	10859	1e-121
5512	scf7180003395567	99.58	240	1	0	1	240	1904	2143	1e-121
5514	scf7180003426157	99.57	233	1	0	8	240	18857	19089	1e-117
5523	scf7180003429079	100	240	0	0	1	240	24424	24185	3e-123
5540	scf7180003427833	100	240	0	0	1	240	4318	4079	3e-123
5547	scf7180003402011	99.58	240	1	0	1	240	44950	45189	1e-121
5557	scf7180003405865	99.58	240	1	0	1	240	893	654	1e-121
5566	scf7180003416667	100	240	0	0	1	240	12535	12296	3e-123
5569	scf7180003414129	100	240	0	0	1	240	9084	8845	3e-123
5570	scf7180003387950	100	240	0	0	1	240	4247	4008	3e-123
5571	scf7180003358375	100	240	0	0	1	240	889	1128	3e-123
5573	scf7180003374311	100	240	0	0	1	240	7908	8147	3e-123
5579	scf7180003426603	100	240	0	0	1	240	27824	27585	3e-123
5583	scf7180003380981	100	240	0	0	1	240	6771	7010	3e-123
5586	scf7180003356602	99.17	240	0	1	1	240	13158	12921	2e-119
5600	scf7180003371550	100	240	0	0	1	240	1346	1585	3e-123
5603	scf7180003372322	100	240	0	0	1	240	3377	3616	3e-123
5607	scf7180003382969	99.17	240	2	0	1	240	11884	11645	6e-120
5608	scf7180003375911	100	240	0	0	1	240	15579	15340	3e-123
5615	scf7180003429834	99.58	240	1	0	1	240	17055	16816	1e-121
5619	scf7180003426579	100	240	0	0	1	240	10402	10641	3e-123
5623	scf7180003427855	99.58	240	1	0	1	240	29000	29239	1e-121
5624	scf7180003430813	100	240	0	0	1	240	19609	19848	3e-123
5630	scf7180003421286	97.92	240	5	0	1	240	7429	7668	6e-115
5631	scf7180003427306	100	240	0	0	1	240	10790	11029	3e-123
5641	scf7180003392038	99.58	240	1	0	1	240	2127	1888	1e-121
5643	scf7180003359423	100	240	0	0	1	240	4971	4732	3e-123
5645	scf7180003429021	99.58	240	1	0	1	240	11016	10777	1e-121
5647	scf7180003386102	100	240	0	0	1	240	10332	10571	3e-123
5652	scf7180003372582	100	240	0	0	1	240	17364	17603	3e-123
5656	scf7180003392906	100	240	0	0	1	240	19845	19606	3e-123
5662	scf7180003391206	99.17	240	2	0	1	240	957	718	6e-120
5672	scf7180003429481	99.17	240	2	0	1	240	4699	4460	6e-120
5677	scf7180003357669	99.58	240	1	0	1	240	16593	16354	1e-121
5688	scf7180003413207	100	240	0	0	1	240	2629	2868	3e-123
5696	scf7180003386795	99.17	240	2	0	1	240	3890	4129	6e-120
5711	scf7180003428741	99.58	240	1	0	1	240	8458	8697	1e-121
5712	scf7180003384686	99.58	240	1	0	1	240	14991	14752	1e-121
5715	scf7180003392790	100	240	0	0	1	240	1349	1588	3e-123
5716	scf7180003422742	100	240	0	0	1	240	4185	3946	3e-123
5728	scf7180003380842	100	240	0	0	1	240	14126	13887	3e-123
5735	scf7180003401812	100	240	0	0	1	240	734	973	3e-123
5743	scf7180003382241	100	240	0	0	1	240	3457	3696	3e-123
5746	scf7180003388213	100	240	0	0	1	240	4718	4479	3e-123
5748	scf7180003428817	100	183	0	0	58	240	3649	3831	1e-91
5754	scf7180003387470	100	240	0	0	1	240	772	533	3e-123
5757	scf7180003430197	100	240	0	0	1	240	19719	19480	3e-123
5760	scf7180003383081	99.58	240	1	0	1	240	3009	2770	1e-121
5761	scf7180003388657	99.17	240	2	0	1	240	7711	7950	6e-120
5762	scf7180003375641	100	240	0	0	1	240	2530	2769	3e-123
5763	scf7180003395528	99.58	240	1	0	1	240	4118	4357	1e-121
5765	scf7180003427052	99.17	240	2	0	1	240	2114	2353	6e-120
5768	scf7180003367712	98.75	240	3	0	1	240	8257	8496	3e-118
5769	scf7180003428456	99.17	240	2	0	1	240	31330	31091	6e-120
5774	scf7180003360122	99.58	240	1	0	1	240	6513	6752	1e-121
5776	scf7180003424552	99.17	240	2	0	1	240	8941	8702	6e-120
5778	scf7180003385931	98.75	240	3	0	1	240	3605	3366	3e-118
5779	scf7180003416957	99.58	240	1	0	1	240	2482	2721	1e-121
5781	scf7180003424815	100	240	0	0	1	240	16086	15847	3e-123
5786	scf7180003376083	100	240	0	0	1	240	1941	2180	3e-123
5787	scf7180003371744	99.58	240	1	0	1	240	1526	1287	1e-121
5791	scf7180003404042	95.12	246	5	5	1	240	17631	17387	2e-104
5796	scf7180003388421	100	240	0	0	1	240	45013	44774	3e-123
5797	scf7180003405100	99.58	240	1	0	1	240	7138	6899	1e-121
5804	scf7180003405800	98.33	240	4	0	1	240	8375	8614	1e-116
5808	scf7180003428496	100	240	0	0	1	240	1632	1393	3e-123
5816	scf7180003414897	100	240	0	0	1	240	10247	10008	3e-123
5817	scf7180003422032	99.58	240	1	0	1	240	4585	4346	1e-121
5819	scf7180003419236	97.52	242	4	1	1	240	10292	10533	8e-114
5831	scf7180003385652	100	240	0	0	1	240	11904	12143	3e-123
5832	scf7180003373062	98.75	240	3	0	1	240	14919	15158	3e-118
5841	scf7180003402081	100	240	0	0	1	240	1650	1411	3e-123
5845	scf7180003388955	100	240	0	0	1	240	673	434	3e-123
5854	scf7180003364398	99.58	240	1	0	1	240	1245	1006	1e-121
5860	scf7180003377984	98.34	241	3	1	1	240	10642	10402	1e-116
5861	scf7180003417331	100	240	0	0	1	240	7941	8180	3e-123
5865	scf7180003428596	100	240	0	0	1	240	672	911	3e-123
5867	scf7180003390995	99.58	240	1	0	1	240	1449	1688	1e-121
5887	scf7180003405821	100	240	0	0	1	240	2301	2062	3e-123
5901	scf7180003375923	99.58	240	1	0	1	240	509	748	1e-121
5902	scf7180003358040	100	240	0	0	1	240	30743	30982	3e-123
5903	scf7180003371141	99.17	240	2	0	1	240	418	657	6e-120
5910	scf7180003381694	99.58	240	1	0	1	240	6785	6546	1e-121
5912	scf7180003417029	97.5	240	1	1	1	240	11242	11476	1e-111
5916	scf7180003361896	100	240	0	0	1	240	8003	7764	3e-123
5920	scf7180003416813	100	240	0	0	1	240	17995	18234	3e-123
5924	scf7180003375264	97.08	240	2	1	1	240	20343	20109	6e-110
5925	scf7180003426916	99.17	240	2	0	1	240	3078	2839	6e-120
5935	scf7180003357919	99.58	240	1	0	1	240	38626	38865	1e-121
5942	scf7180003376138	99.58	240	1	0	1	240	18249	18010	1e-121
5945	scf7180003413465	100	240	0	0	1	240	40789	41028	3e-123
5954	scf7180003430233	100	240	0	0	1	240	68822	69061	3e-123
5963	scf7180003359260	99.58	240	1	0	1	240	9672	9911	1e-121
5967	scf7180003357258	99.58	240	1	0	1	240	18048	18287	1e-121
5971	scf7180003427743	97.92	240	4	1	1	240	21481	21719	2e-114
5973	scf7180003359618	100	240	0	0	1	240	2411	2172	3e-123
5974	scf7180003372339	100	240	0	0	1	240	23581	23342	3e-123
5975	scf7180003413605	99.58	240	1	0	1	240	39221	39460	1e-121
5982	scf7180003421136	100	240	0	0	1	240	2919	3158	3e-123
5984	scf7180003403198	99.17	240	2	0	1	240	1734	1495	6e-120
5986	scf7180003402752	99.58	240	1	0	1	240	11995	12234	1e-121
5988	scf7180003430117	100	240	0	0	1	240	6348	6587	3e-123
6007	scf7180003406303	99.47	190	1	0	49	238	747	558	8e-94
6009	scf7180003395250	100	240	0	0	1	240	1458	1219	3e-123
6014	scf7180003376284	99.58	240	1	0	1	240	28487	28726	1e-121
6015	scf7180003360434	100	240	0	0	1	240	553	314	3e-123
6016	scf7180003428504	100	240	0	0	1	240	44228	43989	3e-123
6019	scf7180003385854	99.17	240	2	0	1	240	2657	2896	6e-120
6021	scf7180003414762	100	240	0	0	1	240	8080	8319	3e-123
6023	scf7180003389149	100	240	0	0	1	240	1282	1521	3e-123
6026	scf7180003423662	99.58	240	1	0	1	240	11033	10794	1e-121
6027	scf7180003385821	100	240	0	0	1	240	5103	4864	3e-123
6031	scf7180003407928	99.17	240	2	0	1	240	1640	1879	6e-120
6037	scf7180003417494	99.58	240	1	0	1	240	17459	17220	1e-121
6040	scf7180003357627	99.58	240	1	0	1	240	13120	12881	1e-121
6046	scf7180003428211	100	240	0	0	1	240	13481	13242	3e-123
6049	scf7180003384339	100	240	0	0	1	240	710	471	3e-123
6052	scf7180003400870	99.58	240	1	0	1	240	14960	15199	1e-121
6057	scf7180003420953	99.58	240	1	0	1	240	641	402	1e-121
6059	scf7180003375740	100	240	0	0	1	240	4644	4883	3e-123
6061	scf7180003387249	99.58	240	1	0	1	240	13973	14212	1e-121
6062	scf7180003409925	99.58	240	1	0	1	240	25294	25055	1e-121
6063	scf7180003358613	98.75	240	3	0	1	240	9709	9948	3e-118
6067	scf7180003412826	100	240	0	0	1	240	8219	7980	3e-123
6070	scf7180003420731	100	240	0	0	1	240	23037	22798	3e-123
6081	scf7180003416098	99.58	240	1	0	1	240	4339	4578	1e-121
6082	scf7180003381214	100	240	0	0	1	240	6081	6320	3e-123
6083	scf7180003417115	99.58	237	1	0	1	237	6076	5840	6e-120
6088	scf7180003376128	99.17	240	2	0	1	240	18015	18254	6e-120
6091	scf7180003415539	99.58	240	1	0	1	240	20380	20619	1e-121
6097	scf7180003398638	99.58	240	1	0	1	240	9303	9064	1e-121
6100	scf7180003424366	100	240	0	0	1	240	3736	3975	3e-123
6103	scf7180003380600	99.58	240	1	0	1	240	3705	3466	1e-121
6133	scf7180003403647	99.58	240	1	0	1	240	2977	2738	1e-121
6139	scf7180003426931	100	240	0	0	1	240	15679	15440	3e-123
6140	scf7180003377513	99.17	240	2	0	1	240	2942	3181	6e-120
6144	scf7180003399729	99.58	240	1	0	1	240	2466	2705	1e-121
6148	scf7180003423317	99.58	240	1	0	1	240	8466	8227	1e-121
6152	scf7180003379621	99.58	240	1	0	1	240	21789	22028	1e-121
6153	scf7180003419795	99.17	240	2	0	1	240	8492	8731	6e-120
6155	scf7180003425295	100	240	0	0	1	240	2790	3029	3e-123
6161	scf7180003416321	100	240	0	0	1	240	6630	6391	3e-123
6163	scf7180003428846	99.58	240	1	0	1	240	460	699	1e-121
6171	scf7180003424575	100	240	0	0	1	240	14415	14176	3e-123
6177	scf7180003370581	99.58	240	1	0	1	240	729	490	1e-121
6181	scf7180003388146	100	240	0	0	1	240	3108	3347	3e-123
6182	scf7180003356727	100	240	0	0	1	240	25016	25255	3e-123
6184	scf7180003402101	99.58	239	1	0	2	240	6725	6963	5e-121
6188	scf7180003394576	99.58	240	1	0	1	240	2231	2470	1e-121
6197	scf7180003378989	100	240	0	0	1	240	1197	1436	3e-123
6199	scf7180003395371	100	240	0	0	1	240	2399	2638	3e-123
6200	scf7180003427172	99.58	240	1	0	1	240	12141	11902	1e-121
6205	scf7180003428627	99.58	240	1	0	1	240	38280	38041	1e-121
6206	scf7180003429826	100	240	0	0	1	240	34871	35110	3e-123
6207	scf7180003426301	100	240	0	0	1	240	34873	34634	3e-123
6210	scf7180003412571	99.58	240	1	0	1	240	13196	12957	1e-121
6215	scf7180003428253	100	240	0	0	1	240	11574	11335	3e-123
6219	scf7180003380127	98.33	240	4	0	1	240	24104	23865	1e-116
6221	scf7180003394661	99.58	240	1	0	1	240	36960	37199	1e-121
6227	scf7180003414480	99.58	240	1	0	1	240	1833	1594	1e-121
6228	scf7180003425750	99.17	240	2	0	1	240	10602	10363	6e-120
6241	scf7180003386847	99.58	240	1	0	1	240	5205	5444	1e-121
6248	scf7180003426638	95.95	247	3	1	1	240	44515	44761	3e-108
6249	scf7180003358580	100	240	0	0	1	240	21565	21804	3e-123
6262	scf7180003410352	98.75	240	3	0	1	240	641	402	3e-118
6267	scf7180003379422	100	240	0	0	1	240	11812	11573	3e-123
6269	scf7180003387788	100	240	0	0	1	240	29518	29757	3e-123
6270	scf7180003388962	100	240	0	0	1	240	7187	7426	3e-123
6277	scf7180003379181	100	240	0	0	1	240	2901	3140	3e-123
6278	scf7180003427940	99.58	240	1	0	1	240	17413	17174	1e-121
6280	scf7180003394313	100	240	0	0	1	240	44248	44009	3e-123
6287	scf7180003392695	100	240	0	0	1	240	884	645	3e-123
6289	scf7180003402150	95	240	11	1	1	240	4191	4429	1e-102
6295	scf7180003385719	100	240	0	0	1	240	12649	12410	3e-123
6299	scf7180003361624	100	240	0	0	1	240	4933	5172	3e-123
6304	scf7180003374305	99.17	240	2	0	1	240	9565	9326	6e-120
6305	scf7180003357197	100	240	0	0	1	240	10031	10270	3e-123
6307	scf7180003404053	100	240	0	0	1	240	8157	8396	3e-123
6313	scf7180003394979	100	240	0	0	1	240	98	337	3e-123
6322	scf7180003374713	100	240	0	0	1	240	2787	2548	3e-123
6324	scf7180003387610	99.58	240	1	0	1	240	4285	4524	1e-121
6327	scf7180003361603	99.17	240	2	0	1	240	1512	1273	6e-120
6328	scf7180003380159	99.58	240	1	0	1	240	24907	24668	1e-121
6331	scf7180003417224	100	240	0	0	1	240	17891	17652	3e-123
6335	scf7180003418939	99.58	240	1	0	1	240	2379	2140	1e-121
6336	scf7180003431500	98.75	240	1	1	1	240	7986	8223	1e-117
6347	scf7180003429164	99.17	240	2	0	1	240	13230	13469	6e-120
6352	scf7180003402006	100	240	0	0	1	240	6179	6418	3e-123
6355	scf7180003394872	100	240	0	0	1	240	1345	1584	3e-123
6357	scf7180003421327	99.58	240	1	0	1	240	1435	1674	1e-121
6360	scf7180003428067	99.17	240	2	0	1	240	17714	17475	6e-120
6364	scf7180003398478	99.17	241	1	1	1	240	19015	18775	6e-120
6366	scf7180003364144	99.58	240	1	0	1	240	4007	4246	1e-121
6369	scf7180003394057	99.58	240	1	0	1	240	1455	1216	1e-121
6372	scf7180003417505	100	240	0	0	1	240	2068	1829	3e-123
6377	scf7180003383120	100	240	0	0	1	240	6251	6490	3e-123
6382	scf7180003358560	99.58	240	1	0	1	240	9103	8864	1e-121
6383	scf7180003390892	100	240	0	0	1	240	5610	5371	3e-123
6385	scf7180003396329	99.58	240	1	0	1	240	29029	29268	1e-121
6387	scf7180003427424	100	240	0	0	1	240	21731	21492	3e-123
6395	scf7180003390563	100	240	0	0	1	240	15110	14871	3e-123
6399	scf7180003416690	100	240	0	0	1	240	5303	5542	3e-123
6402	scf7180003409518	100	240	0	0	1	240	12746	12985	3e-123
6405	scf7180003358603	100	240	0	0	1	240	1025	786	3e-123
6408	scf7180003429790	100	240	0	0	1	240	15235	15474	3e-123
6411	scf7180003377437	100	240	0	0	1	240	6211	5972	3e-123
6412	scf7180003371937	99.58	240	1	0	1	240	5520	5759	1e-121
6416	scf7180003380658	99.58	240	1	0	1	240	3006	2767	1e-121
6418	scf7180003388928	100	240	0	0	1	240	4384	4145	3e-123
6419	scf7180003430286	99.58	240	1	0	1	240	1344	1105	1e-121
6424	scf7180003376417	100	240	0	0	1	240	57648	57409	3e-123
6432	scf7180003428006	100	240	0	0	1	240	3582	3343	3e-123
6434	scf7180003372888	100	240	0	0	1	240	24306	24067	3e-123
6438	scf7180003394996	99.58	240	1	0	1	240	18336	18097	1e-121
6440	scf7180003427537	100	240	0	0	1	240	37458	37697	3e-123
6448	scf7180003367657	100	240	0	0	1	240	18558	18319	3e-123
6452	scf7180003376941	100	240	0	0	1	240	30526	30765	3e-123
6453	scf7180003374719	100	240	0	0	1	240	5514	5753	3e-123
6455	scf7180003373532	99.58	240	1	0	1	240	1662	1423	1e-121
6457	scf7180003422836	100	240	0	0	1	240	4586	4347	3e-123
6459	scf7180003427554	100	240	0	0	1	240	23630	23869	3e-123
6472	scf7180003373665	99.58	240	1	0	1	240	16971	17210	1e-121
6477	scf7180003428758	99.58	240	1	0	1	240	5157	5396	1e-121
6481	scf7180003421290	100	240	0	0	1	240	3234	3473	3e-123
6484	scf7180003387924	99.58	240	1	0	1	240	10719	10480	1e-121
6487	scf7180003371954	100	240	0	0	1	240	14371	14132	3e-123
6493	scf7180003429637	100	240	0	0	1	240	42986	43225	3e-123
6499	scf7180003380775	100	240	0	0	1	240	8173	8412	3e-123
6508	scf7180003426112	100	240	0	0	1	240	55886	56125	3e-123
6510	scf7180003427443	100	240	0	0	1	240	1447	1686	3e-123
6515	scf7180003427141	99.58	240	1	0	1	240	23030	23269	1e-121
6523	scf7180003411607	100	240	0	0	1	240	4835	5074	3e-123
6527	scf7180003430636	100	240	0	0	1	240	30497	30258	3e-123
6530	scf7180003403399	100	240	0	0	1	240	12396	12157	3e-123
6545	scf7180003376999	100	240	0	0	1	240	15356	15117	3e-123
6550	scf7180003383946	100	240	0	0	1	240	4114	3875	3e-123
6551	scf7180003360539	100	240	0	0	1	240	10832	11071	3e-123
6552	scf7180003363836	100	240	0	0	1	240	19786	19547	3e-123
6561	scf7180003423695	100	240	0	0	1	240	1287	1526	3e-123
6563	scf7180003417700	100	240	0	0	1	240	36257	36496	3e-123
6564	scf7180003369185	99.58	240	1	0	1	240	4111	3872	1e-121
6568	scf7180003372176	92.22	257	3	1	1	240	8626	8370	5e-96
6574	scf7180003389095	100	138	0	0	1	138	7638	7501	1e-66
6577	scf7180003411404	99.58	240	1	0	1	240	7654	7415	1e-121
6578	scf7180003406737	100	240	0	0	1	240	17635	17396	3e-123
6580	scf7180003421662	99.59	241	0	1	1	240	4186	4426	1e-121
6592	scf7180003426426	100	240	0	0	1	240	5207	5446	3e-123
6595	scf7180003394101	99.58	240	1	0	1	240	5028	4789	1e-121
6617	scf7180003359817	100	240	0	0	1	240	5752	5513	3e-123
6620	scf7180003429125	100	240	0	0	1	240	37977	37738	3e-123
6626	scf7180003414775	100	240	0	0	1	240	7633	7872	3e-123
6629	scf7180003429614	99.58	240	1	0	1	240	24417	24178	1e-121
6636	scf7180003357188	99.58	240	1	0	1	240	16590	16829	1e-121
6646	scf7180003412621	100	240	0	0	1	240	2021	1782	3e-123
6648	scf7180003429979	100	240	0	0	1	240	4352	4591	3e-123
6653	scf7180003373364	99.58	240	1	0	1	240	5360	5599	1e-121
6660	scf7180003425596	100	240	0	0	1	240	7272	7511	3e-123
6665	scf7180003426012	99.58	240	1	0	1	240	10146	9907	1e-121
6672	scf7180003426773	100	240	0	0	1	240	10706	10945	3e-123
6673	scf7180003430070	99.17	240	2	0	1	240	946	1185	6e-120
6674	scf7180003415231	100	240	0	0	1	240	4033	3794	3e-123
6680	scf7180003429866	100	240	0	0	1	240	4850	4611	3e-123
6681	scf7180003418805	100	240	0	0	1	240	24457	24218	3e-123
6685	scf7180003424976	100	130	0	0	111	240	3200	3071	4e-62
6687	scf7180003391419	98.75	240	3	0	1	240	1751	1512	3e-118
6688	scf7180003419739	100	240	0	0	1	240	3373	3612	3e-123
6693	scf7180003425772	100	240	0	0	1	240	10380	10619	3e-123
6694	scf7180003384073	99.17	242	0	1	1	240	5790	6031	2e-120
6698	scf7180003405299	100	240	0	0	1	240	14614	14853	3e-123
6705	scf7180003411742	99.58	240	1	0	1	240	8430	8191	1e-121
6709	scf7180003412140	100	240	0	0	1	240	4843	5082	3e-123
6716	scf7180003356217	99.58	240	1	0	1	240	5690	5451	1e-121
6719	scf7180003357233	100	240	0	0	1	240	2178	1939	3e-123
6725	scf7180003414665	100	240	0	0	1	240	3108	3347	3e-123
6726	scf7180003390120	100	240	0	0	1	240	24468	24707	3e-123
6729	scf7180003429408	100	240	0	0	1	240	7821	8060	3e-123
6730	scf7180003395853	99.58	240	1	0	1	240	20377	20616	1e-121
6731	scf7180003429456	99.58	240	1	0	1	240	10228	10467	1e-121
6745	scf7180003427824	100	240	0	0	1	240	25871	25632	3e-123
6746	scf7180003421163	100	240	0	0	1	240	1455	1694	3e-123
6747	scf7180003426953	100	240	0	0	1	240	9713	9474	3e-123
6757	scf7180003391540	99.58	240	1	0	1	240	1963	1724	1e-121
6768	scf7180003409641	100	240	0	0	1	240	7678	7917	3e-123
6774	scf7180003412089	100	240	0	0	1	240	974	735	3e-123
6775	scf7180003397672	100	240	0	0	1	240	28277	28038	3e-123
6781	scf7180003378319	100	240	0	0	1	240	6109	6348	3e-123
6783	scf7180003412126	100	240	0	0	1	240	2415	2654	3e-123
6817	scf7180003394410	97.54	244	2	2	1	240	21157	21400	2e-114
6820	scf7180003410315	99.58	240	1	0	1	240	671	910	1e-121
6833	scf7180003429940	100	240	0	0	1	240	5510	5749	3e-123
6835	scf7180003359993	100	237	0	0	1	237	7245	7009	1e-121
6838	scf7180003421048	100	240	0	0	1	240	5832	6071	3e-123
6845	scf7180003368159	100	240	0	0	1	240	4950	4711	3e-123
6846	scf7180003416962	100	240	0	0	1	240	5844	6083	3e-123
6853	scf7180003371315	100	240	0	0	1	240	1195	956	3e-123
6854	scf7180003397122	100	240	0	0	1	240	6492	6731	3e-123
6855	scf7180003389099	99.58	240	1	0	1	240	1308	1547	1e-121
6862	scf7180003358325	100	240	0	0	1	240	26575	26814	3e-123
6863	scf7180003412269	100	240	0	0	1	240	1083	844	3e-123
6868	scf7180003426685	100	240	0	0	1	240	14743	14982	3e-123
6871	scf7180003386356	99.52	209	1	0	1	209	209	1	2e-104
6874	scf7180003372978	98.76	242	1	1	1	240	13618	13859	8e-119
6876	scf7180003374442	100	240	0	0	1	240	7788	8027	3e-123
6879	scf7180003417442	100	240	0	0	1	240	8432	8193	3e-123
6880	scf7180003377563	99.58	240	1	0	1	240	26127	26366	1e-121
6886	scf7180003364445	100	240	0	0	1	240	1521	1760	3e-123
6887	scf7180003403352	100	240	0	0	1	240	6109	6348	3e-123
6888	scf7180003371696	99.17	240	2	0	1	240	19070	18831	6e-120
6893	scf7180003410443	100	240	0	0	1	240	2084	1845	3e-123
6894	scf7180003399871	100	240	0	0	1	240	12229	12468	3e-123
6905	scf7180003378084	100	240	0	0	1	240	8809	9048	3e-123
6907	scf7180003428249	99.58	240	1	0	1	240	10963	10724	1e-121
6910	scf7180003394716	100	240	0	0	1	240	7092	7331	3e-123
6918	scf7180003385403	100	240	0	0	1	240	3568	3329	3e-123
6933	scf7180003356260	99.58	240	1	0	1	240	6480	6241	1e-121
6938	scf7180003428860	99.57	234	1	0	1	234	1667	1434	3e-118
6939	scf7180003397930	100	240	0	0	1	240	1180	1419	3e-123
6946	scf7180003399329	100	240	0	0	1	240	1367	1128	3e-123
6948	scf7180003378090	100	240	0	0	1	240	231	470	3e-123
6950	scf7180003373466	99.58	240	1	0	1	240	2905	2666	1e-121
6959	scf7180003358706	100	240	0	0	1	240	33320	33081	3e-123
6961	scf7180003397773	100	240	0	0	1	240	6177	5938	3e-123
6968	scf7180003359627	99.58	240	1	0	1	240	9236	8997	1e-121
6975	scf7180003429515	100	240	0	0	1	240	68157	67918	3e-123
6980	scf7180003412179	100	240	0	0	1	240	13740	13501	3e-123
6981	scf7180003429482	100	240	0	0	1	240	10492	10731	3e-123
6982	scf7180003416185	99.17	240	2	0	1	240	658	419	6e-120
6984	scf7180003394302	99.58	240	1	0	1	240	18619	18380	1e-121
6985	scf7180003372874	100	240	0	0	1	240	7853	8092	3e-123
6990	scf7180003423846	100	240	0	0	1	240	3892	3653	3e-123
6991	scf7180003357074	100	240	0	0	1	240	11009	11248	3e-123
6997	scf7180003374353	100	240	0	0	1	240	7047	6808	3e-123
7001	scf7180003426781	100	240	0	0	1	240	24600	24839	3e-123
7002	scf7180003426350	100	240	0	0	1	240	3074	2835	3e-123
7004	scf7180003356899	99.17	240	2	0	1	240	3660	3899	6e-120
7024	scf7180003402735	100	240	0	0	1	240	4383	4144	3e-123
7033	scf7180003416247	100	240	0	0	1	240	3587	3348	3e-123
7034	scf7180003426434	99.58	240	1	0	1	240	18239	18000	1e-121
7036	scf7180003429317	100	240	0	0	1	240	19492	19731	3e-123
7044	scf7180003429314	100	240	0	0	1	240	6887	7126	3e-123
7060	scf7180003371845	100	240	0	0	1	240	32334	32095	3e-123
7065	scf7180003399249	100	240	0	0	1	240	24603	24364	3e-123
7066	scf7180003387796	98.36	244	0	1	1	240	8571	8328	1e-117
7067	scf7180003414808	100	240	0	0	1	240	18275	18514	3e-123
7073	scf7180003413913	99.17	240	2	0	1	240	16612	16373	6e-120
7081	scf7180003424339	100	240	0	0	1	240	11950	11711	3e-123
7082	scf7180003418083	100	240	0	0	1	240	2908	2669	3e-123
7086	scf7180003414795	99.58	240	1	0	1	240	8815	8576	1e-121
7090	scf7180003358103	100	240	0	0	1	240	24104	23865	3e-123
7091	scf7180003400027	100	240	0	0	1	240	1426	1665	3e-123
7098	scf7180003428579	99.17	240	2	0	1	240	25678	25917	6e-120
7100	scf7180003412516	99.58	240	1	0	1	240	12318	12079	1e-121
7103	scf7180003403002	96.28	242	2	3	1	240	13771	14007	4e-107
7114	scf7180003366223	100	240	0	0	1	240	7429	7190	3e-123
7124	scf7180003377114	100	199	0	0	1	199	25721	25523	2e-100
7128	scf7180003404160	100	240	0	0	1	240	2150	1911	3e-123
7131	scf7180003401423	99.58	240	1	0	1	240	540	779	1e-121
7142	scf7180003414021	99.58	240	1	0	1	240	4125	4364	1e-121
7146	scf7180003388831	99.58	240	1	0	1	240	3839	4078	1e-121
7147	scf7180003417927	100	240	0	0	1	240	18635	18396	3e-123
7148	scf7180003427590	100	240	0	0	1	240	3567	3328	3e-123
7153	scf7180003395084	100	240	0	0	1	240	14782	15021	3e-123
7154	scf7180003427434	100	240	0	0	1	240	43428	43189	3e-123
7166	scf7180003427958	100	240	0	0	1	240	24768	24529	3e-123
7171	scf7180003426283	100	240	0	0	1	240	24924	24685	3e-123
7189	scf7180003372411	99.58	240	1	0	1	240	4183	3944	1e-121
7199	scf7180003367556	100	240	0	0	1	240	8202	7963	3e-123
7200	scf7180003392038	99.58	240	1	0	1	240	326	87	1e-121
7203	scf7180003375173	99.17	240	2	0	1	240	4301	4062	6e-120
7208	scf7180003397627	100	240	0	0	1	240	12823	12584	3e-123
7213	scf7180003426525	99.58	240	1	0	1	240	28269	28508	1e-121
7217	scf7180003373636	100	240	0	0	1	240	40214	39975	3e-123
7226	scf7180003411880	100	240	0	0	1	240	15403	15164	3e-123
7227	scf7180003356925	99.58	240	1	0	1	240	6594	6833	1e-121
7229	scf7180003394489	99.58	240	1	0	1	240	16448	16687	1e-121
7233	scf7180003421919	100	240	0	0	1	240	1960	2199	3e-123
7241	scf7180003385888	100	240	0	0	1	240	8932	9171	3e-123
7242	scf7180003419212	99.58	240	1	0	1	240	8545	8784	1e-121
7244	scf7180003369394	100	240	0	0	1	240	2014	1775	3e-123
7253	scf7180003429972	100	240	0	0	1	240	23385	23624	3e-123
7256	scf7180003389733	99.17	241	1	1	1	240	650	890	6e-120
7261	scf7180003373599	100	240	0	0	1	240	14397	14636	3e-123
7270	scf7180003426696	100	240	0	0	1	240	13354	13115	3e-123
7271	scf7180003389072	99.58	240	1	0	1	240	8845	8606	1e-121
7272	scf7180003426023	99.58	240	1	0	1	240	4106	4345	1e-121
7275	scf7180003386213	100	240	0	0	1	240	31864	31625	3e-123
7277	scf7180003374762	99.58	240	1	0	1	240	3950	3711	1e-121
7285	scf7180003426324	99.58	240	1	0	1	240	5222	5461	1e-121
7290	scf7180003410719	100	240	0	0	1	240	7601	7362	3e-123
7296	scf7180003387215	99.58	240	1	0	1	240	4221	3982	1e-121
7301	scf7180003426178	99.58	240	1	0	1	240	12507	12268	1e-121
7303	scf7180003417600	100	240	0	0	1	240	27151	26912	3e-123
7310	scf7180003363418	100	240	0	0	1	240	5155	5394	3e-123
7313	scf7180003427649	100	240	0	0	1	240	4934	4695	3e-123
7316	scf7180003382493	100	240	0	0	1	240	1565	1326	3e-123
7323	scf7180003427501	99.58	240	1	0	1	240	42715	42476	1e-121
7327	scf7180003380753	100	240	0	0	1	240	934	1173	3e-123
7339	scf7180003412153	100	240	0	0	1	240	28435	28196	3e-123
7343	scf7180003412597	100	240	0	0	1	240	5656	5417	3e-123
7351	scf7180003393943	100	240	0	0	1	240	16871	16632	3e-123
7357	scf7180003373682	99.58	240	1	0	1	240	1118	879	1e-121
7359	scf7180003429765	100	240	0	0	1	240	63128	62889	3e-123
7361	scf7180003396190	100	240	0	0	1	240	5298	5059	3e-123
7363	scf7180003427152	99.58	240	1	0	1	240	41941	41702	1e-121
7372	scf7180003405506	100	240	0	0	1	240	3092	2853	3e-123
7373	scf7180003387960	100	240	0	0	1	240	3729	3490	3e-123
7380	scf7180003405077	100	240	0	0	1	240	450	689	3e-123
7384	scf7180003427686	100	240	0	0	1	240	1844	1605	3e-123
7388	scf7180003429007	100	240	0	0	1	240	14825	14586	3e-123
7395	scf7180003413681	100	240	0	0	1	240	21077	20838	3e-123
7396	scf7180003358029	99.58	240	1	0	1	240	10129	10368	1e-121
7402	scf7180003385247	100	240	0	0	1	240	41884	41645	3e-123
7412	scf7180003358679	100	240	0	0	1	240	10119	10358	3e-123
7417	scf7180003420827	98.75	240	3	0	1	240	84623	84384	3e-118
7419	scf7180003385298	100	240	0	0	1	240	6079	6318	3e-123
7423	scf7180003428450	100	240	0	0	1	240	4688	4927	3e-123
7442	scf7180003358325	100	240	0	0	1	240	15200	14961	3e-123
7449	scf7180003373181	100	240	0	0	1	240	3150	2911	3e-123
7459	scf7180003372502	100	240	0	0	1	240	2131	2370	3e-123
7460	scf7180003426955	100	240	0	0	1	240	15976	15737	3e-123
7461	scf7180003429836	99.58	240	1	0	1	240	16820	17059	1e-121
7475	scf7180003421419	100	240	0	0	1	240	7080	7319	3e-123
7485	scf7180003425519	100	120	0	0	121	240	491	610	1e-56
7496	scf7180003376284	100	240	0	0	1	240	17817	17578	3e-123
7507	scf7180003381325	100	240	0	0	1	240	2621	2382	3e-123
7514	scf7180003424256	98.35	243	1	1	1	240	1946	2188	4e-117
7518	scf7180003379214	100	240	0	0	1	240	12142	11903	3e-123
7520	scf7180003394544	99.58	240	0	1	1	240	9321	9083	5e-121
7521	scf7180003420698	97.92	240	5	0	1	240	17874	18113	6e-115
7527	scf7180003362437	100	240	0	0	1	240	13541	13302	3e-123
7537	scf7180003412470	97.1	241	6	1	1	240	20047	20287	1e-111
7543	scf7180003423403	100	240	0	0	1	240	5805	5566	3e-123
7559	scf7180003423006	100	240	0	0	1	240	1362	1123	3e-123
7563	scf7180003412440	100	240	0	0	1	240	17014	17253	3e-123
7566	scf7180003399619	100	240	0	0	1	240	7129	7368	3e-123
7571	scf7180003394569	100	240	0	0	1	240	6876	6637	3e-123
7572	scf7180003374585	99.58	240	1	0	1	240	2198	2437	1e-121
7573	scf7180003377105	100	240	0	0	1	240	15353	15114	3e-123
7575	scf7180003357416	100	240	0	0	1	240	4686	4925	3e-123
7579	scf7180003413560	100	240	0	0	1	240	9717	9956	3e-123
7580	scf7180003411544	100	240	0	0	1	240	3580	3341	3e-123
7583	scf7180003410835	99.17	240	2	0	1	240	1094	855	6e-120
7591	scf7180003391091	100	240	0	0	1	240	31255	31016	3e-123
7601	scf7180003394024	100	240	0	0	1	240	19316	19555	3e-123
7605	scf7180003426328	100	240	0	0	1	240	6502	6741	3e-123
7616	scf7180003420717	100	240	0	0	1	240	6710	6471	3e-123
7618	scf7180003373372	99.17	240	2	0	1	240	4904	5143	6e-120
7627	scf7180003424234	100	240	0	0	1	240	13845	13606	3e-123
7631	scf7180003425962	100	240	0	0	1	240	11687	11448	3e-123
7632	scf7180003376147	100	240	0	0	1	240	15939	15700	3e-123
7635	scf7180003427450	100	240	0	0	1	240	15146	14907	3e-123
7636	scf7180003413188	100	240	0	0	1	240	11490	11729	3e-123
7638	scf7180003399476	100	240	0	0	1	240	18919	18680	3e-123
7640	scf7180003357163	97.92	240	2	1	1	240	14731	14495	8e-114
7641	scf7180003415126	99.58	240	1	0	1	240	8826	8587	1e-121
7642	scf7180003372723	100	240	0	0	1	240	12951	12712	3e-123
7645	scf7180003373825	100	240	0	0	1	240	3584	3823	3e-123
7646	scf7180003397684	100	240	0	0	1	240	13089	12850	3e-123
7650	scf7180003429112	100	240	0	0	1	240	44548	44787	3e-123
7655	scf7180003403743	99.58	240	1	0	1	240	19492	19253	1e-121
7664	scf7180003392383	100	240	0	0	1	240	17073	16834	3e-123
7667	scf7180003362410	96.49	228	8	0	13	240	2587	2814	3e-103
7673	scf7180003372550	99.58	240	1	0	1	240	9707	9468	1e-121
7687	scf7180003414675	100	240	0	0	1	240	8250	8011	3e-123
7694	scf7180003419082	100	240	0	0	1	240	3911	4150	3e-123
7701	scf7180003356630	100	240	0	0	1	240	1244	1005	3e-123
7704	scf7180003398772	99.58	240	1	0	1	240	1948	2187	1e-121
7713	scf7180003378678	100	240	0	0	1	240	8802	8563	3e-123
7721	scf7180003383414	98.35	242	2	1	1	240	381	140	4e-117
7723	scf7180003373541	99.17	240	2	0	1	240	10279	10040	6e-120
7724	scf7180003365894	99.58	240	1	0	1	240	3283	3044	1e-121
7730	scf7180003412797	100	240	0	0	1	240	29841	30080	3e-123
7731	scf7180003358896	99.59	241	0	1	1	240	16180	15940	1e-121
7740	scf7180003398992	99.58	240	0	1	1	240	3743	3505	5e-121
7752	scf7180003377097	100	240	0	0	1	240	28052	28291	3e-123
7756	scf7180003416878	99.58	240	1	0	1	240	6256	6017	1e-121
7758	scf7180003428482	100	240	0	0	1	240	2176	2415	3e-123
7762	scf7180003425669	99.58	240	1	0	1	240	1848	1609	1e-121
7763	scf7180003376912	99.17	240	2	0	1	240	7302	7541	6e-120
7773	scf7180003382287	99.58	240	1	0	1	240	2580	2341	1e-121
7787	scf7180003365060	100	240	0	0	1	240	14608	14369	3e-123
7793	scf7180003411971	100	240	0	0	1	240	75866	75627	3e-123
7796	scf7180003386327	99.58	240	1	0	1	240	13378	13617	1e-121
7798	scf7180003406972	99.58	240	1	0	1	240	10038	9799	1e-121
7799	scf7180003381871	99.58	240	1	0	1	240	3211	2972	1e-121
7816	scf7180003391106	99.17	240	2	0	1	240	17333	17572	6e-120
7817	scf7180003356813	98.75	240	3	0	1	240	7182	6943	3e-118
7818	scf7180003385975	100	240	0	0	1	240	11595	11356	3e-123
7824	scf7180003385491	100	240	0	0	1	240	23255	23494	3e-123
7830	scf7180003394111	99.58	240	1	0	1	240	53484	53245	1e-121
7835	scf7180003416517	99.58	239	1	0	2	240	11494	11256	5e-121
7836	scf7180003356904	98.76	242	1	1	1	240	753	512	8e-119
7840	scf7180003413628	100	240	0	0	1	240	24711	24472	3e-123
7844	scf7180003378876	98.75	240	3	0	1	240	59370	59131	3e-118
7847	scf7180003428523	100	240	0	0	1	240	39210	38971	3e-123
7858	scf7180003357766	99.58	240	1	0	1	240	5177	4938	1e-121
7865	scf7180003374159	100	240	0	0	1	240	5887	6126	3e-123
7866	scf7180003386534	100	240	0	0	1	240	1588	1349	3e-123
7885	scf7180003367933	99.58	240	1	0	1	240	13445	13206	1e-121
7889	scf7180003398673	99.58	240	1	0	1	240	9082	9321	1e-121
7895	scf7180003373034	99.17	240	2	0	1	240	4680	4441	6e-120
7909	scf7180003414194	99.58	240	1	0	1	240	9225	8986	1e-121
7921	scf7180003394541	100	240	0	0	1	240	1353	1592	3e-123
7923	scf7180003387831	99.58	240	1	0	1	240	8878	8639	1e-121
7929	scf7180003377562	100	240	0	0	1	240	6416	6655	3e-123
7935	scf7180003359508	99.59	241	0	1	1	240	21450	21210	1e-121
7940	scf7180003401341	100	240	0	0	1	240	10836	11075	3e-123
7947	scf7180003375536	100	240	0	0	1	240	50134	49895	3e-123
7949	scf7180003427802	100	240	0	0	1	240	4234	3995	3e-123
7964	scf7180003356248	96.25	240	5	1	1	240	8823	9058	4e-107
7974	scf7180003415318	98.75	240	3	0	1	240	5683	5922	3e-118
7976	scf7180003367790	100	240	0	0	1	240	13180	12941	3e-123
7978	scf7180003377652	100	240	0	0	1	240	1086	1325	3e-123
7982	scf7180003401572	99.58	240	1	0	1	240	13925	13686	1e-121
7985	scf7180003378659	100	240	0	0	1	240	42951	43190	3e-123
7989	scf7180003426625	100	240	0	0	1	240	10809	10570	3e-123
7992	scf7180003402136	100	240	0	0	1	240	4952	5191	3e-123
7993	scf7180003373292	100	240	0	0	1	240	12005	11766	3e-123
7996	scf7180003385226	99.59	241	0	1	1	240	8941	8701	1e-121
7999	scf7180003426224	99.58	240	1	0	1	240	44296	44535	1e-121
8005	scf7180003380002	99.58	240	1	0	1	240	6970	6731	1e-121
8020	scf7180003374410	100	240	0	0	1	240	4432	4193	3e-123
8021	scf7180003371863	100	240	0	0	1	240	16249	16010	3e-123
8022	scf7180003427481	100	240	0	0	1	240	3075	3314	3e-123
8031	scf7180003417425	100	240	0	0	1	240	8599	8838	3e-123
8033	scf7180003392549	97.93	241	2	2	1	238	1542	1782	2e-114
8066	scf7180003356691	100	240	0	0	1	240	12662	12423	3e-123
8081	scf7180003393764	100	240	0	0	1	240	1022	1261	3e-123
8095	scf7180003386912	99.17	240	1	1	1	240	2868	3106	2e-119
8125	scf7180003424387	100	240	0	0	1	240	10583	10822	3e-123
8132	scf7180003412161	100	237	0	0	1	237	9912	10148	1e-121
8138	scf7180003392066	100	240	0	0	1	240	3521	3282	3e-123
8152	scf7180003405062	100	240	0	0	1	240	295	534	3e-123
8175	scf7180003362576	100	240	0	0	1	240	6455	6216	3e-123
8179	scf7180003424836	100	240	0	0	1	240	9157	9396	3e-123
8195	scf7180003428675	100	240	0	0	1	240	35137	34898	3e-123
8225	scf7180003357750	99.58	240	1	0	1	240	2189	2428	1e-121
8257	scf7180003429056	99.17	240	2	0	1	240	51590	51351	6e-120
8274	scf7180003362366	100	240	0	0	1	240	8238	8477	3e-123
8276	scf7180003411897	99.17	240	2	0	1	240	30160	30399	6e-120
8279	scf7180003419236	87.5	240	2	3	1	240	10131	9920	2e-65
8306	scf7180003406827	100	240	0	0	1	240	1508	1747	3e-123
8332	scf7180003426668	100	240	0	0	1	240	31081	30842	3e-123
8345	scf7180003381694	99.58	240	1	0	1	240	14677	14916	1e-121
8348	scf7180003423726	99.17	240	2	0	1	240	3573	3334	6e-120
8367	scf7180003386710	100	240	0	0	1	240	13770	14009	3e-123
8401	scf7180003410318	100	240	0	0	1	240	2359	2120	3e-123
8405	scf7180003373533	99.58	240	1	0	1	240	3615	3376	1e-121
8423	scf7180003426442	99.58	240	1	0	1	240	52392	52631	1e-121
8431	scf7180003373144	100	240	0	0	1	240	33658	33897	3e-123
8436	scf7180003429533	99.17	240	2	0	1	240	30491	30730	6e-120
8450	scf7180003372615	100	240	0	0	1	240	22012	22251	3e-123
8488	scf7180003429197	100	240	0	0	1	240	8303	8064	3e-123
8518	scf7180003382460	98.75	240	3	0	1	240	3157	2918	3e-118
8522	scf7180003425201	100	240	0	0	1	240	1034	1273	3e-123
8577	scf7180003394219	100	240	0	0	1	240	15203	14964	3e-123
8584	scf7180003403399	99.58	240	1	0	1	240	4584	4345	1e-121
8610	scf7180003397971	99.17	240	2	0	1	240	11565	11326	6e-120
8624	scf7180003406545	100	240	0	0	1	240	4403	4164	3e-123
8628	scf7180003413359	99.58	240	1	0	1	240	22626	22865	1e-121
8635	scf7180003373356	100	240	0	0	1	240	24889	24650	3e-123
8666	scf7180003392036	100	240	0	0	1	240	7778	7539	3e-123
8680	scf7180003387298	100	240	0	0	1	240	8314	8075	3e-123
8738	scf7180003423262	100	239	0	0	1	239	15418	15180	1e-122
8748	scf7180003428332	95.97	248	2	4	1	240	6124	6371	8e-109
8805	scf7180003428124	99.58	240	1	0	1	240	24393	24154	1e-121
8830	scf7180003404480	98.33	240	4	0	1	240	22257	22496	1e-116
8842	scf7180003414911	99.58	240	1	0	1	240	8904	9143	1e-121
8862	scf7180003406839	99.17	240	2	0	1	240	2093	1854	6e-120
8977	scf7180003419802	100	240	0	0	1	240	2044	1805	3e-123
9005	scf7180003402696	100	240	0	0	1	240	1653	1414	3e-123
9016	scf7180003368710	99.17	240	2	0	1	240	17815	18054	6e-120
9022	scf7180003385943	99.58	240	1	0	1	240	5205	4966	1e-121
9024	scf7180003372154	100	240	0	0	1	240	9439	9678	3e-123
9031	scf7180003373276	99.58	240	1	0	1	240	4786	4547	1e-121
9034	scf7180003397227	99.17	240	0	1	1	240	878	1115	2e-119
9061	scf7180003425579	100	240	0	0	1	240	1252	1013	3e-123
9067	scf7180003379660	100	240	0	0	1	240	2557	2796	3e-123
9103	scf7180003422566	100	240	0	0	1	240	4140	3901	3e-123
9132	scf7180003417145	100	240	0	0	1	240	5746	5985	3e-123
9157	scf7180003426303	100	240	0	0	1	240	26418	26179	3e-123
9161	scf7180003401243	99.58	240	1	0	1	240	922	1161	1e-121
9164	scf7180003411261	97.92	240	5	0	1	240	4757	4996	6e-115
9171	scf7180003362989	100	240	0	0	1	240	664	903	3e-123
9212	scf7180003376542	99.58	240	1	0	1	240	4628	4389	1e-121
9231	scf7180003375856	100	240	0	0	1	240	7100	6861	3e-123
9241	scf7180003416799	99.58	240	1	0	1	240	1761	1522	1e-121
9245	scf7180003426420	100	240	0	0	1	240	34759	34520	3e-123
9275	scf7180003369696	99.17	240	2	0	1	240	23226	23465	6e-120
9277	scf7180003406891	100	240	0	0	1	240	14023	13784	3e-123
9280	scf7180003409720	99.58	240	1	0	1	240	44450	44211	1e-121
9377	scf7180003413072	100	240	0	0	1	240	2981	3220	3e-123
9380	scf7180003413996	100	240	0	0	1	240	4334	4573	3e-123
9381	scf7180003426099	98.75	240	2	1	1	240	9809	10047	1e-117
9387	scf7180003363057	98.75	240	3	0	1	240	3558	3319	3e-118
9390	scf7180003361941	99.58	240	1	0	1	240	11770	11531	1e-121
9400	scf7180003415890	100	240	0	0	1	240	18962	19201	3e-123
9451	scf7180003397639	100	240	0	0	1	240	2591	2830	3e-123
9467	scf7180003372339	100	240	0	0	1	240	21645	21884	3e-123
9573	scf7180003416738	100	240	0	0	1	240	15571	15332	3e-123
9575	scf7180003383211	100	240	0	0	1	240	3477	3716	3e-123
9711	scf7180003406794	100	240	0	0	1	240	4396	4635	3e-123
9725	scf7180003380287	100	240	0	0	1	240	195	434	3e-123
9808	scf7180003368498	100	240	0	0	1	240	674	435	3e-123
9971	scf7180003359218	100	240	0	0	1	240	23325	23564	3e-123
9972	scf7180003374168	100	240	0	0	1	240	1148	909	3e-123
10079	scf7180003388138	100	240	0	0	1	240	498	737	3e-123
10264	scf7180003393281	99.58	240	1	0	1	240	12893	12654	1e-121
10375	scf7180003396584	99.17	240	0	1	1	240	8822	9059	2e-119
10461	scf7180003386163	99.58	240	1	0	1	240	2398	2159	1e-121
11332	scf7180003373111	100	240	0	0	1	240	1321	1082	3e-123
11408	scf7180003431038	99.58	240	1	0	1	240	14610	14371	1e-121

## Sheet: S. rubrivinctus_neutral
Catalog_ID_Neutral SNPs	Scaffold ID	% Identity	Length of the section aligned (bp)	Number of mismatches	Number of gaps	Start position	End position	Start in Scaffold	End in Scaffold	E-Value
4	AUPQ01107172.1	97.5	240	3	1	1	240	9966	10202	4e-112
7	KI447814.1	98.33	240	4	0	1	240	43280	43519	1e-116
14	KI441704.1	99.17	240	1	1	1	240	4207	3969	2e-119
20	AUPQ01105987.1	95.83	240	10	0	1	240	177	416	1e-106
22	KI466992.1	92.31	130	7	2	112	240	5759	5886	2e-44
24	KI443587.1	97.92	240	5	0	1	240	29357	29596	6e-115
44	KI450915.1	99.17	240	2	0	1	240	37955	37716	6e-120
49	KI467177.1	95.88	243	7	2	1	240	1679	1437	4e-107
54	KI443637.1	97.08	240	7	0	1	240	18315	18076	1e-111
61	AUPQ01032650.1	98.55	138	1	1	103	239	4370	4507	1e-62
65	KI442954.1	95.18	249	3	4	1	240	45731	45483	2e-105
69	KI441891.1	96.15	234	3	1	1	228	96407	96174	3e-103
70	KI454581.1	97.93	242	3	1	1	240	4010	3769	2e-115
72	KI447217.1	96.68	211	7	0	30	240	4498	4708	2e-95
75	KI457610.1	98.34	241	3	1	1	240	30902	30662	1e-116
82	KI466571.1	99.58	240	1	0	1	240	21860	22099	1e-121
92	KI441635.1	98.24	227	4	0	14	240	28081	27855	2e-109
93	KI462849.1	91.94	248	10	4	2	240	7505	7751	1e-91
98	KI445828.1	95.85	241	9	1	1	240	11659	11899	1e-106
99	KI467168.1	94.24	191	11	0	4	194	15909	16099	1e-77
101	KI443074.1	97.52	242	4	2	1	240	31220	30979	8e-114
102	KI463889.1	99.17	240	2	0	1	240	16736	16975	6e-120
104	KI441172.1	98.76	241	2	1	1	240	13819	14059	3e-118
120	KI466140.1	99.17	240	1	1	1	240	22762	23000	2e-119
124	KI443537.1	100	238	0	0	3	240	16178	16415	4e-122
126	KI442308.1	96.28	242	7	1	1	240	11974	11733	8e-109
127	KI443496.1	98.75	240	3	0	1	240	45030	44791	3e-118
141	KI450758.1	96.64	238	8	0	1	238	44555	44792	8e-109
142	KI451362.1	95.83	240	9	1	1	240	25614	25376	5e-106
143	KI451071.1	95.42	240	10	1	1	239	48537	48298	2e-104
160	KI454257.1	97.93	242	2	3	1	240	16517	16757	6e-115
164	KI449814.1	98.75	240	3	0	1	240	81939	81700	3e-118
175	AUPQ01000504.1	99.17	240	2	0	1	240	15585	15824	6e-120
176	KI441142.1	95.35	129	4	2	113	240	66311	66184	5e-51
177	KI454007.1	97.1	241	6	1	1	240	9849	9609	1e-111
182	KI451461.1	98.33	240	4	0	1	240	18281	18520	1e-116
187	KI443136.1	97.92	240	5	0	1	240	17613	17852	6e-115
188	KI449400.1	95.51	245	6	2	1	240	18092	18336	5e-106
189	KI445555.1	97.5	240	6	0	1	240	30782	31021	3e-113
199	KI464995.1	99.17	241	1	1	1	240	34110	34350	6e-120
208	KI468986.1	98.54	205	3	0	36	240	11580	11376	8e-99
213	KI466694.1	99.58	238	1	0	1	238	13325	13088	2e-120
214	KI462310.1	100	240	0	0	1	240	1552	1313	3e-123
215	AUPQ01091736.1	98.75	240	1	1	1	240	11383	11146	1e-117
224	AUPQ01104739.1	99.17	240	2	0	1	240	8157	7918	6e-120
235	KI460133.1	96.25	240	9	0	1	240	6806	7045	3e-108
238	KI461530.1	94.09	237	14	0	1	237	2415	2651	3e-98
240	KI445350.1	99.16	238	2	0	1	238	13750	13513	8e-119
252	KI444149.1	95.42	240	10	1	1	240	4907	4669	2e-104
257	KI452633.1	97.08	240	7	0	1	240	9683	9444	1e-111
260	KI457602.1	99.16	238	2	0	1	238	4619	4856	8e-119
269	KI443249.1	94.58	240	6	1	1	240	18540	18308	2e-99
275	KI455497.1	95.12	246	6	1	1	240	1900	2145	6e-105
291	KI442477.1	99.16	239	2	0	1	239	32395	32633	2e-119
306	AUPQ01051158.1	99.53	215	1	0	1	215	215	1	1e-107
308	KI441045.1	97.93	242	3	1	1	240	58237	57996	2e-115
316	KI446081.1	99.58	240	1	0	1	240	267	506	1e-121
328	AUPQ01010088.1	99.17	240	2	0	1	240	19461	19222	6e-120
334	AUPQ01054929.1	96.3	243	6	2	1	240	40122	40364	8e-109
338	KI445110.1	99.17	240	2	0	1	240	14751	14990	6e-120
339	KI468693.1	96.23	239	8	1	3	240	2508	2270	4e-107
340	AUPQ01132612.1	99.17	240	2	0	1	240	1448	1209	6e-120
345	KI451196.1	97.5	240	6	0	1	240	19732	19493	3e-113
346	KI454627.1	100	240	0	0	1	240	39809	40048	3e-123
347	KI455605.1	93.67	237	8	3	5	240	7709	7939	2e-94
350	KI441223.1	98.33	240	4	0	1	240	60769	60530	1e-116
358	KI453286.1	94.58	240	13	0	1	240	4433	4194	1e-101
366	KI444257.1	98.76	241	2	1	1	240	53678	53438	3e-118
372	KI446193.1	97.92	240	5	0	1	240	5742	5503	6e-115
376	KI451868.1	99.58	240	1	0	1	240	1971	2210	1e-121
378	KI441000.1	97.5	240	5	1	1	240	69087	69325	1e-112
379	AUPQ01135848.1	100	239	0	0	1	239	4014	3776	1e-122
383	AUPQ01108469.1	98.37	123	1	1	118	240	1	122	2e-54
392	AUPQ01048060.1	98.33	240	4	0	1	240	23226	22987	1e-116
393	KI443649.1	99.16	237	2	0	4	240	98454	98690	3e-118
408	KI459654.1	98.33	240	4	0	1	240	3720	3959	1e-116
415	KI445331.1	98.02	101	2	0	140	240	69511	69411	1e-42
417	AUPQ01084541.1	93.75	240	7	1	1	240	1215	1446	5e-96
418	KI448950.1	98.75	240	3	0	1	240	56837	57076	3e-118
422	AUPQ01037714.1	97.5	240	6	0	1	240	23618	23857	3e-113
423	KI445723.1	96.68	241	7	1	1	240	86600	86840	6e-110
432	AUPQ01093406.1	88.07	243	6	6	1	240	12218	12440	7e-70
434	KI464076.1	98.75	240	3	0	1	240	18533	18772	3e-118
439	KI447996.1	97.51	241	5	1	1	240	11746	11506	3e-113
440	KI445183.1	99.17	240	2	0	1	240	12296	12535	6e-120
441	KI450146.1	90.85	153	2	3	1	153	17367	17227	3e-48
446	KI441113.1	98.75	240	3	0	1	240	41925	41686	3e-118
452	KI463622.1	100	240	0	0	1	240	17579	17818	3e-123
455	KI460583.1	95.83	240	10	0	1	240	14019	14258	1e-106
460	AUPQ01129307.1	97.92	240	5	0	1	240	4175	3936	6e-115
461	KI441909.1	98.32	238	4	0	3	240	24957	24720	2e-115
462	KI461900.1	98.4	188	3	0	53	240	5424	5611	2e-89
470	KI451707.1	97.08	240	3	1	1	240	22174	21939	2e-110
473	KI446025.1	97.92	240	4	1	1	240	20684	20446	2e-114
474	KI458660.1	95.42	240	6	4	1	240	26277	26511	3e-103
479	KI450908.1	95.06	243	9	2	1	240	2802	2560	8e-104
481	KI453624.1	97.5	240	6	0	1	240	9397	9158	3e-113
484	KI468135.1	97.08	240	6	1	1	240	591	829	5e-111
486	KI455243.1	97.48	238	6	0	1	238	13131	13368	4e-112
489	KI444501.1	96.67	240	8	0	1	240	32149	32388	6e-110
492	KI446930.1	94.8	250	3	1	1	240	40399	40150	2e-104
496	AUPQ01132433.1	95.49	244	4	5	1	240	264	24	6e-105
497	AUPQ01135878.1	97.5	240	6	0	1	240	828	1067	3e-113
501	KI455401.1	93.5	246	6	7	1	237	21553	21309	4e-97
502	KI443590.1	95	240	11	1	1	240	14529	14291	1e-102
503	KI443291.1	99.17	240	1	1	1	240	3057	3295	2e-119
505	KI451206.1	98.33	240	3	1	1	240	14764	15002	5e-116
511	AUPQ01102061.1	98.33	240	2	2	1	240	1233	1470	5e-116
512	KI453926.1	97.67	129	3	0	112	240	58127	57999	1e-56
514	AUPQ01052089.1	90.16	244	6	4	1	240	15509	15738	2e-80
516	KI442417.1	98.33	240	4	0	1	240	41676	41437	1e-116
519	KI442426.1	98.33	240	4	0	1	240	82508	82747	1e-116
521	KI458009.1	88.28	239	25	3	1	238	11703	11467	7e-75
523	KI443956.1	98.75	240	1	1	1	240	26397	26634	1e-117
525	KI458567.1	100	240	0	0	1	240	10993	11232	3e-123
526	KI454562.1	99.17	240	2	0	1	240	52431	52192	6e-120
538	AUPQ01043517.1	95	240	9	2	3	240	499	737	4e-102
545	KI460781.1	94.58	240	12	1	1	240	36128	36366	5e-101
551	KI454005.1	91.67	240	6	1	1	240	67354	67579	5e-86
563	KI462034.1	97.75	222	5	0	1	222	11874	11653	6e-105
567	KI456188.1	89.6	173	0	2	81	240	3209	3376	5e-51
568	KI442071.1	99.17	240	2	0	1	240	26787	26548	6e-120
571	KI452732.1	98.75	240	3	0	1	240	40796	41035	3e-118
582	KI463578.1	99.58	240	0	1	1	240	8205	7967	5e-121
583	KI446075.1	98.33	240	4	0	1	240	34066	33827	1e-116
588	KI456745.1	97.08	240	6	1	1	239	3476	3237	5e-111
592	KI451347.1	97.49	239	4	2	3	240	14073	14310	4e-112
596	KI463808.1	99.58	240	1	0	1	240	15004	15243	1e-121
603	AUPQ01093433.1	100	240	0	0	1	240	2750	2989	3e-123
604	AUPQ01003843.1	94.58	240	13	0	1	240	15203	15442	1e-101
605	KI449170.1	98.33	240	3	1	1	240	2988	3226	5e-116
609	KI451141.1	96.15	234	9	0	7	240	17385	17152	6e-105
625	KI444335.1	100	240	0	0	1	240	37052	37291	3e-123
639	KI470208.1	96.25	240	9	0	1	240	23120	22881	3e-108
640	KI451294.1	97.92	240	5	0	1	240	15904	15665	6e-115
646	KI463733.1	92.9	169	6	6	70	234	2720	2554	4e-62
651	KI448945.1	100	240	0	0	1	240	48128	48367	3e-123
652	KI458104.1	95.85	241	9	1	1	240	15363	15603	1e-106
670	AUPQ01040353.1	98.33	240	3	1	1	240	4707	4945	5e-116
672	AUPQ01118201.1	88.76	249	15	7	1	239	9762	10007	1e-77
675	KI445198.1	98.74	238	3	0	1	238	6217	6454	4e-117
676	KI459086.1	98.33	240	4	0	1	240	54587	54826	1e-116
677	KI445129.1	98.33	240	4	0	1	240	16875	17114	1e-116
681	KI442204.1	99.58	238	1	0	1	238	4772	4535	2e-120
687	KI456025.1	96.67	240	7	1	1	240	5884	6122	2e-109
691	KI452271.1	99.17	240	2	0	1	240	33224	32985	6e-120
693	KI458659.1	98.75	240	3	0	1	240	739	978	3e-118
697	KI445781.1	99.17	240	2	0	1	240	44492	44253	6e-120
706	KI461601.1	98.38	185	3	0	56	240	6579	6763	1e-87
708	KI457939.1	96.34	191	6	1	1	190	21017	20827	8e-84
709	AUPQ01069858.1	90.21	235	13	5	1	225	2357	2123	2e-79
710	AUPQ01134213.1	92.54	201	13	2	31	230	499	300	5e-76
718	KI444006.1	92.71	192	6	5	50	240	15278	15094	5e-71
719	AUPQ01112483.1	98.33	240	4	0	1	240	1716	1955	1e-116
729	AUPQ01111218.1	100	240	0	0	1	240	25568	25807	3e-123
734	KI447914.1	100	240	0	0	1	240	4289	4528	3e-123
735	KI463305.1	99.17	240	2	0	1	240	4043	4282	6e-120
737	KI447379.1	99.17	240	2	0	1	240	61233	61472	6e-120
741	KI455106.1	97.92	240	5	0	1	240	6124	6363	6e-115
748	KI461134.1	99.58	237	1	0	4	240	12970	12734	6e-120
749	KI444383.1	97.5	240	5	1	1	240	45647	45409	1e-112
758	AUPQ01112699.1	96.25	240	7	1	1	240	1603	1840	1e-107
767	KI466118.1	97.08	240	7	0	1	240	7554	7315	1e-111
768	KI444975.1	99.58	240	1	0	1	240	27957	28196	1e-121
769	KI454247.1	93.75	240	12	1	1	240	20127	20363	4e-97
776	KI442794.1	97.5	240	5	1	1	240	3566	3804	1e-112
777	KI453681.1	97.93	242	3	1	1	240	1366	1125	2e-115
779	KI446643.1	98.75	240	3	0	1	240	791	1030	3e-118
781	AUPQ01113530.1	100	240	0	0	1	240	7766	8005	3e-123
784	KI451077.1	97.08	240	5	2	1	240	31961	32198	5e-111
794	KI449918.1	96.09	230	9	0	11	240	13975	14204	1e-102
795	KI456129.1	97.5	240	6	0	1	240	2156	2395	3e-113
803	KI453559.1	95.42	240	11	0	1	240	664	425	6e-105
804	KI461676.1	95.44	241	9	2	1	240	6437	6198	6e-105
807	AUPQ01135359.1	97.93	241	4	1	1	240	1673	1913	6e-115
809	KI460157.1	93.17	249	8	1	1	240	20894	20646	4e-97
811	AUPQ01055707.1	92.16	204	10	4	1	200	6482	6281	7e-75
812	KI445331.1	99.58	240	1	0	1	240	121110	120871	1e-121
817	KI470041.1	98.33	240	4	0	1	240	6872	7111	1e-116
823	KI442316.1	98.75	240	3	0	1	240	59733	59494	3e-118
829	AUPQ01021313.1	98.33	240	4	0	1	240	2362	2601	1e-116
830	KI452250.1	96.61	236	7	1	1	236	1150	1384	4e-107
841	KI455007.1	94.14	239	14	0	2	240	36304	36066	2e-99
842	KI444403.1	100	240	0	0	1	240	27610	27849	3e-123
849	KI450595.1	98.33	240	4	0	1	240	11329	11090	1e-116
850	KI463985.1	99.17	240	2	0	1	240	3343	3582	6e-120
854	KI450759.1	95.16	248	4	1	1	240	19478	19231	2e-105
857	KI447981.1	94.04	151	6	2	93	240	11778	11628	1e-57
858	KI460452.1	95.08	244	6	4	1	240	2752	2993	8e-104
859	AUPQ01135028.1	97.52	242	4	1	1	240	3529	3288	8e-114
862	KI459950.1	98.75	240	3	0	1	240	8865	8626	3e-118
873	KI449256.1	97.93	241	1	2	1	240	24743	24980	2e-114
874	AUPQ01044901.1	99.17	240	2	0	1	240	18099	18338	6e-120
884	KI444306.1	97.37	152	3	1	1	152	34974	34824	4e-67
895	KI447469.1	97.08	240	6	1	1	240	10465	10703	5e-111
902	KI446652.1	99.17	240	2	0	1	240	4514	4753	6e-120
903	KI469667.1	96.67	240	8	0	1	240	2422	2661	6e-110
904	KI444932.1	98.75	240	3	0	1	240	36737	36498	3e-118
908	KI465165.1	96.22	238	9	0	3	240	6583	6346	4e-107
919	KI455687.1	98.33	240	4	0	1	240	18192	17953	1e-116
922	KI453793.1	98.33	240	4	0	1	240	21318	21079	1e-116
929	AUPQ01024859.1	98.65	148	2	0	93	240	35467	35614	9e-69
949	AUPQ01135878.1	97.92	240	5	0	1	240	3785	4024	6e-115
951	AUPQ01021064.1	97.92	240	5	0	1	240	8251	8490	6e-115
954	AUPQ01110874.1	93.9	246	6	4	1	238	11164	11408	8e-99
956	KI468997.1	99.58	240	1	0	1	240	25526	25765	1e-121
960	KI464984.1	94.58	240	12	1	2	240	31	270	5e-101
971	KI444788.1	97.93	241	3	2	1	240	8510	8271	6e-115
973	KI445957.1	99.58	240	1	0	1	240	10285	10524	1e-121
974	KI459107.1	98.33	240	2	1	1	240	38554	38791	5e-116
977	AUPQ01087326.1	97.92	240	5	0	1	240	17354	17115	6e-115
981	KI443050.1	97.11	242	5	2	1	240	8108	7867	4e-112
990	KI442621.1	96.68	241	6	2	1	240	37553	37792	6e-110
991	KI467259.1	98.75	240	3	0	1	240	5988	6227	3e-118
992	KI441861.1	99.58	240	1	0	1	240	87702	87941	1e-121
993	KI469267.1	97.89	237	5	0	1	237	6383	6147	3e-113
994	KI446416.1	98.75	240	3	0	1	240	32215	31976	3e-118
997	KI464043.1	99.17	240	1	1	1	240	7459	7221	2e-119
999	KI452424.1	99.17	240	2	0	1	240	56918	56679	6e-120
1001	KI454221.1	90.36	249	14	3	1	240	8594	8841	2e-85
1009	KI443644.1	99.17	240	2	0	1	240	9686	9447	6e-120
1010	AUPQ01095299.1	97.92	240	4	1	1	240	44760	44998	2e-114
1011	KI449534.1	97.92	240	5	0	1	240	9231	9470	6e-115
1012	AUPQ01070619.1	98.33	240	4	0	1	240	4942	5181	1e-116
1021	AUPQ01080864.1	99.17	240	2	0	1	240	665	426	6e-120
1023	AUPQ01059801.1	95.18	228	11	0	1	228	173	400	3e-98
1026	KI451638.1	99.17	240	2	0	1	240	17125	16886	6e-120
1036	KI445438.1	95.02	241	11	1	1	240	25296	25536	3e-103
1039	AUPQ01093209.1	99.58	239	1	0	1	239	9037	8799	5e-121
1043	AUPQ01058119.1	100	64	0	0	1	64	5951	6014	2e-25
1047	KI465257.1	95.42	240	9	2	1	240	16277	16514	2e-104
1050	KI443532.1	97.08	240	6	1	1	240	25309	25547	5e-111
1055	KI450531.1	99.17	240	2	0	1	240	23299	23060	6e-120
1056	AUPQ01087530.1	93.89	229	14	0	4	232	3273	3045	8e-94
1061	KI440965.1	99.04	208	2	0	33	240	3411	3204	4e-102
1063	KI455699.1	98.75	240	3	0	1	240	26062	25823	3e-118
1064	KI448186.1	98.33	240	1	1	1	240	5780	5544	2e-115
1065	AUPQ01051425.1	97.5	240	3	1	1	240	12341	12105	4e-112
1066	AUPQ01011260.1	98.33	240	4	0	1	240	10531	10292	1e-116
1070	KI451383.1	96.25	240	9	0	1	240	43163	43402	3e-108
1072	KI463390.1	97.53	243	3	2	1	240	25035	25277	8e-114
1078	KI462053.1	94.98	239	11	1	1	238	5310	5548	4e-102
1090	KI461995.1	96.99	133	3	1	109	240	25605	25737	1e-56
1093	KI447518.1	87.13	101	10	2	135	235	10455	10552	3e-23
1098	KI441225.1	94.58	240	12	1	2	240	7941	7702	5e-101
1099	KI445925.1	96.27	241	8	1	1	240	13820	14060	3e-108
1104	KI445358.1	95.42	240	8	1	1	240	85027	85263	8e-104
1107	KI447542.1	98.76	242	0	3	1	240	20019	20259	3e-118
1121	KI448368.1	90.42	240	3	4	1	240	20163	19944	2e-79
1131	KI441085.1	96.67	240	6	2	1	240	75475	75238	2e-109
1133	KI462254.1	97.89	237	3	1	6	240	5406	5170	1e-112
1134	KI450905.1	94.21	242	10	3	1	240	9738	9499	6e-100
1136	KI470576.1	99.58	240	1	0	1	240	11600	11839	1e-121
1137	AUPQ01050676.1	100	240	0	0	1	240	16313	16552	3e-123
1142	KI442530.1	99.17	240	2	0	1	240	51361	51600	6e-120
1144	KI444914.1	97.11	242	3	2	1	240	650	889	1e-111
1145	KI454138.1	98.75	240	3	0	1	240	38579	38340	3e-118
1153	KI467281.1	97.08	240	3	3	1	240	64343	64108	2e-110
1159	KI444336.1	98.75	240	3	0	1	240	26557	26318	3e-118
1161	KI466717.1	88.12	202	22	1	31	232	839	1038	1e-61
1162	KI442833.1	98.35	242	2	1	1	240	18165	18406	4e-117
1169	KI461035.1	98.48	132	2	0	2	133	4885	4754	7e-60
1171	KI450565.1	98.76	241	2	1	1	240	24533	24293	3e-118
1172	KI444629.1	96.27	241	8	1	1	240	974	734	3e-108
1174	KI454828.1	98.75	240	3	0	1	240	13816	14055	3e-118
1182	KI453812.1	98.33	240	4	0	1	240	74950	74711	1e-116
1184	KI452828.1	98.75	240	1	1	1	240	82215	81978	1e-117
1185	AUPQ01118634.1	98.75	240	3	0	1	240	974	1213	3e-118
1187	KI446032.1	100	240	0	0	1	240	72119	72358	3e-123
1192	KI457038.1	91.1	191	16	1	51	240	12742	12932	4e-67
1194	AUPQ01123622.1	99.28	139	1	0	102	240	289	151	2e-65
1195	KI463187.1	94	250	5	2	1	240	9577	9826	5e-101
1200	KI446930.1	97.92	240	5	0	1	240	13978	13739	6e-115
1202	KI451928.1	99.17	240	2	0	1	240	5720	5959	6e-120
1203	KI471229.1	86.87	99	9	2	142	240	2631	2537	4e-22
1212	KI454333.1	96.67	240	8	0	1	240	108991	109230	6e-110
1213	KI453427.1	94.85	233	12	0	8	240	15958	15726	2e-99
1227	KI444525.1	99.58	240	1	0	1	240	23065	22826	1e-121
1228	KI455588.1	96.64	238	5	2	4	240	31574	31809	1e-107
1230	KI441995.1	95.88	170	5	2	73	240	40199	40368	4e-72
1233	KI450762.1	98.33	240	4	0	1	240	13832	13593	1e-116
1236	KI443649.1	99.17	240	2	0	1	240	93960	94199	6e-120
1242	KI443411.1	98.75	240	3	0	1	240	83992	83753	3e-118
1245	KI453007.1	96.08	153	2	3	1	149	15584	15736	9e-64
1251	KI442569.1	100	240	0	0	1	240	11948	12187	3e-123
1258	KI448303.1	100	240	0	0	1	240	20476	20237	3e-123
1268	KI441066.1	97.08	240	7	0	1	240	20432	20193	1e-111
1272	KI456767.1	99.17	240	2	0	1	240	56564	56803	6e-120
1275	KI460477.1	99.17	240	2	0	1	240	14529	14768	6e-120
1277	KI458932.1	100	240	0	0	1	240	6690	6929	3e-123
1280	KI445723.1	100	240	0	0	1	240	20432	20193	3e-123
1284	KI467802.1	100	240	0	0	1	240	674	913	3e-123
1285	KI448008.1	98.67	150	2	0	1	150	74353	74204	7e-70
1288	KI466455.1	95.85	241	6	3	1	240	679	916	5e-106
1290	AUPQ01015490.1	97.92	240	5	0	1	240	1643	1404	6e-115
1293	KI465622.1	98.33	240	4	0	1	240	3360	3599	1e-116
1303	KI451731.1	98.33	240	4	0	1	240	2030	1791	1e-116
1306	KI447284.1	97.5	240	6	0	1	240	31076	31315	3e-113
1325	KI457602.1	92.46	252	6	4	1	240	4622	4372	2e-94
1331	KI462615.1	86.73	98	13	0	61	158	2339	2242	1e-22
1336	KI453420.1	94.98	219	11	0	22	240	5314	5532	3e-93
1345	KI455674.1	100	240	0	0	1	240	17605	17844	3e-123
1348	AUPQ01135695.1	99.17	240	2	0	1	240	4705	4466	6e-120
1350	KI459113.1	100	240	0	0	1	240	21218	20979	3e-123
1364	KI459714.1	99.17	240	2	0	1	240	5168	5407	6e-120
1365	AUPQ01118246.1	95.87	242	5	2	1	240	1850	1612	5e-106
1367	KI450809.1	98.33	240	4	0	1	240	39841	40080	1e-116
1369	KI441264.1	98.75	240	2	1	1	240	42864	43102	1e-117
1378	AUPQ01123735.1	97.92	240	4	1	1	240	1751	1513	2e-114
1382	KI458276.1	97.25	218	6	0	1	218	20959	21176	5e-101
1388	KI453440.1	97.92	240	5	0	1	240	8125	7886	6e-115
1389	KI449794.1	94.58	240	13	0	1	240	37912	37673	1e-101
1394	KI443699.1	94.82	251	2	6	1	240	24630	24880	2e-104
1396	KI448822.1	98.34	241	3	1	1	240	46365	46605	1e-116
1402	KI454075.1	98.33	239	2	1	1	237	2409	2647	2e-115
1406	KI450130.1	98.33	240	2	1	1	240	2128	2365	5e-116
1412	KI441779.1	97.93	241	4	1	1	240	103162	102922	6e-115
1416	KI446694.1	98.75	240	3	0	1	240	38282	38521	3e-118
1417	KI448341.1	93.93	247	8	1	1	240	16833	17079	6e-100
1421	KI457199.1	99.51	206	1	0	1	206	23392	23597	1e-102
1425	KI441512.1	98.34	241	3	1	1	240	55242	55482	1e-116
1428	KI444472.1	99.17	240	2	0	1	240	8350	8589	6e-120
1430	KI459252.1	97.08	240	7	0	1	240	954	715	1e-111
1431	AUPQ01046760.1	95.88	243	6	3	1	240	3728	3969	4e-107
1433	KI454544.1	99.17	240	2	0	1	240	72211	72450	6e-120
1454	KI444757.1	98.33	240	4	0	1	240	58915	58676	1e-116
1461	AUPQ01078872.1	97.5	240	5	1	1	240	12701	12463	1e-112
1466	KI444068.1	98.33	240	4	0	1	240	84913	84674	1e-116
1473	KI454608.1	91.21	239	3	1	1	239	10504	10284	1e-82
1475	KI444852.1	96.67	240	5	2	1	240	48554	48318	8e-109
1476	KI461870.1	97.51	241	4	2	1	240	11865	11626	3e-113
1485	AUPQ01123892.1	97.5	240	6	0	1	240	3535	3296	3e-113
1486	KI449819.1	96.25	240	4	1	1	240	5302	5068	1e-106
1495	KI446508.1	98.75	240	3	0	1	240	22471	22710	3e-118
1500	KI441923.1	97.5	240	6	0	1	240	27893	28132	3e-113
1504	KI444433.1	95.87	242	8	2	1	240	10973	11214	4e-107
1505	KI450396.1	99.17	240	2	0	1	240	91246	91485	6e-120
1513	KI447321.1	91.8	244	14	3	1	240	17698	17939	2e-90
1514	KI459719.1	98.75	240	3	0	1	240	24441	24680	3e-118
1516	KI443787.1	93.75	240	13	2	1	238	60561	60800	1e-97
1521	KI444990.1	83.82	241	18	10	1	239	4337	4558	1e-52
1523	KI457857.1	96.25	240	9	0	1	240	26755	26994	3e-108
1529	KI453065.1	91.03	234	11	5	17	240	9805	10038	4e-82
1530	KI443006.1	92.58	229	5	2	1	229	1774	1990	2e-85
1533	KI452255.1	93.88	245	10	1	1	240	6988	6744	2e-99
1534	KI441764.1	96.57	233	8	0	1	233	12262	12494	5e-106
1537	KI459743.1	96.36	247	2	1	1	240	8404	8158	6e-110
1542	AUPQ01120363.1	99.58	240	1	0	1	240	684	923	1e-121
1543	KI447565.1	98.75	240	3	0	1	240	14424	14185	3e-118
1549	KI446081.1	91.51	259	3	4	1	240	31566	31308	1e-91
1550	KI451916.1	99.58	240	1	0	1	240	41357	41118	1e-121
1554	KI451925.1	98.75	240	3	0	1	240	39394	39633	3e-118
1557	KI467482.1	100	240	0	0	1	240	15645	15406	3e-123
1561	KI451297.1	95.85	241	9	1	1	240	6217	6457	1e-106
1563	AUPQ01088817.1	98.33	240	4	0	1	240	7071	6832	1e-116
1565	KI441176.1	100	240	0	0	1	240	2244	2483	3e-123
1570	KI466075.1	99.17	240	2	0	1	240	9383	9144	6e-120
1581	KI443113.1	97.5	240	3	1	1	240	59879	59643	4e-112
1586	KI448565.1	97.06	238	6	1	1	237	64234	63997	6e-110
1590	KI442418.1	96.67	240	8	0	1	240	2736	2497	6e-110
1593	KI444562.1	97.5	240	6	0	1	240	21809	22048	3e-113
1597	AUPQ01107548.1	97.92	240	3	1	1	240	17944	17707	2e-114
1598	KI449547.1	96.27	241	8	1	1	240	70780	71020	3e-108
1603	KI451572.1	91.51	259	3	5	1	240	113042	112784	1e-91
1605	KI441982.1	90	240	3	2	1	240	8390	8172	4e-77
1615	KI445837.1	99.17	240	1	1	1	240	13402	13164	2e-119
1620	KI460688.1	100	240	0	0	1	240	44386	44147	3e-123
1622	KI442706.1	98.33	240	4	0	1	240	10265	10504	1e-116
1625	KI453466.1	88.57	245	16	6	1	233	38459	38215	5e-76
1626	KI458028.1	97.5	240	6	0	1	240	37132	36893	3e-113
1627	KI452896.1	95.83	240	2	1	1	240	91070	91301	2e-104
1631	KI442104.1	97.93	193	4	0	48	240	2951	2759	2e-90
1632	KI455952.1	97.92	240	5	0	1	240	7476	7237	6e-115
1634	KI449096.1	99.17	240	1	1	1	240	28861	29099	2e-119
1635	KI445319.1	95.08	244	8	3	1	240	8268	8025	2e-104
1637	AUPQ01046921.1	96.79	218	7	0	1	218	5078	5295	2e-99
1639	KI448278.1	99.58	240	1	0	1	240	29508	29269	1e-121
1640	AUPQ01100342.1	94.19	241	11	3	1	240	1372	1610	2e-99
1644	KI455812.1	97.92	240	4	1	1	240	9576	9814	2e-114
1648	KI443458.1	84.36	243	24	12	1	240	498	729	1e-57
1659	AUPQ01022855.1	99.58	240	1	0	1	240	9326	9087	1e-121
1661	AUPQ01016664.1	97.08	240	7	0	1	240	9383	9622	1e-111
1668	AUPQ01121801.1	100	240	0	0	1	240	1304	1543	3e-123
1676	KI465146.1	97.51	241	5	1	1	240	18761	19001	3e-113
1679	KI448402.1	98.75	240	3	0	1	240	7126	7365	3e-118
1696	KI445420.1	99.17	240	2	0	1	240	13569	13808	6e-120
1699	AUPQ01083688.1	97.5	240	6	0	1	240	1784	2023	3e-113
1701	KI447370.1	98.75	240	3	0	1	240	2513	2274	3e-118
1704	AUPQ01067956.1	99.58	240	1	0	1	240	2012	2251	1e-121
1709	KI443983.1	97.9	238	4	1	1	238	18797	18561	3e-113
1712	KI460062.1	94.69	245	2	3	1	240	870	632	5e-101
1719	KI445767.1	97.5	240	6	0	1	240	699	460	3e-113
1721	KI440969.1	99.58	240	1	0	1	240	15825	16064	1e-121
1726	KI442484.1	99.17	240	1	1	1	240	88708	88470	2e-119
1728	AUPQ01122238.1	99.58	240	1	0	1	240	524	763	1e-121
1729	KI457610.1	97.86	140	3	0	1	140	16177	16038	1e-62
1734	KI467320.1	100	240	0	0	1	240	1775	2014	3e-123
1735	KI461043.1	94.58	240	13	0	1	240	6148	5909	1e-101
1740	AUPQ01086827.1	91.02	245	11	2	1	240	10935	10697	5e-86
1742	KI456541.1	95.83	240	10	0	1	240	28018	28257	1e-106
1743	KI459496.1	91.25	240	17	3	1	240	31465	31230	4e-87
1746	KI455909.1	96.67	240	5	1	1	240	32500	32736	8e-109
1752	KI447219.1	96.67	240	8	0	1	240	8417	8178	6e-110
1758	KI459464.1	98.45	193	3	0	48	240	6090	6282	4e-92
1760	KI445679.1	98.33	240	4	0	1	240	11952	12191	1e-116
1768	KI454072.1	97.69	173	4	0	68	240	4247	4075	2e-79
1775	KI454607.1	97.92	240	5	0	1	240	30458	30219	6e-115
1778	KI445367.1	100	240	0	0	1	240	10029	10268	3e-123
1786	AUPQ01030369.1	97.92	240	5	0	1	240	20067	19828	6e-115
1790	KI445562.1	98.33	240	4	0	1	240	18155	17916	1e-116
1798	KI455391.1	87.45	247	14	8	1	230	15821	16067	2e-70
1804	AUPQ01132008.1	99.58	240	1	0	1	240	2420	2659	1e-121
1805	AUPQ01108696.1	92.95	241	15	2	1	240	2306	2067	6e-95
1807	KI441099.1	99.58	240	1	0	1	240	84837	84598	1e-121
1809	KI450052.1	88.58	254	11	5	1	240	42681	42930	1e-77
1811	KI457905.1	93.75	240	10	3	1	240	9872	9638	1e-96
1821	KI452089.1	99.17	240	2	0	1	240	41390	41629	6e-120
1822	KI444433.1	97.5	240	6	0	1	240	6446	6207	3e-113
1827	KI456584.1	98.33	240	4	0	1	240	29282	29521	1e-116
1830	KI452618.1	100	240	0	0	1	240	6390	6151	3e-123
1832	AUPQ01012057.1	99.16	237	2	0	4	240	29165	28929	3e-118
1834	KI455086.1	94.61	241	5	3	1	240	2900	3133	6e-100
1839	KI453126.1	98.17	218	3	1	23	240	3640	3424	8e-104
1848	KI444336.1	99.58	240	1	0	1	240	21627	21866	1e-121
1850	AUPQ01126676.1	98.33	240	4	0	1	240	3431	3192	1e-116
1855	KI460295.1	98.33	240	3	1	1	240	19936	19698	5e-116
1860	KI449094.1	95.83	240	5	2	1	240	6342	6108	6e-105
1872	AUPQ01133018.1	98.33	240	4	0	1	240	1294	1533	1e-116
1873	KI446978.1	99.17	240	1	1	1	240	19878	20116	2e-119
1878	KI451644.1	98.34	241	3	1	1	240	67063	67303	1e-116
1880	KI466064.1	97.93	241	3	2	1	240	5530	5769	6e-115
1886	KI448123.1	99.17	240	2	0	1	240	60050	60289	6e-120
1887	KI447748.1	98.75	240	3	0	1	240	9024	8785	3e-118
1896	KI448384.1	96.8	219	6	1	21	239	51118	51335	2e-99
1898	KI448846.1	97.5	240	6	0	1	240	12626	12865	3e-113
1906	KI445491.1	98.75	240	3	0	1	240	46761	47000	3e-118
1915	KI447879.1	97.92	240	5	0	1	240	4890	5129	6e-115
1916	KI465519.1	99.58	240	1	0	1	240	9293	9532	1e-121
1917	KI452533.1	99.58	240	1	0	1	240	3210	2971	1e-121
1921	KI462138.1	98.75	240	3	0	1	240	46041	46280	3e-118
1923	KI447469.1	99.58	240	1	0	1	240	49459	49220	1e-121
1925	KI445283.1	95.42	240	2	1	1	240	25702	25472	4e-102
1928	AUPQ01084662.1	99.58	240	1	0	1	240	13718	13479	1e-121
1932	KI459229.1	97.5	240	5	1	1	240	5359	5597	1e-112
1933	KI456080.1	90.84	251	12	2	1	240	22403	22653	1e-87
1934	KI451377.1	98.75	240	3	0	1	240	5270	5509	3e-118
1936	KI442132.1	95.83	240	3	1	1	240	149114	149346	2e-104
1938	KI466286.1	98.75	240	3	0	1	240	12514	12275	3e-118
1947	KI457737.1	99.17	240	2	0	1	240	36393	36632	6e-120
1951	AUPQ01051317.1	94.17	240	3	4	1	240	33629	33401	1e-96
1957	AUPQ01069046.1	99.58	240	1	0	1	240	17087	16848	1e-121
1961	KI455286.1	98.33	240	4	0	1	240	2522	2283	1e-116
1965	KI455074.1	98.33	240	3	1	1	240	905	1143	5e-116
1966	KI443334.1	96.76	247	1	1	1	240	32362	32116	1e-111
1976	AUPQ01064833.1	99	100	1	0	141	240	16481	16382	9e-44
1983	KI448184.1	99.17	240	2	0	1	240	5035	5274	6e-120
1985	KI454311.1	96.04	227	4	1	1	222	36189	35963	2e-99
1986	KI456009.1	95.96	198	5	1	1	195	12523	12326	2e-85
1992	KI449356.1	98.75	240	1	1	1	240	1028	1265	1e-117
1996	KI453497.1	98.33	240	4	0	1	240	16905	17144	1e-116
2011	KI449649.1	99.17	240	2	0	1	240	1627	1388	6e-120
2016	KI445131.1	87.3	244	27	2	1	240	210	453	1e-72
2021	KI456441.1	99.58	240	1	0	1	240	4322	4083	1e-121
2022	KI464670.1	97.92	240	5	0	1	240	10288	10049	6e-115
2026	KI465289.1	96.34	246	2	2	1	240	700	944	2e-109
2027	KI457371.1	92.56	242	15	2	1	240	3878	3638	3e-93
2033	KI443674.1	93.25	252	5	1	1	240	28217	28468	3e-98
2038	KI447356.1	98.35	243	1	1	1	240	49691	49933	4e-117
2041	KI442010.1	94.17	240	12	1	1	240	14146	14383	2e-99
2042	KI465032.1	100	87	0	0	154	240	19191	19277	3e-38
2051	KI450261.1	98.33	240	4	0	1	240	6978	6739	1e-116
2066	KI455909.1	99.17	240	2	0	1	240	46037	46276	6e-120
2067	KI442925.1	99.58	240	1	0	1	240	45794	46033	1e-121
2069	KI449253.1	97.92	240	5	0	1	240	106085	106324	6e-115
2075	KI442417.1	89.68	252	13	2	2	240	58306	58557	1e-82
2078	KI448123.1	98.75	240	3	0	1	240	93117	92878	3e-118
2083	KI445290.1	97.08	240	7	0	1	240	29639	29878	1e-111
2086	AUPQ01105344.1	100	240	0	0	1	240	4743	4982	3e-123
2094	KI466816.1	95	240	12	0	1	240	417	656	3e-103
2095	KI446754.1	95.9	244	5	4	2	240	18668	18425	4e-107
2096	AUPQ01133586.1	97.92	240	5	0	1	240	913	1152	6e-115
2099	KI453848.1	98.75	240	3	0	1	240	27225	26986	3e-118
2103	KI458808.1	96.71	152	5	0	89	240	4648	4799	5e-66
2106	AUPQ01136067.1	98.75	240	3	0	1	240	2058	1819	3e-118
2117	AUPQ01129102.1	94.58	240	13	0	1	240	7480	7241	1e-101
2123	KI441142.1	97.92	240	2	1	1	240	50013	50249	8e-114
2126	KI447150.1	98.75	240	3	0	1	240	49272	49511	3e-118
2130	KI443444.1	99.51	204	1	0	37	240	10507	10710	1e-101
2135	KI452271.1	97.92	240	5	0	1	240	39627	39388	6e-115
2138	KI441937.1	98.49	199	3	0	1	199	19175	18977	2e-95
2142	AUPQ01037830.1	97.5	240	6	0	1	240	154	393	3e-113
2146	KI444703.1	98.75	240	3	0	1	240	26830	26591	3e-118
2150	AUPQ01043517.1	95	240	10	2	3	240	499	738	1e-102
2151	KI448922.1	98.75	240	3	0	1	240	49725	49964	3e-118
2164	KI443717.1	96.25	240	9	0	1	240	37568	37807	3e-108
2170	KI470649.1	97.5	240	6	0	1	240	299	60	3e-113
2172	KI468883.1	97.9	238	5	0	3	240	1117	880	8e-114
2175	KI443106.1	99.58	240	1	0	1	240	44501	44262	1e-121
2183	KI453875.1	95.83	240	10	0	1	240	66675	66436	1e-106
2187	KI448841.1	99.17	240	2	0	1	240	4015	4254	6e-120
2189	KI457629.1	97.53	243	3	1	1	240	6306	6064	8e-114
2195	AUPQ01081590.1	94.72	246	6	4	1	240	4967	4723	1e-102
2199	KI452718.1	98.33	240	4	0	1	240	7521	7282	1e-116
2203	AUPQ01134788.1	100	240	0	0	1	240	2044	1805	3e-123
2205	KI452232.1	100	240	0	0	1	240	16584	16823	3e-123
2215	KI441497.1	100	240	0	0	1	240	48613	48374	3e-123
2216	KI445049.1	98.6	214	3	0	1	214	15425	15638	8e-104
2223	KI452475.1	90.25	236	10	2	18	240	12347	12112	8e-79
2224	KI449017.1	98.75	240	3	0	1	240	146040	146279	3e-118
2225	KI452119.1	97.08	240	7	0	1	240	7342	7103	1e-111
2229	AUPQ01067402.1	96.91	162	5	0	1	162	2185	2024	1e-71
2237	KI460423.1	87.1	248	24	6	1	240	4097	4344	4e-72
2246	KI451183.1	96.67	240	5	2	1	240	51692	51456	8e-109
2247	AUPQ01125077.1	98.34	241	3	1	1	240	13924	14164	1e-116
2249	AUPQ01055806.1	99.16	238	2	0	3	240	16274	16511	8e-119
2252	KI444186.1	97.93	241	4	1	1	240	82833	82593	6e-115
2262	KI446374.1	82.99	241	19	11	1	240	20964	20745	2e-49
2264	KI444994.1	99.17	240	2	0	1	240	2670	2909	6e-120
2268	KI442320.1	98.75	240	3	0	1	240	18885	18646	3e-118
2270	KI447497.1	89.03	237	13	4	1	234	27860	27634	2e-74
2273	KI443625.1	97.92	240	5	0	1	240	20252	20491	6e-115
2277	AUPQ01022182.1	91.24	251	4	2	1	240	10011	10254	1e-87
2285	KI442400.1	95.44	241	9	2	1	240	29479	29718	6e-105
2291	KI462178.1	99.58	240	1	0	1	240	256	495	1e-121
2298	KI451826.1	100	240	0	0	1	240	10192	9953	3e-123
2300	KI450565.1	97.84	231	4	1	1	231	41301	41530	2e-109
2301	KI464144.1	95.42	240	10	1	1	240	1689	1451	2e-104
2302	KI450090.1	100	240	0	0	1	240	16412	16651	3e-123
2304	KI441201.1	97.5	240	6	0	1	240	22951	22712	3e-113
2312	KI445133.1	95.83	240	9	1	1	240	14690	14452	5e-106
2314	KI450660.1	97.51	241	5	1	1	240	42654	42414	3e-113
2315	KI452791.1	91.11	180	12	4	1	177	15985	16163	4e-62
2319	KI458994.1	98.33	240	4	0	1	240	5896	5657	1e-116
2325	KI451373.1	99.58	240	1	0	1	240	10135	10374	1e-121
2329	KI457740.1	97.5	240	6	0	1	240	3477	3716	3e-113
2344	KI460284.1	97.5	240	6	0	1	240	2105	1866	3e-113
2348	AUPQ01110559.1	100	240	0	0	1	240	8812	8573	3e-123
2353	AUPQ01042777.1	99.17	240	2	0	1	240	1590	1351	6e-120
2359	KI465826.1	98.75	240	3	0	1	240	13690	13451	3e-118
2379	KI441162.1	94.14	239	14	0	2	240	3590	3828	2e-99
2381	KI448771.1	99.59	241	0	1	1	240	22044	22284	1e-121
2382	KI445008.1	91.09	247	8	5	1	240	49484	49245	1e-86
2395	AUPQ01062356.1	95.42	240	9	2	1	240	3225	3462	2e-104
2397	KI464409.1	90.42	240	5	1	1	240	12943	12722	7e-80
2406	AUPQ01027489.1	97.5	240	6	0	1	240	15136	14897	3e-113
2410	AUPQ01118735.1	98.33	240	4	0	1	240	7873	7634	1e-116
2411	KI443158.1	98.33	240	4	0	1	240	20161	19922	1e-116
2416	KI453589.1	99.58	240	1	0	1	240	17568	17807	1e-121
2417	AUPQ01133830.1	95.87	242	7	2	1	240	13964	14204	1e-106
2419	KI455411.1	98.75	240	3	0	1	240	28672	28433	3e-118
2421	KI445716.1	97.92	240	3	1	1	240	36764	37001	2e-114
2426	KI444632.1	98.33	240	4	0	1	240	8218	7979	1e-116
2432	AUPQ01058846.1	97.87	141	3	0	100	240	899	1039	3e-63
2449	KI450815.1	96.94	98	3	0	143	240	37955	38052	2e-39
2456	KI447889.1	97.93	242	3	1	1	240	46580	46821	2e-115
2464	KI443500.1	89.96	259	5	10	1	240	13002	13258	2e-84
2486	KI463381.1	95.67	231	7	2	1	229	1395	1624	2e-100
2490	KI468654.1	99.16	239	2	0	1	239	12037	11799	2e-119
2494	KI446366.1	99.17	240	2	0	1	240	26653	26892	6e-120
2495	KI457890.1	95.83	240	10	0	1	240	23407	23168	1e-106
2498	KI447424.1	92.91	254	4	2	1	240	17909	17656	4e-97
2508	KI462056.1	97.5	240	2	2	1	240	6827	6592	4e-112
2511	AUPQ01093001.1	81.6	212	22	9	1	211	2184	1989	1e-37
2519	AUPQ01119610.1	98.33	240	4	0	1	240	15622	15861	1e-116
2527	AUPQ01090317.1	97.92	240	5	0	1	240	3408	3169	6e-115
2528	AUPQ01118853.1	98.33	240	1	2	1	240	5864	6100	2e-115
2530	AUPQ01068637.1	95.37	216	9	1	19	234	9512	9298	1e-92
2532	KI451975.1	98.75	240	3	0	1	240	10560	10321	3e-118
2533	AUPQ01084535.1	100	225	0	0	16	240	5226	5450	6e-115
2536	AUPQ01086577.1	97.5	240	4	2	1	240	6452	6215	1e-112
2537	AUPQ01127207.1	96.67	240	8	0	1	240	4090	3851	6e-110
2543	KI463745.1	99.58	240	1	0	1	240	4346	4107	1e-121
2546	KI441392.1	97.5	240	6	0	1	240	51569	51808	3e-113
2550	KI446362.1	98.33	239	4	0	1	239	93031	92793	5e-116
2554	KI460326.1	99.58	240	1	0	1	240	13450	13689	1e-121
2557	KI461890.1	98.7	231	2	1	10	240	21475	21246	1e-112
2559	KI448638.1	99.17	240	2	0	1	240	20494	20255	6e-120
2563	KI453719.1	94.8	250	3	5	1	240	15235	15484	2e-104
2566	KI470671.1	98.33	239	4	0	1	239	750	988	5e-116
2571	KI445777.1	98.03	203	4	0	38	240	48979	49181	5e-96
2572	KI441470.1	98.76	242	1	1	1	240	14087	14328	8e-119
2573	KI463026.1	99.17	240	2	0	1	240	2419	2658	6e-120
2576	KI441316.1	92.5	240	18	0	1	240	746	985	3e-93
2585	KI452485.1	100	240	0	0	1	240	3857	3618	3e-123
2589	KI456754.1	97.92	240	2	1	1	240	27753	27989	8e-114
2590	KI450150.1	97.08	240	7	0	1	240	9725	9964	1e-111
2593	KI454057.1	98.75	240	3	0	1	240	3334	3095	3e-118
2594	KI451340.1	94.17	240	8	1	1	240	6859	7092	3e-98
2596	KI442057.1	100	240	0	0	1	240	758	519	3e-123
2599	KI444337.1	98.75	240	3	0	1	240	71672	71433	3e-118
2600	KI456804.1	93.31	254	3	3	1	240	17177	17430	8e-99
2602	KI448730.1	100	240	0	0	1	240	20906	21145	3e-123
2612	KI454011.1	97.08	240	7	0	1	240	27034	26795	1e-111
2617	KI454887.1	95	240	2	1	1	240	21935	21706	2e-100
2620	AUPQ01095407.1	99.17	240	2	0	1	240	23020	22781	6e-120
2627	KI443635.1	88.57	245	12	5	1	240	92978	92745	7e-75
2632	KI454417.1	98.33	240	4	0	1	240	15391	15630	1e-116
2633	AUPQ01127827.1	98.35	242	2	1	1	240	3433	3192	4e-117
2643	AUPQ01029283.1	97.5	240	6	0	1	240	10210	10449	3e-113
2647	KI444746.1	97.92	240	4	1	1	240	67887	68125	2e-114
2650	KI453535.1	97.92	240	4	1	1	240	44140	43902	2e-114
2652	AUPQ01071614.1	97.5	240	6	0	1	240	1037	1276	3e-113
2657	KI466521.1	100	240	0	0	1	240	17965	18204	3e-123
2663	KI443591.1	97.62	168	4	0	1	168	223	56	1e-76
2664	AUPQ01039090.1	98.75	240	3	0	1	240	13609	13848	3e-118
2666	AUPQ01131708.1	98.33	240	3	1	1	240	328	90	5e-116
2670	KI461895.1	99.58	240	1	0	1	240	7581	7342	1e-121
2671	KI454914.1	99.17	240	2	0	1	240	2699	2460	6e-120
2672	AUPQ01108604.1	98.16	163	3	0	78	240	5816	5654	2e-75
2682	AUPQ01053360.1	95.7	186	8	0	55	240	4070	3885	7e-80
2683	AUPQ01101179.1	98.75	240	3	0	1	240	4291	4052	3e-118
2686	KI442966.1	99.17	240	2	0	1	240	19941	20180	6e-120
2687	KI454822.1	95.13	226	10	1	1	226	18346	18570	1e-96
2689	KI466320.1	99.17	240	2	0	1	240	8408	8169	6e-120
2696	KI469642.1	94.29	140	8	0	1	140	9189	9328	2e-54
2697	AUPQ01113643.1	98.75	240	3	0	1	240	3240	3479	3e-118
2698	KI447290.1	87.08	271	4	6	1	240	33793	34063	3e-73
2704	KI466116.1	99.16	237	2	0	1	237	8571	8335	3e-118
2706	AUPQ01094173.1	99.17	240	2	0	1	240	2613	2852	6e-120
2721	KI456605.1	98.75	240	3	0	1	240	27244	27005	3e-118
2723	KI441404.1	100	240	0	0	1	240	72068	72307	3e-123
2727	KI462539.1	94.67	244	7	3	1	240	16240	15999	4e-102
2729	KI452018.1	98.75	240	3	0	1	240	40864	40625	3e-118
2736	KI445060.1	100	231	0	0	1	231	84790	85020	3e-118
2742	KI457331.1	93.75	240	11	1	1	240	5867	5632	4e-97
2752	AUPQ01053714.1	97.92	240	5	0	1	240	4572	4811	6e-115
2763	KI465168.1	97.93	241	4	1	1	240	42308	42068	6e-115
2767	KI452118.1	86.44	177	14	8	9	182	31180	31011	2e-45
2768	KI449212.1	99.58	240	1	0	1	240	23677	23438	1e-121
2770	AUPQ01010529.1	100	240	0	0	1	240	1497	1736	3e-123
2774	KI455949.1	97.51	241	4	2	1	240	33630	33391	3e-113
2778	KI459609.1	100	240	0	0	1	240	5875	6114	3e-123
2781	KI442660.1	99.17	240	2	0	1	240	103817	104056	6e-120
2789	KI443737.1	95.8	238	10	0	1	238	32692	32929	2e-105
2798	KI457711.1	98.75	240	3	0	1	240	26246	26485	3e-118
2803	KI443742.1	98.76	241	2	1	1	240	16216	16456	3e-118
2810	AUPQ01030369.1	95.85	241	9	1	1	240	15391	15151	1e-106
2812	KI442459.1	98.3	235	4	0	6	240	104738	104504	8e-114
2814	KI446760.1	92.59	216	15	1	1	216	2995	3209	1e-82
2820	KI451594.1	95.87	218	9	0	1	218	17948	18165	5e-96
2821	KI454013.1	98.75	240	3	0	1	240	32229	32468	3e-118
2822	KI453667.1	92.56	242	14	4	1	240	32883	33122	3e-93
2827	KI469755.1	99.16	237	2	0	1	237	12092	12328	3e-118
2831	KI456227.1	99.58	240	1	0	1	240	8307	8546	1e-121
2833	KI462667.1	100	240	0	0	1	240	7145	6906	3e-123
2847	KI452613.1	92.68	246	10	1	1	238	55885	56130	2e-94
2848	AUPQ01025175.1	94.8	173	7	1	12	182	5762	5590	2e-70
2852	KI464832.1	95.42	240	10	1	1	240	20206	20444	2e-104
2855	KI441365.1	99.58	240	1	0	1	240	36384	36623	1e-121
2856	KI449124.1	98.75	240	3	0	1	240	53326	53087	3e-118
2857	KI442344.1	99.17	242	0	2	1	240	164133	163892	2e-120
2861	KI464906.1	99.58	240	1	0	1	240	9901	9662	1e-121
2878	KI469529.1	97.92	240	5	0	1	240	6638	6399	6e-115
2895	KI451921.1	93.36	211	0	1	1	197	4757	4967	7e-80
2897	KI456110.1	99.58	240	1	0	1	240	2343	2104	1e-121
2899	AUPQ01005562.1	99.17	240	2	0	1	240	19227	19466	6e-120
2900	KI448953.1	98.33	240	4	0	1	240	3901	3662	1e-116
2901	KI454777.1	98.33	240	4	0	1	240	44441	44202	1e-116
2904	KI445458.1	93.68	253	3	3	1	240	46481	46733	6e-100
2905	KI450283.1	97.08	240	7	0	1	240	50935	50696	1e-111
2908	AUPQ01035665.1	98.75	240	3	0	1	240	1189	950	3e-118
2912	KI445111.1	91.3	230	2	5	1	230	11840	12051	2e-79
2913	KI452164.1	100	240	0	0	1	240	49942	49703	3e-123
2917	KI458552.1	99.58	240	1	0	1	240	6480	6719	1e-121
2918	KI459950.1	99.38	161	1	0	1	161	6247	6407	1e-77
2919	KI455060.1	98.75	240	2	1	1	240	11200	10962	1e-117
2925	KI448064.1	97.1	241	6	1	1	240	203	443	1e-111
2926	KI443332.1	92.03	251	9	8	1	240	8515	8765	1e-92
2927	KI461046.1	94.21	242	8	3	1	238	10948	11187	2e-99
2930	KI450313.1	99.17	240	2	0	1	240	14242	14481	6e-120
2936	KI445809.1	96.67	240	3	1	1	240	4147	3913	3e-108
2942	KI441038.1	98.75	240	0	1	1	240	47983	47747	4e-117
2947	AUPQ01094259.1	97.92	240	4	1	1	240	6027	5789	2e-114
2956	AUPQ01072808.1	98.76	241	1	2	1	240	7693	7932	3e-118
2957	AUPQ01092414.1	99.17	240	2	0	1	240	5026	4787	6e-120
2958	KI455586.1	99.17	241	1	1	1	240	39876	39636	6e-120
2959	KI448161.1	100	240	0	0	1	240	17407	17168	3e-123
2960	AUPQ01073993.1	92.5	240	3	1	1	240	16593	16817	8e-89
2965	KI449836.1	99.58	240	1	0	1	240	10832	11071	1e-121
2969	KI443802.1	99.58	240	1	0	1	240	8726	8487	1e-121
2977	KI444975.1	96.67	240	3	2	1	240	51188	51422	3e-108
2979	KI470696.1	95.47	243	7	3	1	240	10287	10528	2e-105
2984	KI454074.1	99.58	240	1	0	1	240	11717	11956	1e-121
2994	KI463512.1	97.51	241	3	2	1	240	24183	23945	1e-112
3000	AUPQ01133281.1	97.49	239	5	1	1	238	968	1206	4e-112
3003	KI448363.1	93.1	232	11	1	1	227	11175	10944	2e-90
3009	KI467486.1	100	240	0	0	1	240	11513	11752	3e-123
3017	KI455570.1	100	240	0	0	1	240	5318	5079	3e-123
3022	KI460982.1	99.17	240	2	0	1	240	21062	20823	6e-120
3024	KI442426.1	99.17	240	2	0	1	240	99387	99626	6e-120
3026	KI460883.1	99.17	240	2	0	1	240	24464	24703	6e-120
3040	AUPQ01128297.1	89.39	245	11	9	1	240	4369	4135	3e-78
3042	KI453561.1	92.54	228	9	2	1	225	1346	1568	5e-86
3049	AUPQ01007112.1	87.44	207	24	2	35	240	32941	32736	5e-61
3054	KI448406.1	97.92	240	5	0	1	240	36747	36986	6e-115
3056	AUPQ01106706.1	98.75	240	3	0	1	240	13377	13616	3e-118
3067	AUPQ01048950.1	99.58	240	1	0	1	240	13279	13040	1e-121
3070	KI444533.1	97.5	240	5	1	1	240	5466	5704	1e-112
3075	KI453231.1	96.67	240	2	1	1	240	14137	13904	3e-108
3080	KI444259.1	96.67	240	6	1	1	240	98563	98326	2e-109
3083	KI442875.1	97.92	240	5	0	1	240	8374	8135	6e-115
3087	AUPQ01017092.1	85.26	251	21	7	1	240	777	1022	3e-63
3097	KI470072.1	94.17	240	14	0	1	240	1154	1393	6e-100
3100	KI443704.1	99.58	240	1	0	1	240	17170	17409	1e-121
3102	KI460637.1	97.92	240	5	0	1	240	19524	19285	6e-115
3107	AUPQ01076636.1	99.58	240	1	0	1	240	18919	18680	1e-121
3108	AUPQ01133911.1	99.58	240	1	0	1	240	6617	6378	1e-121
3113	KI452279.1	95.18	249	3	2	1	240	48103	47855	2e-105
3118	KI455586.1	97.92	240	5	0	1	240	8729	8968	6e-115
3120	KI442772.1	94.35	248	6	4	1	240	11296	11049	4e-102
3122	KI462952.1	99.17	240	2	0	1	240	2718	2479	6e-120
3132	KI441068.1	96.65	239	8	0	1	239	16548	16310	2e-109
3137	KI442958.1	99.09	220	2	0	1	220	17979	17760	8e-109
3139	KI470341.1	99.58	240	1	0	1	240	13803	14042	1e-121
3146	KI453943.1	99.47	189	1	0	1	189	13137	12949	3e-93
3156	AUPQ01053397.1	97.5	240	4	1	1	240	396	159	1e-112
3159	KI463527.1	99.57	234	1	0	1	234	581	348	3e-118
3164	AUPQ01011115.1	96.38	221	3	1	25	240	15991	15771	1e-97
3165	KI458439.1	99.17	240	2	0	1	240	1629	1868	6e-120
3166	KI441514.1	99.17	240	2	0	1	240	2995	2756	6e-120
3167	KI466642.1	99.17	240	2	0	1	240	10493	10732	6e-120
3181	KI464985.1	99.17	240	2	0	1	240	8609	8370	6e-120
3183	KI446349.1	92.92	240	4	8	1	240	10746	10972	5e-91
3188	AUPQ01009984.1	91.71	181	10	4	1	178	14097	14275	9e-64
3204	KI452322.1	97.92	240	5	0	1	240	42484	42723	6e-115
3205	KI463908.1	98.76	241	2	1	1	240	9465	9225	3e-118
3207	KI460800.1	99.17	240	2	0	1	240	25278	25039	6e-120
3208	KI446006.1	99.07	107	0	1	134	240	2652	2757	4e-47
3215	KI448221.1	98.33	240	3	1	1	240	75877	76115	5e-116
3217	KI444858.1	98.75	240	3	0	1	240	14048	13809	3e-118
3219	KI449143.1	96.67	240	7	1	1	240	17179	17417	2e-109
3223	KI442510.1	98.75	240	3	0	1	240	20793	21032	3e-118
3224	KI464464.1	98.33	240	4	0	1	240	28803	28564	1e-116
3229	KI447458.1	98.76	241	2	1	1	240	98622	98382	3e-118
3230	KI448756.1	94.17	240	2	4	1	240	35142	34915	1e-96
3232	AUPQ01009856.1	91.3	253	9	6	1	240	13762	14014	6e-90
3233	KI443667.1	98.33	240	4	0	1	240	6633	6394	1e-116
3237	KI472313.1	99.17	240	2	0	1	240	4404	4165	6e-120
3244	KI455211.1	99.58	240	1	0	1	240	7226	6987	1e-121
3246	KI453670.1	89.3	215	13	3	26	240	12914	13118	3e-68
3250	AUPQ01086029.1	97.02	235	6	1	1	234	13046	12812	3e-108
3251	KI455685.1	98.75	240	3	0	1	240	8863	8624	3e-118
3252	AUPQ01130501.1	98.75	240	3	0	1	240	5573	5812	3e-118
3253	KI445553.1	96.67	240	7	1	1	240	72172	72410	2e-109
3254	KI455435.1	95.04	242	5	3	1	240	1556	1320	4e-102
3265	KI446303.1	98.31	237	4	0	1	237	22298	22534	6e-115
3269	AUPQ01016935.1	99.17	240	2	0	1	240	12379	12140	6e-120
3270	KI447710.1	95	240	9	1	1	240	15771	15535	4e-102
3272	KI441375.1	99.17	240	2	0	1	240	19093	18854	6e-120
3276	KI451106.1	88.19	254	16	5	1	240	9040	8787	4e-77
3278	KI447268.1	98.36	244	0	1	1	240	17394	17637	1e-117
3283	KI448637.1	99.39	164	1	0	1	164	209	46	2e-79
3308	KI449449.1	99.17	240	2	0	1	240	18436	18197	6e-120
3313	KI449019.1	97.08	240	2	1	1	240	38019	38253	6e-110
3314	AUPQ01061886.1	100	240	0	0	1	240	1064	825	3e-123
3315	AUPQ01082192.1	98.75	240	3	0	1	240	22047	22286	3e-118
3325	KI454840.1	99.17	240	2	0	1	240	5914	6153	6e-120
3327	KI456285.1	99.17	240	2	0	1	240	4310	4071	6e-120
3339	KI457492.1	99.58	240	1	0	1	240	5566	5327	1e-121
3342	KI444341.1	93.33	165	11	0	9	173	25754	25590	3e-63
3343	KI443312.1	100	240	0	0	1	240	6397	6158	3e-123
3359	KI442731.1	98.33	240	4	0	1	240	35728	35967	1e-116
3363	KI444626.1	100	240	0	0	1	240	73425	73186	3e-123
3378	KI445403.1	93.57	249	6	3	1	240	28305	28552	8e-99
3385	KI442584.1	100	240	0	0	1	240	32745	32506	3e-123
3387	AUPQ01027641.1	98.75	240	3	0	1	240	2801	3040	3e-118
3392	KI449586.1	97.51	241	5	1	1	240	20487	20247	3e-113
3393	KI443485.1	98.75	240	3	0	1	240	18403	18164	3e-118
3394	KI454333.1	97.08	240	6	1	1	240	79813	79575	5e-111
3399	KI453191.1	98.33	240	4	0	1	240	13164	12925	1e-116
3405	KI441823.1	96.67	240	7	1	1	240	29436	29198	2e-109
3407	KI459294.1	97.48	119	2	1	122	240	63867	63984	2e-50
3409	KI451390.1	99.58	240	1	0	1	240	10452	10213	1e-121
3411	KI450272.1	97.92	240	5	0	1	240	20853	20614	6e-115
3423	AUPQ01099926.1	87.21	258	12	7	1	240	15006	15260	4e-72
3427	KI450523.1	98.75	240	3	0	1	240	27795	28034	3e-118
3429	KI443533.1	99.13	231	2	0	10	240	36277	36507	6e-115
3430	KI453215.1	96.67	240	8	0	1	240	10570	10331	6e-110
3431	KI445968.1	97.92	240	5	0	1	240	9673	9434	6e-115
3437	KI449265.1	99.58	238	1	0	3	240	50144	49907	2e-120
3444	KI451937.1	95.71	70	3	0	1	70	3336	3267	9e-24
3449	KI455190.1	97.08	240	7	0	1	240	4198	4437	1e-111
3463	KI446435.1	99.17	240	2	0	1	240	126526	126287	6e-120
3464	AUPQ01098469.1	99.58	240	1	0	1	240	6748	6987	1e-121
3474	KI454429.1	98.75	240	3	0	1	240	18388	18149	3e-118
3488	KI447510.1	99.58	240	1	0	1	240	28051	28290	1e-121
3490	KI458657.1	90.87	241	12	2	1	240	57412	57181	2e-84
3496	KI445959.1	99.58	240	1	0	1	240	45568	45807	1e-121
3502	KI451205.1	93.78	241	5	3	1	240	14132	14363	5e-96
3507	KI450614.1	96.67	240	8	0	1	240	16705	16466	6e-110
3512	AUPQ01087885.1	98.33	240	4	0	1	240	1336	1575	1e-116
3514	KI447826.1	100	240	0	0	1	240	7106	6867	3e-123
3515	KI445331.1	94.42	251	3	2	1	240	6628	6878	1e-102
3521	KI453344.1	98.33	240	4	0	1	240	4752	4513	1e-116
3534	KI441089.1	98.34	241	2	2	1	240	12953	12714	1e-116
3550	KI456703.1	92.48	133	10	0	61	193	43199	43331	4e-47
3566	KI441948.1	97.5	240	6	0	1	240	9454	9693	3e-113
3582	AUPQ01001251.1	99.16	238	0	1	3	240	5249	5484	3e-118
3585	KI455821.1	97.93	241	3	2	1	240	28907	28668	6e-115
3586	AUPQ01129894.1	99.17	240	2	0	1	240	672	433	6e-120
3590	KI445255.1	98.75	240	3	0	1	240	7374	7135	3e-118
3591	KI468534.1	99.17	240	2	0	1	240	10526	10287	6e-120
3592	KI443871.1	100	240	0	0	1	240	19005	18766	3e-123
3594	AUPQ01109989.1	97.78	180	4	0	61	240	1472	1293	3e-83
3599	KI461417.1	99.58	238	1	0	1	238	2116	2353	2e-120
3601	KI441143.1	99.58	240	1	0	1	240	3164	3403	1e-121
3603	KI442284.1	95.83	240	10	0	1	240	23563	23324	1e-106
3604	KI453241.1	98.75	240	3	0	1	240	30273	30512	3e-118
3609	KI448907.1	97.86	234	5	0	7	240	9871	9638	1e-111
3616	KI450050.1	96.31	244	5	1	1	240	26683	26440	2e-109
3619	KI450016.1	100	240	0	0	1	240	14905	15144	3e-123
3627	AUPQ01043760.1	95.45	242	9	2	1	240	14050	14291	2e-105
3638	KI446767.1	99.58	240	1	0	1	240	29995	29756	1e-121
3641	AUPQ01043517.1	95.82	239	9	1	3	240	499	737	2e-105
3646	KI446116.1	99.58	240	1	0	1	240	2474	2713	1e-121
3650	KI442012.1	97.51	241	5	1	1	240	12168	11928	3e-113
3657	KI456525.1	100	240	0	0	1	240	3982	4221	3e-123
3665	KI445404.1	95.56	248	3	4	1	240	12954	13201	4e-107
3679	KI454282.1	94.84	155	6	2	1	155	57308	57156	4e-62
3681	KI447932.1	95.42	240	11	0	1	240	9829	10068	6e-105
3682	AUPQ01092870.1	95.83	240	6	1	1	240	341	106	2e-105
3683	KI456342.1	98.33	240	4	0	1	240	4244	4483	1e-116
3696	KI443715.1	98.76	242	1	1	1	240	20498	20739	8e-119
3700	KI466141.1	97.92	240	5	0	1	240	13039	12800	6e-115
3715	KI454539.1	99.17	240	2	0	1	240	10984	11223	6e-120
3716	KI453057.1	99.58	240	1	0	1	240	8135	8374	1e-121
3720	AUPQ01061159.1	96.57	233	4	1	1	233	13454	13682	6e-105
3722	KI445259.1	95.83	240	2	1	1	240	16360	16129	2e-104
3725	AUPQ01110688.1	99.17	240	2	0	1	240	13437	13676	6e-120
3739	KI442757.1	98.33	240	4	0	1	240	10187	9948	1e-116
3741	KI446056.1	96.71	243	5	1	1	240	93502	93260	2e-110
3743	KI444717.1	98.34	241	3	1	1	240	21085	20845	1e-116
3747	KI466146.1	97.5	240	6	0	1	240	21373	21134	3e-113
3751	KI466520.1	98.75	240	3	0	1	240	43232	43471	3e-118
3758	KI456695.1	99.58	240	1	0	1	240	12451	12690	1e-121
3766	KI441973.1	100	240	0	0	1	240	24983	25222	3e-123
3767	KI441749.1	99.58	240	1	0	1	240	14593	14354	1e-121
3772	KI446871.1	99.58	240	1	0	1	240	69252	69491	1e-121
3777	KI445099.1	96.07	178	7	0	58	235	88100	87923	4e-77
3780	KI453687.1	97.51	241	5	1	1	240	35171	34931	3e-113
3781	KI441256.1	99.57	235	1	0	1	235	4264	4498	8e-119
3785	KI448830.1	97.5	240	6	0	1	240	3548	3309	3e-113
3788	KI449814.1	95.83	240	2	4	1	240	66238	66469	2e-104
3790	KI446251.1	98.33	240	2	1	1	240	4207	4444	5e-116
3793	KI441553.1	100	240	0	0	1	240	37648	37409	3e-123
3799	AUPQ01121063.1	97.49	239	2	1	2	240	270	504	1e-111
3800	KI442168.1	94.17	240	8	2	1	240	25582	25815	3e-98
3810	KI446543.1	98.34	241	3	1	1	240	31753	31993	1e-116
3821	KI457731.1	98.75	240	3	0	1	240	21977	21738	3e-118
3824	KI449545.1	98.75	240	2	1	1	240	10020	10258	1e-117
3835	AUPQ01127239.1	97.92	240	5	0	1	240	323	84	6e-115
3842	KI465789.1	99.58	240	1	0	1	240	22569	22808	1e-121
3847	AUPQ01094802.1	96.27	241	3	2	1	240	947	712	4e-107
3851	KI452822.1	97.08	240	7	0	1	240	99	338	1e-111
3858	AUPQ01075756.1	99.17	240	2	0	1	240	1521	1760	6e-120
3861	AUPQ01114593.1	98.75	240	3	0	1	240	1822	2061	3e-118
3863	KI450342.1	100	240	0	0	1	240	14582	14343	3e-123
3866	AUPQ01037112.1	97.5	240	5	1	1	240	6095	6333	1e-112
3875	KI458755.1	93.78	241	4	3	1	240	16155	15925	2e-95
3877	KI457789.1	90.67	150	9	4	78	226	39467	39322	3e-48
3879	KI451560.1	99.58	239	1	0	1	239	49768	49530	5e-121
3881	KI452548.1	100	240	0	0	1	240	32099	32338	3e-123
3883	KI445082.1	95.44	241	9	2	1	240	26519	26758	6e-105
3889	KI451433.1	99.17	240	2	0	1	240	6859	7098	6e-120
3902	KI452585.1	94.63	242	11	2	1	240	74164	73923	4e-102
3911	AUPQ01012045.1	97.92	240	5	0	1	240	4922	4683	6e-115
3913	AUPQ01008099.1	95.83	240	10	0	1	240	30777	31016	1e-106
3919	KI459322.1	98.91	183	2	0	58	240	10435	10617	3e-88
3923	KI443057.1	98.35	243	1	3	1	240	23818	24060	4e-117
3924	KI441925.1	99.58	240	1	0	1	240	11042	10803	1e-121
3925	KI442484.1	99.58	240	1	0	1	240	78457	78696	1e-121
3929	KI450876.1	95.42	240	8	3	1	240	40152	39916	8e-104
3930	AUPQ01104155.1	95.31	192	9	0	49	240	13217	13026	1e-81
3943	KI444866.1	99.17	240	2	0	1	240	45243	45004	6e-120
3945	KI452175.1	93.64	220	12	1	21	238	22410	22191	3e-88
3947	KI449854.1	92.61	230	14	1	14	240	42478	42707	3e-88
3951	KI453813.1	98.75	240	3	0	1	240	18032	18271	3e-118
3953	KI444966.1	97.96	196	4	0	9	204	9288	9483	4e-92
3955	KI442681.1	84.62	221	10	11	4	216	40874	40670	2e-49
3961	KI446770.1	95.58	249	2	1	1	240	42085	41837	4e-107
3964	KI443771.1	100	240	0	0	1	240	42427	42666	3e-123
3965	KI444860.1	98.75	240	3	0	1	240	7500	7739	3e-118
3966	KI455624.1	98.75	240	3	0	1	240	17062	17301	3e-118
3967	KI442529.1	99.15	234	1	1	1	233	20581	20348	5e-116
3978	KI448513.1	98.33	240	3	1	1	240	65769	65531	5e-116
3979	KI443237.1	98.55	69	1	0	172	240	10732	10800	2e-26
3985	KI444970.1	99.17	240	2	0	1	240	82819	82580	6e-120
3986	KI455317.1	99.55	221	1	0	1	221	16727	16947	5e-111
3989	KI457554.1	98.75	240	3	0	1	240	41559	41798	3e-118
3991	AUPQ01124198.1	98.31	236	3	1	1	235	268	33	8e-114
3997	KI449180.1	99.17	240	1	1	1	240	790	1028	2e-119
3999	KI445466.1	97.08	240	7	0	1	240	8661	8422	1e-111
4007	KI458832.1	95.8	238	10	0	1	238	19967	20204	2e-105
4009	KI446484.1	96.58	234	8	0	7	240	45158	45391	1e-106
4011	KI445068.1	97.08	240	6	1	1	240	10137	10375	5e-111
4013	AUPQ01081857.1	97.08	240	6	1	1	240	2649	2887	5e-111
4016	KI450596.1	99.58	240	1	0	1	240	16180	15941	1e-121
4018	AUPQ01133654.1	89.17	240	14	4	1	240	2242	2469	1e-76
4022	KI457789.1	100	240	0	0	1	240	25390	25629	3e-123
4023	KI448579.1	99.58	240	1	0	1	240	36481	36720	1e-121
4024	KI462325.1	99.17	240	1	1	1	240	10493	10731	2e-119
4028	KI442954.1	99.58	240	1	0	1	240	88906	89145	1e-121
4029	KI469223.1	99.58	240	1	0	1	240	24721	24960	1e-121
4038	AUPQ01046149.1	98.75	240	3	0	1	240	577	338	3e-118
4046	KI454862.1	95.63	206	5	3	35	240	44049	44250	3e-88
4048	KI451378.1	98.35	182	0	2	1	179	21425	21244	6e-85
4050	KI445625.1	95.42	240	10	1	1	240	698	936	2e-104
4051	KI464018.1	97.87	235	5	0	1	235	9613	9379	4e-112
4052	KI459554.1	100	240	0	0	1	240	1893	1654	3e-123
4056	AUPQ01120662.1	97.5	240	6	0	1	240	12795	12556	3e-113
4059	KI443009.1	98.75	240	3	0	1	240	394	633	3e-118
4060	AUPQ01087397.1	93.47	245	7	3	1	240	4876	4636	1e-96
4068	KI458404.1	99.58	240	1	0	1	240	18968	18729	1e-121
4072	AUPQ01034122.1	97.1	241	6	1	1	240	1371	1131	1e-111
4074	KI459767.1	96.67	240	8	0	1	240	13581	13820	6e-110
4082	KI446378.1	99.42	172	1	0	1	172	36637	36808	8e-84
4088	KI447610.1	99.58	240	1	0	1	240	10268	10029	1e-121
4089	KI455938.1	97.1	207	6	0	34	240	6143	5937	6e-95
4094	KI445870.1	98.34	241	2	2	1	240	8399	8638	1e-116
4101	KI456042.1	96.85	127	4	0	1	127	28406	28532	9e-54
4109	KI458131.1	98.75	240	3	0	1	240	6291	6052	3e-118
4112	KI457076.1	99.17	240	2	0	1	240	33300	33061	6e-120
4118	KI460549.1	96.67	240	7	1	1	240	26321	26559	2e-109
4120	KI445959.1	95.42	240	4	2	1	240	38155	37923	1e-102
4123	KI441000.1	90.38	260	5	4	1	240	41554	41295	4e-87
4138	KI445988.1	99.58	240	1	0	1	240	8467	8706	1e-121
4143	KI468065.1	93.65	252	3	3	1	240	359	109	2e-99
4145	KI459861.1	99.58	240	1	0	1	240	19157	19396	1e-121
4148	AUPQ01024013.1	95.42	240	9	1	1	240	17221	16984	2e-104
4149	KI441568.1	97.5	240	6	0	1	240	44685	44924	3e-113
4150	KI453932.1	97.5	240	6	0	1	240	13770	13531	3e-113
4151	KI466618.1	94.58	240	13	0	1	240	9667	9428	1e-101
4156	KI445320.1	93.8	242	7	3	1	240	50161	49926	4e-97
4158	KI463326.1	96.27	241	2	2	1	240	7467	7701	1e-106
4159	AUPQ01038995.1	99.17	240	2	0	1	240	482	721	6e-120
4167	KI457906.1	99.58	240	1	0	1	240	6924	6685	1e-121
4184	KI442527.1	97.95	244	1	1	1	240	6200	6443	5e-116
4199	AUPQ01018776.1	91.89	259	2	1	1	240	8198	7940	3e-93
4200	AUPQ01033098.1	98.75	240	3	0	1	240	9976	9737	3e-118
4204	KI448708.1	97.5	240	6	0	1	240	5573	5334	3e-113
4206	KI447197.1	100	240	0	0	1	240	6873	6634	3e-123
4211	KI442826.1	96.68	241	5	2	1	240	76186	76424	2e-109
4215	AUPQ01051761.1	97.51	241	5	1	1	240	7064	7304	3e-113
4216	AUPQ01045414.1	99.17	240	2	0	1	240	2547	2786	6e-120
4218	KI453019.1	99.58	240	1	0	1	240	12640	12879	1e-121
4220	AUPQ01060142.1	98.72	234	3	0	7	240	11711	11944	6e-115
4221	KI451377.1	88.55	262	6	1	1	238	2738	2999	8e-79
4223	KI461150.1	98.76	242	1	1	1	240	5231	5472	8e-119
4224	KI442771.1	91.37	255	6	3	1	240	21593	21846	2e-90
4225	AUPQ01086058.1	90.46	262	3	4	1	240	1197	1458	1e-87
4229	AUPQ01089133.1	88.94	199	6	7	58	240	288	486	2e-59
4230	KI464879.1	98.33	240	3	1	1	240	10426	10188	5e-116
4237	AUPQ01080857.1	95.42	240	10	1	1	240	19431	19669	2e-104
4246	KI448684.1	98.33	240	4	0	1	240	41940	42179	1e-116
4255	KI443020.1	98.33	240	4	0	1	240	4005	3766	1e-116
4262	KI451798.1	100	240	0	0	1	240	15908	16147	3e-123
4263	KI443143.1	97.75	89	2	0	152	240	16015	15927	5e-36
4272	AUPQ01045547.1	97.5	240	6	0	1	240	8841	8602	3e-113
4277	KI458933.1	97.08	240	7	0	1	240	5843	5604	1e-111
4288	KI471547.1	98.88	179	2	0	62	240	2443	2265	5e-86
4296	KI452901.1	98.33	240	4	0	1	240	16569	16330	1e-116
4300	KI441031.1	100	240	0	0	1	240	50182	50421	3e-123
4309	KI448950.1	99.17	240	2	0	1	240	40766	40527	6e-120
4317	KI457353.1	97.06	238	6	1	4	240	14058	14295	6e-110
4318	AUPQ01093476.1	97.92	240	5	0	1	240	506	267	6e-115
4322	KI450286.1	95.2	250	2	1	1	240	2466	2217	5e-106
4326	KI455067.1	98.33	240	4	0	1	240	54593	54354	1e-116
4327	AUPQ01092795.1	99.1	111	1	0	130	240	1	111	7e-50
4330	AUPQ01126675.1	94.81	231	11	1	1	231	235	6	1e-97
4331	KI459550.1	82.85	274	12	18	1	240	17375	17103	9e-54
4333	KI449940.1	99.17	240	2	0	1	240	114050	113811	6e-120
4340	KI448853.1	96.67	240	8	0	1	240	21589	21350	6e-110
4350	KI457588.1	99.17	240	2	0	1	240	15330	15569	6e-120
4351	KI444297.1	99.58	240	1	0	1	240	253	492	1e-121
4359	KI456650.1	98.33	240	4	0	1	240	8622	8861	1e-116
4367	KI442978.1	98.33	240	2	1	1	240	3321	3558	5e-116
4375	KI455364.1	97.92	240	5	0	1	240	9583	9344	6e-115
4378	KI447070.1	97.08	240	6	1	1	240	29056	29294	5e-111
4381	KI468865.1	93.71	159	9	1	83	240	4388	4546	5e-61
4391	KI451806.1	97.5	240	6	0	1	240	7389	7150	3e-113
4392	KI468259.1	98.33	240	4	0	1	240	21243	21482	1e-116
4394	KI453437.1	97.5	240	6	0	1	240	13345	13106	3e-113
4396	KI453796.1	94.69	245	8	4	1	240	24225	23981	1e-102
4406	KI464232.1	97.98	99	1	1	142	240	6689	6592	5e-41
4407	KI443155.1	98.73	237	3	0	4	240	4312	4548	1e-116
4420	KI457708.1	99.17	240	2	0	1	240	23887	23648	6e-120
4426	KI467533.1	99.59	241	0	1	1	240	22018	22258	1e-121
4428	AUPQ01069952.1	97.93	241	4	1	1	240	14940	14700	6e-115
4431	AUPQ01044016.1	97.92	240	4	1	1	240	10092	9854	2e-114
4433	KI448461.1	97.93	241	4	1	1	240	13164	13404	6e-115
4438	KI444842.1	99.58	240	1	0	1	240	686	925	1e-121
4443	KI454567.1	98.35	242	2	1	1	240	14358	14599	4e-117
4444	AUPQ01011535.1	97.5	240	6	0	1	240	29687	29448	3e-113
4471	KI450507.1	97.19	178	4	1	1	177	35907	36084	7e-80
4473	KI447802.1	89.29	112	12	0	113	224	22211	22100	4e-32
4476	AUPQ01132682.1	95.38	238	1	2	1	238	1031	804	5e-101
4483	KI462270.1	99.17	240	2	0	1	240	44705	44466	6e-120
4486	KI467609.1	94.87	234	4	1	15	240	9514	9747	1e-97
4487	AUPQ01109619.1	99.58	240	1	0	1	240	4623	4862	1e-121
4491	KI465257.1	98.75	240	3	0	1	240	39010	38771	3e-118
4504	KI458057.1	98.75	240	3	0	1	240	15992	16231	3e-118
4506	KI465760.1	98.33	240	4	0	1	240	3218	2979	1e-116
4510	KI441470.1	99.58	240	1	0	1	240	42499	42738	1e-121
4529	KI465914.1	98.75	240	3	0	1	240	29404	29643	3e-118
4535	KI451503.1	96.25	240	9	0	1	240	38985	39224	3e-108
4536	KI458984.1	98.75	240	1	1	1	240	15647	15884	1e-117
4538	KI454683.1	99.17	240	2	0	1	240	6859	7098	6e-120
4542	KI463647.1	93.9	246	9	3	1	240	1239	1484	6e-100
4544	KI449733.1	97.52	242	4	1	1	240	45148	44907	8e-114
4548	KI452075.1	98.33	240	4	0	1	240	9180	9419	1e-116
4558	KI450898.1	99.58	240	1	0	1	240	7967	8206	1e-121
4560	KI448006.1	99.58	240	1	0	1	240	22250	22489	1e-121
4566	AUPQ01029806.1	94.54	238	13	0	3	240	7736	7499	2e-100
4571	KI453642.1	99.17	240	2	0	1	240	21131	21370	6e-120
4572	KI445556.1	97.64	212	5	0	1	212	36466	36255	2e-99
4581	KI442149.1	98.34	241	3	1	1	240	95001	94761	1e-116
4588	KI454140.1	98.75	240	3	0	1	240	48966	49205	3e-118
4590	KI441055.1	98.67	225	2	1	1	225	35214	34991	2e-109
4601	AUPQ01035900.1	97.5	240	6	0	1	240	6815	7054	3e-113
4608	KI462589.1	96.31	244	5	1	1	240	14201	13958	2e-109
4611	KI443561.1	97.92	240	5	0	1	240	11166	11405	6e-115
4615	KI450669.1	94.69	245	1	2	1	240	9183	8946	5e-101
4619	KI440978.1	99.17	240	2	0	1	240	84216	84455	6e-120
4622	KI458831.1	99.17	240	2	0	1	240	12903	12664	6e-120
4623	KI453590.1	99.17	241	1	1	1	240	11353	11113	6e-120
4629	KI459551.1	95.45	242	9	1	1	240	16548	16789	2e-105
4636	KI454206.1	99.17	240	2	0	1	240	20229	20468	6e-120
4638	KI445038.1	98.33	240	4	0	1	240	11799	11560	1e-116
4639	KI456695.1	99.17	240	2	0	1	240	10295	10056	6e-120
4645	KI466918.1	99.17	240	2	0	1	240	7332	7571	6e-120
4648	KI447758.1	89.17	240	7	1	1	240	57205	57425	2e-74
4649	KI451173.1	90.08	242	3	2	1	240	1954	1732	3e-78
4650	KI460744.1	99.17	240	2	0	1	240	22550	22311	6e-120
4651	KI443747.1	98.94	189	2	0	52	240	30037	30225	1e-91
4660	AUPQ01035779.1	99.17	240	2	0	1	240	40154	40393	6e-120
4679	KI468968.1	99.17	240	2	0	1	240	9128	8889	6e-120
4681	AUPQ01114159.1	99.17	240	2	0	1	240	8151	7912	6e-120
4698	KI447765.1	97.92	240	5	0	1	240	35460	35699	6e-115
4699	KI446573.1	94.94	158	8	0	1	158	8456	8613	2e-64
4700	KI458727.1	98.75	240	3	0	1	240	2701	2462	3e-118
4717	AUPQ01016968.1	100	240	0	0	1	240	9284	9523	3e-123
4718	KI451643.1	94.17	240	14	0	1	240	97366	97127	6e-100
4724	KI443496.1	100	240	0	0	1	240	25779	26018	3e-123
4725	KI459743.1	100	240	0	0	1	240	9540	9301	3e-123
4728	KI441807.1	98.35	243	1	1	1	240	9262	9020	4e-117
4733	KI447601.1	91.63	203	15	2	36	237	14000	13799	8e-74
4748	AUPQ01026554.1	93.29	164	9	2	1	164	13623	13462	4e-62
4749	KI460371.1	98.34	241	3	1	1	240	31641	31401	1e-116
4751	KI441436.1	94.12	238	7	3	7	240	8655	8889	1e-96
4752	KI444361.1	87.92	240	10	3	1	240	23092	22872	2e-69
4754	KI451933.1	97.92	240	4	1	1	240	8920	9158	2e-114
4759	KI442774.1	98.34	241	3	1	1	240	22857	22617	1e-116
4767	KI448820.1	98.75	240	3	0	1	240	9024	8785	3e-118
4768	KI457686.1	98.33	240	4	0	1	240	17179	16940	1e-116
4770	KI453699.1	92.59	108	4	2	48	151	13471	13578	2e-35
4772	AUPQ01048320.1	97.08	240	6	1	1	240	67607	67845	5e-111
4774	KI451994.1	95.12	246	4	2	1	240	9597	9354	2e-104
4779	KI448355.1	98.33	240	4	0	1	240	2447	2208	1e-116
4780	KI444960.1	98.58	211	2	1	30	240	37083	36874	1e-101
4785	KI444906.1	90.28	216	20	1	1	216	31382	31168	2e-74
4788	KI445366.1	97.86	187	4	0	1	187	25290	25476	4e-87
4789	KI441697.1	99.58	240	1	0	1	240	4386	4147	1e-121
4790	KI446452.1	99.17	240	2	0	1	240	27731	27970	6e-120
4793	KI444435.1	97.92	240	5	0	1	240	37070	37309	6e-115
4794	KI464688.1	97.92	240	5	0	1	240	14754	14993	6e-115
4795	KI467403.1	97.93	241	4	1	1	240	7327	7567	6e-115
4799	KI451187.1	99.58	240	0	1	1	240	61118	61356	5e-121
4822	KI441523.1	98.33	240	2	1	1	240	127422	127185	5e-116
4829	KI446656.1	97.5	240	6	0	1	240	7131	7370	3e-113
4834	KI445072.1	96.22	238	9	0	3	240	18979	18742	4e-107
4841	KI440988.1	99.58	240	1	0	1	240	99853	99614	1e-121
4845	KI444245.1	99.17	240	2	0	1	240	36727	36488	6e-120
4852	KI456431.1	100	240	0	0	1	240	962	1201	3e-123
4854	KI446534.1	99.58	240	1	0	1	240	55073	55312	1e-121
4855	KI442493.1	96.67	240	6	2	1	240	2893	3130	2e-109
4858	AUPQ01002024.1	95.38	238	2	1	1	238	12839	13067	5e-101
4864	KI449070.1	97.11	242	5	2	1	240	11410	11169	4e-112
4865	KI445761.1	97.5	240	6	0	1	240	24939	24700	3e-113
4872	KI442336.1	94.98	239	12	0	2	240	13277	13039	1e-102
4874	KI443877.1	98.33	240	2	2	1	240	54457	54220	5e-116
4885	KI448082.1	98.75	240	1	1	1	240	23980	23743	1e-117
4890	AUPQ01002987.1	99.17	240	1	1	1	240	20975	21213	2e-119
4891	AUPQ01103327.1	96.25	240	9	0	1	240	5819	6058	3e-108
4899	AUPQ01108851.1	100	240	0	0	1	240	12815	13054	3e-123
4906	KI441996.1	97.9	238	5	0	3	240	27106	26869	8e-114
4911	KI441954.1	96.68	241	7	1	1	240	47941	47701	6e-110
4912	KI456507.1	97.08	240	7	0	1	240	9594	9355	1e-111
4914	KI451150.1	97.92	240	5	0	1	240	34906	35145	6e-115
4918	KI449860.1	96.67	240	8	0	1	240	9853	10092	6e-110
4924	KI441812.1	100	240	0	0	1	240	529	290	3e-123
4929	KI448910.1	98.36	122	2	0	119	240	16139	16260	2e-54
4935	KI454977.1	94.8	250	3	2	1	240	21436	21187	2e-104
4938	KI443274.1	98.75	240	3	0	1	240	9223	8984	3e-118
4939	KI441689.1	90.65	246	5	5	1	240	5432	5665	3e-83
4946	KI459437.1	97.08	240	2	2	1	240	22377	22143	6e-110
4948	KI449997.1	97.5	240	6	0	1	240	8706	8945	3e-113
4954	KI470134.1	99.58	237	1	0	2	238	3282	3046	6e-120
4955	KI452901.1	99.17	241	1	1	1	240	590	830	6e-120
4959	KI456495.1	99.17	240	2	0	1	240	46636	46397	6e-120
4960	KI454565.1	100	240	0	0	1	240	61008	60769	3e-123
4962	AUPQ01097829.1	99.58	240	1	0	1	240	6188	6427	1e-121
4971	AUPQ01058359.1	100	143	0	0	98	240	1903	2045	2e-69
4972	KI452524.1	99.17	240	2	0	1	240	10735	10496	6e-120
4973	KI442717.1	96.68	241	7	1	1	240	126379	126139	6e-110
4982	KI446691.1	99.58	238	1	0	1	238	1047	810	2e-120
4991	AUPQ01133638.1	99.17	240	2	0	1	240	4056	3817	6e-120
4993	KI441045.1	97.11	242	3	2	1	240	15375	15136	1e-111
4997	AUPQ01119551.1	97.08	240	7	0	1	240	5216	4977	1e-111
5013	AUPQ01057054.1	95.83	240	7	1	1	240	8253	8017	2e-105
5014	KI451435.1	98.33	240	0	1	1	240	2543	2308	2e-115
5015	KI445609.1	99.17	240	2	0	1	240	31605	31844	6e-120
5017	KI453084.1	97.92	240	3	2	1	240	20609	20846	2e-114
5019	AUPQ01016616.1	98.75	240	3	0	1	240	3904	3665	3e-118
5030	KI459269.1	94.31	123	7	0	118	240	1987	1865	1e-46
5032	KI456903.1	99.17	240	1	1	1	240	12396	12634	2e-119
5033	KI450661.1	99.57	235	1	0	1	235	55670	55436	8e-119
5037	KI448823.1	99.17	240	2	0	1	240	3570	3809	6e-120
5038	AUPQ01130279.1	100	240	0	0	1	240	1392	1631	3e-123
5046	KI441072.1	96.67	240	8	0	1	240	22627	22866	6e-110
5048	KI447555.1	100	240	0	0	1	240	1862	2101	3e-123
5050	KI447681.1	92.38	105	7	1	33	136	23428	23324	2e-34
5054	KI460603.1	95	240	12	0	1	240	3861	3622	3e-103
5056	AUPQ01001331.1	98.33	240	4	0	1	240	653	892	1e-116
5057	KI442377.1	99.17	240	2	0	1	240	62053	61814	6e-120
5058	KI448985.1	89.24	223	11	4	1	222	45464	45254	7e-70
5059	KI449356.1	99.17	240	2	0	1	240	303	542	6e-120
5060	KI452884.1	97.92	240	5	0	1	240	9223	9462	6e-115
5062	KI447872.1	98.33	240	4	0	1	240	6356	6117	1e-116
5067	AUPQ01126641.1	83.19	238	3	10	10	210	238	1	7e-45
5075	KI451717.1	93.24	207	11	1	37	240	23734	23940	2e-80
5079	KI447321.1	91.47	258	4	1	1	240	6035	6292	1e-91
5082	KI455850.1	95.47	243	5	2	1	240	115583	115822	6e-105
5083	KI445553.1	97.06	238	7	0	3	240	36978	36741	2e-110
5090	KI448988.1	98.75	240	3	0	1	240	27526	27765	3e-118
5103	KI459585.1	98.82	169	2	0	72	240	8015	7847	2e-80
5105	KI456147.1	94.4	250	4	2	1	240	4490	4241	1e-102
5107	KI448561.1	91.29	241	18	2	1	240	66989	66751	1e-87
5111	KI453008.1	98.33	240	4	0	1	240	28654	28415	1e-116
5115	KI468886.1	97.92	240	5	0	1	240	7617	7856	6e-115
5116	KI454081.1	95	200	5	1	41	240	13418	13224	1e-82
5123	KI458036.1	96.67	240	8	0	1	240	3417	3656	6e-110
5131	AUPQ01037927.1	98.75	240	3	0	1	240	20617	20856	3e-118
5134	KI448249.1	97.9	238	3	1	5	240	22755	22992	3e-113
5146	KI456558.1	96.67	240	5	2	1	240	6793	7029	8e-109
5147	KI441713.1	97.92	240	5	0	1	240	40248	40009	6e-115
5148	KI447976.1	98.75	240	3	0	1	240	1433	1672	3e-118
5151	AUPQ01114379.1	95.76	118	4	1	1	117	196	313	1e-46
5152	AUPQ01072839.1	95	240	12	0	1	240	2346	2107	3e-103
5153	KI445301.1	95.44	241	10	1	1	240	161440	161200	6e-105
5157	AUPQ01118394.1	98.34	241	3	1	1	240	9890	10130	1e-116
5161	AUPQ01108686.1	97.92	240	5	0	1	240	8780	8541	6e-115
5162	KI450763.1	96.25	240	9	0	1	240	28328	28089	3e-108
5163	KI441058.1	97.07	239	7	0	1	239	8051	8289	5e-111
5166	KI449635.1	98.75	240	3	0	1	240	19086	19325	3e-118
5169	AUPQ01127147.1	97.92	240	5	0	1	240	3596	3835	6e-115
5173	KI445419.1	99.17	241	1	1	1	240	37035	36795	6e-120
5190	KI448851.1	97.92	240	5	0	1	240	16403	16164	6e-115
5191	KI445909.1	98.33	240	4	0	1	240	18739	18500	1e-116
5193	KI460141.1	97.5	240	6	0	1	240	2469	2708	3e-113
5194	KI447123.1	98.33	240	4	0	1	240	1428	1189	1e-116
5196	KI445058.1	97.08	240	6	1	1	240	30847	31085	5e-111
5204	KI446872.1	98.33	240	4	0	1	240	19055	18816	1e-116
5205	KI451630.1	98.33	240	4	0	1	240	11899	11660	1e-116
5207	AUPQ01076636.1	96.27	241	5	3	1	240	33180	32943	1e-107
5208	KI466318.1	99.58	240	1	0	1	240	4017	3778	1e-121
5209	KI451893.1	98.75	240	3	0	1	240	33660	33421	3e-118
5212	AUPQ01088295.1	99.17	240	2	0	1	240	4067	4306	6e-120
5214	KI442115.1	98.33	240	4	0	1	240	74657	74896	1e-116
5225	KI456935.1	98.33	240	4	0	1	240	33252	33491	1e-116
5226	KI448560.1	98.75	240	2	1	1	240	13426	13188	1e-117
5230	KI465224.1	99.58	240	1	0	1	240	7293	7532	1e-121
5233	KI446149.1	99.42	172	1	0	1	172	34561	34390	8e-84
5236	KI451336.1	98.33	240	4	0	1	240	11986	11747	1e-116
5238	KI453246.1	99.58	240	1	0	1	240	13052	13291	1e-121
5239	KI442975.1	98.75	240	3	0	1	240	922	1161	3e-118
5240	AUPQ01054390.1	96.25	240	9	0	1	240	14738	14499	3e-108
5247	AUPQ01084197.1	99.17	240	2	0	1	240	885	646	6e-120
5249	KI460583.1	99.17	240	1	1	1	240	1121	883	2e-119
5255	KI441436.1	97.56	205	5	0	36	240	21705	21909	2e-95
5257	KI441059.1	99.17	240	2	0	1	240	8923	8684	6e-120
5259	KI465040.1	92.58	256	2	2	1	240	10587	10841	2e-95
5262	KI447990.1	94.17	240	14	0	1	240	54	293	6e-100
5268	AUPQ01082975.1	100	240	0	0	1	240	24960	24721	3e-123
5272	KI452546.1	99.17	240	2	0	1	240	6281	6042	6e-120
5274	AUPQ01049597.1	98.75	240	3	0	1	240	1519	1758	3e-118
5275	KI462246.1	97.5	240	6	0	1	240	2779	3018	3e-113
5278	KI443350.1	100	240	0	0	1	240	7573	7334	3e-123
5280	AUPQ01055563.1	90.37	187	15	3	17	200	2445	2259	1e-62
5283	KI453919.1	97.92	240	5	0	1	240	66126	66365	6e-115
5284	AUPQ01021634.1	99.17	240	0	1	1	240	1901	2138	2e-119
5285	KI466186.1	99.58	240	1	0	1	240	31871	32110	1e-121
5289	KI451735.1	97.93	242	3	1	1	240	6244	6485	2e-115
5290	KI443321.1	98.33	240	4	0	1	240	30922	30683	1e-116
5293	KI468613.1	98.35	242	2	1	1	240	3623	3864	4e-117
5297	KI465649.1	100	240	0	0	1	240	12186	12425	3e-123
5301	AUPQ01057020.1	99.17	240	2	0	1	240	8473	8234	6e-120
5302	AUPQ01009666.1	96.34	246	3	2	1	240	15684	15929	6e-110
5304	KI453068.1	98.75	240	3	0	1	240	16078	15839	3e-118
5305	KI454380.1	97.08	240	7	0	1	240	1422	1183	1e-111
5318	AUPQ01032319.1	93.62	235	12	1	9	240	31692	31926	2e-94
5320	KI446104.1	99.17	240	2	0	1	240	36303	36064	6e-120
5321	KI441312.1	99.17	240	2	0	1	240	12892	12653	6e-120
5322	KI447808.1	94.58	240	13	0	1	240	10137	10376	1e-101
5329	KI446981.1	99.58	240	1	0	1	240	37278	37039	1e-121
5335	KI455759.1	97.92	240	2	1	1	240	20876	21112	8e-114
5336	KI455971.1	97.5	240	6	0	1	240	15371	15610	3e-113
5341	KI444154.1	98.33	240	4	0	1	240	25701	25940	1e-116
5346	KI442096.1	97.92	240	5	0	1	240	86298	86537	6e-115
5347	KI454346.1	96.77	155	3	2	1	153	14358	14512	4e-67
5356	KI446053.1	96.25	240	8	1	1	240	29965	30203	1e-107
5359	KI445907.1	98.33	120	2	0	1	120	8292	8411	3e-53
5363	KI444166.1	98.33	240	4	0	1	240	66769	66530	1e-116
5364	AUPQ01126618.1	93.98	166	10	0	43	208	1996	1831	2e-65
5366	KI460615.1	90.57	244	19	1	1	240	3444	3687	5e-86
5381	KI454336.1	99.17	240	2	0	1	240	3107	3346	6e-120
5384	KI448461.1	98.76	241	1	2	1	240	23160	23399	3e-118
5386	AUPQ01092774.1	99.58	240	1	0	1	240	7975	8214	1e-121
5389	KI456417.1	98.33	240	4	0	1	240	13309	13070	1e-116
5395	AUPQ01062556.1	91.3	253	9	2	1	240	2823	2571	6e-90
5397	KI450329.1	100	240	0	0	1	240	40397	40158	3e-123
5398	KI463491.1	99.39	163	1	0	78	240	3464	3302	8e-79
5399	KI461313.1	91.8	244	15	3	1	240	47594	47836	2e-90
5403	KI454528.1	98.33	239	4	0	2	240	4604	4842	5e-116
5410	KI452718.1	93.31	254	3	2	1	240	58619	58366	8e-99
5413	KI453926.1	97.08	240	7	0	1	240	38912	39151	1e-111
5415	KI441223.1	95.87	242	7	3	1	240	80707	80947	1e-106
5417	KI449299.1	99.58	240	1	0	1	240	5076	5315	1e-121
5420	AUPQ01100821.1	97.5	240	6	0	1	240	6287	6526	3e-113
5425	KI440967.1	97.1	241	6	1	1	240	46623	46383	1e-111
5428	AUPQ01031838.1	97.52	242	4	1	1	240	2906	2665	8e-114
5430	KI459392.1	89.2	250	17	4	1	240	37465	37714	5e-81
5434	KI457471.1	98.33	240	4	0	1	240	2452	2691	1e-116
5440	KI444711.1	96.67	240	8	0	1	240	34506	34267	6e-110
5441	KI458026.1	98.33	240	4	0	1	240	19420	19659	1e-116
5443	KI447390.1	97.92	240	5	0	1	240	55154	55393	6e-115
5444	KI448473.1	100	240	0	0	1	240	39631	39392	3e-123
5445	KI460012.1	98.75	240	3	0	1	240	1860	1621	3e-118
5447	KI462908.1	95.42	240	10	1	1	240	9975	10213	2e-104
5448	KI449110.1	89.66	232	8	4	1	232	12367	12582	2e-74
5451	KI441039.1	97.08	240	5	1	1	240	24608	24371	5e-111
5454	KI444337.1	99.16	238	2	0	1	238	25063	25300	8e-119
5457	AUPQ01049272.1	94.94	237	12	0	4	240	1599	1363	1e-101
5459	KI453388.1	98.75	240	2	1	1	240	1989	1751	1e-117
5467	KI442606.1	99.58	240	1	0	1	240	26537	26298	1e-121
5468	AUPQ01090622.1	97.92	240	5	0	1	240	16694	16933	6e-115
5469	KI466141.1	99.17	240	2	0	1	240	35357	35118	6e-120
5472	AUPQ01002573.1	97.5	240	6	0	1	240	8186	7947	3e-113
5473	KI450621.1	99.58	240	1	0	1	240	22604	22843	1e-121
5478	KI453356.1	99.58	240	0	1	1	240	17154	17392	5e-121
5482	KI446991.1	94.38	249	4	2	1	240	21247	21494	4e-102
5484	KI464448.1	100	60	0	0	181	240	24801	24742	3e-23
5488	KI441722.1	93.25	252	3	2	1	240	40639	40888	1e-97
5490	KI443698.1	97.92	240	5	0	1	240	13972	14211	6e-115
5491	KI449869.1	98.75	240	3	0	1	240	18180	18419	3e-118
5501	KI456477.1	96.41	167	5	1	47	213	3328	3493	4e-72
5505	KI445259.1	97.92	240	5	0	1	240	19944	20183	6e-115
5506	KI445788.1	100	238	0	0	1	238	18224	17987	4e-122
5512	KI451435.1	98.76	241	2	1	1	240	27568	27328	3e-118
5514	KI449668.1	97	233	7	0	8	240	40894	40662	1e-107
5523	AUPQ01064308.1	96.3	135	4	1	1	134	9119	8985	5e-56
5540	KI445591.1	90.65	246	11	5	1	240	1755	1994	6e-85
5547	KI457962.1	99.17	240	2	0	1	240	46729	46968	6e-120
5557	KI442468.1	89.58	240	5	2	1	240	40587	40806	5e-76
5566	AUPQ01056599.1	96.25	240	9	0	1	240	12576	12815	3e-108
5568	KI443983.1	94.74	247	2	3	1	240	17907	17665	4e-102
5569	KI450983.1	98.42	190	3	0	51	240	25558	25369	2e-90
5571	KI446209.1	98.33	240	4	0	1	240	70555	70316	1e-116
5573	KI452324.1	98.33	239	4	0	1	239	3933	3695	5e-116
5579	KI442980.1	96.25	240	7	2	1	240	3417	3180	1e-107
5583	KI451165.1	94.97	159	8	0	82	240	697	539	7e-65
5586	KI449950.1	98.35	242	2	1	1	240	16960	17201	4e-117
5600	AUPQ01033209.1	99.58	240	1	0	1	240	638	399	1e-121
5603	KI444732.1	97.1	241	5	2	1	240	3937	4176	1e-111
5607	KI462856.1	97.11	242	5	1	1	240	11095	11336	4e-112
5608	KI443742.1	96.67	240	8	0	1	240	19701	19940	6e-110
5615	KI447096.1	95.42	240	10	1	1	240	81928	82166	2e-104
5619	KI444316.1	99.17	241	1	1	1	240	3456	3696	6e-120
5623	KI444614.1	97.5	240	6	0	1	240	43435	43674	3e-113
5624	KI443307.1	99.17	240	2	0	1	240	15063	14824	6e-120
5630	AUPQ01121339.1	97.92	240	4	1	1	240	1093	855	2e-114
5631	AUPQ01099139.1	99.58	240	1	0	1	240	3446	3207	1e-121
5641	KI467467.1	98.31	237	4	0	4	240	9657	9421	6e-115
5643	KI443035.1	87.75	253	16	3	1	240	39433	39183	2e-74
5645	KI462646.1	98.74	239	3	0	2	240	11180	10942	1e-117
5647	KI456781.1	95.83	240	6	2	1	240	25250	25015	2e-105
5652	KI442037.1	87.73	163	12	4	74	233	104466	104309	7e-45
5656	KI448830.1	100	240	0	0	1	240	11181	11420	3e-123
5662	KI442334.1	98.34	241	3	1	1	240	598	358	1e-116
5672	KI454228.1	98.61	216	3	0	1	216	74623	74838	6e-105
5673	AUPQ01111536.1	97.5	240	6	0	1	240	278	517	3e-113
5677	AUPQ01103874.1	95.83	240	10	0	1	240	6383	6144	1e-106
5681	KI457816.1	94.58	240	13	0	1	240	13735	13496	1e-101
5688	KI456843.1	98.33	240	4	0	1	240	9584	9823	1e-116
5692	KI450696.1	95.44	241	10	1	1	240	14715	14475	6e-105
5696	KI458255.1	100	155	0	0	86	240	1	155	5e-76
5697	KI456097.1	93.43	213	5	7	28	240	65911	66114	4e-82
5711	KI455069.1	93.46	153	9	1	84	235	9274	9426	1e-57
5712	KI450116.1	99.17	240	2	0	1	240	23659	23420	6e-120
5715	KI461045.1	100	240	0	0	1	240	1799	2038	3e-123
5716	KI446525.1	98.7	231	3	0	1	231	7115	7345	3e-113
5728	KI470437.1	97.5	240	6	0	1	240	14674	14435	3e-113
5735	KI448476.1	95.47	243	7	2	1	240	29559	29318	2e-105
5743	KI456025.1	99.58	240	1	0	1	240	18255	18016	1e-121
5746	KI450618.1	90.73	248	14	2	1	240	16656	16902	1e-86
5748	KI460404.1	96.28	242	7	2	1	240	17326	17567	8e-109
5754	KI445073.1	98.34	241	3	1	1	240	12715	12955	1e-116
5757	KI441020.1	99.59	241	0	1	1	240	103769	104009	1e-121
5761	KI448106.1	95.4	239	8	2	2	240	7295	7530	3e-103
5762	KI458942.1	96.25	240	7	2	1	240	47279	47042	1e-107
5763	KI461650.1	94.17	240	14	0	1	240	5295	5056	6e-100
5765	KI454583.1	99.17	240	2	0	1	240	32320	32559	6e-120
5768	KI447111.1	98.75	240	3	0	1	240	26878	26639	3e-118
5769	AUPQ01113745.1	95.02	201	9	1	40	240	10893	10694	2e-84
5774	KI445959.1	96.76	216	7	0	25	240	19090	19305	3e-98
5776	KI456537.1	99.14	232	2	0	9	240	5204	4973	2e-115
5778	KI444960.1	95.36	237	11	0	1	237	25379	25143	3e-103
5779	KI441093.1	98.33	240	4	0	1	240	34869	34630	1e-116
5781	KI451133.1	97.52	242	3	3	1	240	11693	11933	3e-113
5782	AUPQ01084977.1	99.17	240	2	0	1	240	22698	22937	6e-120
5785	KI460067.1	92.5	240	5	4	1	240	508	734	2e-89
5786	KI461676.1	97.11	242	5	1	1	240	114375	114616	4e-112
5787	KI451826.1	99.58	240	1	0	1	240	82704	82943	1e-121
5791	KI443735.1	92.12	241	18	1	1	240	18169	17929	1e-91
5796	KI462362.1	98.33	239	3	1	1	238	15205	14967	2e-115
5797	KI460793.1	95.55	247	4	3	1	240	10308	10062	1e-106
5804	KI468537.1	97.5	240	6	0	1	240	5708	5469	3e-113
5806	AUPQ01028498.1	100	240	0	0	1	240	4309	4548	3e-123
5808	KI453425.1	95.95	247	3	2	1	240	24387	24633	3e-108
5816	KI443553.1	99.58	240	1	0	1	240	47756	47995	1e-121
5817	AUPQ01054240.1	99.17	240	2	0	1	240	764	1003	6e-120
5819	KI450324.1	92.24	245	13	4	1	240	5655	5898	1e-92
5821	KI454631.1	97.5	240	6	0	1	240	25504	25743	3e-113
5831	KI453098.1	99.58	240	1	0	1	240	47909	48148	1e-121
5832	KI443768.1	95.45	242	7	3	1	240	14020	13781	6e-105
5841	KI450600.1	98.34	241	3	1	1	240	75649	75889	1e-116
5845	KI441861.1	98.34	241	3	1	1	240	46844	47084	1e-116
5854	KI460265.1	97.92	240	5	0	1	240	18321	18560	6e-115
5857	AUPQ01013653.1	100	240	0	0	1	240	5012	4773	3e-123
5860	KI455506.1	97.5	240	5	1	1	240	49811	49573	1e-112
5861	KI441945.1	96.71	243	3	2	1	240	19427	19667	6e-110
5865	KI447441.1	98.75	240	3	0	1	240	87959	88198	3e-118
5866	KI452888.1	99.17	240	2	0	1	240	44654	44893	6e-120
5867	KI449452.1	98.75	240	3	0	1	240	14067	14306	3e-118
5874	KI446378.1	99.58	240	0	1	1	240	36640	36402	5e-121
5887	KI451327.1	98.75	240	3	0	1	240	35106	34867	3e-118
5901	KI453100.1	96.69	242	5	3	2	240	70484	70243	6e-110
5902	KI441020.1	95.88	243	7	1	1	240	282906	282664	4e-107
5903	KI443296.1	98.33	240	4	0	1	240	73197	72958	1e-116
5910	AUPQ01121784.1	97.92	240	5	0	1	240	14296	14057	6e-115
5912	KI458348.1	99.57	235	1	0	6	240	4870	4636	8e-119
5916	KI462325.1	96.67	240	7	1	1	240	15183	15421	2e-109
5920	KI448437.1	95.9	244	6	2	1	240	14861	14618	1e-107
5924	KI458792.1	95.88	243	7	2	1	240	5467	5709	4e-107
5925	KI443877.1	98.75	240	3	0	1	240	22811	23050	3e-118
5935	KI459339.1	98.34	241	3	1	1	240	15900	16140	1e-116
5940	KI451679.1	100	98	0	0	8	105	98	1	2e-44
5942	KI451843.1	99.58	238	1	0	3	240	77435	77198	2e-120
5945	AUPQ01104377.1	98.75	240	3	0	1	240	6555	6794	3e-118
5954	KI458464.1	98.3	235	4	0	6	240	14171	14405	8e-114
5963	KI441704.1	99.17	240	2	0	1	240	59312	59073	6e-120
5967	AUPQ01051949.1	97.92	240	4	1	1	240	2195	2433	2e-114
5971	KI457241.1	97.13	209	5	1	1	209	39426	39219	2e-95
5974	AUPQ01058535.1	98.33	240	4	0	1	240	4346	4107	1e-116
5975	KI443250.1	98.33	240	4	0	1	240	69850	69611	1e-116
5982	KI443868.1	93.33	240	14	2	1	240	48716	48953	5e-96
5984	KI460536.1	99.16	239	1	1	1	239	20865	21102	8e-119
5986	AUPQ01109744.1	99.17	240	2	0	1	240	522	283	6e-120
5988	KI448111.1	99.58	240	1	0	1	240	21579	21818	1e-121
6007	AUPQ01066080.1	96.25	240	9	0	1	240	9655	9894	3e-108
6009	KI461553.1	100	240	0	0	1	240	1871	1632	3e-123
6014	KI456373.1	99.58	240	1	0	1	240	73596	73835	1e-121
6015	KI458273.1	89.62	260	7	1	1	240	36074	36333	8e-84
6016	KI446870.1	97.08	240	7	0	1	240	51010	50771	1e-111
6019	KI444337.1	95.83	240	1	1	1	240	13331	13561	8e-104
6021	AUPQ01124244.1	98.33	240	4	0	1	240	9306	9545	1e-116
6023	KI448324.1	97.02	235	5	1	3	237	48997	49229	3e-108
6026	KI456945.1	98.31	59	1	0	1	59	9188	9246	5e-21
6027	KI465478.1	99.58	240	1	0	1	240	959	1198	1e-121
6031	KI445588.1	99.58	240	1	0	1	240	4786	4547	1e-121
6037	KI457302.1	95	240	12	0	1	240	24380	24619	3e-103
6040	KI448941.1	90.31	227	21	1	14	240	1331	1106	8e-79
6046	KI449017.1	99.58	240	0	1	1	240	96739	96977	5e-121
6049	AUPQ01056603.1	99.59	241	0	1	1	240	44960	44720	1e-121
6052	KI449143.1	100	240	0	0	1	240	23333	23094	3e-123
6057	KI443740.1	95.87	242	8	1	1	240	10477	10718	4e-107
6059	AUPQ01046544.1	91.37	255	7	5	1	240	4116	3862	2e-90
6061	KI452241.1	89.96	259	6	2	1	240	36942	37199	6e-85
6062	KI447932.1	98.33	240	4	0	1	240	9832	9593	1e-116
6063	KI456328.1	98.75	240	3	0	1	240	16314	16553	3e-118
6067	KI444131.1	98.75	240	3	0	1	240	6229	6468	3e-118
6070	KI443759.1	95.42	240	8	3	1	240	75890	75654	8e-104
6081	KI442027.1	96.59	176	5	1	66	240	43358	43533	4e-77
6082	AUPQ01093613.1	96.67	240	8	0	1	240	3297	3536	6e-110
6083	KI452304.1	94.17	240	5	1	1	240	52308	52538	4e-97
6088	KI462695.1	97.93	241	4	1	1	240	50419	50659	6e-115
6091	KI455215.1	97.11	173	5	0	1	173	8273	8101	1e-77
6096	KI445079.1	95.18	249	3	1	1	240	19673	19921	2e-105
6097	AUPQ01055465.1	94.58	240	13	0	1	240	2431	2670	1e-101
6098	KI441913.1	96.99	133	3	1	109	240	38475	38343	1e-56
6100	KI446446.1	99.58	240	1	0	1	240	8229	8468	1e-121
6103	KI451923.1	95.83	240	5	3	1	240	1258	1492	6e-105
6105	KI456650.1	91.03	156	0	2	99	240	15567	15722	2e-49
6114	KI449421.1	99.58	240	1	0	1	240	1867	1628	1e-121
6133	KI459758.1	96.67	240	8	0	1	240	9757	9518	6e-110
6139	AUPQ01115364.1	91.2	250	11	5	1	240	5803	6051	8e-89
6140	KI450185.1	99.17	240	2	0	1	240	9326	9565	6e-120
6144	KI442265.1	99.58	240	1	0	1	240	2641	2880	1e-121
6148	AUPQ01007767.1	98.33	240	4	0	1	240	1467	1706	1e-116
6152	KI444656.1	99.17	240	2	0	1	240	32963	32724	6e-120
6153	KI456491.1	99.17	240	2	0	1	240	10622	10861	6e-120
6155	KI447156.1	97.92	240	5	0	1	240	71900	71661	6e-115
6161	KI453957.1	98.75	240	3	0	1	240	5175	5414	3e-118
6163	KI449905.1	99.58	240	1	0	1	240	69050	68811	1e-121
6170	KI444444.1	95.6	91	4	0	150	240	15702	15612	9e-34
6171	KI467195.1	98.75	240	3	0	1	240	4107	4346	3e-118
6177	KI462526.1	99.17	240	2	0	1	240	3818	4057	6e-120
6181	KI469828.1	92.08	240	7	5	1	240	3492	3719	3e-88
6182	KI460374.1	95	240	11	1	1	240	47705	47943	1e-102
6184	AUPQ01011997.1	98.75	240	2	1	2	240	3783	4022	1e-117
6188	KI446721.1	97.92	240	5	0	1	240	21673	21912	6e-115
6197	KI442640.1	97.92	240	5	0	1	240	21208	20969	6e-115
6199	KI446033.1	99.58	240	1	0	1	240	60041	59802	1e-121
6200	KI464580.1	97.92	240	3	1	1	240	30160	29923	2e-114
6204	KI464883.1	97.5	240	1	1	1	240	25790	26024	1e-111
6205	KI460363.1	98.33	240	4	0	1	240	13343	13582	1e-116
6206	KI467451.1	99.17	240	2	0	1	240	24231	23992	6e-120
6207	KI449347.1	97.5	240	6	0	1	240	29153	29392	3e-113
6210	KI467549.1	99.57	235	1	0	6	240	3809	3575	8e-119
6215	KI452280.1	99.17	240	2	0	1	240	22332	22571	6e-120
6219	KI454550.1	97.5	240	6	0	1	240	36271	36510	3e-113
6220	AUPQ01101636.1	95.83	240	10	0	1	240	2133	1894	1e-106
6221	KI451554.1	97.93	242	3	2	1	240	91295	91054	2e-115
6227	KI461206.1	95.49	244	7	2	1	240	3269	3026	5e-106
6228	KI458744.1	95.34	236	9	1	4	237	16637	16402	4e-102
6241	AUPQ01066377.1	92.95	241	15	2	1	240	1552	1791	6e-95
6248	AUPQ01092725.1	95.55	247	4	1	1	240	6794	6548	1e-106
6249	KI457789.1	97.5	240	6	0	1	240	37628	37867	3e-113
6257	KI442856.1	91.6	238	17	2	5	240	97907	98143	1e-87
6262	KI449120.1	99.17	240	2	0	1	240	19004	19243	6e-120
6267	AUPQ01062102.1	99.17	240	2	0	1	240	27425	27664	6e-120
6269	KI457596.1	99.58	240	1	0	1	240	19608	19369	1e-121
6270	AUPQ01135922.1	98.33	240	4	0	1	240	389	628	1e-116
6277	AUPQ01118277.1	95	240	10	2	1	240	1564	1327	1e-102
6278	KI443035.1	99.17	240	2	0	1	240	15909	15670	6e-120
6280	KI448096.1	97.93	242	3	1	1	240	55612	55853	2e-115
6287	AUPQ01092074.1	97.92	240	5	0	1	240	1239	1478	6e-115
6289	KI445934.1	97.13	244	3	1	1	240	2409	2166	1e-112
6295	KI442378.1	97.5	240	6	0	1	240	19271	19032	3e-113
6299	AUPQ01004525.1	100	240	0	0	1	240	5410	5171	3e-123
6304	AUPQ01122693.1	98.75	240	3	0	1	240	2614	2375	3e-118
6305	KI450369.1	99.58	240	1	0	1	240	11350	11111	1e-121
6307	KI450531.1	100	240	0	0	1	240	4922	5161	3e-123
6313	KI448763.1	96.6	235	5	2	4	238	66821	67052	5e-106
6322	KI445016.1	97.92	240	5	0	1	240	42361	42600	6e-115
6324	KI441195.1	96.34	246	3	1	1	240	27308	27553	6e-110
6327	KI461048.1	100	240	0	0	1	240	25245	25484	3e-123
6328	AUPQ01083210.1	92.21	231	18	0	1	231	3606	3376	3e-88
6335	KI444786.1	98.75	240	3	0	1	240	8241	8480	3e-118
6336	KI444348.1	97.92	240	2	1	1	240	75445	75209	8e-114
6347	AUPQ01126644.1	98.75	240	3	0	1	240	4990	4751	3e-118
6352	KI454547.1	98.75	240	3	0	1	240	25017	24778	3e-118
6353	KI446149.1	97.07	239	7	0	2	240	37324	37086	5e-111
6355	KI451174.1	99.58	240	1	0	1	240	57681	57920	1e-121
6357	AUPQ01033257.1	97.92	240	5	0	1	240	19837	19598	6e-115
6360	KI461386.1	96.25	240	9	0	1	240	13239	13478	3e-108
6364	KI449044.1	95.42	240	11	0	1	240	32985	32746	6e-105
6366	KI454128.1	96.67	240	8	0	1	240	21228	20989	6e-110
6369	KI444927.1	96.67	240	8	0	1	240	2006	2245	6e-110
6372	AUPQ01110104.1	99.16	237	2	0	1	237	2024	1788	3e-118
6377	KI444491.1	99.16	238	2	0	2	239	44471	44234	8e-119
6382	KI449213.1	98.34	241	3	1	1	240	7702	7462	1e-116
6383	KI462718.1	93.33	240	14	1	1	240	2574	2337	5e-96
6385	KI455111.1	99.17	240	2	0	1	240	61246	61485	6e-120
6387	KI443941.1	98.75	240	3	0	1	240	22061	21822	3e-118
6395	KI441776.1	95.28	212	8	2	1	212	13756	13965	2e-90
6399	KI462406.1	97.52	242	4	1	1	240	10574	10815	8e-114
6402	KI447700.1	99.58	240	1	0	1	240	10901	10662	1e-121
6405	KI457878.1	98.75	240	3	0	1	240	29239	29478	3e-118
6406	AUPQ01091734.1	97.83	230	5	0	1	230	132	361	2e-109
6408	KI443802.1	97.05	237	7	0	1	237	151317	151553	6e-110
6411	AUPQ01121492.1	98.34	241	2	2	1	240	1778	1539	1e-116
6412	KI444405.1	94.58	240	3	1	1	240	94049	94278	8e-99
6416	KI463187.1	97.92	240	5	0	1	240	4809	5048	6e-115
6418	KI441615.1	96.3	243	6	1	1	240	3503	3745	8e-109
6419	AUPQ01112882.1	99.17	240	2	0	1	240	6413	6174	6e-120
6424	KI443842.1	94.58	240	13	0	1	240	42300	42539	1e-101
6432	KI444107.1	98.33	240	4	0	1	240	10835	11074	1e-116
6434	KI452913.1	98.28	174	3	0	1	174	15572	15745	1e-81
6438	KI459365.1	96.67	240	8	0	1	240	3443	3682	6e-110
6440	KI447798.1	98.76	242	1	1	1	240	30222	29981	8e-119
6448	KI442357.1	97.91	239	3	1	1	237	139634	139396	8e-114
6452	KI458775.1	100	240	0	0	1	240	5074	4835	3e-123
6453	KI462812.1	92.64	258	1	1	1	240	38106	38363	1e-96
6455	AUPQ01129699.1	94.51	237	13	0	1	237	1402	1166	6e-100
6457	KI449019.1	96.73	245	3	1	1	240	12099	11855	5e-111
6459	AUPQ01101185.1	99.58	240	1	0	1	240	16818	17057	1e-121
6472	KI459578.1	100	240	0	0	1	240	38806	39045	3e-123
6474	KI446158.1	96.25	240	9	0	1	240	17937	18176	3e-108
6477	KI448562.1	97.92	240	5	0	1	240	13901	14140	6e-115
6480	KI450146.1	96.27	241	8	1	1	240	17364	17604	3e-108
6481	KI444299.1	99.58	240	1	0	1	240	22757	22996	1e-121
6484	KI465076.1	97.92	240	5	0	1	240	11220	10981	6e-115
6487	KI451078.1	98.75	240	2	1	1	240	4644	4882	1e-117
6493	KI454509.1	98.33	240	0	1	1	240	67751	67516	2e-115
6499	KI453480.1	99.58	240	1	0	1	240	31986	31747	1e-121
6508	AUPQ01083170.1	97.92	240	5	0	1	240	10091	10330	6e-115
6510	KI442493.1	93.81	194	12	0	47	240	9510	9317	1e-77
6515	KI442166.1	95.83	240	4	2	1	240	54053	54286	6e-105
6523	KI468502.1	91.67	240	0	2	1	240	3147	2928	2e-84
6527	KI448852.1	99.17	240	2	0	1	240	42608	42369	6e-120
6530	KI454939.1	98.75	240	3	0	1	240	13273	13512	3e-118
6545	KI445600.1	92.4	250	8	2	1	240	24479	24727	8e-94
6550	KI450895.1	100	240	0	0	1	240	20985	21224	3e-123
6551	KI444081.1	92.98	171	8	3	74	240	17004	17174	9e-64
6552	KI453011.1	95.44	241	10	1	1	240	1308	1068	6e-105
6561	KI450682.1	97.08	240	7	0	1	240	52010	51771	1e-111
6563	KI448596.1	99.58	240	1	0	1	240	25142	24903	1e-121
6564	KI449710.1	96.93	228	3	1	1	228	42403	42626	8e-104
6568	KI445139.1	95.02	241	6	2	1	240	3165	2930	4e-102
6574	AUPQ01048667.1	97.5	240	6	0	1	240	20702	20463	3e-113
6577	KI444692.1	99.17	240	2	0	1	240	24458	24219	6e-120
6578	KI462195.1	96.67	240	8	0	1	240	14343	14104	6e-110
6580	KI467326.1	95.44	241	7	3	1	240	4700	4937	2e-104
6592	KI447706.1	97.08	240	7	0	1	240	48336	48097	1e-111
6595	KI448050.1	98.76	241	2	1	1	240	35012	34772	3e-118
6617	AUPQ01064651.1	99.17	240	2	0	1	240	22721	22482	6e-120
6620	AUPQ01077514.1	100	240	0	0	1	240	23889	24128	3e-123
6626	KI450689.1	97.08	240	7	0	1	240	11110	11349	1e-111
6629	AUPQ01114487.1	99.17	240	2	0	1	240	2309	2070	6e-120
6636	KI459727.1	97.5	240	6	0	1	240	13623	13384	3e-113
6646	KI442284.1	98.76	241	2	1	1	240	39211	38971	3e-118
6648	KI456274.1	95	240	6	3	1	240	9497	9264	1e-101
6649	AUPQ01123683.1	88.98	254	11	4	1	238	300	552	2e-79
6653	KI454274.1	99.58	240	1	0	1	240	23594	23355	1e-121
6660	KI446883.1	100	240	0	0	1	240	14379	14140	3e-123
6665	KI448368.1	98.75	240	3	0	1	240	16227	16466	3e-118
6672	KI444453.1	97.1	241	6	1	1	240	10257	10017	1e-111
6673	KI457124.1	99.17	240	2	0	1	240	7781	8020	6e-120
6674	KI449153.1	98.33	240	4	0	1	240	3470	3231	1e-116
6680	KI441155.1	99.58	240	1	0	1	240	52345	52584	1e-121
6681	KI447808.1	89.17	240	2	9	1	240	13467	13682	3e-73
6685	KI468338.1	98.35	242	2	1	1	240	2194	2435	4e-117
6687	KI442447.1	98.33	240	4	0	1	240	3002	2763	1e-116
6688	KI445153.1	97.08	240	7	0	1	240	28840	28601	1e-111
6693	KI446816.1	99.58	240	1	0	1	240	41816	41577	1e-121
6694	KI458679.1	97.92	240	1	1	1	240	14742	14977	8e-114
6698	KI445369.1	99.58	240	1	0	1	240	11770	11531	1e-121
6705	KI471962.1	99.58	240	1	0	1	240	713	952	1e-121
6709	KI444268.1	98.33	240	4	0	1	240	43704	43465	1e-116
6716	KI441364.1	99.17	240	1	1	1	240	8025	8263	2e-119
6719	KI465679.1	94.17	223	11	2	8	230	4136	3916	1e-91
6725	KI461023.1	98.75	240	3	0	1	240	37313	37074	3e-118
6726	KI440964.1	99.17	240	1	1	1	240	53494	53256	2e-119
6729	KI453062.1	95.88	243	7	2	1	240	43959	44201	4e-107
6730	KI448561.1	94.56	239	11	2	4	240	10267	10505	2e-100
6731	KI457945.1	99.58	240	1	0	1	240	26275	26036	1e-121
6742	KI455068.1	95.9	244	5	3	1	240	19355	19113	4e-107
6745	KI443044.1	97.92	240	2	1	1	240	48043	48279	8e-114
6746	AUPQ01121888.1	99.17	240	2	0	1	240	3657	3418	6e-120
6747	KI468977.1	98.91	183	2	0	11	193	1	183	3e-88
6757	KI451887.1	99.17	240	2	0	1	240	30776	30537	6e-120
6768	KI452591.1	98.33	240	4	0	1	240	27671	27432	1e-116
6774	KI455187.1	90.12	243	9	2	1	237	14380	14147	2e-80
6775	AUPQ01030977.1	98.33	240	4	0	1	240	11339	11100	1e-116
6781	KI441109.1	99.17	240	2	0	1	240	57716	57955	6e-120
6783	KI464400.1	99.58	237	1	0	1	237	266	502	6e-120
6817	KI450788.1	98.34	241	3	1	1	240	16753	16513	1e-116
6820	KI464798.1	86.53	245	26	6	1	240	33977	34219	9e-69
6829	KI451994.1	96.25	240	8	1	1	239	5649	5888	1e-107
6833	KI455005.1	98.86	176	2	0	1	176	27446	27271	2e-84
6835	KI449578.1	97.92	240	5	0	1	240	293	532	6e-115
6838	AUPQ01011529.1	99.58	240	1	0	1	240	5057	4818	1e-121
6845	KI464032.1	91.67	240	7	7	1	240	2420	2646	5e-86
6846	KI442835.1	99.17	240	2	0	1	240	50665	50426	6e-120
6853	KI448106.1	98.33	240	4	0	1	240	18615	18376	1e-116
6854	KI462566.1	97.92	240	5	0	1	240	3968	4207	6e-115
6855	KI461971.1	98.34	241	3	1	1	240	7321	7561	1e-116
6862	KI469267.1	98.75	240	3	0	1	240	4627	4388	3e-118
6863	AUPQ01115624.1	100	206	0	0	35	240	183	388	2e-104
6865	AUPQ01063579.1	93.55	248	7	5	1	240	632	386	3e-98
6868	AUPQ01074359.1	85.8	162	19	2	68	229	13811	13968	2e-40
6871	KI454537.1	93.22	236	14	2	6	240	26243	26477	8e-94
6874	KI455635.1	97.54	244	2	1	1	240	24534	24777	2e-114
6876	KI468549.1	95.9	244	3	3	1	240	7006	7246	1e-106
6880	KI443916.1	99.17	240	2	0	1	240	5152	4913	6e-120
6886	AUPQ01101533.1	94	250	5	5	1	240	4620	4869	5e-101
6887	KI447199.1	97.08	240	7	0	1	240	6658	6419	1e-111
6888	KI445791.1	97.92	240	5	0	1	240	56186	55947	6e-115
6893	KI443836.1	84.91	265	15	7	1	240	11820	12084	3e-63
6894	KI454053.1	98.74	239	3	0	1	239	1192	954	1e-117
6905	KI460945.1	100	240	0	0	1	240	19292	19053	3e-123
6907	KI443540.1	97.92	240	5	0	1	240	60565	60804	6e-115
6910	KI448717.1	95	240	6	1	1	240	23574	23341	1e-101
6918	KI457396.1	100	240	0	0	1	240	15195	14956	3e-123
6933	KI442107.1	99.17	240	2	0	1	240	18291	18052	6e-120
6938	KI446214.1	91.88	234	2	3	1	234	13844	13628	3e-83
6939	KI445456.1	99.17	240	2	0	1	240	19203	18964	6e-120
6946	AUPQ01107754.1	99.17	240	2	0	1	240	18043	18282	6e-120
6948	KI452883.1	97.92	240	5	0	1	240	26089	26328	6e-115
6950	AUPQ01105922.1	90.48	84	7	1	149	232	12523	12605	1e-22
6959	KI445814.1	99.58	240	1	0	1	240	8505	8744	1e-121
6961	KI448136.1	94.17	240	13	1	1	240	18457	18219	2e-99
6968	KI443549.1	95.83	240	10	0	1	240	4333	4094	1e-106
6975	KI443370.1	98.7	230	3	0	11	240	4200	3971	1e-112
6980	KI451205.1	99.17	240	2	0	1	240	3539	3778	6e-120
6981	KI448433.1	97.92	240	0	1	1	240	7552	7318	3e-113
6982	KI446328.1	90.87	241	5	2	1	240	10469	10693	4e-82
6984	KI449187.1	95.42	240	9	1	1	240	24262	24499	2e-104
6985	KI443690.1	97.41	193	5	0	1	193	8279	8471	8e-89
6990	AUPQ01036743.1	98.75	240	3	0	1	240	13239	13000	3e-118
6991	KI454884.1	97.1	241	6	1	1	240	24423	24183	1e-111
6997	KI455034.1	99.17	240	2	0	1	240	41781	41542	6e-120
7001	KI441023.1	99.17	240	2	0	1	240	13233	12994	6e-120
7002	AUPQ01015151.1	98.33	240	1	1	1	240	4559	4795	2e-115
7004	KI462232.1	98.73	237	3	0	1	237	10940	10704	1e-116
7024	KI449896.1	99.58	240	1	0	1	240	29191	29430	1e-121
7033	KI447643.1	100	230	0	0	11	240	122606	122835	1e-117
7036	KI444755.1	99.17	240	2	0	1	240	51291	51530	6e-120
7060	KI458799.1	94.02	234	8	4	1	233	44090	43862	6e-95
7065	KI445673.1	98.33	240	4	0	1	240	21511	21272	1e-116
7066	KI455576.1	99.17	242	0	1	1	240	38178	38419	2e-120
7067	KI446861.1	99.58	240	1	0	1	240	122749	122988	1e-121
7069	AUPQ01113552.1	88.35	266	3	5	1	240	15265	15002	3e-78
7073	KI450287.1	96.67	240	8	0	1	240	24763	24524	6e-110
7081	KI460226.1	97.5	240	2	1	1	240	22124	22359	4e-112
7082	KI451771.1	97.92	240	3	2	1	240	1150	1387	2e-114
7086	KI452191.1	96.67	240	6	1	1	240	18471	18234	2e-109
7090	AUPQ01048835.1	99.58	240	0	1	1	240	21641	21879	5e-121
7091	AUPQ01053222.1	99.12	226	2	0	1	226	1196	1421	4e-112
7098	AUPQ01100798.1	97.89	237	5	0	4	240	18220	18456	3e-113
7100	KI442422.1	94.44	162	7	2	65	226	4924	4765	2e-64
7103	AUPQ01066109.1	98.35	243	1	1	1	240	27818	27576	4e-117
7114	KI451366.1	93.16	234	9	2	2	228	34224	33991	5e-91
7124	KI451355.1	99.17	240	2	0	1	240	15201	14962	6e-120
7128	KI446565.1	96.68	241	7	1	1	240	94116	93876	6e-110
7131	KI447773.1	98.33	240	4	0	1	240	9221	9460	1e-116
7142	KI442272.1	97.92	240	5	0	1	240	26744	26983	6e-115
7146	KI455724.1	99.17	241	1	1	1	240	3990	4230	6e-120
7147	KI444204.1	98.74	239	3	0	2	240	22167	21929	1e-117
7148	KI450323.1	99.58	240	1	0	1	240	51160	51399	1e-121
7154	AUPQ01082423.1	94.17	240	8	1	1	240	46196	45963	3e-98
7166	KI442028.1	99.58	240	1	0	1	240	35938	35699	1e-121
7171	AUPQ01047212.1	98.33	240	4	0	1	240	6675	6914	1e-116
7189	KI441196.1	99.58	240	1	0	1	240	21644	21883	1e-121
7198	KI463714.1	97.92	240	4	1	1	240	27330	27092	2e-114
7199	AUPQ01095725.1	99.17	240	2	0	1	240	5775	5536	6e-120
7200	KI467467.1	98.33	240	4	0	1	240	7550	7311	1e-116
7203	KI450052.1	90.5	242	15	6	1	237	13873	13635	8e-84
7208	KI470625.1	98.33	240	4	0	1	240	2602	2363	1e-116
7213	KI453681.1	89.37	254	11	8	1	239	6820	6568	1e-81
7217	KI461286.1	98.76	242	1	1	1	240	51841	52082	8e-119
7226	KI443078.1	97.08	240	7	0	1	240	38304	38065	1e-111
7227	KI442415.1	97.5	240	6	0	1	240	3347	3108	3e-113
7229	KI456022.1	97.93	241	3	2	1	240	30544	30783	6e-115
7233	KI450055.1	88.1	252	15	2	1	238	601	351	2e-75
7241	KI442826.1	98.33	240	4	0	1	240	74503	74742	1e-116
7242	KI448460.1	96.67	240	8	0	1	240	9309	9070	6e-110
7244	KI443934.1	98.33	239	3	1	2	240	9380	9143	2e-115
7249	AUPQ01063275.1	99.58	240	0	1	1	240	5592	5830	5e-121
7253	KI462036.1	98.75	240	3	0	1	240	30285	30524	3e-118
7256	KI449976.1	94.82	251	2	2	1	240	58278	58028	2e-104
7261	KI455157.1	95.42	240	10	1	1	240	64608	64370	2e-104
7270	AUPQ01059963.1	97.46	197	4	1	3	198	6428	6624	2e-90
7271	KI456965.1	99.58	238	1	0	1	238	12341	12578	2e-120
7272	KI451507.1	99.58	240	1	0	1	240	1443	1682	1e-121
7275	KI453147.1	99.17	240	1	1	1	240	7137	6899	2e-119
7277	KI450323.1	99.16	237	2	0	1	237	20574	20810	3e-118
7285	KI450111.1	98.75	240	3	0	1	240	18587	18348	3e-118
7290	KI460321.1	98.75	240	3	0	1	240	60777	60538	3e-118
7295	AUPQ01082045.1	95.87	242	8	1	1	240	14302	14061	4e-107
7296	AUPQ01080506.1	97.56	246	0	1	1	240	534	289	6e-115
7301	KI451426.1	89.9	198	17	2	45	240	6342	6146	2e-65
7303	AUPQ01031797.1	99.58	240	1	0	1	240	16155	16394	1e-121
7310	KI447629.1	89.58	240	13	3	1	240	25860	26087	3e-78
7313	KI462816.1	99.58	240	1	0	1	240	3672	3433	1e-121
7316	KI443715.1	99.58	240	1	0	1	240	14811	14572	1e-121
7327	KI462352.1	95.09	224	9	2	18	240	16445	16667	2e-95
7339	KI446810.1	97.1	241	6	1	1	240	40689	40449	1e-111
7343	KI449624.1	98.75	240	3	0	1	240	12093	11854	3e-118
7351	KI450050.1	98.75	240	2	1	1	240	9164	9402	1e-117
7357	KI456416.1	99.17	240	2	0	1	240	42333	42094	6e-120
7358	KI443654.1	97.92	240	3	1	1	240	3699	3462	2e-114
7359	KI455001.1	97.92	240	5	0	1	240	11942	12181	6e-115
7361	KI459756.1	98.98	197	2	0	44	240	1	197	5e-96
7363	KI452118.1	96.67	240	6	1	1	240	84064	84301	2e-109
7372	KI451064.1	100	240	0	0	1	240	3894	3655	3e-123
7373	KI460295.1	99.58	240	1	0	1	240	26007	25768	1e-121
7380	KI451274.1	95.83	240	9	1	1	240	5025	5263	5e-106
7384	AUPQ01125077.1	99.58	240	1	0	1	240	25765	26004	1e-121
7388	KI448510.1	98.33	240	4	0	1	240	31580	31341	1e-116
7395	KI456719.1	99.58	240	1	0	1	240	8245	8006	1e-121
7396	KI458832.1	99.17	240	2	0	1	240	60446	60685	6e-120
7401	KI472513.1	98.86	175	1	1	1	175	2649	2822	3e-83
7402	KI460979.1	99.17	240	2	0	1	240	9972	9733	6e-120
7412	KI454455.1	95.83	240	1	2	2	240	8268	8037	8e-104
7417	KI464967.1	94.58	240	10	2	1	239	15198	14961	2e-100
7419	KI441221.1	96.97	198	3	1	43	240	57479	57673	8e-89
7423	AUPQ01002126.1	98.21	168	3	0	73	240	5636	5803	3e-78
7442	AUPQ01062321.1	98.33	240	4	0	1	240	17997	17758	1e-116
7445	KI464044.1	97.12	243	4	2	1	240	19199	19441	4e-112
7449	KI459890.1	96	150	6	0	91	240	10697	10846	3e-63
7459	KI449896.1	99.17	240	2	0	1	240	51244	51005	6e-120
7460	AUPQ01035428.1	99.17	240	2	0	1	240	35550	35789	6e-120
7461	KI454697.1	98.33	240	4	0	1	240	75006	75245	1e-116
7475	KI442491.1	95.93	221	9	0	16	236	81290	81070	1e-97
7485	KI452113.1	99.17	240	2	0	1	240	38976	38737	6e-120
7496	KI456373.1	99.17	240	2	0	1	240	62920	62681	6e-120
7507	AUPQ01097001.1	97.5	240	6	0	1	240	2007	1768	3e-113
7514	KI444026.1	99.13	230	2	0	11	240	27764	27993	2e-114
7518	AUPQ01121043.1	96.25	240	9	0	1	240	2358	2119	3e-108
7520	KI446297.1	97.52	242	4	1	1	240	64554	64795	8e-114
7521	AUPQ01023165.1	97.08	240	7	0	1	240	13109	13348	1e-111
7527	KI447550.1	100	240	0	0	1	240	23054	22815	3e-123
7537	KI451410.1	98.29	234	2	2	1	233	13574	13342	1e-112
7539	AUPQ01100092.1	100	115	0	0	126	240	796	682	9e-54
7543	KI448645.1	95.42	240	11	0	1	240	34722	34961	6e-105
7559	KI457216.1	97.89	237	5	0	1	237	20240	20004	3e-113
7563	KI472482.1	100	240	0	0	1	240	1173	934	3e-123
7566	KI458822.1	97.92	240	5	0	1	240	15793	16032	6e-115
7571	AUPQ01061738.1	95.42	240	11	0	1	240	19135	19374	6e-105
7572	KI472471.1	97.54	244	2	1	1	240	1962	2205	2e-114
7573	KI471084.1	98.33	240	3	1	1	240	4164	4402	5e-116
7575	AUPQ01118095.1	97.92	240	5	0	1	240	20709	20948	6e-115
7579	AUPQ01111345.1	99.17	240	2	0	1	240	11371	11610	6e-120
7580	KI470602.1	97.51	241	5	1	1	240	3204	2964	3e-113
7583	KI449872.1	98.74	238	3	0	1	238	14995	14758	4e-117
7591	KI456700.1	96.67	240	8	0	1	240	15803	16042	6e-110
7601	KI458005.1	98.75	240	3	0	1	240	32710	32471	3e-118
7605	AUPQ01091389.1	98.33	240	1	1	1	240	3241	3477	2e-115
7616	KI441523.1	86.67	240	6	6	1	240	104928	104715	1e-62
7618	KI464018.1	99.17	240	2	0	1	240	8580	8819	6e-120
7627	KI449364.1	98.33	240	4	0	1	240	20792	21031	1e-116
7631	KI441701.1	94.69	113	4	2	116	226	72234	72122	4e-42
7632	KI455907.1	99.17	240	2	0	1	240	39499	39738	6e-120
7635	KI442940.1	95	240	12	0	1	240	9495	9734	3e-103
7636	KI446022.1	99.17	240	2	0	1	240	10948	10709	6e-120
7638	KI459213.1	97.1	241	5	2	1	240	14865	15104	1e-111
7640	KI455225.1	89.75	244	4	4	1	240	25999	25773	1e-77
7641	AUPQ01008998.1	98.76	241	2	1	1	240	4116	4356	3e-118
7642	KI446563.1	100	240	0	0	1	240	24071	23832	3e-123
7645	KI444121.1	97.92	240	5	0	1	240	40790	41029	6e-115
7646	KI446875.1	97.96	245	0	2	1	240	37923	38167	5e-116
7650	KI442540.1	99.58	240	1	0	1	240	12909	12670	1e-121
7655	KI462000.1	98.75	240	3	0	1	240	4405	4644	3e-118
7664	KI442856.1	90.79	239	18	1	6	240	2281	2043	6e-85
7667	KI444308.1	99.15	235	2	0	1	235	3790	3556	4e-117
7673	AUPQ01115950.1	99.58	240	1	0	1	240	7056	7295	1e-121
7687	KI443553.1	97.92	240	5	0	1	240	67498	67259	6e-115
7694	KI446049.1	96.27	241	8	1	1	240	15953	15713	3e-108
7699	KI468415.1	99.58	240	1	0	1	240	8390	8629	1e-121
7701	KI456544.1	97.08	240	6	1	1	240	13598	13360	5e-111
7704	KI455128.1	98.75	240	3	0	1	240	10534	10295	3e-118
7713	KI442732.1	95.83	240	6	2	1	240	28738	28973	2e-105
7721	KI459888.1	98.33	239	2	1	4	240	14515	14753	2e-115
7723	AUPQ01069046.1	93.19	235	8	3	1	235	43638	43412	1e-91
7724	KI459922.1	98.33	240	3	1	1	240	11597	11359	5e-116
7730	KI440958.1	99.58	240	1	0	1	240	50902	51141	1e-121
7731	AUPQ01112483.1	97.08	240	4	2	1	240	1719	1483	2e-110
7740	KI449301.1	96.25	240	8	1	1	240	12717	12955	1e-107
7752	KI443575.1	97.93	241	4	1	1	240	116080	115840	6e-115
7756	KI455391.1	99.58	240	1	0	1	240	15821	16060	1e-121
7758	KI443648.1	99.58	240	1	0	1	240	6039	5800	1e-121
7762	KI447609.1	91.25	240	20	1	1	240	1555	1317	1e-87
7763	KI445031.1	96.09	128	5	0	113	240	14494	14367	1e-52
7773	KI442878.1	99.58	240	1	0	1	240	50636	50875	1e-121
7787	KI445085.1	99.58	240	1	0	1	240	44068	44307	1e-121
7793	KI444179.1	97.92	240	5	0	1	240	22584	22345	6e-115
7796	KI455787.1	96.67	240	8	0	1	240	12964	13203	6e-110
7798	KI445145.1	96.88	192	5	1	9	200	33994	33804	5e-86
7799	KI441865.1	99.58	240	1	0	1	240	8248	8487	1e-121
7816	KI442834.1	99.58	239	1	0	1	239	427	189	5e-121
7817	KI457592.1	99.17	240	2	0	1	240	42433	42194	6e-120
7818	KI445955.1	91.77	243	10	6	1	240	21606	21371	8e-89
7824	KI459143.1	99.07	215	2	0	26	240	46952	46738	5e-106
7830	KI451805.1	100	240	0	0	1	240	30853	31092	3e-123
7835	KI442496.1	93.25	237	6	6	2	231	59072	59305	4e-92
7836	KI455121.1	96.31	244	5	3	1	240	8579	8336	2e-109
7840	KI468742.1	99.58	240	1	0	1	240	33657	33418	1e-121
7844	KI453356.1	96.25	240	9	0	1	240	25592	25831	3e-108
7847	KI453093.1	97.92	240	5	0	1	240	16032	15793	6e-115
7858	AUPQ01030500.1	94.86	214	9	1	27	240	5624	5835	6e-90
7865	KI460189.1	92.24	245	14	1	1	240	6707	6463	1e-92
7866	KI454575.1	97.08	240	7	0	1	240	42978	43217	1e-111
7881	KI459514.1	99.57	235	1	0	1	235	2897	3131	8e-119
7885	KI441322.1	98.75	240	3	0	1	240	20274	20035	3e-118
7889	KI444603.1	94.58	240	13	0	1	240	6665	6426	1e-101
7895	KI452336.1	96.64	238	7	1	1	237	8159	7922	3e-108
7909	KI454262.1	96.67	240	4	1	1	240	30820	30585	8e-109
7913	KI444552.1	98.75	240	3	0	1	240	2418	2179	3e-118
7921	KI451348.1	96.28	242	7	1	1	240	37780	37539	8e-109
7923	AUPQ01090303.1	96.33	245	4	2	1	240	10225	9981	2e-109
7929	AUPQ01102077.1	98.33	240	4	0	1	240	9575	9336	1e-116
7935	KI462979.1	99.17	240	2	0	1	240	3635	3396	6e-120
7940	KI442676.1	92.52	254	4	1	2	240	34574	34321	6e-95
7947	KI444034.1	98.33	240	4	0	1	240	49605	49844	1e-116
7949	KI446988.1	97.15	246	1	1	1	240	29081	29326	3e-113
7964	KI452996.1	95.83	240	6	1	1	240	8270	8505	2e-105
7974	KI441512.1	97.5	240	6	0	1	240	27564	27325	3e-113
7976	KI442417.1	99.58	240	1	0	1	240	24737	24976	1e-121
7978	AUPQ01088902.1	90.27	257	8	6	1	240	10778	10522	5e-86
7982	KI457758.1	99.53	212	1	0	1	212	1766	1977	5e-106
7985	KI441193.1	97.06	238	6	1	1	237	99386	99149	6e-110
7989	KI441035.1	98.33	240	4	0	1	240	54038	54277	1e-116
7991	AUPQ01096354.1	99.17	240	2	0	1	240	1037	798	6e-120
7992	KI452515.1	99.58	238	1	0	1	238	1666	1429	2e-120
7993	KI441198.1	98.75	240	1	1	1	240	5942	5705	1e-117
7996	AUPQ01022380.1	99.58	240	1	0	1	240	9343	9104	1e-121
7999	KI448764.1	97.08	240	4	1	1	240	13052	13288	2e-110
8005	KI451431.1	100	240	0	0	1	240	23033	23272	3e-123
8020	KI442048.1	96.65	209	7	0	32	240	4530	4738	2e-94
8021	KI460045.1	100	240	0	0	1	240	1627	1388	3e-123
8022	AUPQ01111340.1	96.26	107	4	0	1	107	9425	9319	1e-42
8031	KI451602.1	98.45	194	3	0	47	240	5598	5405	1e-92
8033	KI464565.1	96.3	243	5	3	1	240	1104	1345	8e-109
8066	KI468932.1	99.17	240	2	0	1	240	8759	8998	6e-120
8081	KI441316.1	97.92	240	4	1	1	240	746	984	2e-114
8095	KI461645.1	96.25	240	5	1	1	240	14865	14630	4e-107
8125	KI448056.1	98.76	241	2	1	1	240	84452	84212	3e-118
8132	KI446059.1	91.74	242	8	2	1	240	11374	11605	1e-87
8138	KI468353.1	96.67	240	8	0	1	240	2951	3190	6e-110
8152	KI449288.1	89.63	241	19	4	1	240	15065	15300	2e-80
8175	KI454728.1	97.08	240	6	1	1	240	35764	36002	5e-111
8179	KI453979.1	99.57	230	1	0	11	240	1336	1107	5e-116
8195	KI447324.1	98.75	240	3	0	1	240	39607	39846	3e-118
8225	KI450768.1	100	240	0	0	1	240	46083	46322	3e-123
8232	AUPQ01123617.1	96.19	236	7	2	6	240	210	444	2e-105
8257	KI441861.1	95.85	241	9	1	1	240	5613	5373	1e-106
8274	KI444702.1	99.17	240	2	0	1	240	31122	30883	6e-120
8276	KI454445.1	99.58	240	1	0	1	240	9989	10228	1e-121
8279	AUPQ01015507.1	94.85	233	9	2	8	240	2416	2187	3e-98
8289	KI442111.1	97.92	240	3	1	1	240	26575	26338	2e-114
8306	AUPQ01050028.1	88.8	241	12	6	1	239	340	113	2e-74
8332	KI443637.1	100	240	0	0	1	240	35027	35266	3e-123
8345	AUPQ01062102.1	93.75	240	4	1	1	240	6264	6492	6e-95
8348	KI466545.1	89.96	239	24	0	2	240	4290	4052	1e-82
8367	AUPQ01028677.1	97.52	242	3	3	1	240	11857	11617	3e-113
8370	AUPQ01093781.1	98.75	240	3	0	1	240	6867	6628	3e-118
8401	KI441373.1	99.17	240	2	0	1	240	24437	24198	6e-120
8423	AUPQ01003405.1	98.72	235	3	0	6	240	1	235	2e-115
8431	KI441563.1	98.34	241	3	1	1	240	19538	19298	1e-116
8436	KI446059.1	97.5	240	6	0	1	240	112822	113061	3e-113
8450	AUPQ01052410.1	98.75	240	2	1	1	240	606	844	1e-117
8488	KI453930.1	99.58	240	0	1	1	240	13156	12918	5e-121
8518	KI456437.1	97.92	240	5	0	1	240	4536	4297	6e-115
8522	AUPQ01109747.1	99.58	240	1	0	1	240	3206	2967	1e-121
8577	KI456771.1	89.81	265	2	2	1	240	1669	1405	6e-85
8584	KI454939.1	98.75	240	3	0	1	240	21219	21458	3e-118
8610	KI455125.1	98.34	241	3	1	1	240	37461	37701	1e-116
8624	KI449264.1	97.5	240	6	0	1	240	7609	7370	3e-113
8628	AUPQ01070182.1	96.75	246	2	1	1	240	14384	14139	1e-111
8635	KI453080.1	97.92	240	5	0	1	240	42842	42603	6e-115
8666	KI441153.1	97.11	242	4	2	1	240	23462	23222	1e-111
8680	AUPQ01092914.1	96.67	240	8	0	1	240	5901	6140	6e-110
8691	AUPQ01113966.1	100	240	0	0	1	240	1886	1647	3e-123
8738	KI456589.1	99.58	240	1	0	1	240	9528	9767	1e-121
8748	KI452595.1	99.58	240	1	0	1	240	6527	6288	1e-121
8760	KI450251.1	98.75	240	3	0	1	240	3482	3721	3e-118
8805	KI445414.1	97.5	240	6	0	1	240	36225	36464	3e-113
8816	KI441631.1	93.47	245	10	3	1	240	4891	5134	1e-97
8830	KI446958.1	97.93	241	4	1	1	240	31016	30776	6e-115
8842	KI444133.1	98.45	193	3	0	48	240	64606	64414	4e-92
8843	KI446566.1	98.75	240	2	1	1	240	23454	23692	1e-117
8862	AUPQ01069072.1	99.17	240	2	0	1	240	1861	2100	6e-120
8898	KI454089.1	97.37	114	3	0	127	240	1595	1708	3e-48
8977	AUPQ01135886.1	97.93	242	3	1	1	240	1220	1461	2e-115
9005	KI448048.1	98.76	242	1	1	1	240	10399	10158	8e-119
9016	AUPQ01049894.1	97.5	240	6	0	1	240	17109	16870	3e-113
9022	KI442998.1	94.21	242	12	2	1	240	12248	12007	2e-100
9024	KI442954.1	99.58	240	1	0	1	240	78622	78383	1e-121
9031	KI448577.1	99.17	240	2	0	1	240	3720	3959	6e-120
9034	KI442825.1	97.93	241	4	1	1	240	17464	17704	6e-115
9061	KI443965.1	97.92	240	4	1	1	240	7083	7321	2e-114
9067	KI446534.1	99.17	240	2	0	1	240	25873	26112	6e-120
9094	KI471996.1	99.55	223	1	0	1	223	2393	2615	4e-112
9103	KI445870.1	95.02	241	11	1	1	240	3683	3923	3e-103
9109	AUPQ01030500.1	95.94	197	8	0	44	240	5623	5427	5e-86
9114	KI462589.1	99.17	240	2	0	1	240	24588	24349	6e-120
9132	KI454808.1	100	142	0	0	99	240	14676	14535	9e-69
9157	KI442294.1	99.17	241	1	1	1	240	40265	40505	6e-120
9161	KI450743.1	100	240	0	0	1	240	11308	11547	3e-123
9164	AUPQ01116927.1	97.08	240	7	0	1	240	6561	6800	1e-111
9171	KI453063.1	97.42	233	4	1	10	240	29268	29500	8e-109
9212	AUPQ01038632.1	95.44	241	8	3	1	240	11154	11392	2e-104
9231	KI454562.1	99.58	240	1	0	1	240	5382	5621	1e-121
9241	KI442239.1	95.42	240	11	0	1	240	2409	2648	6e-105
9245	KI461431.1	92.28	246	12	2	1	240	13864	14108	1e-92
9275	KI445898.1	99.17	240	2	0	1	240	63357	63118	6e-120
9277	AUPQ01122107.1	97.05	237	6	1	4	240	1281	1046	2e-109
9280	KI445787.1	97.1	241	5	2	1	240	63068	62829	1e-111
9377	KI441015.1	96.07	229	9	0	7	235	88585	88357	4e-102
9380	KI466185.1	98.76	241	2	1	1	240	13576	13336	3e-118
9381	KI449751.1	97.13	244	2	2	1	240	20273	20031	4e-112
9387	KI442246.1	95.39	217	8	1	1	217	1332	1118	3e-93
9390	KI449825.1	98.76	242	1	1	1	240	3948	4189	8e-119
9393	KI464003.1	99.17	240	2	0	1	240	2522	2761	6e-120
9400	KI444671.1	97.92	240	5	0	1	240	38404	38165	6e-115
9451	KI444079.1	100	240	0	0	1	240	67453	67214	3e-123
9467	AUPQ01058535.1	100	240	0	0	1	240	2296	2535	3e-123
9573	KI450270.1	97.92	240	5	0	1	240	13442	13681	6e-115
9575	KI460786.1	97.5	240	6	0	1	240	13608	13369	3e-113
9711	AUPQ01133326.1	98.25	229	1	2	13	240	4070	4296	2e-109
9725	KI463937.1	99.58	240	1	0	1	240	13819	14058	1e-121
9808	KI448927.1	95.42	240	4	1	1	240	4638	4870	1e-102
9971	KI460792.1	99.58	240	1	0	1	240	70583	70822	1e-121
9972	KI470368.1	99.17	240	2	0	1	240	3723	3962	6e-120
10079	KI460279.1	92.13	254	6	1	1	240	9809	9556	8e-94
10264	KI465088.1	99.17	240	2	0	1	240	68446	68685	6e-120
10372	AUPQ01041376.1	95.91	220	9	0	1	220	819	1038	4e-97
10375	KI450272.1	98.75	240	3	0	1	240	18406	18167	3e-118
10461	KI450055.1	95.73	164	5	1	1	164	598	759	9e-69
11332	KI447688.1	96.25	240	9	0	1	240	7902	8141	3e-108
11408	KI465116.1	97.92	240	5	0	1	240	1064	825	6e-115

## Sheet: S. nigrocinctus_neutral
Catalog_ID_Neutral SNPs	Scaffold ID	% Identity	Length of the section aligned (bp)	Number of mismatches	Number of gaps	Start position	End position	Start in Scaffold	End in Scaffold	E-Value
4	AUPR01190953.1	99.17	240	2	0	1	240	2645	2884	6e-120
7	KI499106.1	98.33	240	4	0	1	240	5207	5446	1e-116
14	AUPR01137984.1	99.17	240	1	1	1	240	4200	3962	2e-119
20	AUPR01083512.1	96.25	240	9	0	1	240	2288	2049	3e-108
22	KI495406.1	95.35	129	4	1	112	240	3002	2876	5e-51
24	KI504231.1	97.5	240	6	0	1	240	5538	5299	3e-113
44	KI494843.1	99.58	240	1	0	1	240	59816	59577	1e-121
49	AUPR01151088.1	96.71	243	5	3	1	240	2896	3138	2e-110
54	KI487942.1	97.92	240	5	0	1	240	17571	17332	6e-115
61	KI506719.1	98.56	139	1	1	103	240	6632	6770	3e-63
65	KI498298.1	95.18	249	3	4	1	240	2457	2209	2e-105
69	KI482537.1	96.58	234	2	1	1	228	15423	15190	6e-105
70	KI490976.1	97.93	242	3	1	1	240	3223	2982	2e-115
72	KI485806.1	94.58	240	7	1	1	240	8983	8750	6e-100
75	AUPR01051756.1	86.24	109	14	1	85	193	16077	16184	6e-25
82	AUPR01057185.1	100	240	0	0	1	240	1313	1552	3e-123
92	KI498321.1	98.72	234	3	0	7	240	5060	4827	6e-115
93	KI504088.1	92.46	252	6	3	1	240	11087	10837	2e-94
98	KI481966.1	97.5	240	6	0	1	240	13924	13685	3e-113
99	KI499636.1	94.24	191	11	0	4	194	15391	15581	1e-77
101	AUPR01180737.1	97.51	241	5	1	1	240	151	391	3e-113
102	KI500873.1	99.17	240	2	0	1	240	3509	3270	6e-120
120	KI507889.1	99.17	240	1	1	1	240	3728	3490	2e-119
124	AUPR01097212.1	100	238	0	0	3	240	284	521	3e-122
126	KI506106.1	96.28	242	7	1	1	240	2327	2568	7e-109
127	AUPR01087146.1	99.17	240	2	0	1	240	11418	11179	6e-120
141	AUPR01043145.1	96.22	238	9	0	1	238	695	932	3e-107
142	AUPR01077093.1	95.83	240	9	1	1	240	3343	3105	4e-106
143	AUPR01032785.1	95.82	239	10	0	1	239	9308	9546	4e-106
164	AUPR01124294.1	98.33	240	4	0	1	240	6023	6262	1e-116
175	KI489355.1	99.17	240	2	0	1	240	16395	16156	6e-120
176	KI515301.1	95.35	129	4	2	113	240	3260	3387	5e-51
177	KI482440.1	98.33	240	4	0	1	240	12311	12072	1e-116
182	AUPR01185373.1	97.92	240	5	0	1	240	761	1000	6e-115
188	AUPR01022032.1	95.92	245	5	2	1	240	296	540	9e-108
189	KI483964.1	98.75	240	3	0	1	240	6127	5888	3e-118
199	KI488591.1	99.17	240	2	0	1	240	11490	11729	6e-120
208	KI502463.1	98.54	205	3	0	36	240	11928	11724	7e-99
213	KI508014.1	100	240	0	0	1	240	18812	18573	3e-123
214	AUPR01171392.1	100	104	0	0	1	104	104	1	1e-47
224	AUPR01029768.1	99.58	240	1	0	1	240	439	200	1e-121
235	AUPR01166169.1	96.25	240	9	0	1	240	1776	2015	3e-108
238	KI502268.1	96.2	237	9	0	1	237	698	934	1e-106
240	AUPR01164694.1	99.16	238	2	0	1	238	688	925	7e-119
252	AUPR01118602.1	95.42	240	11	0	1	240	852	1091	6e-105
257	AUPR01019080.1	97.08	240	7	0	1	240	2195	2434	1e-111
260	KI503244.1	99.58	238	1	0	1	238	3505	3268	2e-120
269	AUPR01063230.1	95	240	5	2	1	240	17009	17241	4e-101
275	KI499134.1	93.57	249	7	1	1	240	4613	4861	7e-99
291	KI483736.1	99.16	239	2	0	1	239	37832	37594	2e-119
306	KI491878.1	93.75	240	11	2	1	240	4953	5188	3e-97
308	AUPR01034231.1	98.75	240	3	0	1	240	1962	2201	3e-118
316	KI480000.1	100	240	0	0	1	240	591	830	3e-123
334	AUPR01042178.1	96.3	243	6	2	1	240	13188	13430	7e-109
338	AUPR01059465.1	97.08	240	2	1	1	240	689	455	6e-110
339	KI501542.1	95.82	239	9	1	3	240	9433	9671	2e-105
340	AUPR01170891.1	98.75	240	3	0	1	240	264	25	3e-118
345	AUPR01031191.1	97.5	240	6	0	1	240	7739	7500	3e-113
346	KI505278.1	100	240	0	0	1	240	8821	9060	3e-123
347	AUPR01052363.1	93.25	237	9	4	5	240	12549	12319	1e-92
350	AUPR01011255.1	97.5	240	6	0	1	240	216	455	3e-113
358	AUPR01145878.1	95.78	237	10	0	4	240	1	237	6e-105
366	KI503442.1	98.34	241	3	1	1	240	16777	17017	1e-116
372	KI513302.1	97.92	240	5	0	1	240	5336	5097	6e-115
376	KI504039.1	100	138	0	0	103	240	8150	8013	1e-66
379	AUPR01127701.1	100	239	0	0	1	239	3517	3755	9e-123
383	AUPR01047403.1	99.58	240	1	0	1	240	7336	7097	1e-121
392	AUPR01118771.1	98.33	240	4	0	1	240	4552	4791	1e-116
408	KI483505.1	98.75	240	3	0	1	240	4917	4678	3e-118
415	KI491224.1	98.02	101	2	0	140	240	6988	6888	1e-42
417	KI482438.1	94.58	240	5	1	1	240	5180	5411	2e-99
422	KI507615.1	97.5	240	6	0	1	240	11242	11481	3e-113
423	AUPR01168930.1	96.57	204	6	1	1	203	376	173	4e-91
432	KI489637.1	88.07	243	6	6	1	240	27308	27530	6e-70
434	KI495996.1	99.17	240	2	0	1	240	22948	22709	6e-120
439	AUPR01035913.1	97.1	241	6	1	1	240	9592	9832	1e-111
440	KI495208.1	99.17	240	2	0	1	240	11330	11569	6e-120
446	KI484762.1	99.17	240	2	0	1	240	1135	896	6e-120
460	AUPR01064054.1	97.5	240	6	0	1	240	1393	1632	3e-113
461	AUPR01107481.1	98.74	238	3	0	3	240	10317	10554	3e-117
462	AUPR01101087.1	99.48	193	1	0	48	240	927	735	2e-95
470	KI483706.1	97.95	195	4	0	46	240	11072	10878	1e-91
473	KI484126.1	97.92	240	4	1	1	240	14523	14761	2e-114
474	AUPR01150123.1	95.42	240	6	4	1	240	3973	3739	3e-103
479	AUPR01039803.1	95.06	243	9	2	1	240	2773	3015	7e-104
481	KI481137.1	97.92	240	5	0	1	240	10610	10849	6e-115
484	KI508203.1	97.08	240	7	0	1	240	10936	10697	1e-111
486	KI493259.1	97.9	238	5	0	1	238	4271	4034	7e-114
489	KI482928.1	91.25	80	2	1	1	80	10804	10878	5e-21
492	KI485938.1	95.6	250	1	1	1	240	16888	16639	9e-108
496	AUPR01003206.1	97.52	242	4	1	1	240	790	1031	7e-114
497	AUPR01152450.1	97.08	240	7	0	1	240	7600	7361	1e-111
501	KI506926.1	93.5	246	6	7	1	237	10262	10018	3e-97
502	KI482166.1	95	240	11	1	1	240	3908	4146	1e-102
503	AUPR01091723.1	99.17	240	1	1	1	240	1081	1319	2e-119
505	AUPR01094648.1	87.2	211	15	3	1	199	942	1152	8e-59
511	KI502207.1	98.33	240	2	2	1	240	11992	11755	4e-116
512	KI490453.1	97.67	129	3	0	112	240	20858	20730	1e-56
516	KI481724.1	98.33	240	4	0	1	240	27023	26784	1e-116
519	AUPR01092218.1	97.92	240	5	0	1	240	7301	7062	6e-115
521	AUPR01064417.1	87.85	247	21	3	1	240	797	1041	2e-74
523	KI497489.1	91.09	247	7	5	1	240	11358	11596	5e-86
525	AUPR01078980.1	99.58	240	1	0	1	240	8157	8396	1e-121
538	KI493082.1	91.88	234	15	4	3	234	923	1154	4e-87
545	KI482637.1	93.8	242	11	2	2	240	8944	9184	3e-98
551	AUPR01195540.1	90.87	241	7	2	1	240	7333	7107	1e-82
563	KI505659.1	96.25	240	7	2	1	240	21313	21550	9e-108
567	AUPR01076896.1	88.44	173	2	2	81	240	4634	4467	1e-47
568	KI489866.1	99.17	240	2	0	1	240	5017	5256	6e-120
571	KI490928.1	98.75	240	3	0	1	240	10310	10549	3e-118
582	AUPR01097107.1	99.58	240	0	1	1	240	14227	14465	4e-121
583	AUPR01033343.1	93.04	230	16	0	11	240	5613	5842	4e-91
588	AUPR01108963.1	96.67	240	7	1	1	239	11991	12230	2e-109
592	KI492794.1	97.91	239	3	2	3	240	20673	20436	7e-114
596	KI494296.1	99.58	240	1	0	1	240	3474	3235	1e-121
603	KI511996.1	100	240	0	0	1	240	8397	8636	3e-123
604	AUPR01164033.1	94.58	240	13	0	1	240	3072	3311	1e-101
605	KI478753.1	98.75	240	2	1	1	240	57423	57661	9e-118
609	KI483138.1	96.15	234	9	0	7	240	62630	62397	6e-105
639	KI497995.1	96.25	240	9	0	1	240	4514	4753	3e-108
640	AUPR01129539.1	99.58	240	1	0	1	240	10574	10335	1e-121
646	AUPR01018226.1	90.71	183	13	4	56	234	2042	1860	4e-62
651	AUPR01008870.1	100	240	0	0	1	240	10635	10874	3e-123
652	AUPR01036997.1	95.85	241	9	1	1	240	630	390	1e-106
675	KI486427.1	99.58	238	1	0	1	238	6163	6400	2e-120
676	KI480944.1	97.5	240	3	1	1	240	17482	17718	3e-112
677	AUPR01038385.1	99.17	240	2	0	1	240	1710	1471	6e-120
681	KI483585.1	99.58	240	1	0	1	240	47771	48010	1e-121
687	KI483879.1	96.67	240	7	1	1	240	15704	15466	2e-109
691	KI481196.1	99.17	240	2	0	1	240	89678	89917	6e-120
693	AUPR01027643.1	98.75	240	3	0	1	240	11495	11256	3e-118
706	AUPR01023335.1	98.92	185	2	0	56	240	2661	2845	2e-89
708	KI483531.1	98.43	191	2	1	1	190	8714	8524	2e-90
709	KI486846.1	91.89	259	2	1	1	240	10638	10896	3e-93
710	KI487313.1	91.98	237	19	0	3	239	2906	3142	6e-90
718	AUPR01055048.1	92.71	192	6	5	50	240	10192	10376	5e-71
719	AUPR01162398.1	98.33	240	4	0	1	240	7078	7317	1e-116
729	KI487992.1	99.17	240	2	0	1	240	17593	17832	6e-120
735	KI487872.1	98.75	240	3	0	1	240	29624	29863	3e-118
737	AUPR01194816.1	100	240	0	0	1	240	12078	11839	3e-123
741	KI511774.1	97.08	240	7	0	1	240	2630	2391	1e-111
748	KI491557.1	99.58	237	1	0	4	240	7844	7608	6e-120
749	AUPR01130707.1	98.33	240	3	1	1	240	953	1191	4e-116
758	KI485087.1	96.25	240	7	1	1	240	15686	15449	9e-108
767	KI491150.1	97.5	240	6	0	1	240	7639	7878	3e-113
768	KI489495.1	99.17	240	2	0	1	240	33217	32978	6e-120
769	KI487667.1	94.17	240	11	1	1	240	35488	35252	7e-99
776	AUPR01059317.1	97.5	240	5	1	1	240	3707	3945	9e-113
777	AUPR01085746.1	98.35	242	2	1	1	240	1265	1024	3e-117
779	KI492802.1	98.75	240	3	0	1	240	5745	5984	3e-118
781	AUPR01079694.1	100	240	0	0	1	240	5827	5588	3e-123
784	KI485879.1	94.63	242	11	1	1	240	30796	31037	3e-102
794	KI502255.1	96.62	237	8	0	1	237	831	595	3e-108
795	AUPR01073856.1	98.33	240	4	0	1	240	2400	2639	1e-116
803	AUPR01176242.1	96.67	240	8	0	1	240	2160	2399	6e-110
804	KI495023.1	94.63	242	9	4	1	240	7212	6973	1e-101
809	AUPR01127723.1	93.17	249	8	1	1	240	16109	15861	3e-97
812	KI481104.1	99.58	240	1	0	1	240	13601	13840	1e-121
817	AUPR01113319.1	98.33	240	4	0	1	240	7117	7356	1e-116
823	AUPR01116837.1	98.75	240	3	0	1	240	6652	6413	3e-118
829	KI486796.1	97.92	240	5	0	1	240	1892	1653	6e-115
830	KI506122.1	92.92	240	14	2	1	240	1312	1076	7e-94
841	KI513974.1	83.93	168	18	7	2	161	2256	2422	2e-35
842	KI479619.1	100	240	0	0	1	240	16947	17186	3e-123
849	AUPR01170273.1	87.1	124	13	2	117	240	3739	3619	5e-31
850	AUPR01146729.1	98.33	240	2	1	1	240	1523	1760	4e-116
854	AUPR01027962.1	95.16	248	4	1	1	240	6576	6329	2e-105
857	AUPR01184342.1	83.75	277	8	10	1	240	2509	2233	3e-58
858	AUPR01069772.1	96.69	242	6	1	1	240	365	124	2e-110
859	AUPR01083732.1	98.75	240	3	0	1	240	13449	13688	3e-118
862	KI487274.1	98.33	240	4	0	1	240	11038	11277	1e-116
873	AUPR01018220.1	98.72	235	2	1	1	234	1354	1588	6e-115
874	AUPR01043620.1	98.75	240	3	0	1	240	33181	32942	3e-118
884	KI482412.1	93.78	241	12	3	1	240	29617	29379	1e-97
895	KI502461.1	93.8	242	12	2	1	240	8657	8417	3e-98
903	KI497518.1	97.92	240	5	0	1	240	20548	20309	6e-115
904	AUPR01106668.1	98.75	240	3	0	1	240	6933	7172	3e-118
908	AUPR01054360.1	96.64	238	8	0	3	240	6602	6365	7e-109
919	AUPR01083299.1	98.34	241	3	1	1	240	3672	3432	1e-116
922	AUPR01147776.1	97.92	240	5	0	1	240	2365	2126	6e-115
929	AUPR01140187.1	97.97	148	3	0	93	240	1431	1578	4e-67
949	AUPR01152450.1	97.92	240	5	0	1	240	4605	4366	6e-115
951	KI486035.1	97.92	240	5	0	1	240	15216	15455	6e-115
954	AUPR01194107.1	93.62	235	6	4	1	227	1924	2157	1e-92
956	AUPR01130679.1	99.17	240	2	0	1	240	4708	4469	6e-120
960	KI504123.1	94.07	236	12	2	1	234	11	246	3e-97
971	KI481643.1	98.34	241	2	2	1	240	20062	20301	1e-116
973	KI487393.1	99.58	240	1	0	1	240	13491	13252	1e-121
974	KI512492.1	98.33	240	2	1	1	240	7799	7562	4e-116
979	KI488313.1	100	240	0	0	1	240	41291	41530	3e-123
981	KI481088.1	96.28	242	7	2	1	240	9045	9286	7e-109
990	KI494991.1	96.68	241	6	2	1	240	37040	37279	6e-110
992	AUPR01066669.1	99.58	240	1	0	1	240	2223	2462	1e-121
993	AUPR01152993.1	97.1	69	2	0	70	138	5547	5479	6e-25
994	AUPR01091068.1	96.88	192	6	0	1	192	12619	12810	1e-86
997	KI489191.1	99.58	240	0	1	1	240	8749	8511	4e-121
999	KI480442.1	99.58	240	1	0	1	240	24251	24490	1e-121
1001	KI500409.1	96.25	240	9	0	1	240	15268	15507	3e-108
1009	AUPR01077169.1	99.17	240	2	0	1	240	10196	10435	6e-120
1010	KI487139.1	97.5	240	5	1	1	240	28095	28333	9e-113
1011	AUPR01167667.1	98.33	240	4	0	1	240	18962	18723	1e-116
1012	AUPR01092835.1	98.33	240	4	0	1	240	9463	9224	1e-116
1021	KI500460.1	99.58	240	1	0	1	240	667	428	1e-121
1023	KI479007.1	94.09	237	12	2	1	236	7572	7807	1e-97
1026	AUPR01142918.1	99.17	240	2	0	1	240	5591	5352	6e-120
1036	AUPR01029376.1	95.44	241	10	1	1	240	7345	7585	6e-105
1039	AUPR01042343.1	99.16	239	2	0	1	239	3836	4074	2e-119
1043	KI484986.1	97.5	240	4	1	1	240	5937	6174	9e-113
1047	KI479451.1	96.25	240	7	2	1	240	2682	2919	9e-108
1050	KI484423.1	97.08	240	6	1	1	240	46591	46829	4e-111
1056	AUPR01170970.1	94.05	252	3	1	1	240	3558	3307	1e-101
1061	AUPR01052705.1	99.52	208	1	0	33	240	6782	6989	7e-104
1063	KI511495.1	99.17	240	2	0	1	240	13685	13446	6e-120
1064	KI486593.1	98.75	240	0	1	1	240	1182	1418	3e-117
1065	AUPR01179673.1	86.49	148	13	5	24	164	311	164	1e-36
1066	KI494470.1	98.75	240	3	0	1	240	12856	13095	3e-118
1070	AUPR01164366.1	96.67	240	8	0	1	240	916	677	6e-110
1072	KI500826.1	96.71	243	5	2	1	240	3525	3283	2e-110
1078	AUPR01151276.1	98.44	64	1	0	11	74	839	902	8e-24
1090	KI480323.1	96.99	133	3	1	109	240	58427	58559	1e-56
1098	AUPR01002892.1	98.75	240	3	0	1	240	5937	6176	3e-118
1099	KI487990.1	96.27	241	8	1	1	240	4644	4884	3e-108
1104	AUPR01141002.1	95.42	240	8	1	1	240	440	676	7e-104
1107	AUPR01053902.1	98.76	242	0	3	1	240	20472	20232	3e-118
1121	AUPR01094699.1	90.83	240	2	1	1	240	2452	2233	5e-81
1131	KI479294.1	95.42	240	9	2	1	240	511	748	2e-104
1133	AUPR01108295.1	97.89	237	3	1	6	240	5850	5614	9e-113
1134	AUPR01039651.1	94.63	242	9	3	1	240	3375	3614	1e-101
1136	AUPR01105971.1	99.58	240	1	0	1	240	438	199	1e-121
1137	KI504442.1	100	240	0	0	1	240	1557	1318	3e-123
1142	KI479726.1	99.17	240	2	0	1	240	41173	41412	6e-120
1144	KI490434.1	97.52	242	4	1	1	240	3070	3311	7e-114
1145	KI493611.1	99.17	240	2	0	1	240	4555	4794	6e-120
1153	KI488776.1	97.08	240	3	3	1	240	28437	28672	2e-110
1161	KI502745.1	88.14	194	22	1	39	232	17268	17076	8e-59
1162	AUPR01112459.1	98.35	242	2	1	1	240	5563	5804	3e-117
1169	AUPR01165098.1	97.39	153	4	0	79	231	8775	8927	3e-68
1171	AUPR01013702.1	99.17	241	1	1	1	240	10749	10509	6e-120
1172	KI482275.1	96.27	241	8	1	1	240	6065	5825	3e-108
1182	AUPR01084416.1	98.33	240	4	0	1	240	1133	894	1e-116
1184	KI491384.1	98.33	240	2	1	1	240	12362	12599	4e-116
1185	AUPR01038003.1	98.33	240	4	0	1	240	2821	3060	1e-116
1187	KI485901.1	100	240	0	0	1	240	23013	23252	3e-123
1192	AUPR01181046.1	91.1	191	16	1	51	240	2315	2125	4e-67
1194	KI494614.1	99.29	140	1	0	101	240	4478	4339	5e-66
1195	KI494290.1	94	250	5	2	1	240	42738	42489	4e-101
1200	KI484466.1	96.25	240	9	0	1	240	13572	13333	3e-108
1202	KI491782.1	99.17	240	2	0	1	240	8753	8514	6e-120
1203	KI508943.1	86.87	99	9	2	142	240	6873	6967	4e-22
1212	AUPR01119235.1	97.79	226	5	0	1	226	34099	34324	3e-107
1227	KI484230.1	100	240	0	0	1	240	4219	4458	3e-123
1228	AUPR01140740.1	97.36	227	6	0	14	240	2	228	4e-106
1230	KI480895.1	95.29	170	6	2	73	240	363	532	2e-70
1233	KI482156.1	98.33	240	4	0	1	240	15379	15618	1e-116
1236	KI488989.1	98.75	240	3	0	1	240	3713	3474	3e-118
1242	AUPR01097987.1	98.75	240	3	0	1	240	13323	13084	3e-118
1245	KI490126.1	96.71	152	2	2	1	149	8955	9106	6e-65
1251	AUPR01005392.1	100	240	0	0	1	240	11973	12212	3e-123
1258	AUPR01171932.1	88.78	196	13	7	41	234	195	7	2e-59
1268	AUPR01024340.1	97.92	240	5	0	1	240	5224	4985	6e-115
1272	KI489075.1	99.17	240	2	0	1	240	5383	5622	6e-120
1275	AUPR01140840.1	99.17	240	2	0	1	240	4191	4430	6e-120
1277	KI486209.1	100	240	0	0	1	240	6723	6962	3e-123
1280	AUPR01041979.1	99.17	240	2	0	1	240	10525	10764	6e-120
1284	KI485884.1	100	240	0	0	1	240	14205	14444	3e-123
1285	KI506690.1	100	72	0	0	1	72	5636	5707	6e-30
1287	AUPR01112682.1	94.12	85	5	0	156	240	13	97	8e-29
1288	KI491952.1	86.96	161	13	7	3	155	6019	5859	4e-42
1290	KI492506.1	98.33	240	4	0	1	240	20151	20390	1e-116
1293	KI501860.1	96.67	240	6	2	1	240	5361	5124	2e-109
1303	KI483658.1	98.33	240	4	0	1	240	15205	14966	1e-116
1325	KI503244.1	91.67	252	8	3	1	240	3502	3752	4e-91
1331	AUPR01023231.1	86.73	98	13	0	61	158	9019	9116	1e-22
1336	KI495159.1	95.43	219	10	0	22	240	39171	39389	6e-95
1345	AUPR01047882.1	100	240	0	0	1	240	17516	17755	3e-123
1348	AUPR01061837.1	99.17	240	2	0	1	240	13400	13639	6e-120
1350	KI500385.1	99.58	240	1	0	1	240	8845	8606	1e-121
1364	AUPR01059454.1	98.75	240	3	0	1	240	2715	2954	3e-118
1365	KI479233.1	95.45	242	6	2	1	240	32673	32911	2e-104
1367	AUPR01019331.1	99.02	204	2	0	37	240	10445	10242	6e-100
1369	AUPR01093994.1	98.75	240	2	1	1	240	15790	16028	9e-118
1378	KI501860.1	97.92	240	4	1	1	240	14071	14309	2e-114
1382	KI503816.1	97.5	240	6	0	1	240	16853	17092	3e-113
1388	AUPR01097749.1	97.92	240	5	0	1	240	2818	3057	6e-115
1389	AUPR01056029.1	95.42	240	11	0	1	240	967	728	6e-105
1394	KI498622.1	95.2	250	2	5	1	240	3257	3008	4e-106
1396	AUPR01169201.1	98.34	241	3	1	1	240	3742	3982	1e-116
1402	KI505133.1	98.74	238	2	1	1	237	5440	5677	1e-116
1406	KI494109.1	99.58	240	1	0	1	240	27182	27421	1e-121
1412	AUPR01097099.1	98.76	241	2	1	1	240	1232	1472	3e-118
1416	KI501360.1	99.17	240	2	0	1	240	5842	5603	6e-120
1417	KI486798.1	93.93	247	8	1	1	240	3341	3095	6e-100
1421	KI501376.1	99.51	206	1	0	1	206	23768	23973	1e-102
1428	KI513161.1	99.05	210	2	0	1	210	1662	1453	3e-103
1430	AUPR01006297.1	98.12	160	3	0	81	240	2249	2090	8e-74
1433	AUPR01114873.1	99.16	239	2	0	1	239	973	1211	2e-119
1454	KI484572.1	98.33	240	4	0	1	240	11006	10767	1e-116
1461	AUPR01143047.1	97.5	240	5	1	1	240	2149	2387	9e-113
1466	KI493049.1	99.17	240	2	0	1	240	9619	9858	6e-120
1473	AUPR01085781.1	91.21	239	3	1	1	239	4110	3890	1e-82
1475	AUPR01011868.1	96.67	240	5	3	1	240	3204	3440	7e-109
1485	KI489763.1	93.95	215	7	1	26	240	3982	3774	5e-86
1486	KI490822.1	97.5	240	1	1	1	240	3940	4174	1e-111
1495	AUPR01028038.1	98.75	240	3	0	1	240	2359	2598	3e-118
1500	AUPR01152935.1	97.92	240	5	0	1	240	7704	7465	6e-115
1504	KI492590.1	95.87	242	8	2	1	240	436	195	3e-107
1505	AUPR01174815.1	98.75	240	3	0	1	240	857	1096	3e-118
1513	AUPR01137488.1	91.8	244	14	3	1	240	6176	6417	2e-90
1514	AUPR01171539.1	98.75	240	3	0	1	240	3891	3652	3e-118
1521	AUPR01054872.1	83.82	241	18	10	1	239	28394	28615	1e-52
1523	AUPR01069687.1	94.67	169	9	0	1	169	169	1	8e-69
1529	KI484988.1	90.6	234	12	5	17	240	9792	10025	2e-80
1530	AUPR01189424.1	92.58	229	5	2	1	229	84	300	2e-85
1533	KI481140.1	94.92	236	7	1	6	236	6490	6255	2e-99
1534	KI479685.1	97	233	7	0	1	233	30036	30268	9e-108
1537	AUPR01164171.1	99.5	199	1	0	1	199	2045	2243	7e-99
1542	KI507110.1	99.17	240	2	0	1	240	683	922	6e-120
1549	KI481716.1	99.58	240	1	0	1	240	16473	16712	1e-121
1550	AUPR01160513.1	99.17	240	2	0	1	240	8681	8920	6e-120
1561	AUPR01124821.1	96.27	241	8	1	1	240	257	17	3e-108
1563	AUPR01128672.1	99.17	240	2	0	1	240	2326	2087	6e-120
1565	AUPR01017099.1	100	240	0	0	1	240	2854	2615	3e-123
1581	AUPR01133394.1	97.92	240	2	1	1	240	5809	6045	7e-114
1586	KI506771.1	97.06	238	6	1	1	237	3620	3383	6e-110
1590	KI480682.1	97.5	240	6	0	1	240	2742	2503	3e-113
1593	KI481021.1	92.08	240	19	0	1	240	25013	25252	1e-91
1597	AUPR01018191.1	97.92	240	3	1	1	240	11812	12049	2e-114
1598	AUPR01154405.1	97.1	241	6	1	1	240	2771	2531	1e-111
1603	KI486711.1	91.12	259	4	5	1	240	11364	11622	6e-90
1605	KI487373.1	90	240	3	2	1	240	23378	23160	4e-77
1615	KI481475.1	99.17	240	1	1	1	240	13307	13069	2e-119
1620	KI491810.1	99.58	240	1	0	1	240	30031	29792	1e-121
1622	KI481040.1	98.33	240	4	0	1	240	4002	3763	1e-116
1625	AUPR01067289.1	93.99	233	12	1	1	233	1638	1408	2e-95
1626	KI492226.1	97.92	240	5	0	1	240	6215	6454	6e-115
1627	KI494492.1	95.83	240	2	1	1	240	32763	32532	2e-104
1632	KI502032.1	97.52	242	4	1	1	240	20203	19962	7e-114
1634	KI487048.1	99.58	240	0	1	1	240	2568	2330	4e-121
1635	AUPR01056832.1	94.26	244	10	3	1	240	3009	3252	4e-101
1637	AUPR01022298.1	97.25	218	6	0	1	218	306	523	4e-101
1639	AUPR01176816.1	99.58	240	1	0	1	240	4899	4660	1e-121
1640	KI486692.1	94.19	241	11	3	1	240	8025	7787	2e-99
1648	KI512641.1	83.95	243	25	12	1	240	8788	8557	5e-56
1659	AUPR01175324.1	99.17	240	2	0	1	240	6043	5804	6e-120
1661	AUPR01135114.1	97.92	240	5	0	1	240	1324	1085	6e-115
1668	AUPR01091588.1	99.58	240	1	0	1	240	3104	3343	1e-121
1676	AUPR01116896.1	97.93	241	4	1	1	240	7235	7475	6e-115
1679	KI503311.1	98.33	240	4	0	1	240	22956	22717	1e-116
1696	KI498947.1	99.58	240	1	0	1	240	11289	11050	1e-121
1699	KI500759.1	97.92	240	5	0	1	240	2101	1862	6e-115
1701	AUPR01138976.1	98.75	240	3	0	1	240	7709	7470	3e-118
1709	KI493687.1	98.32	238	3	1	1	238	8388	8152	6e-115
1719	AUPR01105377.1	97.5	240	6	0	1	240	6668	6907	3e-113
1721	AUPR01024043.1	99.58	240	1	0	1	240	3830	3591	1e-121
1726	KI480837.1	99.17	240	1	1	1	240	14934	14696	2e-119
1728	KI479006.1	100	240	0	0	1	240	5546	5307	3e-123
1729	KI500744.1	98.57	140	2	0	1	140	483	622	2e-64
1734	AUPR01075025.1	100	195	0	0	1	195	195	1	3e-98
1735	AUPR01180660.1	96.26	187	7	0	54	240	1	187	4e-82
1740	AUPR01006085.1	91.02	245	11	2	1	240	1617	1855	5e-86
1742	KI496542.1	95.83	240	9	1	1	240	8623	8861	4e-106
1743	KI500444.1	90.46	241	18	4	1	240	16079	16315	8e-84
1746	KI490695.1	96.67	240	5	1	1	240	6807	6571	7e-109
1758	AUPR01077949.1	98.45	193	3	0	48	240	2199	2007	3e-92
1760	KI484817.1	98.75	240	3	0	1	240	12114	12353	3e-118
1768	AUPR01031558.1	98.27	173	3	0	68	240	486	314	5e-81
1775	KI485108.1	97.92	240	5	0	1	240	12142	11903	6e-115
1778	KI494953.1	100	240	0	0	1	240	54434	54673	3e-123
1786	AUPR01147247.1	98.33	240	4	0	1	240	1654	1893	1e-116
1798	KI499210.1	98.18	220	4	0	21	240	3618	3837	2e-105
1804	KI498783.1	99.58	240	1	0	1	240	2764	3003	1e-121
1805	AUPR01085911.1	95.44	241	9	2	1	240	7926	8165	6e-105
1807	KI478747.1	99.17	240	2	0	1	240	93562	93323	6e-120
1809	AUPR01059973.1	89.68	252	10	6	1	240	7899	8146	4e-82
1811	AUPR01181817.1	92.53	241	12	4	1	240	397	162	3e-92
1821	KI482536.1	99.58	240	1	0	1	240	9843	9604	1e-121
1822	KI492590.1	97.5	240	6	0	1	240	4758	4997	3e-113
1827	AUPR01110441.1	98.33	240	4	0	1	240	1686	1447	1e-116
1830	KI478788.1	100	240	0	0	1	240	4304	4543	3e-123
1832	AUPR01138175.1	99.16	237	2	0	4	240	612	848	3e-118
1839	KI498922.1	99.08	218	1	1	23	240	2890	3106	3e-107
1848	KI505364.1	99.17	240	2	0	1	240	2899	3138	6e-120
1850	KI513148.1	98.75	240	3	0	1	240	1738	1499	3e-118
1855	KI490679.1	98.75	240	2	1	1	240	46922	47160	9e-118
1860	KI491540.1	95.12	82	4	0	42	123	2226	2307	8e-29
1872	KI508545.1	98.75	240	3	0	1	240	1304	1543	3e-118
1873	KI497510.1	100	64	0	0	177	240	1	64	2e-25
1878	AUPR01019346.1	97.93	241	4	1	1	240	2382	2142	6e-115
1880	KI492812.1	98.75	240	3	0	1	240	5803	5564	3e-118
1886	AUPR01134056.1	99.17	240	2	0	1	240	5599	5360	6e-120
1896	KI506347.1	98.12	213	3	1	23	235	4015	3804	4e-101
1898	KI484036.1	97.5	240	6	0	1	240	16371	16610	3e-113
1906	AUPR01173960.1	98.75	240	3	0	1	240	315	76	3e-118
1916	KI504308.1	99.58	240	1	0	1	240	4989	4750	1e-121
1917	KI503535.1	99.58	240	1	0	1	240	3440	3201	1e-121
1921	AUPR01006471.1	98.75	240	3	0	1	240	1078	839	3e-118
1923	AUPR01094083.1	99.58	240	1	0	1	240	10042	9803	1e-121
1925	AUPR01049427.1	100	240	0	0	1	240	5447	5686	3e-123
1928	AUPR01003719.1	99.58	240	1	0	1	240	6263	6502	1e-121
1932	AUPR01003848.1	97.08	240	6	1	1	240	5573	5335	4e-111
1936	AUPR01114567.1	99.17	240	2	0	1	240	4918	4679	6e-120
1938	AUPR01028128.1	99.17	240	2	0	1	240	8080	8319	6e-120
1947	KI491235.1	99.58	240	1	0	1	240	2865	3104	1e-121
1951	AUPR01182971.1	94.58	240	3	3	1	240	2722	2951	7e-99
1957	KI507858.1	99.58	240	1	0	1	240	11186	10947	1e-121
1961	KI486435.1	97.92	240	5	0	1	240	5520	5281	6e-115
1965	AUPR01194824.1	98.33	240	4	0	1	240	947	708	1e-116
1966	KI502312.1	97.17	247	0	1	1	240	9682	9436	3e-113
1976	KI480556.1	99	100	1	0	141	240	5389	5290	8e-44
1983	AUPR01120823.1	98.75	240	3	0	1	240	3892	3653	3e-118
1985	AUPR01029098.1	95.59	227	5	1	1	222	10353	10127	1e-97
1986	KI504566.1	95.96	198	5	1	1	195	4777	4580	2e-85
1992	KI500104.1	98.75	240	1	1	1	240	1584	1821	9e-118
1996	AUPR01013607.1	99.17	240	2	0	1	240	3020	2781	6e-120
2011	KI493509.1	100	240	0	0	1	240	6088	5849	3e-123
2016	AUPR01039348.1	87.3	244	27	2	1	240	210	453	1e-72
2021	KI490427.1	99.58	240	1	0	1	240	3380	3619	1e-121
2022	AUPR01054379.1	98.33	240	4	0	1	240	888	649	1e-116
2026	AUPR01032597.1	97.89	190	1	2	51	240	5	191	1e-87
2027	KI494575.1	92.98	242	13	2	1	240	12236	12475	6e-95
2033	KI481171.1	92.46	252	7	1	1	240	27859	27608	6e-95
2038	AUPR01195769.1	98.35	243	1	1	1	240	4010	4252	3e-117
2041	KI498806.1	93.75	240	13	1	1	240	16108	16345	1e-97
2042	KI492720.1	100	87	0	0	154	240	19385	19471	3e-38
2051	AUPR01104681.1	98.33	240	4	0	1	240	1247	1008	1e-116
2066	KI491211.1	98.75	240	3	0	1	240	38673	38434	3e-118
2067	AUPR01114976.1	99.58	240	1	0	1	240	1310	1549	1e-121
2069	AUPR01150992.1	96	75	3	0	1	75	75	1	1e-26
2075	AUPR01087902.1	86.9	145	16	1	7	151	10166	10307	1e-37
2078	KI485439.1	98.75	240	3	0	1	240	9701	9940	3e-118
2083	KI486555.1	97.08	240	7	0	1	240	46247	46008	1e-111
2086	AUPR01028307.1	99.58	240	1	0	1	240	1158	919	1e-121
2094	AUPR01044961.1	95.83	240	10	0	1	240	391	630	1e-106
2095	KI509702.1	98.31	59	1	0	182	240	23335	23393	5e-21
2096	AUPR01192846.1	97.99	199	4	0	42	240	917	1115	7e-94
2099	KI512631.1	97.08	240	2	2	1	240	16785	16551	6e-110
2103	AUPR01010948.1	97.28	147	4	0	94	240	9120	9266	6e-65
2106	AUPR01173447.1	98.75	240	3	0	1	240	2776	3015	3e-118
2117	AUPR01152898.1	95	240	12	0	1	240	5673	5912	3e-103
2123	AUPR01107567.1	98.33	240	1	1	1	240	4658	4894	2e-115
2126	AUPR01062285.1	98.75	240	3	0	1	240	7985	8224	3e-118
2130	KI495045.1	99.51	204	1	0	37	240	10885	11088	1e-101
2135	KI481196.1	97.5	240	6	0	1	240	83370	83609	3e-113
2138	KI488839.1	98.49	199	3	0	1	199	37112	36914	2e-95
2142	AUPR01175099.1	97.08	240	7	0	1	240	129	368	1e-111
2150	KI493082.1	90.42	240	20	3	3	240	923	1161	8e-84
2151	AUPR01036749.1	99.17	240	2	0	1	240	583	822	6e-120
2164	AUPR01023938.1	96.67	240	8	0	1	240	14250	14489	6e-110
2170	AUPR01089427.1	99.37	159	1	0	1	159	5525	5683	1e-76
2175	AUPR01127422.1	100	240	0	0	1	240	182	421	3e-123
2183	AUPR01009863.1	95.83	240	10	0	1	240	1076	837	1e-106
2187	KI486671.1	99.17	240	2	0	1	240	30014	30253	6e-120
2189	KI484865.1	96.69	242	6	1	1	240	34887	34646	2e-110
2199	AUPR01188402.1	98.33	240	4	0	1	240	3918	3679	1e-116
2203	AUPR01158375.1	99.58	240	1	0	1	240	1343	1582	1e-121
2205	AUPR01069798.1	100	240	0	0	1	240	4043	3804	3e-123
2216	KI490806.1	97.66	214	4	1	1	214	20459	20247	6e-100
2224	AUPR01077533.1	98.75	240	3	0	1	240	7318	7079	3e-118
2225	AUPR01100298.1	97.08	240	7	0	1	240	691	452	1e-111
2229	KI504777.1	96.91	162	5	0	1	162	580	741	1e-71
2237	KI496221.1	88.94	217	14	5	33	240	5892	5677	1e-67
2246	KI509149.1	96.67	240	5	2	1	240	12464	12228	7e-109
2252	KI481276.1	97.93	241	4	1	1	240	54910	55150	6e-115
2262	KI489000.1	83.4	241	17	11	1	240	12619	12837	2e-50
2264	KI478720.1	99.17	240	2	0	1	240	2371	2610	6e-120
2270	AUPR01118720.1	89.41	236	12	4	2	234	384	159	2e-75
2273	KI480246.1	98.33	240	4	0	1	240	9704	9943	1e-116
2277	KI485386.1	91.67	252	2	2	1	240	22634	22390	2e-89
2285	KI500806.1	95.83	240	10	0	1	240	33745	33506	1e-106
2291	KI494159.1	100	240	0	0	1	240	66282	66521	3e-123
2298	AUPR01066149.1	100	240	0	0	1	240	10575	10336	3e-123
2300	AUPR01101948.1	98.27	231	3	1	1	231	5781	6010	4e-111
2301	AUPR01039997.1	96.25	240	7	2	1	240	3173	2936	9e-108
2304	KI487926.1	97.5	240	6	0	1	240	9358	9597	3e-113
2312	AUPR01067342.1	96.06	203	7	1	1	203	4165	3964	8e-89
2314	KI501796.1	97.93	241	4	1	1	240	33650	33410	6e-115
2315	KI510937.1	91.11	180	12	4	1	177	468	290	4e-62
2319	KI500022.1	97.5	240	6	0	1	240	6187	5948	3e-113
2325	KI482203.1	99.17	241	1	1	1	240	3916	4156	6e-120
2329	KI485061.1	97.08	240	7	0	1	240	13799	14038	1e-111
2344	KI479086.1	97.5	240	6	0	1	240	50453	50692	3e-113
2348	AUPR01083167.1	100	240	0	0	1	240	17512	17273	3e-123
2353	KI483501.1	96.37	248	1	1	1	240	16302	16549	2e-110
2379	AUPR01118426.1	94.56	239	13	0	2	240	207	445	4e-101
2381	KI485121.1	99.59	241	0	1	1	240	11808	11568	1e-121
2382	KI485940.1	91.09	247	8	5	1	240	19719	19480	1e-86
2395	AUPR01093203.1	85.59	111	14	2	65	175	15737	15629	2e-24
2397	KI506542.1	97.08	240	7	0	1	240	16153	15914	1e-111
2406	KI502275.1	97.08	240	7	0	1	240	11239	11478	1e-111
2410	AUPR01071889.1	99.17	240	2	0	1	240	7093	6854	6e-120
2411	KI498739.1	98.75	240	3	0	1	240	12032	12271	3e-118
2416	AUPR01083296.1	99.58	240	1	0	1	240	5997	6236	1e-121
2417	AUPR01039470.1	95.87	242	7	2	1	240	1488	1728	1e-106
2419	KI484604.1	99.17	240	2	0	1	240	2785	3024	6e-120
2421	AUPR01148562.1	97.92	240	3	1	1	240	7519	7282	2e-114
2426	KI489853.1	98.33	240	4	0	1	240	2170	1931	1e-116
2432	KI479022.1	97.28	147	4	0	94	240	18228	18374	6e-65
2449	KI486610.1	96.94	98	3	0	143	240	19521	19424	2e-39
2456	KI485244.1	97.93	242	3	1	1	240	13613	13372	2e-115
2464	AUPR01093595.1	90.35	259	4	3	1	240	3110	2854	5e-86
2486	AUPR01100714.1	98.76	242	1	1	1	240	1998	2239	7e-119
2490	KI488547.1	99.16	239	2	0	1	239	6381	6619	2e-119
2494	AUPR01066569.1	99.17	240	2	0	1	240	1428	1189	6e-120
2495	AUPR01019138.1	95.42	240	11	0	1	240	9498	9259	6e-105
2498	AUPR01086799.1	94.07	253	2	2	1	240	1607	1859	1e-101
2508	AUPR01053172.1	97.91	239	1	2	1	239	4541	4775	3e-113
2511	AUPR01195357.1	83.02	212	25	6	1	211	5048	5249	2e-44
2527	AUPR01006714.1	99.58	240	1	0	1	240	5942	5703	1e-121
2528	AUPR01120559.1	98.33	240	1	2	1	240	2405	2169	2e-115
2530	KI502117.1	95.42	240	11	0	1	240	1757	1518	6e-105
2532	KI480713.1	98.75	240	3	0	1	240	37409	37648	3e-118
2533	AUPR01125041.1	99.11	225	2	0	16	240	342	118	1e-111
2536	AUPR01177384.1	97.92	240	3	2	1	240	6265	6028	2e-114
2543	AUPR01099875.1	99.58	240	1	0	1	240	4388	4149	1e-121
2546	KI485479.1	86.34	183	24	1	58	240	31937	32118	2e-49
2550	AUPR01164740.1	99.17	240	2	0	1	240	1650	1411	6e-120
2554	KI486765.1	99.58	240	1	0	1	240	679	440	1e-121
2557	AUPR01117530.1	98.7	231	2	1	10	240	9565	9336	9e-113
2559	KI486301.1	99.17	240	2	0	1	240	15498	15737	6e-120
2563	AUPR01095592.1	94.8	250	3	5	1	240	15173	15422	2e-104
2566	KI506621.1	98.33	239	4	0	1	239	3750	3512	4e-116
2571	KI478971.1	98.03	203	4	0	38	240	2357	2155	4e-96
2572	KI483285.1	98.77	243	0	2	1	240	40503	40745	7e-119
2573	AUPR01026574.1	99.17	240	2	0	1	240	6124	5885	6e-120
2576	KI478956.1	95.62	251	0	1	1	240	5632	5382	9e-108
2585	KI504440.1	100	240	0	0	1	240	4481	4720	3e-123
2589	KI491569.1	98.33	240	1	1	1	240	7836	7600	2e-115
2590	KI484675.1	97.92	240	5	0	1	240	2032	2271	6e-115
2593	AUPR01163406.1	98.33	240	4	0	1	240	9428	9667	1e-116
2594	KI491956.1	94.17	240	8	1	1	240	6679	6912	3e-98
2596	AUPR01155673.1	100	240	0	0	1	240	3528	3767	3e-123
2599	AUPR01021749.1	98.75	240	3	0	1	240	7011	6772	3e-118
2600	AUPR01077740.1	96.31	244	5	1	1	240	4302	4059	2e-109
2602	KI494897.1	99.58	237	1	0	4	240	5781	6017	6e-120
2612	KI494247.1	97.08	240	7	0	1	240	7314	7553	1e-111
2617	KI479211.1	98.75	240	3	0	1	240	7044	6805	3e-118
2620	KI481467.1	98.75	240	3	0	1	240	11623	11862	3e-118
2627	AUPR01149739.1	94.24	243	8	3	1	240	4011	3772	6e-100
2633	AUPR01094821.1	98.14	161	1	1	82	240	1	161	8e-74
2643	AUPR01027300.1	98.75	240	3	0	1	240	24185	24424	3e-118
2647	AUPR01187779.1	98.75	240	2	1	1	240	3314	3076	9e-118
2652	AUPR01147903.1	100	240	0	0	1	240	612	373	3e-123
2663	KI482162.1	97.92	240	5	0	1	240	13803	14042	6e-115
2664	AUPR01147944.1	98.75	240	3	0	1	240	41716	41955	3e-118
2666	AUPR01060562.1	98.33	240	3	1	1	240	4014	3776	4e-116
2670	AUPR01095425.1	99.58	240	1	0	1	240	5164	5403	1e-121
2671	KI492896.1	99.58	240	1	0	1	240	10997	10758	1e-121
2682	AUPR01147441.1	95.7	186	8	0	55	240	223	38	6e-80
2683	AUPR01195836.1	99.17	240	2	0	1	240	4408	4169	6e-120
2689	KI484659.1	99.58	240	1	0	1	240	122	361	1e-121
2696	AUPR01127405.1	94.29	140	8	0	1	140	1219	1358	2e-54
2697	KI503709.1	96.15	104	4	0	131	234	2113	2216	5e-41
2704	AUPR01008155.1	99.16	237	2	0	1	237	8127	7891	3e-118
2706	AUPR01135036.1	98.75	240	3	0	1	240	8619	8380	3e-118
2721	KI488033.1	98.75	240	3	0	1	240	17881	17642	3e-118
2723	AUPR01049211.1	100	240	0	0	1	240	8619	8858	3e-123
2727	AUPR01154430.1	96.72	244	4	2	1	240	872	1115	4e-111
2729	AUPR01081649.1	99.58	240	1	0	1	240	687	448	1e-121
2736	KI486828.1	100	231	0	0	1	231	7014	7244	3e-118
2742	AUPR01154924.1	94.17	240	10	1	1	240	1402	1637	7e-99
2752	KI486511.1	97.92	240	5	0	1	240	5382	5143	6e-115
2763	AUPR01179065.1	97.93	241	4	1	1	240	1962	2202	6e-115
2767	KI490595.1	98.91	184	2	0	57	240	7004	7187	8e-89
2768	KI481281.1	99.58	240	1	0	1	240	49122	49361	1e-121
2770	KI488517.1	100	240	0	0	1	240	8814	8575	3e-123
2774	AUPR01084188.1	97.51	241	4	2	1	240	8361	8600	3e-113
2778	KI499408.1	100	240	0	0	1	240	7102	6863	3e-123
2781	KI498394.1	98.33	240	4	0	1	240	257	496	1e-116
2789	AUPR01095194.1	95.8	238	10	0	1	238	325	88	2e-105
2798	AUPR01133604.1	99.17	240	2	0	1	240	11312	11551	6e-120
2810	KI504217.1	86.26	182	17	3	67	240	10126	10307	4e-47
2812	KI480988.1	98.72	235	3	0	6	240	3782	3548	2e-115
2814	AUPR01082583.1	92.59	216	15	1	1	216	13887	13673	1e-82
2820	AUPR01192258.1	95.41	218	10	0	1	218	103	320	2e-94
2821	AUPR01167882.1	99.17	240	2	0	1	240	8888	8649	6e-120
2822	KI489231.1	92.53	241	16	2	1	240	958	1197	3e-93
2827	KI501098.1	99.16	237	2	0	1	237	11947	12183	3e-118
2831	KI483587.1	99.58	240	1	0	1	240	11282	11521	1e-121
2833	KI501536.1	100	240	0	0	1	240	7233	6994	3e-123
2847	AUPR01132650.1	92.28	246	11	1	1	238	2425	2180	1e-92
2848	KI484110.1	94.77	172	7	1	13	182	36489	36660	6e-70
2852	AUPR01052185.1	77.01	274	29	14	1	240	5750	5477	1e-27
2855	AUPR01128133.1	99.58	240	1	0	1	240	1764	2003	1e-121
2856	AUPR01045070.1	99.58	240	1	0	1	240	7186	6947	1e-121
2857	KI480228.1	99.59	241	0	1	1	240	7746	7506	1e-121
2878	KI498911.1	97.92	240	5	0	1	240	4590	4829	6e-115
2895	KI482222.1	94.44	252	2	1	1	240	5633	5382	3e-103
2897	AUPR01066580.1	99.58	240	1	0	1	240	2324	2085	1e-121
2899	AUPR01143745.1	99.58	240	1	0	1	240	4607	4368	1e-121
2900	KI513055.1	99.58	240	1	0	1	240	5321	5082	1e-121
2904	AUPR01049610.1	98.37	123	2	0	1	123	22270	22392	6e-55
2905	KI493219.1	97.22	216	6	0	1	216	11704	11919	6e-100
2908	AUPR01162438.1	99.17	240	2	0	1	240	1131	892	6e-120
2912	AUPR01193323.1	99.58	240	1	0	1	240	3189	2950	1e-121
2913	KI492513.1	99.17	240	1	1	1	240	14618	14380	2e-119
2917	AUPR01131760.1	99.58	240	1	0	1	240	4722	4961	1e-121
2918	KI487274.1	99.58	240	1	0	1	240	13478	13239	1e-121
2919	KI492158.1	98.75	240	2	1	1	240	17664	17902	9e-118
2926	KI491210.1	92.03	251	9	8	1	240	6479	6729	1e-92
2927	AUPR01196483.1	88.6	114	9	3	76	187	4520	4409	2e-30
2930	KI506110.1	99.17	240	2	0	1	240	4642	4881	6e-120
2936	AUPR01093238.1	98.33	240	4	0	1	240	4315	4076	1e-116
2942	KI501962.1	100	240	0	0	1	240	13737	13976	3e-123
2956	KI480180.1	98.76	241	1	2	1	240	4619	4380	3e-118
2957	KI498351.1	99.58	240	1	0	1	240	22417	22178	1e-121
2958	AUPR01009866.1	98.34	181	1	2	61	240	3104	3283	6e-85
2969	KI494120.1	99.17	240	2	0	1	240	3812	4051	6e-120
2977	KI489495.1	97.92	240	0	2	1	240	10370	10136	3e-113
2979	AUPR01042513.1	95.88	243	6	3	1	240	1253	1012	3e-107
2984	AUPR01129543.1	99.58	240	1	0	1	240	1050	811	1e-121
2994	KI501830.1	99.17	241	1	1	1	240	3379	3619	6e-120
3000	AUPR01102561.1	97.95	146	2	1	94	238	1594	1739	2e-65
3003	KI488599.1	93.53	232	10	1	1	227	12578	12347	3e-92
3009	KI486984.1	99.58	240	1	0	1	240	22013	22252	1e-121
3017	AUPR01046060.1	100	240	0	0	1	240	1819	2058	3e-123
3022	KI499574.1	99.17	240	2	0	1	240	9686	9925	6e-120
3024	KI507566.1	99.17	240	2	0	1	240	1396	1157	6e-120
3026	KI500571.1	98.33	240	4	0	1	240	15563	15802	1e-116
3040	AUPR01145710.1	85.23	149	18	3	2	149	14461	14316	6e-35
3042	KI494636.1	92.98	228	8	2	1	225	1909	2131	1e-87
3049	AUPR01157885.1	84.77	197	30	0	35	231	838	1034	2e-49
3054	AUPR01186188.1	97.24	181	5	0	60	240	556	376	4e-82
3067	AUPR01123643.1	100	240	0	0	1	240	16390	16151	3e-123
3070	KI485198.1	97.92	240	4	1	1	240	13784	14022	2e-114
3075	AUPR01123466.1	96.25	240	3	1	1	240	4861	4628	1e-106
3080	AUPR01171141.1	97.92	240	5	0	1	240	884	645	6e-115
3087	KI490214.1	85.26	251	21	7	1	240	32945	32700	3e-63
3097	AUPR01189878.1	94.89	235	12	0	6	240	2178	1944	2e-100
3102	KI487549.1	97.5	240	6	0	1	240	15952	16191	3e-113
3107	KI480768.1	99.58	240	1	0	1	240	22103	21864	1e-121
3113	AUPR01193546.1	97.74	177	1	1	67	240	2	178	2e-80
3118	KI485039.1	88.33	240	4	5	1	240	12851	13066	6e-70
3120	KI491197.1	96.71	243	5	3	1	240	6843	6601	2e-110
3122	KI481969.1	99.58	240	1	0	1	240	22855	22616	1e-121
3132	AUPR01171892.1	96.65	239	8	0	1	239	3301	3063	2e-109
3139	AUPR01001979.1	99.58	240	1	0	1	240	15224	14985	1e-121
3146	KI480577.1	99.17	240	2	0	1	240	8105	7866	6e-120
3156	AUPR01138976.1	97.53	243	3	1	1	240	4907	5149	7e-114
3159	AUPR01049162.1	99.17	240	2	0	1	240	29962	29723	6e-120
3164	KI489207.1	96.33	245	4	1	1	240	16199	15955	2e-109
3165	AUPR01082882.1	98.75	240	3	0	1	240	1862	1623	3e-118
3166	KI508111.1	99.58	240	1	0	1	240	3556	3317	1e-121
3167	KI485009.1	99.58	240	1	0	1	240	38346	38107	1e-121
3181	KI505128.1	98.74	239	3	0	2	240	3257	3019	9e-118
3183	AUPR01170171.1	92.92	240	4	8	1	240	1560	1786	4e-91
3188	KI484214.1	94.77	172	8	1	1	172	4874	5044	6e-70
3204	KI479219.1	93.7	127	7	1	101	227	1675	1800	1e-46
3205	KI497762.1	100	235	0	0	1	235	9979	10213	2e-120
3207	KI489007.1	99.17	240	2	0	1	240	11606	11845	6e-120
3208	AUPR01106837.1	98.13	107	1	1	134	240	2973	2868	2e-45
3215	AUPR01168318.1	98.75	240	3	0	1	240	6662	6901	3e-118
3219	AUPR01045021.1	97.02	235	6	1	6	240	13352	13119	3e-108
3223	AUPR01045240.1	99.17	240	2	0	1	240	20520	20759	6e-120
3224	AUPR01039223.1	98.48	197	3	0	1	197	13972	13776	2e-94
3229	KI503907.1	97.93	241	4	1	1	240	13484	13244	6e-115
3233	KI499008.1	98.33	240	4	0	1	240	19486	19247	1e-116
3237	AUPR01051005.1	99.17	240	2	0	1	240	5926	5687	6e-120
3244	AUPR01052069.1	99.58	240	1	0	1	240	399	160	1e-121
3246	AUPR01165625.1	88.84	215	14	3	26	240	1629	1425	1e-66
3250	KI483873.1	98.7	230	3	0	1	230	8961	9190	9e-113
3251	AUPR01185261.1	97.92	240	4	1	1	240	13	251	2e-114
3252	AUPR01015977.1	98.33	240	4	0	1	240	2677	2438	1e-116
3253	AUPR01169594.1	96.67	240	7	1	1	240	1966	1728	2e-109
3254	AUPR01009270.1	97.12	243	4	1	1	240	6573	6815	3e-112
3265	AUPR01004996.1	98.75	240	3	0	1	240	1040	801	3e-118
3269	AUPR01118724.1	99.58	240	1	0	1	240	4439	4678	1e-121
3270	AUPR01075953.1	95	240	9	1	1	240	2392	2156	3e-102
3272	KI479334.1	99.17	240	2	0	1	240	17963	17724	6e-120
3276	KI504237.1	95	240	12	0	1	240	4664	4903	3e-103
3278	KI487933.1	97.95	244	1	1	1	240	8464	8707	4e-116
3283	KI482907.1	99.39	164	1	0	1	164	49655	49818	2e-79
3284	AUPR01008630.1	98.75	240	0	1	1	240	232	468	3e-117
3308	AUPR01070051.1	99.17	240	2	0	1	240	2993	3232	6e-120
3313	KI500188.1	97.08	240	2	1	1	240	9068	8834	6e-110
3314	KI479440.1	99.58	240	1	0	1	240	27463	27702	1e-121
3315	AUPR01160706.1	97.37	190	5	0	51	240	335	146	4e-87
3325	KI505102.1	98.75	240	3	0	1	240	590	829	3e-118
3327	KI485460.1	99.17	240	2	0	1	240	7960	8199	6e-120
3342	KI512998.1	94.22	173	10	0	1	173	4162	4334	2e-69
3343	AUPR01055455.1	99.58	240	1	0	1	240	915	676	1e-121
3359	AUPR01005351.1	98.33	240	4	0	1	240	5477	5716	1e-116
3363	AUPR01015781.1	100	240	0	0	1	240	13319	13558	3e-123
3378	KI502094.1	93.98	249	5	3	1	240	12164	12411	2e-100
3385	AUPR01194845.1	100	240	0	0	1	240	2922	3161	3e-123
3387	KI486028.1	98.33	240	4	0	1	240	20615	20854	1e-116
3392	KI480672.1	97.93	241	4	1	1	240	56639	56879	6e-115
3393	KI496956.1	98.75	240	3	0	1	240	5659	5898	3e-118
3394	AUPR01119235.1	97.5	240	6	0	1	240	4999	4760	3e-113
3399	AUPR01182884.1	98.75	240	3	0	1	240	1146	907	3e-118
3405	AUPR01054078.1	97.08	240	6	1	1	240	5689	5451	4e-111
3407	KI491130.1	96.64	119	3	1	122	240	32006	32123	8e-49
3409	KI507899.1	99.58	240	1	0	1	240	5341	5102	1e-121
3411	AUPR01091429.1	99.4	168	1	0	73	240	1805	1638	1e-81
3423	AUPR01121275.1	87.6	258	11	7	1	240	8397	8143	8e-74
3427	AUPR01096243.1	97.08	240	4	1	1	240	4419	4655	2e-110
3429	AUPR01166835.1	98.75	240	3	0	1	240	515	276	3e-118
3430	AUPR01178204.1	96.67	240	8	0	1	240	2417	2178	6e-110
3431	KI513372.1	97.14	245	2	2	1	240	2029	2273	9e-113
3437	KI511887.1	99.58	240	1	0	1	240	4078	3839	1e-121
3463	KI480744.1	99.17	240	2	0	1	240	2661	2422	6e-120
3464	AUPR01035187.1	99.17	240	2	0	1	240	3310	3071	6e-120
3474	AUPR01137004.1	98.75	240	3	0	1	240	525	764	3e-118
3488	KI503558.1	99.17	240	2	0	1	240	15718	15957	6e-120
3490	AUPR01100025.1	92.92	240	7	2	1	240	1988	2217	3e-92
3496	KI479453.1	99.58	240	1	0	1	240	5295	5534	1e-121
3502	KI489257.1	93.78	241	5	3	1	240	10497	10728	4e-96
3507	KI490891.1	96.67	240	8	0	1	240	26274	26513	6e-110
3512	AUPR01129444.1	97.92	240	5	0	1	240	15861	16100	6e-115
3515	AUPR01084811.1	94.05	252	3	2	1	240	2675	2424	1e-101
3521	KI492447.1	98.33	240	4	0	1	240	4095	3856	1e-116
3534	KI484702.1	98.34	241	2	2	1	240	12017	11778	1e-116
3543	AUPR01149385.1	97.92	240	4	1	1	240	3355	3117	2e-114
3550	AUPR01182950.1	88.42	95	7	4	104	196	2231	2139	3e-23
3566	AUPR01112542.1	98.75	240	3	0	1	240	9497	9258	3e-118
3582	AUPR01109476.1	98.75	240	3	0	1	240	1034	1273	3e-118
3585	AUPR01020360.1	97.93	241	3	2	1	240	29232	28993	6e-115
3586	KI486687.1	99.51	203	1	0	1	203	1531	1329	4e-101
3590	AUPR01011251.1	98.75	240	3	0	1	240	6227	5988	3e-118
3592	AUPR01168962.1	100	240	0	0	1	240	1661	1900	3e-123
3594	AUPR01030839.1	97.5	240	6	0	1	240	1180	941	3e-113
3599	AUPR01122202.1	99.16	238	2	0	1	238	718	955	7e-119
3601	KI510881.1	99.17	240	2	0	1	240	3160	3399	6e-120
3603	AUPR01196574.1	95	240	12	0	1	240	639	878	3e-103
3609	AUPR01057472.1	97.03	236	7	0	5	240	2766	3001	2e-109
3616	AUPR01088486.1	95.9	244	6	1	1	240	7501	7258	9e-108
3619	AUPR01100270.1	100	240	0	0	1	240	12871	13110	3e-123
3627	KI498128.1	95.95	173	5	2	1	171	14345	14517	8e-74
3638	KI490072.1	99.17	240	2	0	1	240	23187	23426	6e-120
3641	KI493800.1	93.42	228	12	3	3	229	4433	4208	2e-90
3646	KI483624.1	99.58	240	1	0	1	240	5027	5266	1e-121
3657	KI510818.1	100	240	0	0	1	240	2234	2473	3e-123
3665	AUPR01053960.1	98.75	240	3	0	1	240	9470	9709	3e-118
3679	KI512833.1	95.92	147	5	1	1	147	992	847	5e-61
3681	AUPR01062344.1	95.65	207	9	0	1	207	3983	4189	6e-90
3682	KI484764.1	97.08	240	7	0	1	240	12171	12410	1e-111
3683	AUPR01023074.1	98.75	240	3	0	1	240	4595	4356	3e-118
3700	KI501893.1	98.33	240	4	0	1	240	4275	4514	1e-116
3715	AUPR01196533.1	99.58	240	1	0	1	240	1086	1325	1e-121
3716	AUPR01021395.1	100	240	0	0	1	240	6587	6348	3e-123
3720	KI497116.1	97.85	233	5	0	1	233	12722	12954	4e-111
3722	KI488021.1	95.83	240	2	1	1	240	2774	2543	2e-104
3725	KI486335.1	98.75	240	3	0	1	240	5558	5319	3e-118
3739	KI499864.1	99.17	240	2	0	1	240	3301	3540	6e-120
3741	AUPR01043289.1	93.42	243	4	2	1	240	903	1136	6e-95
3743	AUPR01060427.1	99	200	1	1	1	199	200	1	3e-97
3751	KI488527.1	98.75	240	3	0	1	240	8590	8351	3e-118
3758	KI513298.1	100	240	0	0	1	240	5918	6157	3e-123
3766	AUPR01171818.1	100	240	0	0	1	240	4352	4113	3e-123
3767	KI479800.1	100	240	0	0	1	240	26064	26303	3e-123
3772	KI498177.1	99.58	240	1	0	1	240	867	628	1e-121
3777	KI495810.1	98.27	173	3	0	58	230	25256	25428	5e-81
3780	KI514204.1	97.92	240	5	0	1	240	2016	2255	6e-115
3781	AUPR01190681.1	99.57	235	1	0	1	235	1724	1490	7e-119
3785	AUPR01102315.1	96.32	163	6	0	1	163	4275	4437	2e-70
3788	AUPR01196581.1	99.17	240	2	0	1	240	673	434	6e-120
3790	AUPR01019545.1	98.33	240	2	1	1	240	29982	30219	4e-116
3793	KI490333.1	100	240	0	0	1	240	38153	37914	3e-123
3799	AUPR01135396.1	97.07	239	1	2	2	240	2058	2290	2e-109
3800	AUPR01001180.1	95	240	6	2	1	240	12820	12587	1e-101
3810	KI483779.1	97.93	241	4	1	1	240	6598	6838	6e-115
3821	KI479440.1	99.17	240	2	0	1	240	1025	1264	6e-120
3824	KI489898.1	99.58	240	1	0	1	240	7779	7540	1e-121
3835	KI493492.1	97.92	240	5	0	1	240	4542	4781	6e-115
3842	KI492137.1	99.58	240	1	0	1	240	2892	2653	1e-121
3847	KI485678.1	96.27	241	3	2	1	240	21696	21931	3e-107
3851	KI513758.1	97.08	240	7	0	1	240	7115	6876	1e-111
3861	AUPR01129318.1	97.93	241	4	1	1	240	594	834	6e-115
3863	AUPR01189527.1	96.25	240	4	4	1	240	888	1122	1e-106
3866	AUPR01023143.1	97.08	240	6	1	1	240	12133	12371	4e-111
3877	KI479067.1	91.39	151	6	4	78	226	8676	8531	6e-50
3881	AUPR01010741.1	100	240	0	0	1	240	1859	2098	3e-123
3883	KI484627.1	95.44	241	9	2	1	240	3755	3516	6e-105
3889	KI496847.1	98.33	240	4	0	1	240	1213	974	1e-116
3913	AUPR01072315.1	95.83	240	10	0	1	240	861	622	1e-106
3919	KI492133.1	98.91	183	2	0	58	240	712	530	3e-88
3923	KI481997.1	99.17	242	0	2	1	240	15376	15135	2e-120
3924	KI489212.1	98.33	240	4	0	1	240	9466	9227	1e-116
3925	KI480837.1	99.17	240	2	0	1	240	4399	4638	6e-120
3929	KI479846.1	95.83	240	7	3	1	240	16252	16488	2e-105
3943	KI492505.1	99.17	240	1	1	1	240	37460	37222	2e-119
3945	KI484202.1	96.84	190	6	0	1	190	17268	17457	2e-85
3947	KI512778.1	92.17	230	15	1	14	240	1308	1079	1e-86
3951	AUPR01113268.1	98.33	240	4	0	1	240	3879	3640	1e-116
3953	AUPR01034611.1	98.47	196	3	0	9	204	5906	6101	7e-94
3955	KI479500.1	86.12	245	10	11	4	240	5453	5225	1e-62
3961	AUPR01058584.1	93.57	249	7	1	1	240	6459	6211	7e-99
3964	KI495407.1	99.58	240	1	0	1	240	33315	33554	1e-121
3965	KI483211.1	98.75	240	3	0	1	240	10785	11024	3e-118
3966	AUPR01081450.1	98.75	240	3	0	1	240	7343	7582	3e-118
3967	AUPR01072242.1	99.57	234	0	1	1	233	3729	3496	9e-118
3978	KI503622.1	98.33	240	3	1	1	240	5639	5877	4e-116
3979	AUPR01171783.1	87	100	11	2	84	182	4460	4362	3e-23
3985	AUPR01167900.1	99.17	240	2	0	1	240	6365	6604	6e-120
3986	KI481903.1	100	221	0	0	1	221	15698	15478	9e-113
3989	AUPR01073648.1	98.33	240	4	0	1	240	14809	15048	1e-116
3991	KI503364.1	97.88	236	4	1	1	235	244	9	3e-112
3997	KI497345.1	99.58	240	0	1	1	240	11716	11478	4e-121
3999	KI486893.1	97.92	240	5	0	1	240	19335	19096	6e-115
4007	KI497804.1	95.8	238	10	0	1	238	36054	36291	2e-105
4011	AUPR01051543.1	98.21	224	4	0	17	240	1622	1399	9e-108
4013	KI500183.1	99.17	240	2	0	1	240	13449	13210	6e-120
4016	AUPR01086502.1	100	240	0	0	1	240	12245	12484	3e-123
4022	KI482595.1	100	240	0	0	1	240	18393	18154	3e-123
4023	KI482437.1	99.58	240	1	0	1	240	58082	57843	1e-121
4024	AUPR01188952.1	99.17	240	2	0	1	240	1766	2005	6e-120
4028	KI484902.1	99.58	240	1	0	1	240	1588	1827	1e-121
4029	AUPR01077265.1	99.58	240	1	0	1	240	2309	2070	1e-121
4038	AUPR01088995.1	99.17	240	2	0	1	240	28114	27875	6e-120
4046	KI499246.1	96.6	206	5	2	35	240	2042	1839	3e-92
4048	KI483109.1	98.35	182	0	2	1	179	44840	44659	6e-85
4050	AUPR01170607.1	94.58	240	12	1	1	240	1297	1535	4e-101
4051	AUPR01058843.1	97.87	235	5	0	1	235	2544	2310	3e-112
4052	KI490249.1	100	240	0	0	1	240	88204	88443	3e-123
4056	AUPR01178819.1	88.71	124	10	3	2	124	2529	2649	2e-34
4059	AUPR01159425.1	98.75	240	3	0	1	240	751	990	3e-118
4068	AUPR01077944.1	99.58	240	1	0	1	240	6502	6263	1e-121
4072	KI495139.1	96.68	241	7	1	1	240	6817	6577	6e-110
4074	AUPR01134103.1	90.98	133	12	0	72	204	4358	4490	8e-44
4082	AUPR01164406.1	97.5	240	5	1	1	240	618	380	9e-113
4088	KI504132.1	99.58	240	1	0	1	240	37102	37341	1e-121
4089	KI498305.1	97.1	207	6	0	34	240	6534	6740	6e-95
4094	KI509502.1	97.93	241	3	2	1	240	1881	2120	6e-115
4101	KI491185.1	99.21	127	1	0	1	127	5655	5529	8e-59
4109	AUPR01093203.1	98.33	240	4	0	1	240	3458	3219	1e-116
4112	KI498584.1	99.17	240	2	0	1	240	6372	6611	6e-120
4118	KI504854.1	97.5	240	5	1	1	240	7389	7627	9e-113
4123	KI482386.1	90.38	260	5	4	1	240	25434	25693	4e-87
4129	AUPR01087566.1	94.16	137	8	0	1	137	3385	3521	1e-52
4138	AUPR01128003.1	100	240	0	0	1	240	7648	7887	3e-123
4143	AUPR01090195.1	93.65	252	3	3	1	240	529	279	2e-99
4145	KI510409.1	99.58	240	1	0	1	240	1744	1505	1e-121
4148	AUPR01129303.1	95.83	240	8	1	1	240	1486	1249	4e-106
4149	KI502188.1	98.33	240	4	0	1	240	23788	23549	1e-116
4150	AUPR01094907.1	97.5	240	6	0	1	240	6608	6847	3e-113
4156	AUPR01195866.1	94.21	242	6	3	1	240	2431	2666	7e-99
4158	AUPR01146900.1	99.17	241	1	1	1	240	3844	4084	6e-120
4159	AUPR01139906.1	97.4	231	6	0	1	231	481	711	3e-108
4167	KI496779.1	99.58	240	1	0	1	240	3425	3664	1e-121
4184	AUPR01015942.1	99.46	185	1	0	1	185	185	1	4e-91
4199	AUPR01099230.1	100	123	0	0	1	123	928	806	3e-58
4200	KI514944.1	98.75	240	3	0	1	240	5567	5328	3e-118
4204	KI487238.1	98.33	240	4	0	1	240	7693	7454	1e-116
4206	KI483763.1	99.17	240	0	1	1	240	40719	40482	2e-119
4211	AUPR01064005.1	97.51	241	3	2	1	240	8059	7821	9e-113
4215	AUPR01092969.1	98.75	240	3	0	1	240	3745	3984	3e-118
4216	KI489482.1	100	240	0	0	1	240	3143	3382	3e-123
4218	AUPR01148914.1	99.58	240	1	0	1	240	3174	3413	1e-121
4220	KI486847.1	98.72	234	3	0	7	240	11711	11944	6e-115
4221	KI506204.1	87.75	253	16	6	1	238	4080	4332	2e-74
4223	AUPR01120644.1	98.76	242	1	1	1	240	3803	3562	7e-119
4224	AUPR01004970.1	91.37	255	6	3	1	240	7140	7393	2e-90
4225	KI487395.1	90.46	262	3	4	1	240	2939	3200	1e-87
4229	AUPR01158920.1	89.47	247	17	5	1	238	472	718	5e-81
4230	AUPR01169450.1	98.33	240	3	1	1	240	879	641	4e-116
4237	AUPR01002496.1	95.83	240	10	0	1	240	12004	12243	1e-106
4246	AUPR01188602.1	99.58	240	1	0	1	240	2172	2411	1e-121
4255	AUPR01167941.1	97.92	240	5	0	1	240	4465	4704	6e-115
4262	AUPR01112494.1	100	240	0	0	1	240	2384	2145	3e-123
4272	AUPR01060736.1	97.5	240	6	0	1	240	3658	3897	3e-113
4288	KI507681.1	99.17	240	2	0	1	240	1354	1115	6e-120
4296	KI487400.1	98.33	240	4	0	1	240	5432	5671	1e-116
4300	KI491128.1	100	240	0	0	1	240	2811	3050	3e-123
4309	KI478880.1	99.17	240	2	0	1	240	34976	34737	6e-120
4314	KI502190.1	96.33	218	4	3	26	240	2756	2540	1e-96
4317	KI483411.1	97.48	238	5	1	4	240	5304	5067	1e-111
4318	AUPR01150975.1	98.33	240	4	0	1	240	60	299	1e-116
4326	AUPR01120231.1	97.92	240	5	0	1	240	4258	4019	6e-115
4327	KI501665.1	98.49	199	3	0	1	199	2538	2340	2e-95
4331	AUPR01049848.1	82.85	274	12	18	1	240	9744	10016	8e-54
4333	KI482595.1	85.44	158	18	4	33	188	16582	16428	1e-37
4340	AUPR01171218.1	95.42	240	11	0	1	240	2530	2291	6e-105
4351	AUPR01023226.1	98.75	240	3	0	1	240	1383	1622	3e-118
4359	AUPR01025793.1	98.33	240	4	0	1	240	34347	34586	1e-116
4367	AUPR01170402.1	98.33	240	2	1	1	240	3418	3655	4e-116
4375	KI488036.1	98.33	240	4	0	1	240	15188	15427	1e-116
4381	AUPR01006180.1	93.08	159	10	1	83	240	5162	5320	2e-59
4391	KI489641.1	97.5	240	6	0	1	240	7803	7564	3e-113
4392	AUPR01088332.1	98.33	240	4	0	1	240	6808	7047	1e-116
4394	KI488387.1	97.5	240	6	0	1	240	12741	12980	3e-113
4396	AUPR01056436.1	87.85	107	9	4	118	224	7663	7561	1e-26
4407	KI503526.1	97.89	237	5	0	4	240	6878	6642	3e-113
4420	AUPR01087354.1	97.92	240	4	1	1	240	8573	8335	2e-114
4426	KI494026.1	100	240	0	0	1	240	23318	23079	3e-123
4428	AUPR01043529.1	97.93	241	4	1	1	240	2470	2710	6e-115
4431	AUPR01103948.1	98.33	240	3	1	1	240	1300	1062	4e-116
4443	AUPR01089935.1	96.75	246	2	1	1	240	4274	4029	1e-111
4444	AUPR01045405.1	98.33	240	4	0	1	240	20564	20325	1e-116
4471	KI493932.1	97.19	178	4	1	1	177	7445	7268	6e-80
4473	AUPR01175379.1	97.92	240	5	0	1	240	1169	930	6e-115
4476	KI483765.1	99.58	237	1	0	1	237	12305	12541	6e-120
4483	KI502336.1	99.17	240	2	0	1	240	909	1148	6e-120
4486	KI481308.1	94.76	248	5	1	1	240	12005	12252	7e-104
4491	KI479372.1	98.75	240	3	0	1	240	2236	1997	3e-118
4504	AUPR01022643.1	99.17	240	2	0	1	240	3319	3558	6e-120
4506	KI493271.1	98.75	240	3	0	1	240	54408	54647	3e-118
4510	KI485007.1	98.75	240	3	0	1	240	13880	13641	3e-118
4529	AUPR01060967.1	98.75	240	3	0	1	240	1136	1375	3e-118
4535	AUPR01151737.1	96.25	240	9	0	1	240	4159	3920	3e-108
4536	AUPR01176655.1	98.75	240	1	1	1	240	984	747	9e-118
4538	AUPR01083325.1	94.58	240	4	1	1	240	50055	50285	7e-99
4542	AUPR01028014.1	93.9	246	9	3	1	240	1079	1324	6e-100
4544	AUPR01030082.1	97.52	242	4	1	1	240	21630	21389	7e-114
4548	AUPR01007785.1	98.34	241	3	1	1	240	2100	1860	1e-116
4558	AUPR01082239.1	99.58	240	1	0	1	240	9427	9666	1e-121
4560	KI483562.1	99.58	240	1	0	1	240	6238	6477	1e-121
4566	AUPR01092297.1	94.12	238	13	1	3	240	6166	5930	3e-98
4571	KI492874.1	98.75	240	3	0	1	240	19693	19932	3e-118
4572	AUPR01017787.1	97.64	212	5	0	1	212	15004	15215	2e-99
4580	AUPR01075573.1	93.83	243	11	2	1	240	10582	10823	7e-99
4581	KI488955.1	100	240	0	0	1	240	4382	4621	3e-123
4588	AUPR01192657.1	98.75	240	3	0	1	240	372	611	3e-118
4601	AUPR01175848.1	97.06	68	2	0	1	68	68	1	2e-24
4608	KI487996.1	95.49	244	7	1	1	240	14537	14294	4e-106
4611	AUPR01038298.1	99.17	240	2	0	1	240	2029	1790	6e-120
4615	KI503608.1	99.1	111	1	0	130	240	3582	3472	6e-50
4622	AUPR01046817.1	99.58	240	1	0	1	240	16717	16956	1e-121
4623	AUPR01040562.1	99.59	241	0	1	1	240	631	871	1e-121
4629	AUPR01090923.1	95.87	242	8	1	1	240	23196	22955	3e-107
4638	KI505468.1	98.75	240	3	0	1	240	5491	5730	3e-118
4639	KI513298.1	99.17	240	2	0	1	240	3761	3522	6e-120
4645	KI484685.1	99.58	240	1	0	1	240	45817	45578	1e-121
4648	AUPR01070702.1	98.47	131	2	0	110	240	17233	17363	2e-59
4649	KI489762.1	97.93	242	2	2	1	240	5791	5551	6e-115
4650	AUPR01119757.1	98.75	240	3	0	1	240	3581	3820	3e-118
4651	KI491658.1	96.75	246	2	2	1	240	2178	1933	1e-111
4660	KI509204.1	99.58	240	1	0	1	240	187	426	1e-121
4679	KI479215.1	99.17	240	2	0	1	240	12390	12629	6e-120
4681	KI490572.1	99.17	240	1	1	1	240	8598	8360	2e-119
4698	AUPR01005668.1	98.75	240	3	0	1	240	28474	28235	3e-118
4699	KI490335.1	95.45	132	4	2	109	240	893	764	1e-52
4700	AUPR01099236.1	99.17	240	2	0	1	240	2106	2345	6e-120
4717	AUPR01132260.1	100	240	0	0	1	240	7204	7443	3e-123
4718	AUPR01181010.1	94.17	240	14	0	1	240	378	139	6e-100
4724	AUPR01021486.1	99.58	240	1	0	1	240	1480	1719	1e-121
4725	AUPR01164171.1	100	240	0	0	1	240	913	1152	3e-123
4728	KI491919.1	98.77	243	0	1	1	240	2549	2307	7e-119
4733	AUPR01103865.1	95.19	208	9	1	33	240	1280	1486	3e-88
4748	AUPR01067305.1	98.75	240	3	0	1	240	7342	7581	3e-118
4749	KI501559.1	99.17	241	1	1	1	240	16316	16556	6e-120
4751	KI481901.1	94.12	238	7	3	7	240	803	569	1e-96
4752	AUPR01093347.1	86.94	222	10	3	19	240	2361	2563	2e-59
4754	AUPR01034069.1	97.92	240	4	1	1	240	2826	2588	2e-114
4759	KI484030.1	98.34	241	3	1	1	240	11469	11709	1e-116
4767	KI512984.1	98.75	240	3	0	1	240	4395	4634	3e-118
4768	KI491650.1	99.17	240	1	1	1	240	2852	2614	2e-119
4770	AUPR01003569.1	84.97	153	14	6	5	151	10354	10205	8e-34
4772	AUPR01070742.1	97.08	240	6	1	1	240	1309	1071	4e-111
4779	KI499930.1	98.33	240	4	0	1	240	6503	6742	1e-116
4780	KI504493.1	98.33	240	2	1	1	240	340	103	4e-116
4785	AUPR01013333.1	90.5	221	20	1	1	221	15474	15255	4e-77
4788	AUPR01078847.1	98.93	187	2	0	1	187	4694	4508	2e-90
4789	KI480505.1	100	240	0	0	1	240	35593	35832	3e-123
4790	KI488132.1	99.17	240	2	0	1	240	3693	3454	6e-120
4793	AUPR01022471.1	97.92	240	5	0	1	240	34265	34504	6e-115
4794	KI497325.1	98.33	240	4	0	1	240	12098	11859	1e-116
4795	AUPR01049580.1	97.5	240	6	0	1	240	1196	1435	3e-113
4799	AUPR01146190.1	99.58	240	0	1	1	240	2920	3158	4e-121
4822	AUPR01126989.1	96.98	232	7	0	9	240	1	232	3e-107
4829	KI498860.1	97.92	240	5	0	1	240	484	723	6e-115
4834	KI508071.1	96.64	238	8	0	3	240	335	572	7e-109
4845	KI501051.1	99.17	240	2	0	1	240	758	997	6e-120
4852	KI490569.1	99.58	240	1	0	1	240	4907	5146	1e-121
4855	KI502902.1	97.5	240	4	2	1	240	3633	3396	9e-113
4858	AUPR01151849.1	95.42	240	2	1	1	240	903	1133	3e-102
4865	KI503893.1	97.08	240	7	0	1	240	2608	2847	1e-111
4872	AUPR01004648.1	95.83	240	10	0	1	240	14664	14425	1e-106
4874	AUPR01109470.1	98.75	240	1	2	1	240	4006	3769	9e-118
4885	KI490715.1	98.33	240	2	1	1	240	18074	17837	4e-116
4890	KI483789.1	99.59	241	0	1	1	240	10110	10350	1e-121
4891	AUPR01012251.1	96.25	240	9	0	1	240	6165	6404	3e-108
4899	KI509391.1	100	240	0	0	1	240	3394	3155	3e-123
4911	AUPR01046286.1	99.58	238	1	0	1	238	4456	4219	2e-120
4912	KI495061.1	97.5	240	6	0	1	240	1001	762	3e-113
4914	AUPR01068391.1	97.92	240	5	0	1	240	4172	3933	6e-115
4924	KI484469.1	99.58	240	1	0	1	240	1605	1366	1e-121
4929	AUPR01053968.1	98.36	122	2	0	119	240	6012	5891	2e-54
4938	AUPR01138604.1	98.75	240	3	0	1	240	12991	12752	3e-118
4939	KI481810.1	98.97	97	1	0	144	240	33140	33044	4e-42
4946	AUPR01075099.1	97.92	240	2	2	1	240	2023	2259	7e-114
4948	KI493099.1	97.92	240	5	0	1	240	2608	2847	6e-115
4954	KI497221.1	99.58	237	1	0	2	238	1501	1265	6e-120
4955	KI487400.1	99.17	241	1	1	1	240	21910	21670	6e-120
4959	KI482931.1	99.17	240	2	0	1	240	87431	87192	6e-120
4962	KI482103.1	99.58	240	1	0	1	240	3281	3520	1e-121
4971	KI488401.1	97.92	240	5	0	1	240	10278	10039	6e-115
4972	KI493178.1	99.17	240	2	0	1	240	7356	7117	6e-120
4973	AUPR01051204.1	96.68	241	7	1	1	240	1835	1595	6e-110
4982	KI484456.1	100	238	0	0	1	238	1047	810	3e-122
4991	AUPR01193087.1	98.75	240	3	0	1	240	443	204	3e-118
4993	KI479200.1	98.35	242	2	1	1	240	16732	16491	3e-117
4997	AUPR01166110.1	97.08	240	7	0	1	240	2663	2902	1e-111
5013	KI504164.1	91.3	92	8	0	1	92	28293	28202	1e-27
5014	KI487192.1	98.33	240	0	1	1	240	56148	56383	2e-115
5017	AUPR01015222.1	99.17	240	1	1	1	240	877	1115	2e-119
5019	AUPR01014347.1	98.75	240	3	0	1	240	3905	3666	3e-118
5030	KI479550.1	97.56	123	3	0	118	240	34893	35015	3e-53
5032	AUPR01092732.1	99.58	240	0	1	1	240	10249	10011	4e-121
5033	KI490637.1	98.72	235	3	0	1	235	3834	3600	2e-115
5037	AUPR01054211.1	99.17	240	2	0	1	240	4938	4699	6e-120
5038	AUPR01066255.1	100	240	0	0	1	240	1534	1773	3e-123
5046	KI478906.1	97.1	241	6	1	1	240	9341	9581	1e-111
5050	AUPR01155014.1	92.38	105	7	1	33	136	1079	1183	2e-34
5054	KI483649.1	95	240	12	0	1	240	13814	13575	3e-103
5057	KI484723.1	94.32	88	4	1	1	87	19551	19464	6e-30
5059	KI500104.1	99.17	240	2	0	1	240	859	1098	6e-120
5060	AUPR01083640.1	99.17	240	2	0	1	240	553	314	6e-120
5062	AUPR01097900.1	98.75	240	3	0	1	240	4475	4714	3e-118
5067	KI507090.1	90.09	222	5	6	10	214	6019	6240	1e-71
5075	KI478833.1	94.93	217	6	2	29	240	1985	2201	2e-90
5079	KI513963.1	91.47	258	4	1	1	240	3564	3307	1e-91
5082	KI481418.1	95.47	243	5	2	1	240	47229	47468	6e-105
5083	KI484829.1	97.06	238	7	0	3	240	6792	6555	2e-110
5090	AUPR01076295.1	98.75	240	3	0	1	240	3537	3776	3e-118
5103	AUPR01106048.1	98.82	169	2	0	72	240	2644	2812	2e-80
5105	KI505216.1	98.75	240	3	0	1	240	439	678	3e-118
5107	KI481471.1	91.7	241	17	2	1	240	9075	9313	2e-89
5111	KI492326.1	97.92	240	5	0	1	240	16087	15848	6e-115
5115	AUPR01169941.1	97.92	240	5	0	1	240	3522	3761	6e-115
5116	KI503556.1	100	200	0	0	41	240	2322	2521	4e-101
5123	KI503335.1	96.67	240	8	0	1	240	3540	3779	6e-110
5131	KI481199.1	93.44	122	7	1	55	175	4118	4239	8e-44
5134	KI483663.1	97.52	242	4	1	1	240	3724	3965	7e-114
5146	KI483171.1	96.67	240	5	2	1	240	93534	93298	7e-109
5147	AUPR01163954.1	98.33	240	4	0	1	240	2030	1791	1e-116
5148	KI494883.1	95	240	4	1	1	240	1195	1426	4e-101
5151	AUPR01021564.1	95.76	118	4	1	1	117	1020	903	1e-46
5152	AUPR01114708.1	95.83	240	10	0	1	240	140	379	1e-106
5153	KI484514.1	95.44	241	10	1	1	240	4511	4271	6e-105
5157	AUPR01132128.1	98.75	240	3	0	1	240	524	285	3e-118
5161	AUPR01104259.1	97.91	239	5	0	2	240	589	827	2e-114
5162	KI487147.1	96.25	240	9	0	1	240	28473	28234	3e-108
5163	KI487883.1	97.07	239	7	0	1	239	10035	9797	4e-111
5166	AUPR01064331.1	95.42	240	11	0	1	240	11852	12091	6e-105
5169	KI487885.1	98.33	240	4	0	1	240	3893	3654	1e-116
5173	KI484881.1	99.58	240	1	0	1	240	10046	9807	1e-121
5190	AUPR01169920.1	83.33	156	18	6	20	174	5481	5333	5e-31
5191	KI490108.1	99.17	240	2	0	1	240	11954	11715	6e-120
5193	AUPR01136157.1	98.75	240	3	0	1	240	3687	3926	3e-118
5194	AUPR01058709.1	99.17	240	2	0	1	240	1105	866	6e-120
5196	KI491831.1	97.08	240	6	1	1	240	36413	36651	4e-111
5204	KI482432.1	98.33	240	4	0	1	240	22166	22405	1e-116
5205	KI514570.1	94.58	240	13	0	1	240	3286	3525	1e-101
5207	AUPR01115856.1	96.27	241	5	3	1	240	6985	7222	9e-108
5208	KI486656.1	99.58	240	1	0	1	240	3132	3371	1e-121
5209	AUPR01100864.1	98.33	240	4	0	1	240	3090	3329	1e-116
5212	AUPR01043119.1	99.17	240	2	0	1	240	2967	3206	6e-120
5214	KI498631.1	98.75	240	3	0	1	240	6739	6500	3e-118
5225	KI482407.1	98.73	237	3	0	1	237	885	1121	1e-116
5226	KI502831.1	99.58	240	1	0	1	240	3550	3311	1e-121
5230	KI491337.1	99.17	240	2	0	1	240	17047	17286	6e-120
5233	AUPR01059399.1	88.37	129	11	2	110	238	5795	5919	2e-35
5238	KI482439.1	99.58	240	1	0	1	240	14683	14922	1e-121
5239	AUPR01052146.1	98.33	240	4	0	1	240	16161	15922	1e-116
5247	AUPR01036590.1	99.17	240	2	0	1	240	4772	5011	6e-120
5255	KI495738.1	97.56	205	5	0	36	240	11274	11478	2e-95
5257	KI492035.1	99.17	240	2	0	1	240	31616	31855	6e-120
5259	AUPR01194701.1	94.05	252	2	2	1	240	915	1165	4e-101
5262	AUPR01087547.1	97.81	228	5	0	13	240	1933	1706	3e-108
5268	AUPR01195643.1	100	240	0	0	1	240	304	65	3e-123
5272	KI491980.1	99.17	240	2	0	1	240	22484	22723	6e-120
5274	AUPR01107515.1	98.33	240	4	0	1	240	5656	5417	1e-116
5275	AUPR01045506.1	97.5	240	6	0	1	240	1548	1309	3e-113
5278	AUPR01068281.1	100	240	0	0	1	240	524	763	3e-123
5280	KI484137.1	90.37	187	15	3	17	200	2886	2700	1e-62
5283	AUPR01078419.1	97.5	240	6	0	1	240	16293	16532	3e-113
5284	KI491074.1	100	240	0	0	1	240	1237	1476	3e-123
5285	AUPR01017191.1	99.58	240	1	0	1	240	1024	785	1e-121
5290	KI487672.1	98.33	240	4	0	1	240	9460	9699	1e-116
5293	KI495364.1	98.35	242	2	1	1	240	38707	38466	3e-117
5297	KI488192.1	100	240	0	0	1	240	41109	41348	3e-123
5301	KI490390.1	99.17	240	2	0	1	240	17400	17639	6e-120
5302	KI483934.1	96.34	246	3	2	1	240	14906	14661	6e-110
5304	KI489734.1	97.62	210	5	0	31	240	25667	25458	3e-98
5305	AUPR01067521.1	97.92	240	5	0	1	240	5029	4790	6e-115
5318	AUPR01039688.1	94.47	235	10	1	9	240	19029	19263	1e-97
5320	AUPR01036636.1	99.17	240	2	0	1	240	10369	10130	6e-120
5321	KI479019.1	98.75	240	3	0	1	240	12913	12674	3e-118
5322	KI496725.1	94.17	240	14	0	1	240	617	856	6e-100
5329	KI487437.1	99.58	240	1	0	1	240	42060	41821	1e-121
5336	KI486050.1	97.85	233	5	0	1	233	8790	9022	4e-111
5341	KI491725.1	97.92	240	5	0	1	240	4377	4138	6e-115
5347	AUPR01148301.1	96.89	161	5	0	1	161	161	1	5e-71
5356	KI479892.1	87.02	131	10	5	107	230	6147	6017	4e-32
5359	KI503579.1	91.45	152	12	1	89	240	5086	5236	4e-52
5363	AUPR01013959.1	99.17	240	2	0	1	240	37527	37288	6e-120
5364	AUPR01095711.1	93.37	166	11	0	43	208	1981	1816	8e-64
5366	AUPR01014164.1	90.57	244	19	1	1	240	4665	4422	5e-86
5381	AUPR01057955.1	99.17	240	2	0	1	240	3255	3494	6e-120
5384	AUPR01031263.1	91.47	258	4	1	1	240	9245	9502	1e-91
5386	AUPR01100312.1	100	240	0	0	1	240	18481	18720	3e-123
5389	KI488040.1	99.17	240	2	0	1	240	7049	6810	6e-120
5395	KI502882.1	90.91	253	9	3	1	240	340	591	3e-88
5397	KI482637.1	100	240	0	0	1	240	60178	60417	3e-123
5398	KI502878.1	99.39	163	1	0	78	240	5434	5596	8e-79
5403	AUPR01109760.1	100	166	0	0	2	167	777	942	4e-82
5410	AUPR01143556.1	93.7	254	2	2	1	240	5204	4951	2e-100
5413	KI490453.1	97.08	240	7	0	1	240	1880	2119	1e-111
5417	KI492409.1	100	240	0	0	1	240	1123	1362	3e-123
5420	KI492485.1	98.33	240	4	0	1	240	40458	40219	1e-116
5425	KI489127.1	97.1	241	6	1	1	240	3468	3228	1e-111
5428	KI486111.1	96.34	246	3	2	1	240	34792	35037	6e-110
5430	AUPR01143669.1	89.2	250	17	4	1	240	2627	2876	5e-81
5434	KI490813.1	98.33	240	4	0	1	240	4148	3909	1e-116
5440	AUPR01049779.1	96.25	240	9	0	1	240	2483	2244	3e-108
5444	KI492163.1	99.58	240	1	0	1	240	5633	5394	1e-121
5445	KI504820.1	98.75	240	2	1	1	239	6725	6964	9e-118
5447	KI479927.1	93.9	82	3	2	160	240	6691	6611	1e-26
5448	KI479793.1	90.83	240	7	4	1	240	3173	2949	4e-82
5454	AUPR01146718.1	99.58	240	1	0	1	240	3092	3331	1e-121
5457	KI495039.1	93.33	240	16	0	1	240	385	624	1e-96
5459	KI486394.1	98.33	240	3	1	1	240	26513	26751	4e-116
5469	AUPR01028964.1	99.17	240	2	0	1	240	4052	3813	6e-120
5472	AUPR01127629.1	97.08	240	7	0	1	240	8854	9093	1e-111
5473	KI500393.1	99.58	240	1	0	1	240	8986	9225	1e-121
5478	AUPR01196575.1	99.53	213	0	1	28	240	296	85	4e-106
5482	AUPR01164783.1	94.49	236	3	2	1	227	2116	1882	1e-96
5484	KI500301.1	97.5	240	6	0	1	240	4813	5052	3e-113
5488	KI489988.1	93.65	252	2	2	1	240	3158	2909	2e-99
5490	KI497737.1	98.33	240	4	0	1	240	13803	14042	1e-116
5491	AUPR01181954.1	98.75	240	3	0	1	240	1906	1667	3e-118
5501	KI497985.1	97.75	89	2	0	125	213	14382	14294	5e-36
5505	KI488021.1	97.5	240	6	0	1	240	6358	6597	3e-113
5506	KI488460.1	100	238	0	0	1	238	2331	2568	3e-122
5512	KI487192.1	98.34	241	3	1	1	240	31834	32074	1e-116
5514	KI484774.1	97.42	233	6	0	8	240	18619	18387	2e-109
5523	KI504577.1	96.3	135	4	1	1	134	2918	3052	5e-56
5540	KI485342.1	88.26	230	18	7	15	237	17691	17918	6e-70
5547	AUPR01171249.1	99.58	240	1	0	1	240	10180	9941	1e-121
5557	KI507885.1	96.64	119	4	0	122	240	856	738	2e-49
5566	AUPR01056985.1	96.67	240	8	0	1	240	1004	1243	6e-110
5568	KI493687.1	94.74	247	2	3	1	240	7500	7258	3e-102
5569	KI505982.1	100	240	0	0	1	240	10529	10290	3e-123
5573	AUPR01069059.1	98.74	239	3	0	1	239	2926	2688	9e-118
5579	AUPR01151832.1	95.7	93	4	0	1	93	330	238	6e-35
5586	KI483260.1	95.56	248	3	2	1	240	11348	11595	3e-107
5603	KI479132.1	97.1	241	5	2	1	240	16204	15965	1e-111
5608	AUPR01176977.1	97.08	240	7	0	1	240	73	312	1e-111
5615	KI483323.1	95.83	240	9	1	1	240	3979	4217	4e-106
5623	AUPR01195426.1	98.33	240	4	0	1	240	1212	973	1e-116
5624	KI479034.1	99.17	240	2	0	1	240	54241	54480	6e-120
5630	KI486018.1	98.33	240	3	1	1	240	3784	3546	4e-116
5631	AUPR01176246.1	98.7	231	1	1	1	231	387	615	9e-113
5641	KI499639.1	98.73	237	3	0	4	240	1734	1498	1e-116
5643	KI482793.1	89.02	246	12	3	8	240	20405	20162	4e-77
5645	KI498602.1	99.16	239	2	0	2	240	1207	969	2e-119
5647	KI479745.1	96.25	240	5	2	1	240	3324	3559	3e-107
5652	AUPR01051803.1	87.73	163	12	4	74	233	23611	23454	6e-45
5656	KI512613.1	100	240	0	0	1	240	2314	2553	3e-123
5662	KI486514.1	98.34	241	3	1	1	240	8125	8365	1e-116
5672	KI496777.1	99.13	229	2	0	1	229	36039	35811	7e-114
5673	KI497631.1	93.45	168	7	2	74	240	5109	4945	8e-64
5677	KI487398.1	95.83	240	10	0	1	240	7828	7589	1e-106
5681	AUPR01072496.1	95.5	222	10	0	1	222	202	423	1e-96
5688	KI484637.1	97.5	240	6	0	1	240	8835	8596	3e-113
5692	AUPR01040017.1	95.44	241	10	1	1	240	8131	8371	6e-105
5696	AUPR01073891.1	99.17	240	2	0	1	240	1286	1525	6e-120
5697	KI478867.1	92.49	213	7	7	28	240	15901	16104	8e-79
5711	AUPR01195903.1	93.67	158	9	1	84	240	1209	1052	2e-60
5712	KI482433.1	99.58	240	1	0	1	240	5378	5617	1e-121
5715	AUPR01054283.1	100	240	0	0	1	240	4452	4213	3e-123
5716	KI491044.1	93.16	117	6	1	122	238	7955	8069	5e-41
5728	AUPR01137072.1	97.08	240	7	0	1	240	1811	1572	1e-111
5735	AUPR01040526.1	95.47	243	7	2	1	240	678	437	2e-105
5743	KI483879.1	99.58	240	1	0	1	240	3081	3320	1e-121
5746	KI510647.1	98.33	240	4	0	1	240	2328	2567	1e-116
5748	KI482825.1	99.58	240	1	0	1	240	8979	9218	1e-121
5754	AUPR01186186.1	98.34	241	3	1	1	240	4387	4627	1e-116
5761	KI484068.1	95.4	239	8	2	2	240	7240	7475	3e-103
5762	AUPR01141695.1	96.67	240	6	2	1	240	4935	5172	2e-109
5763	KI499444.1	94.58	240	13	0	1	240	5945	5706	1e-101
5765	KI506734.1	98.33	240	4	0	1	240	12779	13018	1e-116
5768	AUPR01106162.1	99.17	240	2	0	1	240	9515	9276	6e-120
5774	AUPR01103014.1	98.08	208	3	1	34	240	4162	4369	3e-98
5776	KI500860.1	99.14	232	2	0	9	240	6480	6711	2e-115
5778	AUPR01015107.1	93.33	150	9	1	91	240	8311	8459	5e-56
5779	KI482461.1	98.75	240	3	0	1	240	368	607	3e-118
5781	AUPR01191087.1	97.52	242	3	3	1	240	1256	1016	3e-113
5782	AUPR01189471.1	99.58	240	1	0	1	240	1327	1088	1e-121
5785	AUPR01093345.1	92.92	240	4	4	1	240	706	480	4e-91
5786	AUPR01095308.1	97.11	242	5	1	1	240	11740	11499	3e-112
5787	KI481798.1	99.58	240	1	0	1	240	14109	14348	1e-121
5791	KI488274.1	92.12	241	18	1	1	240	2060	1820	1e-91
5796	KI492984.1	99.16	238	2	0	1	238	521	284	7e-119
5797	KI482986.1	95.55	247	4	3	1	240	13775	13529	1e-106
5804	AUPR01128342.1	97.92	240	5	0	1	240	5973	5734	6e-115
5806	KI485031.1	100	240	0	0	1	240	42757	42996	3e-123
5808	KI493787.1	95.95	247	3	2	1	240	320	74	3e-108
5817	AUPR01178925.1	99.17	240	2	0	1	240	539	300	6e-120
5819	KI500806.1	93.42	243	12	3	1	240	33745	33504	3e-97
5831	AUPR01052358.1	99.17	240	2	0	1	240	1928	1689	6e-120
5832	AUPR01091864.1	95.87	242	6	3	1	240	8827	8588	1e-106
5841	KI501466.1	98.35	242	2	1	1	240	7373	7614	3e-117
5845	KI483102.1	98.76	241	2	1	1	240	24546	24306	3e-118
5854	KI503519.1	97.92	240	5	0	1	240	13660	13899	6e-115
5857	KI502216.1	100	240	0	0	1	240	9756	9517	3e-123
5860	AUPR01160419.1	97.08	240	5	2	1	240	82	319	4e-111
5861	KI488253.1	96.33	245	2	2	1	240	1099	857	7e-109
5865	KI481258.1	98.33	240	4	0	1	240	16710	16949	1e-116
5866	KI484240.1	99.17	240	2	0	1	240	47218	47457	6e-120
5867	KI487210.1	99.17	240	2	0	1	240	28312	28551	6e-120
5874	AUPR01164405.1	99.58	240	0	1	1	240	594	832	4e-121
5887	KI505077.1	98.75	240	3	0	1	240	10789	11028	3e-118
5901	AUPR01159646.1	98.76	242	1	2	1	240	1413	1654	7e-119
5902	KI490109.1	96.3	243	6	1	1	240	18392	18150	7e-109
5903	KI495620.1	98.33	240	4	0	1	240	556	795	1e-116
5910	AUPR01088959.1	97.92	240	5	0	1	240	4944	4705	6e-115
5912	KI502728.1	99.57	235	1	0	6	240	8064	8298	7e-119
5916	AUPR01194965.1	96.25	240	8	1	1	240	1772	2010	9e-108
5924	KI486752.1	95.24	147	6	1	94	240	15243	15098	2e-59
5925	KI499457.1	98.75	240	3	0	1	240	46045	46284	3e-118
5935	KI499303.1	97.93	241	4	1	1	240	38735	38495	6e-115
5940	AUPR01048178.1	98.17	219	2	2	8	224	1416	1198	2e-104
5942	KI502942.1	99.58	238	1	0	3	240	2318	2081	2e-120
5954	AUPR01152624.1	97.08	240	7	0	1	240	4222	4461	1e-111
5963	AUPR01182950.1	100	115	0	0	1	115	9985	10099	8e-54
5967	KI491111.1	97.92	240	4	1	1	240	13817	14055	2e-114
5971	AUPR01054510.1	97.08	240	6	1	1	240	5256	5494	4e-111
5974	AUPR01155257.1	97.93	241	4	1	1	240	1308	1068	6e-115
5975	KI479455.1	98.75	240	3	0	1	240	51742	51503	3e-118
5982	KI482353.1	93.33	240	14	2	1	240	14605	14368	4e-96
5984	KI494515.1	99.17	240	1	1	1	240	6545	6307	2e-119
5986	AUPR01092175.1	99.17	240	2	0	1	240	14762	15001	6e-120
5988	KI495806.1	98.75	240	3	0	1	240	22025	22264	3e-118
6007	AUPR01048225.1	96.67	240	8	0	1	240	280	41	6e-110
6009	KI480191.1	100	240	0	0	1	240	16623	16862	3e-123
6014	KI481080.1	99.58	240	1	0	1	240	97362	97601	1e-121
6015	KI497310.1	98.75	240	3	0	1	240	5052	5291	3e-118
6016	AUPR01061030.1	97.08	240	7	0	1	240	332	571	1e-111
6019	AUPR01098877.1	95.83	240	1	1	1	240	6078	5848	7e-104
6021	KI485939.1	99.17	240	2	0	1	240	9202	9441	6e-120
6023	KI493540.1	97.45	235	4	1	3	237	2154	1922	6e-110
6026	KI486952.1	100	59	0	0	1	59	98434	98492	1e-22
6027	AUPR01194700.1	99.17	240	2	0	1	240	982	1221	6e-120
6031	KI484618.1	99.58	240	1	0	1	240	4864	4625	1e-121
6037	KI511122.1	83.45	145	15	3	6	142	7706	7563	1e-27
6040	KI480746.1	90.09	232	20	3	9	240	12375	12147	2e-79
6046	KI480303.1	99.58	240	0	1	1	240	12166	12404	4e-121
6049	KI495477.1	99.58	240	1	0	1	240	7058	7297	1e-121
6052	AUPR01045021.1	100	240	0	0	1	240	7159	7398	3e-123
6057	KI485724.1	95.87	242	8	1	1	240	161	402	3e-107
6059	KI482105.1	97.93	241	4	1	1	240	48986	48746	6e-115
6061	AUPR01034344.1	89.58	259	8	1	1	240	2501	2243	3e-83
6062	AUPR01062344.1	97.92	240	5	0	1	240	3986	3747	6e-115
6067	AUPR01079557.1	100	240	0	0	1	240	1002	1241	3e-123
6070	AUPR01085915.1	97.12	243	4	1	1	240	35863	35621	3e-112
6082	AUPR01086497.1	97.08	240	7	0	1	240	4882	5121	1e-111
6083	KI505853.1	95	240	3	1	1	240	1159	929	2e-100
6088	AUPR01087183.1	98.75	240	3	0	1	240	3557	3318	3e-118
6096	KI496644.1	95.18	249	3	1	1	240	1611	1859	2e-105
6097	KI490665.1	94.58	240	13	0	1	240	19748	19509	1e-101
6098	AUPR01060366.1	96.99	133	3	1	109	240	1265	1397	1e-56
6100	KI492879.1	99.58	240	1	0	1	240	10464	10225	1e-121
6103	KI494915.1	97.08	240	5	2	1	240	2719	2956	4e-111
6105	KI482430.1	100	86	0	0	155	240	3	88	1e-37
6114	AUPR01071580.1	99.58	240	1	0	1	240	18819	19058	1e-121
6139	KI482246.1	90	250	14	5	1	240	59878	59630	8e-84
6140	AUPR01073661.1	98.75	240	3	0	1	240	2955	3194	3e-118
6144	KI492414.1	99.58	240	1	0	1	240	24136	24375	1e-121
6148	AUPR01160700.1	98.75	240	3	0	1	240	1610	1849	3e-118
6152	KI500842.1	99.17	240	2	0	1	240	5292	5053	6e-120
6155	KI500660.1	97.5	240	6	0	1	240	2381	2620	3e-113
6161	KI484073.1	98.75	240	3	0	1	240	3324	3085	3e-118
6163	KI493828.1	99.17	240	2	0	1	240	2011	2250	6e-120
6170	KI499346.1	95.6	91	4	0	150	240	6013	6103	8e-34
6171	KI479651.1	85.19	243	30	3	1	240	108993	108754	3e-63
6177	AUPR01139695.1	99.17	240	2	0	1	240	7914	7675	6e-120
6182	KI480022.1	89.7	165	16	1	61	224	10697	10533	1e-52
6184	KI482184.1	98.75	240	2	1	2	240	11040	11279	9e-118
6188	KI512691.1	97.92	240	5	0	1	240	1983	1744	6e-115
6199	AUPR01042476.1	98.75	240	2	1	1	240	22285	22523	9e-118
6200	AUPR01026747.1	98.75	240	3	0	1	240	8224	7985	3e-118
6204	AUPR01158372.1	99.17	240	2	0	1	240	2176	1937	6e-120
6205	AUPR01120901.1	99.17	240	2	0	1	240	5185	4946	6e-120
6206	KI483664.1	99.58	240	1	0	1	240	18534	18773	1e-121
6207	AUPR01002176.1	97.08	240	7	0	1	240	35840	35601	1e-111
6210	AUPR01010948.1	95.8	143	1	1	98	240	1	138	1e-57
6215	KI480995.1	99.17	240	2	0	1	240	19787	20026	6e-120
6219	AUPR01020905.1	97.5	240	6	0	1	240	8824	9063	3e-113
6220	AUPR01117532.1	95.42	240	11	0	1	240	5817	6056	6e-105
6221	AUPR01124065.1	98.35	242	2	2	1	240	8202	8443	3e-117
6227	AUPR01026331.1	95.49	244	7	2	1	240	3690	3933	4e-106
6228	KI486046.1	96.19	236	7	1	4	237	28556	28321	2e-105
6241	KI483634.1	99.17	240	2	0	1	240	2230	1991	6e-120
6249	KI482595.1	98.75	240	3	0	1	240	6140	5901	3e-118
6257	AUPR01065583.1	97.92	240	5	0	1	240	9211	9450	6e-115
6262	KI499999.1	99.17	240	2	0	1	240	3464	3225	6e-120
6267	AUPR01088959.1	99.17	240	2	0	1	240	33770	34009	6e-120
6269	AUPR01097353.1	99.58	240	1	0	1	240	289	50	1e-121
6277	AUPR01103571.1	95.42	240	9	2	1	240	2259	2496	2e-104
6278	AUPR01032803.1	99.17	240	2	0	1	240	1468	1229	6e-120
6280	AUPR01133797.1	98.35	242	2	1	1	240	15188	15429	3e-117
6287	AUPR01107308.1	98.33	240	4	0	1	240	8356	8117	1e-116
6289	AUPR01050561.1	97.13	244	3	1	1	240	6984	6741	9e-113
6299	KI504106.1	99.17	240	2	0	1	240	10659	10898	6e-120
6305	AUPR01120718.1	99.58	240	1	0	1	240	2977	3216	1e-121
6307	AUPR01016620.1	100	240	0	0	1	240	5032	5271	3e-123
6324	KI485603.1	96.75	246	2	1	1	240	8081	7836	1e-111
6327	KI492915.1	100	240	0	0	1	240	4044	3805	3e-123
6328	AUPR01048290.1	92.46	199	15	0	33	231	2978	2780	2e-75
6335	AUPR01010442.1	98.75	240	3	0	1	240	748	509	3e-118
6336	AUPR01073706.1	97.92	240	2	1	1	240	3506	3742	7e-114
6347	AUPR01093106.1	94.17	240	4	1	1	240	972	1201	3e-97
6352	AUPR01135731.1	100	240	0	0	1	240	2635	2396	3e-123
6353	KI509510.1	97.49	239	6	0	2	240	2677	2439	9e-113
6355	AUPR01180770.1	99.17	240	2	0	1	240	486	247	6e-120
6357	KI481242.1	97.92	240	5	0	1	240	4819	4580	6e-115
6360	AUPR01092770.1	97.08	240	7	0	1	240	6968	7207	1e-111
6364	AUPR01069686.1	96.17	235	9	0	6	240	2895	3129	2e-105
6366	KI485965.1	97.92	240	5	0	1	240	42805	42566	6e-115
6372	KI495231.1	98.75	240	3	0	1	240	2028	1789	3e-118
6377	KI487513.1	99.16	239	2	0	1	239	12209	11971	2e-119
6382	AUPR01096619.1	98.76	241	2	1	1	240	2330	2090	3e-118
6383	KI480996.1	94.17	240	14	0	1	240	32008	31769	6e-100
6385	KI485887.1	99.17	240	2	0	1	240	20154	19915	6e-120
6395	AUPR01193994.1	85.29	204	19	9	34	231	1112	1310	6e-50
6399	AUPR01078222.1	97.93	242	3	1	1	240	12044	12285	2e-115
6402	AUPR01004965.1	99.33	150	1	0	1	150	8015	8164	1e-71
6405	KI509488.1	98.75	240	3	0	1	240	4618	4857	3e-118
6406	KI488583.1	98.08	208	4	0	23	230	1904	2111	7e-99
6408	AUPR01189349.1	97.05	237	7	0	1	237	342	578	6e-110
6411	AUPR01181387.1	95.44	241	0	3	1	240	212	442	3e-102
6412	AUPR01048137.1	94.58	240	3	1	1	240	5360	5589	7e-99
6416	KI494290.1	98.33	240	4	0	1	240	47639	47400	1e-116
6418	KI484998.1	96.3	243	6	1	1	240	41621	41379	7e-109
6419	AUPR01032489.1	99.17	240	2	0	1	240	7655	7894	6e-120
6424	KI493029.1	95.82	239	10	0	1	239	24921	25159	4e-106
6432	KI485373.1	98.33	240	4	0	1	240	4350	4111	1e-116
6434	AUPR01080446.1	98.28	174	3	0	1	174	4635	4808	1e-81
6438	KI499038.1	97.08	240	7	0	1	240	3597	3836	1e-111
6440	KI478771.1	98.35	242	2	1	1	240	2667	2426	3e-117
6452	AUPR01140489.1	100	240	0	0	1	240	3033	3272	3e-123
6453	KI503998.1	92.64	258	1	1	1	240	6144	5887	1e-96
6455	KI479060.1	95.78	237	10	0	1	237	29056	29292	6e-105
6459	AUPR01156182.1	99.17	240	2	0	1	240	4282	4521	6e-120
6474	AUPR01160186.1	95.83	240	10	0	1	240	839	1078	1e-106
6481	AUPR01037189.1	98	200	1	1	41	240	14592	14396	3e-93
6484	KI490881.1	96.82	157	5	0	1	157	6086	6242	8e-69
6487	AUPR01099322.1	99.58	240	1	0	1	240	12002	12241	1e-121
6493	KI489897.1	97.92	240	1	1	1	240	2640	2875	7e-114
6499	AUPR01020886.1	99.58	240	1	0	1	240	5832	5593	1e-121
6508	AUPR01017046.1	98.68	227	3	0	1	227	227	1	4e-111
6510	KI500649.1	96.84	158	5	0	47	204	1784	1627	2e-69
6523	KI494953.1	93.33	240	8	1	1	240	40308	40539	2e-94
6527	AUPR01105082.1	99.17	240	2	0	1	240	1150	911	6e-120
6550	AUPR01039621.1	95.44	241	9	2	1	240	3825	4064	6e-105
6551	KI479859.1	96.64	149	5	0	69	217	14126	14274	2e-64
6552	KI501531.1	96.27	241	8	1	1	240	19638	19878	3e-108
6561	AUPR01088104.1	97.5	240	6	0	1	240	1086	1325	3e-113
6563	KI479789.1	100	240	0	0	1	240	9085	9324	3e-123
6564	KI500076.1	97.41	232	2	1	9	240	5803	5576	9e-108
6568	KI478732.1	95.02	241	6	2	1	240	14069	13834	3e-102
6574	KI479285.1	97.08	240	7	0	1	240	16664	16903	1e-111
6577	AUPR01152215.1	98.33	240	4	0	1	240	8565	8326	1e-116
6578	AUPR01188743.1	87.31	197	22	2	1	195	255	450	1e-56
6580	KI489424.1	95.44	241	7	3	1	240	3159	2922	2e-104
6595	AUPR01155720.1	99.34	152	1	0	89	240	1	152	1e-72
6617	KI503734.1	98.75	240	3	0	1	240	3485	3246	3e-118
6620	AUPR01153656.1	100	240	0	0	1	240	11709	11948	3e-123
6626	KI513478.1	97.08	240	7	0	1	240	2267	2506	1e-111
6629	AUPR01042959.1	99.17	240	2	0	1	240	867	628	6e-120
6646	KI479463.1	98.34	241	3	1	1	240	7685	7445	1e-116
6648	AUPR01156239.1	95.83	240	4	3	1	240	3417	3184	6e-105
6649	AUPR01050395.1	89.06	256	11	3	1	240	3081	2827	2e-80
6653	AUPR01063649.1	99.58	240	1	0	1	240	602	363	1e-121
6660	AUPR01014121.1	99.58	240	1	0	1	240	4353	4114	1e-121
6665	KI483727.1	92.89	239	15	2	2	240	4756	4520	7e-94
6672	KI483746.1	97.11	242	5	1	1	240	10501	10260	3e-112
6673	AUPR01177062.1	99.17	240	2	0	1	240	793	1032	6e-120
6680	AUPR01162015.1	99.58	240	1	0	1	240	2222	1983	1e-121
6681	AUPR01025879.1	83.88	242	29	6	1	240	4869	5102	1e-56
6685	KI488192.1	98.35	242	2	1	1	240	25664	25423	3e-117
6687	AUPR01001743.1	97.92	240	5	0	1	240	4107	4346	6e-115
6688	AUPR01106213.1	97.5	240	6	0	1	240	7728	7967	3e-113
6693	KI481102.1	99.58	240	1	0	1	240	18737	18976	1e-121
6694	KI501238.1	97.92	240	1	1	1	240	12302	12537	7e-114
6698	AUPR01016796.1	98.76	241	2	1	1	240	2456	2696	3e-118
6705	AUPR01055738.1	99.58	240	1	0	1	240	714	953	1e-121
6709	KI492342.1	99.17	240	2	0	1	240	21405	21644	6e-120
6716	KI481703.1	100	240	0	0	1	240	23795	23556	3e-123
6719	KI492648.1	93.18	220	13	2	12	230	11554	11772	1e-86
6725	AUPR01027788.1	98.75	240	3	0	1	240	2893	2654	3e-118
6726	AUPR01138637.1	99.58	240	0	1	1	240	7056	6818	4e-121
6729	KI482417.1	94.24	243	10	3	1	240	3294	3053	2e-100
6730	KI478700.1	94.56	239	11	2	4	240	10883	10645	2e-100
6731	AUPR01124067.1	98.75	240	3	0	1	240	7772	7533	3e-118
6742	KI488276.1	82.38	227	23	10	7	217	18789	19014	2e-44
6745	KI513515.1	99.17	240	2	0	1	240	10163	9924	6e-120
6746	AUPR01164019.1	99.58	240	1	0	1	240	3673	3434	1e-121
6747	KI510846.1	100	240	0	0	1	240	4186	3947	3e-123
6757	AUPR01161292.1	99.17	240	2	0	1	240	1415	1176	6e-120
6768	KI486536.1	98.69	229	3	0	1	229	25469	25241	3e-112
6774	AUPR01185908.1	93	243	11	1	1	237	584	342	6e-95
6775	AUPR01094771.1	99.17	240	2	0	1	240	8227	7988	6e-120
6781	KI515607.1	99.17	240	2	0	1	240	705	944	6e-120
6783	AUPR01056181.1	99.16	237	2	0	1	237	2594	2830	3e-118
6820	KI481251.1	93.42	152	10	0	1	152	25621	25470	1e-57
6829	AUPR01154832.1	96.25	240	8	1	1	239	1382	1143	9e-108
6835	AUPR01036818.1	98.75	240	3	0	1	240	3680	3919	3e-118
6838	KI484013.1	99.58	240	1	0	1	240	5738	5977	1e-121
6845	KI482022.1	95.42	240	9	2	1	240	20848	20611	2e-104
6846	KI501909.1	99.17	240	2	0	1	240	2212	1973	6e-120
6853	KI484068.1	99.58	240	1	0	1	240	18513	18274	1e-121
6854	KI492104.1	98.75	240	3	0	1	240	40802	40563	3e-118
6855	AUPR01100289.1	97.51	241	4	2	1	240	1023	784	3e-113
6862	AUPR01166379.1	99.58	240	1	0	1	240	746	507	1e-121
6863	KI493815.1	93.72	207	12	1	35	240	1953	1747	1e-82
6865	KI491240.1	88.4	250	17	6	1	240	3078	2831	4e-77
6868	AUPR01106646.1	86.45	155	21	0	52	206	1086	1240	5e-41
6871	KI496917.1	94.78	230	11	1	12	240	9517	9746	3e-97
6874	KI492703.1	99.17	240	2	0	1	240	23635	23396	6e-120
6876	AUPR01083677.1	95.1	245	3	6	1	240	1379	1139	3e-103
6879	KI497784.1	99.58	240	1	0	1	240	15289	15528	1e-121
6880	AUPR01065495.1	99.17	240	2	0	1	240	469	708	6e-120
6886	KI504654.1	96.3	216	7	1	26	240	988	1203	4e-96
6887	AUPR01195599.1	96.97	132	4	0	109	240	1	132	1e-56
6888	AUPR01058902.1	97.27	220	6	0	21	240	270	489	3e-102
6894	AUPR01074856.1	98.74	239	3	0	1	239	3465	3703	9e-118
6905	AUPR01154612.1	99.58	240	1	0	1	240	4565	4804	1e-121
6907	KI506893.1	90.29	103	8	2	91	191	190	88	6e-30
6910	KI511433.1	95	240	6	1	1	240	2341	2108	1e-101
6918	AUPR01089840.1	100	240	0	0	1	240	13783	13544	3e-123
6933	KI488544.1	99.58	240	1	0	1	240	24721	24960	1e-121
6938	KI506113.1	91.88	234	2	3	1	234	7982	8198	3e-83
6939	AUPR01091756.1	98.33	240	4	0	1	240	2766	3005	1e-116
6946	KI489260.1	99.17	240	2	0	1	240	4325	4564	6e-120
6948	KI495000.1	97.92	240	5	0	1	240	9109	8870	6e-115
6950	AUPR01189147.1	90.48	84	7	1	149	232	1864	1946	1e-22
6959	AUPR01026313.1	99.17	240	2	0	1	240	8497	8736	6e-120
6968	KI493778.1	95.83	240	10	0	1	240	275	36	1e-106
6975	KI481204.1	99.13	230	2	0	11	240	17403	17632	2e-114
6981	AUPR01154853.1	97.92	240	0	1	1	240	2304	2538	3e-113
6982	KI494214.1	95.39	152	7	0	89	240	1358	1207	1e-62
6984	AUPR01151976.1	94.58	240	11	1	1	240	724	487	4e-101
6985	AUPR01149531.1	98.75	240	3	0	1	240	8577	8816	3e-118
6990	AUPR01030206.1	97.5	240	6	0	1	240	287	526	3e-113
6991	AUPR01151409.1	97.1	241	6	1	1	240	633	393	1e-111
6997	AUPR01196536.1	99.58	240	1	0	1	240	1328	1567	1e-121
7001	AUPR01047449.1	99.17	240	2	0	1	240	24870	25109	6e-120
7002	KI480613.1	98.33	240	1	1	1	240	3130	2894	2e-115
7004	KI479219.1	98.31	237	4	0	1	237	8985	8749	6e-115
7033	KI485288.1	100	240	0	0	1	240	3350	3111	3e-123
7034	KI495643.1	98.75	240	2	1	2	240	913	674	9e-118
7036	KI486166.1	99.16	238	1	1	3	240	23565	23329	3e-118
7060	KI478745.1	94.44	234	7	4	1	233	6977	6749	1e-96
7065	KI497978.1	98.75	240	3	0	1	240	9626	9387	3e-118
7066	AUPR01193773.1	99.17	242	0	1	1	240	3090	2849	2e-120
7067	AUPR01062191.1	99.58	240	1	0	1	240	14820	15059	1e-121
7069	AUPR01054050.1	97.6	167	3	1	1	167	5102	5267	2e-75
7073	KI490726.1	96.25	240	9	0	1	240	14490	14251	3e-108
7081	KI497776.1	97.5	240	2	1	1	240	33870	33635	3e-112
7082	KI490490.1	98.33	240	2	2	1	240	8327	8564	4e-116
7086	KI486813.1	97.08	240	5	1	1	240	9917	10154	4e-111
7090	KI487212.1	99.17	240	1	1	1	240	40695	40933	2e-119
7098	KI493261.1	97.89	237	5	0	4	240	12607	12371	3e-113
7100	KI479522.1	91.22	148	10	3	95	240	26627	26481	2e-49
7103	AUPR01068345.1	97.83	184	2	1	1	182	767	950	6e-85
7114	AUPR01003020.1	93.16	234	9	2	2	228	6027	6260	4e-91
7124	AUPR01094740.1	99.17	240	2	0	1	240	5317	5556	6e-120
7128	AUPR01027126.1	97.51	241	5	1	1	240	8973	8733	3e-113
7131	KI487686.1	98.33	240	4	0	1	240	75805	75566	1e-116
7142	AUPR01142014.1	98.75	240	3	0	1	240	373	134	3e-118
7146	AUPR01175290.1	99.17	241	1	1	1	240	1271	1031	6e-120
7147	KI502300.1	98.33	239	4	0	2	240	2573	2335	4e-116
7148	KI506942.1	100	240	0	0	1	240	2707	2946	3e-123
7153	AUPR01030979.1	99.58	237	1	0	4	240	26523	26287	6e-120
7154	AUPR01156090.1	94.14	239	8	1	2	240	2363	2131	1e-97
7166	KI483660.1	99.58	240	1	0	1	240	5064	5303	1e-121
7171	AUPR01121718.1	98.75	240	3	0	1	240	9436	9675	3e-118
7189	AUPR01059068.1	99.17	240	2	0	1	240	10873	10634	6e-120
7198	KI485186.1	98.33	240	3	1	1	240	22020	21782	4e-116
7200	KI499639.1	92.24	219	17	0	22	240	571	353	3e-83
7203	AUPR01036635.1	91.67	132	10	1	101	231	1863	1732	2e-44
7208	KI506233.1	98.33	240	4	0	1	240	884	645	1e-116
7217	KI504708.1	98.35	242	2	1	1	240	3508	3267	3e-117
7226	KI500766.1	96.67	240	8	0	1	240	2314	2553	6e-110
7227	AUPR01148313.1	97.5	240	6	0	1	240	1382	1143	3e-113
7229	KI480218.1	97.93	241	3	2	1	240	24856	24617	6e-115
7233	KI493251.1	88.1	252	15	2	1	238	14961	15211	2e-75
7241	AUPR01064005.1	98.75	240	3	0	1	240	9744	9505	3e-118
7242	KI480889.1	96.67	240	8	0	1	240	4921	5160	6e-110
7249	KI514375.1	99.58	240	0	1	1	240	3099	2861	4e-121
7253	AUPR01020662.1	98.33	240	4	0	1	240	13843	14082	1e-116
7256	KI487864.1	96.75	246	2	2	1	240	9401	9156	1e-111
7261	KI480400.1	95.42	240	10	1	1	240	20462	20700	2e-104
7270	KI493603.1	97.91	239	4	1	3	240	18633	18395	7e-114
7271	AUPR01064262.1	99.58	238	1	0	1	238	4267	4504	2e-120
7272	KI505858.1	100	240	0	0	1	240	16273	16034	3e-123
7275	AUPR01058590.1	99.17	240	1	1	1	240	1989	1751	2e-119
7277	KI491092.1	98.73	237	3	0	1	237	2834	2598	1e-116
7285	KI487012.1	98.75	240	3	0	1	240	20115	20354	3e-118
7295	AUPR01039317.1	95.45	242	9	1	1	240	2533	2774	2e-105
7296	AUPR01087237.1	97.56	246	0	1	1	240	2804	3049	6e-115
7301	KI481499.1	90.4	198	16	2	45	240	6808	6612	4e-67
7303	KI499317.1	99.58	240	1	0	1	240	5846	5607	1e-121
7310	AUPR01028110.1	89.58	240	13	3	1	240	7444	7217	3e-78
7313	KI496384.1	99.58	240	1	0	1	240	11978	12217	1e-121
7316	AUPR01119096.1	98.61	216	3	0	1	216	5933	6148	6e-105
7327	KI492074.1	87.28	228	26	3	16	240	17988	17761	4e-67
7339	AUPR01187800.1	97.51	241	5	1	1	240	1610	1850	3e-113
7343	AUPR01105690.1	99.58	240	1	0	1	240	7631	7870	1e-121
7351	KI481359.1	98.75	240	2	1	1	240	9552	9790	9e-118
7357	KI489591.1	99.17	240	2	0	1	240	21291	21530	6e-120
7358	KI486428.1	97.92	240	3	1	1	240	5513	5750	2e-114
7359	AUPR01064647.1	97.08	240	7	0	1	240	6515	6754	1e-111
7361	AUPR01113737.1	99.49	197	1	0	44	240	403	207	1e-97
7363	KI478710.1	97.5	240	6	0	1	240	81919	81680	3e-113
7372	KI505118.1	100	240	0	0	1	240	4040	3801	3e-123
7373	KI490679.1	99.58	240	1	0	1	240	40943	41182	1e-121
7380	KI491861.1	96.67	240	7	1	1	240	3707	3469	2e-109
7384	AUPR01180120.1	99.58	240	1	0	1	240	2449	2210	1e-121
7388	KI486437.1	98.33	240	4	0	1	240	31189	30950	1e-116
7396	AUPR01045832.1	99.58	240	1	0	1	240	35648	35887	1e-121
7401	KI482648.1	98.75	240	0	2	1	240	2503	2739	3e-117
7402	KI506090.1	98.75	240	3	0	1	240	3908	3669	3e-118
7412	KI490447.1	95.44	241	2	2	1	240	8759	8991	1e-102
7417	AUPR01170399.1	94.58	240	10	2	1	239	9638	9875	2e-100
7442	KI484027.1	98.33	240	4	0	1	240	13792	13553	1e-116
7449	KI492972.1	93.94	165	9	1	39	202	558	722	2e-64
7459	KI512699.1	99.17	240	2	0	1	240	17779	17540	6e-120
7460	KI483435.1	98.75	240	3	0	1	240	9352	9113	3e-118
7461	AUPR01073429.1	98.33	240	4	0	1	240	6224	5985	1e-116
7475	KI491063.1	96.71	213	6	1	17	228	620	408	4e-96
7485	KI486413.1	98.75	240	3	0	1	240	2466	2705	3e-118
7496	KI481080.1	99.17	240	2	0	1	240	86728	86489	6e-120
7507	AUPR01137836.1	97.92	240	5	0	1	240	1893	1654	6e-115
7514	AUPR01114327.1	99.17	240	2	0	1	240	1082	843	6e-120
7518	AUPR01038970.1	96.67	240	8	0	1	240	5790	6029	6e-110
7520	AUPR01016088.1	99.03	206	2	0	35	240	1912	2117	4e-101
7521	KI489071.1	97.92	240	5	0	1	240	12585	12346	6e-115
7527	KI486016.1	99.58	240	1	0	1	240	53068	53307	1e-121
7537	AUPR01147476.1	97.87	235	2	3	1	233	1904	1671	4e-111
7539	KI488616.1	98.76	242	0	2	1	240	49766	50006	3e-118
7543	AUPR01019190.1	95.83	240	10	0	1	240	7539	7778	1e-106
7559	AUPR01105410.1	97.47	237	6	0	1	237	2229	2465	1e-111
7563	AUPR01138852.1	100	214	0	0	1	214	503	290	7e-109
7566	AUPR01132564.1	100	157	0	0	1	157	6545	6701	4e-77
7571	KI480781.1	95.42	240	11	0	1	240	18858	19097	6e-105
7572	AUPR01124248.1	97.95	244	1	1	1	240	21268	21511	4e-116
7573	AUPR01130625.1	98.33	240	3	1	1	240	2810	3048	4e-116
7575	KI486046.1	97.58	165	4	0	76	240	1	165	6e-75
7579	KI491564.1	100	240	0	0	1	240	17138	17377	3e-123
7580	AUPR01019372.1	97.1	241	4	2	1	240	8374	8136	4e-111
7583	KI484260.1	98.74	238	3	0	1	238	16551	16788	3e-117
7601	AUPR01189551.1	99.17	240	2	0	1	240	540	301	6e-120
7616	KI489839.1	87.08	240	5	6	1	240	7025	6812	2e-64
7618	AUPR01058843.1	99.49	197	1	0	44	240	1552	1748	1e-97
7627	AUPR01035521.1	98.33	240	4	0	1	240	8430	8191	1e-116
7631	KI478872.1	98.75	240	1	1	1	240	21692	21929	9e-118
7632	KI494249.1	92.62	122	9	0	117	238	15633	15512	1e-42
7635	AUPR01133657.1	97.5	240	6	0	1	240	3791	3552	3e-113
7636	AUPR01173628.1	99.28	138	1	0	103	240	1	138	6e-65
7638	AUPR01170323.1	97.1	241	5	2	1	240	125	364	1e-111
7640	AUPR01044749.1	87.5	216	6	4	29	240	1317	1515	8e-59
7641	AUPR01133700.1	99.58	240	1	0	1	240	1418	1657	1e-121
7645	KI496993.1	97.92	240	5	0	1	240	6050	5811	6e-115
7646	KI505050.1	99.17	241	1	1	1	240	609	849	6e-120
7650	KI494953.1	97.95	244	1	1	1	240	21472	21715	4e-116
7655	AUPR01093877.1	95.55	247	4	3	1	240	4181	3935	1e-106
7664	AUPR01093547.1	93.19	235	16	0	6	240	538	304	7e-94
7667	KI487313.1	98.72	235	3	0	1	235	3380	3146	2e-115
7673	KI483691.1	99.58	240	1	0	1	240	30626	30387	1e-121
7687	KI493381.1	97.92	240	5	0	1	240	4259	4020	6e-115
7694	AUPR01110164.1	91.36	243	18	3	1	240	8081	7839	8e-89
7699	KI490951.1	100	204	0	0	1	204	2816	2613	3e-103
7701	AUPR01161419.1	96.67	240	7	1	1	240	1313	1075	2e-109
7713	KI493957.1	83.2	250	19	12	1	240	2974	2738	4e-52
7721	AUPR01162785.1	98.33	239	2	1	4	240	438	676	2e-115
7723	KI511797.1	93.62	235	7	3	1	235	13177	13403	3e-93
7724	KI490506.1	98.33	240	3	1	1	240	4201	3963	4e-116
7731	AUPR01162398.1	97.5	240	3	2	1	240	7081	6845	3e-112
7740	AUPR01093054.1	83.78	222	24	6	20	231	2979	2760	6e-50
7752	KI506864.1	97.93	241	4	1	1	240	2763	2523	6e-115
7756	AUPR01063221.1	98.76	241	2	1	1	240	3162	3402	3e-118
7758	AUPR01134997.1	99.58	240	1	0	1	240	18650	18889	1e-121
7762	KI499072.1	90	240	20	2	1	240	4092	3857	4e-82
7763	KI500156.1	96.67	90	2	1	110	198	13752	13841	2e-34
7773	KI509606.1	99.58	240	1	0	1	240	7852	7613	1e-121
7787	AUPR01095941.1	99.58	240	1	0	1	240	3789	4028	1e-121
7793	AUPR01171047.1	97.92	240	5	0	1	240	726	487	6e-115
7796	AUPR01136233.1	97.5	240	6	0	1	240	2517	2278	3e-113
7798	KI496683.1	97.08	240	3	4	1	240	6090	5855	2e-110
7799	AUPR01039323.1	99.58	240	1	0	1	240	5711	5472	1e-121
7816	KI490695.1	100	239	0	0	1	239	40544	40306	9e-123
7817	AUPR01094194.1	98.75	240	3	0	1	240	3430	3669	3e-118
7818	KI480978.1	91.77	243	10	6	1	240	2254	2019	8e-89
7824	AUPR01083515.1	99.17	240	2	0	1	240	483	244	6e-120
7830	KI497010.1	99.58	240	1	0	1	240	5778	5539	1e-121
7835	AUPR01037655.1	92.83	237	7	6	2	231	7042	6809	2e-90
7836	AUPR01142295.1	96.72	244	4	3	1	240	1131	1374	4e-111
7840	KI500376.1	95.45	110	5	0	37	146	5352	5243	1e-42
7847	AUPR01013907.1	90.35	114	10	1	1	113	735	622	2e-34
7858	AUPR01169307.1	95.33	214	10	0	27	240	2271	2484	3e-92
7865	KI497920.1	92.65	245	13	1	1	240	24099	23855	2e-94
7866	KI486127.1	97.5	240	6	0	1	240	10749	10510	3e-113
7881	KI479403.1	100	240	0	0	1	240	7368	7129	3e-123
7889	AUPR01015730.1	95	240	12	0	1	240	507	268	3e-103
7895	AUPR01000149.1	96.64	238	7	1	1	237	486	249	3e-108
7909	AUPR01090819.1	96.67	240	4	1	1	240	1035	800	7e-109
7913	KI493215.1	99.17	240	2	0	1	240	407	646	6e-120
7921	KI507587.1	96.69	242	6	1	1	240	1938	1697	2e-110
7923	KI501431.1	97.13	244	3	2	1	240	22732	22975	9e-113
7929	AUPR01087638.1	98.75	240	3	0	1	240	3786	4025	3e-118
7935	KI482289.1	99.17	240	2	0	1	240	18673	18912	6e-120
7940	AUPR01089565.1	92.91	254	3	1	2	240	4880	5133	1e-96
7947	KI494343.1	99.17	240	2	0	1	240	22297	22536	6e-120
7949	AUPR01034008.1	97.39	230	0	1	17	240	27475	27704	4e-106
7964	AUPR01042416.1	95.83	240	6	1	1	240	3971	3736	2e-105
7974	AUPR01046138.1	97.92	240	5	0	1	240	4419	4658	6e-115
7976	KI481724.1	99.58	240	1	0	1	240	10128	10367	1e-121
7978	KI509963.1	90.27	257	8	6	1	240	9705	9961	5e-86
7982	KI480941.1	99.53	212	1	0	1	212	9559	9348	4e-106
7985	AUPR01195077.1	97.48	238	5	1	1	237	483	720	1e-111
7989	AUPR01131057.1	98.75	240	3	0	1	240	7135	7374	3e-118
7991	KI479076.1	99.17	240	2	0	1	240	9913	10152	6e-120
7992	AUPR01071071.1	99.58	238	1	0	1	238	880	643	2e-120
7993	AUPR01070781.1	99.17	240	2	0	1	240	1426	1187	6e-120
7996	KI488974.1	98.33	240	2	1	1	240	5170	5407	4e-116
7999	KI487023.1	97.5	240	3	1	1	240	7077	7313	3e-112
8005	KI482772.1	99.17	240	2	0	1	240	6406	6167	6e-120
8020	KI500111.1	96.65	209	7	0	32	240	5975	5767	2e-94
8021	AUPR01051650.1	100	240	0	0	1	240	44792	45031	3e-123
8033	AUPR01095050.1	96.3	243	5	3	1	240	1105	1346	7e-109
8066	KI482116.1	99.58	240	1	0	1	240	44222	44461	1e-121
8081	KI483761.1	100	240	0	0	1	240	7567	7328	3e-123
8095	AUPR01068178.1	95.42	240	4	1	1	240	1762	1530	1e-102
8125	KI490234.1	98.76	241	2	1	1	240	6762	7002	3e-118
8132	KI490099.1	92.56	242	6	2	1	240	44338	44107	4e-91
8138	KI498969.1	85.83	247	24	5	1	239	6921	7164	2e-65
8152	KI500634.1	97.5	240	5	1	1	239	2637	2398	9e-113
8175	AUPR01048199.1	97.5	240	5	1	1	240	6431	6193	9e-113
8179	KI486197.1	99.13	230	2	0	11	240	12972	12743	2e-114
8195	KI500285.1	99.17	240	2	0	1	240	4217	3978	6e-120
8225	KI502795.1	100	240	0	0	1	240	10517	10278	3e-123
8232	KI503018.1	99.58	240	1	0	1	240	11852	11613	1e-121
8274	KI510210.1	98.75	240	3	0	1	240	17313	17552	3e-118
8276	KI484111.1	99.58	240	1	0	1	240	28763	29002	1e-121
8279	KI488451.1	94.85	233	9	2	8	240	653	882	3e-98
8289	KI487366.1	98.75	240	3	0	1	240	563	324	3e-118
8306	KI499389.1	93.99	233	13	1	8	239	508	276	2e-95
8332	KI489467.1	100	240	0	0	1	240	6547	6786	3e-123
8345	AUPR01088959.1	98.33	240	4	0	1	240	12477	12716	1e-116
8348	KI490943.1	90	240	24	0	1	240	1457	1696	3e-83
8367	KI493105.1	96.69	242	3	4	1	240	3208	2970	2e-109
8370	KI504955.1	99.58	240	1	0	1	240	9716	9955	1e-121
8401	AUPR01052128.1	99.14	233	2	0	1	233	233	1	4e-116
8405	KI491565.1	99.58	240	1	0	1	240	3445	3206	1e-121
8423	AUPR01136990.1	99.17	240	2	0	1	240	598	359	6e-120
8431	KI488143.1	90.48	105	10	0	43	147	9219	9323	1e-31
8436	KI481920.1	98.33	240	4	0	1	240	2017	2256	1e-116
8488	KI489575.1	99.58	240	1	0	1	240	13477	13238	1e-121
8518	KI478696.1	97.5	240	6	0	1	240	8098	7859	3e-113
8522	AUPR01076267.1	99.58	240	1	0	1	240	6222	5983	1e-121
8577	KI496439.1	98.05	154	3	0	87	240	3519	3672	2e-70
8584	KI501967.1	98.75	240	3	0	1	240	578	339	3e-118
8610	KI491410.1	98.34	241	3	1	1	240	6069	6309	1e-116
8624	AUPR01079032.1	99.17	240	2	0	1	240	1027	788	6e-120
8628	AUPR01033511.1	96.75	246	2	1	1	240	9459	9704	1e-111
8635	KI502855.1	97.92	240	5	0	1	240	6872	6633	6e-115
8666	AUPR01017833.1	97.11	242	4	2	1	240	10536	10296	1e-111
8680	KI500806.1	96.25	240	9	0	1	240	33745	33506	3e-108
8691	KI488389.1	100	240	0	0	1	240	1130	891	3e-123
8738	KI500143.1	99.58	240	1	0	1	240	29369	29130	1e-121
8748	AUPR01113456.1	99.58	240	1	0	1	240	945	1184	1e-121
8805	KI499824.1	98.33	240	4	0	1	240	2020	2259	1e-116
8816	AUPR01067326.1	93.88	245	9	3	1	240	10946	10703	2e-99
8830	KI485795.1	97.93	241	4	1	1	240	2293	2533	6e-115
8842	KI483778.1	97.42	194	4	1	48	240	16278	16085	8e-89
8843	AUPR01106819.1	98.03	203	3	1	38	240	775	574	2e-95
8862	AUPR01037861.1	99.17	240	2	0	1	240	7561	7322	6e-120
8898	KI492011.1	97.37	114	2	1	128	240	24457	24344	1e-47
8977	KI484574.1	98.35	242	2	1	1	240	12853	13094	3e-117
9005	AUPR01045150.1	99.17	242	0	1	1	240	10413	10172	2e-120
9016	AUPR01051456.1	83.33	150	19	5	93	240	7089	7234	6e-30
9022	KI486634.1	94.63	242	11	2	1	240	13742	13983	3e-102
9024	AUPR01191743.1	99.58	240	1	0	1	240	4551	4790	1e-121
9031	KI502472.1	99.17	240	2	0	1	240	12257	12496	6e-120
9034	KI507165.1	97.93	241	4	1	1	240	1176	936	6e-115
9067	KI482305.1	98.33	240	4	0	1	240	490	251	1e-116
9094	KI480153.1	95.52	223	9	1	1	223	38157	37936	1e-96
9103	KI482825.1	94.61	241	11	2	1	240	8979	9218	1e-101
9109	AUPR01169307.1	95.43	197	9	0	44	240	2151	1955	2e-84
9114	KI487996.1	100	240	0	0	1	240	24548	24309	3e-123
9132	KI485404.1	99.58	240	1	0	1	240	41159	41398	1e-121
9157	AUPR01040700.1	99.17	241	1	1	1	240	812	572	6e-120
9161	KI497504.1	100	240	0	0	1	240	6493	6732	3e-123
9164	KI507513.1	97.92	240	5	0	1	240	4003	4242	6e-115
9171	KI510524.1	98.35	242	2	1	1	240	272	31	3e-117
9212	AUPR01067919.1	95.44	241	8	3	1	240	6743	6981	2e-104
9231	AUPR01172081.1	99.58	240	1	0	1	240	4633	4394	1e-121
9241	KI487542.1	95.83	240	10	0	1	240	16009	16248	1e-106
9245	AUPR01132294.1	92.68	246	11	2	1	240	2571	2815	2e-94
9275	KI483831.1	98.77	243	0	1	1	240	4119	3877	7e-119
9277	KI502246.1	97.08	240	7	0	1	240	1399	1160	1e-111
9377	KI480705.1	95.63	229	10	0	7	235	1381	1153	2e-100
9380	KI482459.1	99.17	240	2	0	1	240	20839	21078	6e-120
9381	KI497217.1	97.13	244	2	2	1	240	8962	9204	3e-112
9387	AUPR01157486.1	95.39	217	8	1	1	217	1380	1166	3e-93
9390	KI493319.1	98.76	242	1	1	1	240	1163	1404	7e-119
9393	KI488155.1	99.17	240	2	0	1	240	10798	11037	6e-120
9400	AUPR01070505.1	85.26	251	25	6	2	240	13891	13641	2e-64
9451	KI491259.1	100	240	0	0	1	240	67920	67681	3e-123
9573	KI508354.1	97.92	240	5	0	1	240	673	434	6e-115
9575	KI490223.1	86.13	238	31	2	1	237	1834	1598	1e-66
9711	KI491712.1	99.12	228	0	1	13	240	9858	9633	9e-113
9725	KI499231.1	99.58	240	1	0	1	240	13899	14138	1e-121
9808	KI491951.1	95.83	240	3	1	1	240	4500	4268	2e-104
9971	KI498408.1	99.58	240	1	0	1	240	8969	9208	1e-121
9972	KI478842.1	99.58	240	1	0	1	240	42116	42355	1e-121
10079	KI489148.1	92.13	254	6	1	1	240	4629	4376	7e-94
10264	AUPR01057768.1	99.17	240	2	0	1	240	10567	10806	6e-120
10372	KI488529.1	97.75	222	5	0	19	240	1176	1397	6e-105
10461	KI487432.1	95.73	164	7	0	1	164	1089	1252	2e-69
11332	KI485884.1	97.47	237	6	0	4	240	5368	5132	1e-111
11408	KI505432.1	97.5	240	6	0	1	240	768	529	3e-113

## Sheet: Outliers to 3 genomes
S. norvegicus genome					S. rubrivinctus genome					S. nigrocinctus genome
Catalog_ID_Outlier SNPs	Scaffold ID	E-score			Catalog_ID_Outlier SNPs	Scaffold ID	E-score			Catalog_ID_Outlier SNPs	Scaffold ID	E-score
3	scf7180003387235	3e-123			3	KI444452.1	1e-121			3	KI502393.1	1e-121
36	scf7180003427920	3e-123			36	KI449001.1	3e-118			36	KI489978.1	3e-122
155	scf7180003413874	1e-121			155	KI447113.1	3e-113			155	AUPR01025056.1	3e-113
278	scf7180003422685	3e-123			276	KI444860.1	1e-121			276	AUPR01029610.1	3e-113
397	scf7180003386158	1e-116			278	KI441553.1	1e-121			278	KI487270.1	1e-121
436	scf7180003419199	3e-123			292	KI456171.1	9e-54			292	KI501429.1	3e-98
478	scf7180003391272	3e-123			397	AUPQ01021729.1	6e-120			397	AUPR01142542.1	6e-120
499	scf7180003413971	3e-123			436	KI455073.1	1e-121			436	AUPR01003992.1	1e-121
626	scf7180003411229	1e-121			478	AUPQ01109450.1	4e-112			478	AUPR01084788.1	3e-112
789	scf7180003379144	3e-123			499	KI448996.1	1e-121			499	KI499773.1	1e-121
926	scf7180003419020	3e-123			626	AUPQ01120181.1	6e-100			626	AUPR01066547.1	6e-100
937	scf7180003417397	1e-121			789	KI445842.1	6e-110			789	AUPR01099555.1	6e-110
982	scf7180003429024	3e-123			926	AUPQ01076420.1	1e-111			926	KI492146.1	1e-121
1177	scf7180003429847	6e-120			937	KI443773.1	3e-103			937	KI487669.1	3e-103
1355	scf7180003362613	1e-121			982	KI450767.1	3e-113			982	KI490989.1	6e-115
1379	scf7180003362613	6e-120			1177	KI442834.1	1e-116			1177	KI486292.1	6e-90
1448	scf7180003384191	1e-121			1355	KI444291.1	3e-53			1355	KI495648.1	3e-53
1547	scf7180003382011	1e-121			1379	KI442826.1	1e-107			1379	AUPR01067768.1	2e-105
1575	scf7180003394307	1e-121			1547	AUPQ01064613.1	6e-120			1575	AUPR01000878.1	1e-116
1604	scf7180003366037	3e-123			1575	KI443296.1	1e-116			1604	AUPR01057716.1	3e-123
1724	scf7180003427886	3e-123			1604	KI447598.1	2e-115			1724	KI478767.1	6e-120
1913	scf7180003408140	3e-123			1724	KI450538.1	1e-121			1841	KI500964.1	6e-80
1926	scf7180003424958	3e-123			1841	KI446596.1	7e-80			1926	KI500965.1	1e-121
1931	scf7180003402355	1e-121			1913	KI451322.1	6e-110			1931	AUPR01045946.1	3e-118
1981	scf7180003417875	6e-100			1926	KI463325.1	1e-121			1981	AUPR01090678.1	3e-117
1984	scf7180003410141	1e-121			1931	KI446010.1	1e-121			1984	KI482212.1	1e-121
2243	scf7180003380974	4e-117			1981	KI457118.1	3e-118			2243	AUPR01038445.1	4e-116
2390	scf7180003406656	1e-121			1984	KI444915.1	6e-120			2390	KI493163.1	7e-99
2441	scf7180003415069	3e-123			2243	KI467163.1	5e-116			2441	KI478710.1	1e-121
2466	scf7180003401983	6e-120			2390	KI458078.1	8e-99			2466	KI491556.1	6e-115
2734	scf7180003429965	3e-123			2441	KI467254.1	1e-121			2777	KI482691.1	1e-116
2777	scf7180003389816	8e-114			2466	AUPQ01111447.1	6e-115			2846	KI480283.1	6e-115
3106	scf7180003426187	3e-123			2777	KI444663.1	1e-116			3036	KI507329.1	4e-52
3138	scf7180003376218	3e-123			2846	KI456915.1	6e-110			3106	KI494196.1	6e-120
3193	scf7180003411913	3e-123			3036	KI444005.1	7e-55			3138	KI494808.1	3e-112
3569	scf7180003429086	1e-121			3106	KI443577.1	6e-120			3193	AUPR01083060.1	2e-119
3589	scf7180003359500	1e-121			3138	KI452923.1	2e-110			3569	AUPR01189189.1	6e-80
3632	scf7180003390209	1e-121			3193	AUPQ01118754.1	2e-119			3589	AUPR01052282.1	2e-115
3677	scf7180003357210	6e-120			3569	AUPQ01023043.1	1e-76			3632	AUPR01082713.1	3e-118
3732	scf7180003372719	1e-121			3589	KI442597.1	2e-115			3677	AUPR01031700.1	1e-96
3759	scf7180003358915	3e-123			3632	KI457402.1	3e-118			3693	KI498143.1	2e-70
3762	scf7180003404197	1e-121			3677	KI444245.1	3e-123			3759	KI490566.1	6e-115
4084	scf7180003395768	3e-123			3693	KI463069.1	6e-105			3762	KI489074.1	3e-123
4337	scf7180003363466	3e-108			3732	AUPQ01063434.1	5e-111			4084	KI499904.1	1e-81
4498	scf7180003427347	3e-123			3759	KI450447.1	1e-116			4301	KI489522.1	7e-99
4555	scf7180003382903	6e-120			3762	KI454951.1	3e-123			4337	KI500971.1	3e-107
4671	scf7180003391418	3e-123			4084	AUPQ01085933.1	8e-94			4366	KI484747.1	6e-100
4719	scf7180003418351	1e-117			4301	KI457908.1	8e-99			4498	AUPR01017178.1	3e-118
4773	scf7180003420325	3e-123			4337	KI462037.1	3e-103			4555	AUPR01095265.1	3e-113
4836	scf7180003428864	3e-123			4366	AUPQ01089838.1	1e-101			4671	KI506749.1	1e-121
5126	scf7180003372641	1e-121			4498	KI452182.1	3e-118			4719	KI488982.1	1e-116
5456	scf7180003357847	1e-121			4671	KI459014.1	1e-121			4773	AUPR01145772.1	3e-103
5483	scf7180003409525	3e-123			4719	KI451448.1	1e-116			4836	AUPR01015398.1	3e-102
5507	scf7180003410485	6e-120			4773	AUPQ01110631.1	3e-118			4880	AUPR01080264.1	2e-119
5520	scf7180003415425	3e-123			4836	KI450603.1	5e-116			5043	AUPR01055132.1	3e-123
5657	scf7180003386529	3e-123			4880	AUPQ01027688.1	1e-117			5126	AUPR01016492.1	1e-111
5665	scf7180003364148	1e-121			5043	AUPQ01060911.1	3e-123			5456	KI491388.1	7e-104
5708	scf7180003374822	1e-121			5126	KI465325.1	1e-111			5483	KI488619.1	3e-123
5869	scf7180003406016	1e-121			5456	KI441532.1	8e-104			5507	AUPR01010298.1	3e-123
6186	scf7180003421547	6e-120			5483	KI458892.1	3e-123			5520	KI478854.1	6e-120
6272	scf7180003386778	1e-121			5507	KI444570.1	3e-123			5657	KI482370.1	1e-116
6286	scf7180003427143	8e-64			5520	KI442054.1	5e-111			5665	KI478860.1	7e-94
6392	scf7180003428864	3e-123			5657	KI450288.1	1e-116			5693	KI490059.1	3e-118
6450	scf7180003414734	3e-123			5665	KI453089.1	8e-94			5708	KI490106.1	3e-118
6567	scf7180003408218	1e-121			5693	KI455298.1	3e-118			5723	KI500409.1	3e-118
6581	scf7180003384649	1e-121			5708	KI442597.1	1e-116			5869	KI511365.1	3e-118
6713	scf7180003382903	6e-120			5723	KI447235.1	3e-118			6186	KI507271.1	3e-118
6761	scf7180003391091	1e-121			5869	AUPQ01119215.1	3e-118			6272	AUPR01129543.1	6e-115
6847	scf7180003363446	3e-123			6186	KI445320.1	3e-118			6450	AUPR01128713.1	1e-121
6857	scf7180003379889	1e-121			6272	KI454074.1	6e-120			6567	AUPR01129808.1	1e-121
6994	scf7180003379177	3e-123			6286	KI444257.1	5e-96			6581	AUPR01145883.1	2e-115
7068	scf7180003381826	1e-121			6392	KI442984.1	1e-117			6713	AUPR01095265.1	1e-111
7141	scf7180003404685	3e-123			6450	AUPQ01048870.1	1e-121			6761	AUPR01136487.1	6e-40
7326	scf7180003401774	1e-81			6581	AUPQ01101086.1	2e-115			6847	AUPR01084382.1	2e-120
7612	scf7180003379644	3e-123			6761	KI456700.1	7e-40			6857	AUPR01027171.1	1e-96
7742	scf7180003373613	1e-121			6847	KI449547.1	4e-117			6994	KI490417.1	3e-118
7872	scf7180003386604	6e-120			6857	KI450086.1	1e-96			7141	AUPR01185509.1	6e-100
8391	scf7180003421548	3e-123			6994	KI465789.1	6e-120			7326	KI502900.1	3e-92
8539	scf7180003428015	1e-121			7068	KI446162.1	1e-116			7612	KI480977.1	1e-121
8695	scf7180003397962	1e-116			7141	AUPQ01018195.1	6e-100			7685	KI489607.1	3e-123
9320	scf7180003381417	1e-121			7326	KI460157.1	3e-118			7742	AUPR01135740.1	2e-75
9905	scf7180003368257	3e-123			7612	KI444180.1	1e-121			7872	KI481452.1	2e-44
					7685	KI447029.1	1e-121			7904	AUPR01097080.1	2e-55
					7742	KI449063.1	2e-75			8191	KI494082.1	6e-120
					7872	KI441828.1	2e-44			8391	KI482517.1	1e-82
					7904	KI455193.1	5e-61			8539	KI483449.1	1e-121
					8191	KI455763.1	1e-121			8695	KI479760.1	5e-71
					8391	AUPQ01007686.1	6e-100			9320	KI495431.1	7e-109
					8539	KI451393.1	1e-121			9905	KI486651.1	2e-45
					8695	AUPQ01091770.1	1e-72
					9320	KI455902.1	2e-109
					9905	KI451516.1	2e-45

## Sheet: scaffold with neutral & Outlier
Catalog_ID_Neutral SNPs	Scaffold ID	S. norvegicus genome				Catalog_ID_Neutral SNPs	Scaffold ID	S. rubrivinctus genome			Catalog_ID_Neutral SNPs	Scaffold ID		Catalog_ID_Outlier SNPs	Scaffold ID
2984	scf7180003386778	Catalog_ID_Outlier SNPs	Scaffold ID			366	KI444257.1	Catalog_ID_Outlier SNPs	Scaffold ID		1001	KI500409.1		2441	KI478710.1
4156	scf7180003421547	3677	scf7180003357210			809	KI460157.1	276	KI444860.1		2984	AUPR01129543.1		5723	KI500409.1
4845	scf7180003357210	6186	scf7180003421547			1598	KI449547.1	278	KI441553.1		7363	KI478710.1		6272	AUPR01129543.1
7591	scf7180003391091	6272	scf7180003386778			2984	KI454074.1	1177	KI442834.1		4	AUPR01190953.1		3	KI502393.1
7	scf7180003368324	6761	scf7180003391091			3793	KI441553.1	1379	KI442826.1		7	KI499106.1		36	KI489978.1
14	scf7180003397147	3	scf7180003387235			3842	KI465789.1	1575	KI443296.1		14	AUPR01137984.1		155	AUPR01025056.1
22	scf7180003373429	36	scf7180003427920			3965	KI444860.1	3677	KI444245.1		20	AUPR01083512.1		276	AUPR01029610.1
24	scf7180003403932	155	scf7180003413874			4156	KI445320.1	6186	KI445320.1		22	KI495406.1		278	KI487270.1
37	scf7180003356340	278	scf7180003422685			4211	KI442826.1	6272	KI454074.1		24	KI504231.1		292	KI501429.1
44	scf7180003402336	397	scf7180003386158			4845	KI444245.1	6286	KI444257.1		44	KI494843.1		397	AUPR01142542.1
49	scf7180003370343	436	scf7180003419199			5903	KI443296.1	6761	KI456700.1		49	AUPR01151088.1		436	AUPR01003992.1
54	scf7180003381494	478	scf7180003391272			7591	KI456700.1	6847	KI449547.1		54	KI487942.1		478	AUPR01084788.1
61	scf7180003381029	499	scf7180003413971			7816	KI442834.1	6994	KI465789.1		61	KI506719.1		499	KI499773.1
65	scf7180003427857	626	scf7180003411229			4	AUPQ01107172.1	7326	KI460157.1		65	KI498298.1		626	AUPR01066547.1
69	scf7180003357861	789	scf7180003379144			7	KI447814.1	3	KI444452.1		69	KI482537.1		789	AUPR01099555.1
70	scf7180003396093	926	scf7180003419020			14	KI441704.1	36	KI449001.1		70	KI490976.1		926	KI492146.1
72	scf7180003411382	937	scf7180003417397			20	AUPQ01105987.1	155	KI447113.1		72	KI485806.1		937	KI487669.1
75	scf7180003403152	982	scf7180003429024			22	KI466992.1	292	KI456171.1		75	AUPR01051756.1		982	KI490989.1
82	scf7180003361089	1177	scf7180003429847			24	KI443587.1	397	AUPQ01021729.1		82	AUPR01057185.1		1177	KI486292.1
92	scf7180003412120	1355	scf7180003362613			44	KI450915.1	436	KI455073.1		92	KI498321.1		1355	KI495648.1
93	scf7180003385986	1448	scf7180003384191			49	KI467177.1	478	AUPQ01109450.1		93	KI504088.1		1379	AUPR01067768.1
98	scf7180003423219	1547	scf7180003382011			54	KI443637.1	499	KI448996.1		98	KI481966.1		1575	AUPR01000878.1
99	scf7180003399464	1575	scf7180003394307			61	AUPQ01032650.1	626	AUPQ01120181.1		99	KI499636.1		1604	AUPR01057716.1
101	scf7180003403158	1604	scf7180003366037			65	KI442954.1	789	KI445842.1		101	AUPR01180737.1		1724	KI478767.1
102	scf7180003404617	1724	scf7180003427886			69	KI441891.1	926	AUPQ01076420.1		102	KI500873.1		1841	KI500964.1
104	scf7180003429192	1913	scf7180003408140			70	KI454581.1	937	KI443773.1		120	KI507889.1		1926	KI500965.1
120	scf7180003404828	1926	scf7180003424958			72	KI447217.1	982	KI450767.1		124	AUPR01097212.1		1931	AUPR01045946.1
124	scf7180003423857	1931	scf7180003402355			75	KI457610.1	1355	KI444291.1		126	KI506106.1		1981	AUPR01090678.1
126	scf7180003411080	1981	scf7180003417875			82	KI466571.1	1547	AUPQ01064613.1		127	AUPR01087146.1		1984	KI482212.1
127	scf7180003425983	1984	scf7180003410141			92	KI441635.1	1604	KI447598.1		141	AUPR01043145.1		2243	AUPR01038445.1
141	scf7180003429963	2243	scf7180003380974			93	KI462849.1	1724	KI450538.1		142	AUPR01077093.1		2390	KI493163.1
142	scf7180003373578	2390	scf7180003406656			98	KI445828.1	1841	KI446596.1		143	AUPR01032785.1		2466	KI491556.1
143	scf7180003418491	2441	scf7180003415069			99	KI467168.1	1913	KI451322.1		164	AUPR01124294.1		2777	KI482691.1
164	scf7180003356676	2466	scf7180003401983			101	KI443074.1	1926	KI463325.1		175	KI489355.1		2846	KI480283.1
175	scf7180003417987	2734	scf7180003429965			102	KI463889.1	1931	KI446010.1		176	KI515301.1		3036	KI507329.1
176	scf7180003360496	2777	scf7180003389816			104	KI441172.1	1981	KI457118.1		177	KI482440.1		3106	KI494196.1
182	scf7180003358896	3106	scf7180003426187			120	KI466140.1	1984	KI444915.1		182	AUPR01185373.1		3138	KI494808.1
187	scf7180003410775	3138	scf7180003376218			124	KI443537.1	2243	KI467163.1		188	AUPR01022032.1		3193	AUPR01083060.1
189	scf7180003428847	3193	scf7180003411913			126	KI442308.1	2390	KI458078.1		189	KI483964.1		3569	AUPR01189189.1
199	scf7180003367529	3569	scf7180003429086			127	KI443496.1	2441	KI467254.1		199	KI488591.1		3589	AUPR01052282.1
208	scf7180003363055	3589	scf7180003359500			141	KI450758.1	2466	AUPQ01111447.1		208	KI502463.1		3632	AUPR01082713.1
213	scf7180003418182	3632	scf7180003390209			142	KI451362.1	2777	KI444663.1		213	KI508014.1		3677	AUPR01031700.1
214	scf7180003431217	3732	scf7180003372719			143	KI451071.1	2846	KI456915.1		214	AUPR01171392.1		3693	KI498143.1
215	scf7180003379797	3759	scf7180003358915			160	KI454257.1	3036	KI444005.1		224	AUPR01029768.1		3759	KI490566.1
224	scf7180003370192	3762	scf7180003404197			164	KI449814.1	3106	KI443577.1		235	AUPR01166169.1		3762	KI489074.1
235	scf7180003418052	4084	scf7180003395768			175	AUPQ01000504.1	3138	KI452923.1		238	KI502268.1		4084	KI499904.1
240	scf7180003379294	4337	scf7180003363466			176	KI441142.1	3193	AUPQ01118754.1		240	AUPR01164694.1		4301	KI489522.1
252	scf7180003376234	4498	scf7180003427347			177	KI454007.1	3569	AUPQ01023043.1		252	AUPR01118602.1		4337	KI500971.1
257	scf7180003386689	4555	scf7180003382903			182	KI451461.1	3589	KI442597.1		257	AUPR01019080.1		4366	KI484747.1
260	scf7180003412224	4671	scf7180003391418			187	KI443136.1	3632	KI457402.1		260	KI503244.1		4498	AUPR01017178.1
269	scf7180003358489	4719	scf7180003418351			188	KI449400.1	3693	KI463069.1		269	AUPR01063230.1		4555	AUPR01095265.1
275	scf7180003390644	4773	scf7180003420325			189	KI445555.1	3732	AUPQ01063434.1		275	KI499134.1		4671	KI506749.1
291	scf7180003430218	4836	scf7180003428864			199	KI464995.1	3759	KI450447.1		291	KI483736.1		4719	KI488982.1
308	scf7180003427471	5126	scf7180003372641			208	KI468986.1	3762	KI454951.1		306	KI491878.1		4773	AUPR01145772.1
316	scf7180003379337	5456	scf7180003357847			213	KI466694.1	4084	AUPQ01085933.1		308	AUPR01034231.1		4836	AUPR01015398.1
334	scf7180003413723	5483	scf7180003409525			214	KI462310.1	4301	KI457908.1		316	KI480000.1		4880	AUPR01080264.1
338	scf7180003428842	5507	scf7180003410485			215	AUPQ01091736.1	4337	KI462037.1		334	AUPR01042178.1		5043	AUPR01055132.1
339	scf7180003397020	5520	scf7180003415425			224	AUPQ01104739.1	4366	AUPQ01089838.1		338	AUPR01059465.1		5126	AUPR01016492.1
340	scf7180003426577	5657	scf7180003386529			235	KI460133.1	4498	KI452182.1		339	KI501542.1		5456	KI491388.1
345	scf7180003412728	5665	scf7180003364148			238	KI461530.1	4671	KI459014.1		340	AUPR01170891.1		5483	KI488619.1
346	scf7180003386047	5708	scf7180003374822			240	KI445350.1	4719	KI451448.1		345	AUPR01031191.1		5507	AUPR01010298.1
347	scf7180003427650	5869	scf7180003406016			252	KI444149.1	4773	AUPQ01110631.1		346	KI505278.1		5520	KI478854.1
350	scf7180003388003	6286	scf7180003427143			257	KI452633.1	4836	KI450603.1		347	AUPR01052363.1		5657	KI482370.1
366	scf7180003369661	6450	scf7180003414734			260	KI457602.1	4880	AUPQ01027688.1		350	AUPR01011255.1		5665	KI478860.1
372	scf7180003414506	6567	scf7180003408218			269	KI443249.1	5043	AUPQ01060911.1		358	AUPR01145878.1		5693	KI490059.1
376	scf7180003408093	6581	scf7180003384649			275	KI455497.1	5126	KI465325.1		366	KI503442.1		5708	KI490106.1
378	scf7180003411251	6847	scf7180003363446			291	KI442477.1	5456	KI441532.1		372	KI513302.1		5869	KI511365.1
379	scf7180003391327	6857	scf7180003379889			306	AUPQ01051158.1	5483	KI458892.1		376	KI504039.1		6186	KI507271.1
383	scf7180003380149	6994	scf7180003379177			308	KI441045.1	5507	KI444570.1		379	AUPR01127701.1		6450	AUPR01128713.1
392	scf7180003369905	7068	scf7180003381826			316	KI446081.1	5520	KI442054.1		383	AUPR01047403.1		6567	AUPR01129808.1
393	scf7180003428494	7141	scf7180003404685			328	AUPQ01010088.1	5657	KI450288.1		392	AUPR01118771.1		6581	AUPR01145883.1
408	scf7180003416251	7326	scf7180003401774			334	AUPQ01054929.1	5665	KI453089.1		408	KI483505.1		6761	AUPR01136487.1
415	scf7180003367617	7612	scf7180003379644			338	KI445110.1	5693	KI455298.1		415	KI491224.1		6847	AUPR01084382.1
417	scf7180003428411	7742	scf7180003373613			339	KI468693.1	5723	KI447235.1		417	KI482438.1		6857	AUPR01027171.1
418	scf7180003394977	7872	scf7180003386604			340	AUPQ01132612.1	5869	AUPQ01119215.1		422	KI507615.1		6994	KI490417.1
422	scf7180003430202	8391	scf7180003421548			345	KI451196.1	6392	KI442984.1		423	AUPR01168930.1		7141	AUPR01185509.1
423	scf7180003385732	8539	scf7180003428015			346	KI454627.1	6450	AUPQ01048870.1		432	KI489637.1		7326	KI502900.1
432	scf7180003400793	8695	scf7180003397962			347	KI455605.1	6581	AUPQ01101086.1		434	KI495996.1		7612	KI480977.1
434	scf7180003388186	9320	scf7180003381417			350	KI441223.1	6857	KI450086.1		439	AUPR01035913.1		7685	KI489607.1
439	scf7180003412711	9905	scf7180003368257			358	KI453286.1	7068	KI446162.1		440	KI495208.1		7742	AUPR01135740.1
440	scf7180003371510					372	KI446193.1	7141	AUPQ01018195.1		446	KI484762.1		7872	KI481452.1
441	scf7180003395360					376	KI451868.1	7612	KI444180.1		460	AUPR01064054.1		7904	AUPR01097080.1
446	scf7180003421144					378	KI441000.1	7685	KI447029.1		461	AUPR01107481.1		8191	KI494082.1
452	scf7180003428807					379	AUPQ01135848.1	7742	KI449063.1		462	AUPR01101087.1		8391	KI482517.1
460	scf7180003428013					383	AUPQ01108469.1	7872	KI441828.1		470	KI483706.1		8539	KI483449.1
461	scf7180003398250					392	AUPQ01048060.1	7904	KI455193.1		473	KI484126.1		8695	KI479760.1
462	scf7180003393995					393	KI443649.1	8191	KI455763.1		474	AUPR01150123.1		9320	KI495431.1
470	scf7180003387584					408	KI459654.1	8391	AUPQ01007686.1		479	AUPR01039803.1		9905	KI486651.1
473	scf7180003398556					415	KI445331.1	8539	KI451393.1		481	KI481137.1
479	scf7180003405033					417	AUPQ01084541.1	8695	AUPQ01091770.1		484	KI508203.1
481	scf7180003398785					418	KI448950.1	9320	KI455902.1		486	KI493259.1
486	scf7180003417570					422	AUPQ01037714.1	9905	KI451516.1		489	KI482928.1
489	scf7180003377307					423	KI445723.1				492	KI485938.1
492	scf7180003428071					432	AUPQ01093406.1				496	AUPR01003206.1
496	scf7180003402194					434	KI464076.1				497	AUPR01152450.1
497	scf7180003421826					439	KI447996.1				501	KI506926.1
501	scf7180003385413					440	KI445183.1				502	KI482166.1
502	scf7180003407467					441	KI450146.1				503	AUPR01091723.1
503	scf7180003376634					446	KI441113.1				505	AUPR01094648.1
505	scf7180003357414					452	KI463622.1				511	KI502207.1
511	scf7180003426695					455	KI460583.1				512	KI490453.1
512	scf7180003372663					460	AUPQ01129307.1				516	KI481724.1
516	scf7180003395578					461	KI441909.1				519	AUPR01092218.1
519	scf7180003412399					462	KI461900.1				521	AUPR01064417.1
521	scf7180003418748					470	KI451707.1				523	KI497489.1
523	scf7180003413305					473	KI446025.1				525	AUPR01078980.1
525	scf7180003378533					474	KI458660.1				538	KI493082.1
526	scf7180003415647					479	KI450908.1				545	KI482637.1
538	scf7180003376834					481	KI453624.1				551	AUPR01195540.1
545	scf7180003416580					484	KI468135.1				563	KI505659.1
551	scf7180003376047					486	KI455243.1				567	AUPR01076896.1
563	scf7180003394257					489	KI444501.1				568	KI489866.1
567	scf7180003414025					492	KI446930.1				571	KI490928.1
568	scf7180003375933					496	AUPQ01132433.1				582	AUPR01097107.1
571	scf7180003426963					497	AUPQ01135878.1				583	AUPR01033343.1
582	scf7180003373014					501	KI455401.1				588	AUPR01108963.1
583	scf7180003381081					502	KI443590.1				592	KI492794.1
588	scf7180003379532					503	KI443291.1				596	KI494296.1
592	scf7180003429444					505	KI451206.1				603	KI511996.1
596	scf7180003419959					511	AUPQ01102061.1				604	AUPR01164033.1
603	scf7180003411489					512	KI453926.1				605	KI478753.1
604	scf7180003411191					514	AUPQ01052089.1				609	KI483138.1
605	scf7180003377156					516	KI442417.1				639	KI497995.1
609	scf7180003397028					519	KI442426.1				640	AUPR01129539.1
625	scf7180003374999					521	KI458009.1				646	AUPR01018226.1
639	scf7180003384079					523	KI443956.1				651	AUPR01008870.1
640	scf7180003411954					525	KI458567.1				652	AUPR01036997.1
646	scf7180003426202					526	KI454562.1				675	KI486427.1
651	scf7180003366629					538	AUPQ01043517.1				676	KI480944.1
652	scf7180003368509					545	KI460781.1				677	AUPR01038385.1
670	scf7180003371747					551	KI454005.1				681	KI483585.1
672	scf7180003421569					563	KI462034.1				687	KI483879.1
675	scf7180003406331					567	KI456188.1				691	KI481196.1
676	scf7180003418127					568	KI442071.1				693	AUPR01027643.1
677	scf7180003393896					571	KI452732.1				706	AUPR01023335.1
681	scf7180003397840					582	KI463578.1				708	KI483531.1
687	scf7180003398011					583	KI446075.1				709	KI486846.1
691	scf7180003357031					588	KI456745.1				710	KI487313.1
697	scf7180003422508					592	KI451347.1				718	AUPR01055048.1
706	scf7180003417055					596	KI463808.1				719	AUPR01162398.1
708	scf7180003407224					603	AUPQ01093433.1				729	KI487992.1
709	scf7180003427585					604	AUPQ01003843.1				735	KI487872.1
710	scf7180003414386					605	KI449170.1				737	AUPR01194816.1
718	scf7180003416603					609	KI451141.1				741	KI511774.1
729	scf7180003392656					625	KI444335.1				748	KI491557.1
734	scf7180003409049					639	KI470208.1				749	AUPR01130707.1
735	scf7180003427194					640	KI451294.1				758	KI485087.1
737	scf7180003385895					646	KI463733.1				767	KI491150.1
741	scf7180003396546					651	KI448945.1				768	KI489495.1
748	scf7180003430395					652	KI458104.1				769	KI487667.1
749	scf7180003386397					670	AUPQ01040353.1				776	AUPR01059317.1
750	scf7180003377136					672	AUPQ01118201.1				777	AUPR01085746.1
758	scf7180003405685					675	KI445198.1				779	KI492802.1
767	scf7180003380903					676	KI459086.1				781	AUPR01079694.1
768	scf7180003398537					677	KI445129.1				784	KI485879.1
769	scf7180003368293					681	KI442204.1				794	KI502255.1
776	scf7180003427944					687	KI456025.1				795	AUPR01073856.1
777	scf7180003426525					691	KI452271.1				803	AUPR01176242.1
781	scf7180003392511					693	KI458659.1				804	KI495023.1
794	scf7180003428674					697	KI445781.1				809	AUPR01127723.1
795	scf7180003385364					706	KI461601.1				812	KI481104.1
803	scf7180003398314					708	KI457939.1				817	AUPR01113319.1
804	scf7180003378238					709	AUPQ01069858.1				823	AUPR01116837.1
807	scf7180003391372					710	AUPQ01134213.1				829	KI486796.1
809	scf7180003385824					718	KI444006.1				830	KI506122.1
811	scf7180003422741					719	AUPQ01112483.1				841	KI513974.1
812	scf7180003361337					729	AUPQ01111218.1				842	KI479619.1
817	scf7180003358263					734	KI447914.1				849	AUPR01170273.1
823	scf7180003387582					735	KI463305.1				850	AUPR01146729.1
829	scf7180003401841					737	KI447379.1				854	AUPR01027962.1
841	scf7180003406343					741	KI455106.1				857	AUPR01184342.1
842	scf7180003356923					748	KI461134.1				858	AUPR01069772.1
849	scf7180003359346					749	KI444383.1				859	AUPR01083732.1
850	scf7180003381098					758	AUPQ01112699.1				862	KI487274.1
854	scf7180003386561					767	KI466118.1				873	AUPR01018220.1
857	scf7180003412012					768	KI444975.1				874	AUPR01043620.1
858	scf7180003414606					769	KI454247.1				884	KI482412.1
859	scf7180003388485					776	KI442794.1				895	KI502461.1
862	scf7180003370172					777	KI453681.1				903	KI497518.1
873	scf7180003378517					779	KI446643.1				904	AUPR01106668.1
884	scf7180003430549					781	AUPQ01113530.1				908	AUPR01054360.1
895	scf7180003376837					784	KI451077.1				919	AUPR01083299.1
902	scf7180003377633					794	KI449918.1				922	AUPR01147776.1
903	scf7180003398619					795	KI456129.1				929	AUPR01140187.1
904	scf7180003415988					803	KI453559.1				951	KI486035.1
908	scf7180003375956					804	KI461676.1				954	AUPR01194107.1
919	scf7180003415650					807	AUPQ01135359.1				956	AUPR01130679.1
922	scf7180003421287					811	AUPQ01055707.1				960	KI504123.1
929	scf7180003415054					817	KI470041.1				971	KI481643.1
949	scf7180003403138					823	KI442316.1				973	KI487393.1
951	scf7180003391184					829	AUPQ01021313.1				974	KI512492.1
954	scf7180003387070					830	KI452250.1				979	KI488313.1
956	scf7180003412540					841	KI455007.1				981	KI481088.1
960	scf7180003384059					842	KI444403.1				990	KI494991.1
971	scf7180003395358					849	KI450595.1				992	AUPR01066669.1
973	scf7180003388410					850	KI463985.1				993	AUPR01152993.1
974	scf7180003373042					854	KI450759.1				994	AUPR01091068.1
977	scf7180003414125					857	KI447981.1				997	KI489191.1
979	scf7180003371003					858	KI460452.1				999	KI480442.1
981	scf7180003397905					859	AUPQ01135028.1				1009	AUPR01077169.1
990	scf7180003374941					862	KI459950.1				1010	KI487139.1
991	scf7180003419907					873	KI449256.1				1011	AUPR01167667.1
992	scf7180003385941					874	AUPQ01044901.1				1012	AUPR01092835.1
993	scf7180003358325					884	KI444306.1				1021	KI500460.1
994	scf7180003428153					895	KI447469.1				1023	KI479007.1
997	scf7180003363024					902	KI446652.1				1026	AUPR01142918.1
999	scf7180003404487					903	KI469667.1				1036	AUPR01029376.1
1009	scf7180003429701					904	KI444932.1				1039	AUPR01042343.1
1010	scf7180003427783					908	KI465165.1				1043	KI484986.1
1011	scf7180003374039					919	KI455687.1				1047	KI479451.1
1012	scf7180003389990					922	KI453793.1				1050	KI484423.1
1021	scf7180003417140					929	AUPQ01024859.1				1056	AUPR01170970.1
1023	scf7180003423652					951	AUPQ01021064.1				1061	AUPR01052705.1
1026	scf7180003372860					954	AUPQ01110874.1				1063	KI511495.1
1039	scf7180003359259					956	KI468997.1				1064	KI486593.1
1043	scf7180003428058					960	KI464984.1				1065	AUPR01179673.1
1047	scf7180003371687					971	KI444788.1				1066	KI494470.1
1050	scf7180003428984					973	KI445957.1				1070	AUPR01164366.1
1055	scf7180003408594					974	KI459107.1				1072	KI500826.1
1061	scf7180003385898					977	AUPQ01087326.1				1078	AUPR01151276.1
1063	scf7180003426567					981	KI443050.1				1090	KI480323.1
1064	scf7180003416842					990	KI442621.1				1098	AUPR01002892.1
1066	scf7180003384139					991	KI467259.1				1099	KI487990.1
1070	scf7180003388945					992	KI441861.1				1104	AUPR01141002.1
1072	scf7180003429926					993	KI469267.1				1107	AUPR01053902.1
1078	scf7180003368868					994	KI446416.1				1121	AUPR01094699.1
1090	scf7180003424180					997	KI464043.1				1131	KI479294.1
1093	scf7180003414897					999	KI452424.1				1133	AUPR01108295.1
1098	scf7180003427911					1001	KI454221.1				1134	AUPR01039651.1
1099	scf7180003404677					1009	KI443644.1				1136	AUPR01105971.1
1104	scf7180003417989					1010	AUPQ01095299.1				1137	KI504442.1
1107	scf7180003385624					1011	KI449534.1				1142	KI479726.1
1121	scf7180003426012					1012	AUPQ01070619.1				1144	KI490434.1
1131	scf7180003427251					1021	AUPQ01080864.1				1145	KI493611.1
1133	scf7180003373601					1023	AUPQ01059801.1				1153	KI488776.1
1134	scf7180003374957					1026	KI451638.1				1161	KI502745.1
1136	scf7180003395792					1036	KI445438.1				1162	AUPR01112459.1
1137	scf7180003398628					1039	AUPQ01093209.1				1169	AUPR01165098.1
1142	scf7180003418935					1043	AUPQ01058119.1				1171	AUPR01013702.1
1144	scf7180003392139					1047	KI465257.1				1172	KI482275.1
1145	scf7180003373028					1050	KI443532.1				1182	AUPR01084416.1
1153	scf7180003413243					1055	KI450531.1				1184	KI491384.1
1159	scf7180003427869					1056	AUPQ01087530.1				1185	AUPR01038003.1
1161	scf7180003385589					1061	KI440965.1				1187	KI485901.1
1162	scf7180003412251					1063	KI455699.1				1192	AUPR01181046.1
1169	scf7180003416063					1064	KI448186.1				1194	KI494614.1
1171	scf7180003413411					1065	AUPQ01051425.1				1195	KI494290.1
1172	scf7180003407911					1066	AUPQ01011260.1				1200	KI484466.1
1174	scf7180003395715					1070	KI451383.1				1202	KI491782.1
1182	scf7180003422926					1072	KI463390.1				1203	KI508943.1
1184	scf7180003429541					1078	KI462053.1				1212	AUPR01119235.1
1185	scf7180003412839					1090	KI461995.1				1227	KI484230.1
1187	scf7180003424189					1093	KI447518.1				1228	AUPR01140740.1
1194	scf7180003406420					1098	KI441225.1				1230	KI480895.1
1200	scf7180003417271					1099	KI445925.1				1233	KI482156.1
1202	scf7180003410957					1104	KI445358.1				1236	KI488989.1
1203	scf7180003427238					1107	KI447542.1				1242	AUPR01097987.1
1212	scf7180003374838					1121	KI448368.1				1245	KI490126.1
1213	scf7180003407726					1131	KI441085.1				1251	AUPR01005392.1
1227	scf7180003380016					1133	KI462254.1				1258	AUPR01171932.1
1228	scf7180003397708					1134	KI450905.1				1268	AUPR01024340.1
1230	scf7180003427026					1136	KI470576.1				1272	KI489075.1
1233	scf7180003358843					1137	AUPQ01050676.1				1275	AUPR01140840.1
1242	scf7180003360353					1142	KI442530.1				1277	KI486209.1
1245	scf7180003408726					1144	KI444914.1				1280	AUPR01041979.1
1251	scf7180003396180					1145	KI454138.1				1284	KI485884.1
1258	scf7180003388208					1153	KI467281.1				1285	KI506690.1
1268	scf7180003357335					1159	KI444336.1				1287	AUPR01112682.1
1272	scf7180003415626					1161	KI466717.1				1288	KI491952.1
1275	scf7180003392385					1162	KI442833.1				1290	KI492506.1
1277	scf7180003426090					1169	KI461035.1				1293	KI501860.1
1280	scf7180003403299					1171	KI450565.1				1303	KI483658.1
1284	scf7180003423831					1172	KI444629.1				1331	AUPR01023231.1
1285	scf7180003372542					1174	KI454828.1				1336	KI495159.1
1290	scf7180003359815					1182	KI453812.1				1345	AUPR01047882.1
1293	scf7180003359664					1184	KI452828.1				1348	AUPR01061837.1
1306	scf7180003430461					1185	AUPQ01118634.1				1350	KI500385.1
1331	scf7180003363723					1187	KI446032.1				1364	AUPR01059454.1
1336	scf7180003389565					1192	KI457038.1				1365	KI479233.1
1345	scf7180003373489					1194	AUPQ01123622.1				1367	AUPR01019331.1
1348	scf7180003407823					1195	KI463187.1				1369	AUPR01093994.1
1350	scf7180003375676					1202	KI451928.1				1382	KI503816.1
1364	scf7180003387528					1203	KI471229.1				1388	AUPR01097749.1
1365	scf7180003422820					1212	KI454333.1				1389	AUPR01056029.1
1367	scf7180003421941					1213	KI453427.1				1394	KI498622.1
1369	scf7180003430788					1227	KI444525.1				1396	AUPR01169201.1
1378	scf7180003387385					1228	KI455588.1				1402	KI505133.1
1382	scf7180003372205					1230	KI441995.1				1406	KI494109.1
1388	scf7180003429384					1233	KI450762.1				1412	AUPR01097099.1
1389	scf7180003398873					1242	KI443411.1				1416	KI501360.1
1394	scf7180003407158					1245	KI453007.1				1417	KI486798.1
1396	scf7180003405474					1251	KI442569.1				1421	KI501376.1
1402	scf7180003428491					1258	KI448303.1				1428	KI513161.1
1406	scf7180003371055					1268	KI441066.1				1430	AUPR01006297.1
1412	scf7180003427339					1272	KI456767.1				1433	AUPR01114873.1
1416	scf7180003426705					1275	KI460477.1				1454	KI484572.1
1417	scf7180003356193					1277	KI458932.1				1461	AUPR01143047.1
1421	scf7180003379793					1284	KI467802.1				1466	KI493049.1
1428	scf7180003427434					1285	KI448008.1				1473	AUPR01085781.1
1430	scf7180003410894					1288	KI466455.1				1475	AUPR01011868.1
1431	scf7180003413012					1290	AUPQ01015490.1				1485	KI489763.1
1433	scf7180003385472					1293	KI465622.1				1486	KI490822.1
1454	scf7180003392311					1303	KI451731.1				1495	AUPR01028038.1
1461	scf7180003398073					1306	KI447284.1				1500	AUPR01152935.1
1466	scf7180003415300					1331	KI462615.1				1504	KI492590.1
1473	scf7180003368866					1336	KI453420.1				1505	AUPR01174815.1
1475	scf7180003386978					1345	KI455674.1				1513	AUPR01137488.1
1476	scf7180003417084					1348	AUPQ01135695.1				1514	AUPR01171539.1
1485	scf7180003362564					1350	KI459113.1				1521	AUPR01054872.1
1486	scf7180003426783					1364	KI459714.1				1523	AUPR01069687.1
1495	scf7180003375886					1365	AUPQ01118246.1				1529	KI484988.1
1500	scf7180003398298					1367	KI450809.1				1530	AUPR01189424.1
1504	scf7180003419041					1369	KI441264.1				1533	KI481140.1
1505	scf7180003380321					1378	AUPQ01123735.1				1534	KI479685.1
1513	scf7180003402192					1382	KI458276.1				1537	AUPR01164171.1
1514	scf7180003385232					1388	KI453440.1				1542	KI507110.1
1516	scf7180003399085					1389	KI449794.1				1549	KI481716.1
1521	scf7180003387882					1394	KI443699.1				1550	AUPR01160513.1
1523	scf7180003428263					1396	KI448822.1				1561	AUPR01124821.1
1529	scf7180003391685					1402	KI454075.1				1563	AUPR01128672.1
1530	scf7180003429648					1406	KI450130.1				1565	AUPR01017099.1
1533	scf7180003415193					1412	KI441779.1				1581	AUPR01133394.1
1534	scf7180003415553					1416	KI446694.1				1586	KI506771.1
1537	scf7180003426951					1417	KI448341.1				1590	KI480682.1
1542	scf7180003426222					1421	KI457199.1				1593	KI481021.1
1543	scf7180003412742					1425	KI441512.1				1597	AUPR01018191.1
1549	scf7180003362637					1428	KI444472.1				1598	AUPR01154405.1
1554	scf7180003356703					1430	KI459252.1				1603	KI486711.1
1557	scf7180003429078					1431	AUPQ01046760.1				1605	KI487373.1
1561	scf7180003410800					1433	KI454544.1				1615	KI481475.1
1563	scf7180003425108					1454	KI444757.1				1620	KI491810.1
1565	scf7180003357379					1461	AUPQ01078872.1				1622	KI481040.1
1570	scf7180003419058					1466	KI444068.1				1625	AUPR01067289.1
1581	scf7180003428993					1473	KI454608.1				1626	KI492226.1
1586	scf7180003394537					1475	KI444852.1				1627	KI494492.1
1590	scf7180003381045					1476	KI461870.1				1632	KI502032.1
1593	scf7180003403350					1485	AUPQ01123892.1				1634	KI487048.1
1597	scf7180003359541					1486	KI449819.1				1635	AUPR01056832.1
1598	scf7180003428395					1495	KI446508.1				1637	AUPR01022298.1
1603	scf7180003428591					1500	KI441923.1				1639	AUPR01176816.1
1605	scf7180003377443					1504	KI444433.1				1640	KI486692.1
1615	scf7180003401831					1505	KI450396.1				1648	KI512641.1
1620	scf7180003396933					1513	KI447321.1				1659	AUPR01175324.1
1622	scf7180003404536					1514	KI459719.1				1661	AUPR01135114.1
1625	scf7180003378833					1516	KI443787.1				1668	AUPR01091588.1
1626	scf7180003377082					1521	KI444990.1				1676	AUPR01116896.1
1627	scf7180003426293					1523	KI457857.1				1679	KI503311.1
1631	scf7180003377170					1529	KI453065.1				1696	KI498947.1
1632	scf7180003377111					1530	KI443006.1				1699	KI500759.1
1634	scf7180003363456					1533	KI452255.1				1701	AUPR01138976.1
1635	scf7180003416494					1534	KI441764.1				1709	KI493687.1
1637	scf7180003393893					1537	KI459743.1				1719	AUPR01105377.1
1640	scf7180003424452					1542	AUPQ01120363.1				1721	AUPR01024043.1
1644	scf7180003427933					1543	KI447565.1				1726	KI480837.1
1648	scf7180003417790					1550	KI451916.1				1728	KI479006.1
1659	scf7180003411365					1554	KI451925.1				1729	KI500744.1
1661	scf7180003415312					1557	KI467482.1				1734	AUPR01075025.1
1668	scf7180003399176					1561	KI451297.1				1735	AUPR01180660.1
1676	scf7180003377050					1563	AUPQ01088817.1				1740	AUPR01006085.1
1679	scf7180003388843					1565	KI441176.1				1742	KI496542.1
1696	scf7180003378066					1570	KI466075.1				1743	KI500444.1
1699	scf7180003386910					1581	KI443113.1				1746	KI490695.1
1701	scf7180003426622					1586	KI448565.1				1758	AUPR01077949.1
1704	scf7180003418147					1590	KI442418.1				1760	KI484817.1
1709	scf7180003427771					1593	KI444562.1				1768	AUPR01031558.1
1719	scf7180003413199					1597	AUPQ01107548.1				1775	KI485108.1
1721	scf7180003372156					1603	KI451572.1				1778	KI494953.1
1726	scf7180003425970					1605	KI441982.1				1786	AUPR01147247.1
1728	scf7180003372708					1615	KI445837.1				1798	KI499210.1
1729	scf7180003400032					1620	KI460688.1				1804	KI498783.1
1734	scf7180003379202					1622	KI442706.1				1805	AUPR01085911.1
1735	scf7180003409753					1625	KI453466.1				1807	KI478747.1
1740	scf7180003395674					1626	KI458028.1				1809	AUPR01059973.1
1742	scf7180003411439					1627	KI452896.1				1811	AUPR01181817.1
1743	scf7180003367489					1631	KI442104.1				1821	KI482536.1
1746	scf7180003363794					1632	KI455952.1				1827	AUPR01110441.1
1752	scf7180003401805					1634	KI449096.1				1830	KI478788.1
1758	scf7180003382835					1635	KI445319.1				1832	AUPR01138175.1
1760	scf7180003420830					1637	AUPQ01046921.1				1839	KI498922.1
1768	scf7180003409787					1639	KI448278.1				1848	KI505364.1
1775	scf7180003364448					1640	AUPQ01100342.1				1850	KI513148.1
1778	scf7180003419112					1644	KI455812.1				1855	KI490679.1
1786	scf7180003357055					1648	KI443458.1				1860	KI491540.1
1790	scf7180003419132					1659	AUPQ01022855.1				1872	KI508545.1
1798	scf7180003408758					1661	AUPQ01016664.1				1873	KI497510.1
1804	scf7180003398431					1668	AUPQ01121801.1				1878	AUPR01019346.1
1805	scf7180003417804					1676	KI465146.1				1880	KI492812.1
1806	scf7180003372262					1679	KI448402.1				1886	AUPR01134056.1
1807	scf7180003403095					1696	KI445420.1				1896	KI506347.1
1809	scf7180003356660					1699	AUPQ01083688.1				1898	KI484036.1
1811	scf7180003403054					1701	KI447370.1				1906	AUPR01173960.1
1821	scf7180003413892					1704	AUPQ01067956.1				1916	KI504308.1
1822	scf7180003398113					1709	KI443983.1				1917	KI503535.1
1827	scf7180003428403					1712	KI460062.1				1921	AUPR01006471.1
1830	scf7180003387039					1719	KI445767.1				1923	AUPR01094083.1
1832	scf7180003376497					1721	KI440969.1				1925	AUPR01049427.1
1834	scf7180003375859					1726	KI442484.1				1928	AUPR01003719.1
1839	scf7180003376893					1728	AUPQ01122238.1				1932	AUPR01003848.1
1850	scf7180003359375					1734	KI467320.1				1936	AUPR01114567.1
1855	scf7180003415447					1735	KI461043.1				1938	AUPR01028128.1
1860	scf7180003381206					1740	AUPQ01086827.1				1947	KI491235.1
1872	scf7180003384511					1742	KI456541.1				1951	AUPR01182971.1
1873	scf7180003361876					1743	KI459496.1				1957	KI507858.1
1878	scf7180003394810					1746	KI455909.1				1961	KI486435.1
1880	scf7180003405525					1752	KI447219.1				1965	AUPR01194824.1
1886	scf7180003412272					1758	KI459464.1				1966	KI502312.1
1887	scf7180003394940					1760	KI445679.1				1976	KI480556.1
1898	scf7180003387491					1768	KI454072.1				1983	AUPR01120823.1
1906	scf7180003364717					1775	KI454607.1				1985	AUPR01029098.1
1915	scf7180003416143					1778	KI445367.1				1986	KI504566.1
1916	scf7180003382740					1786	AUPQ01030369.1				1992	KI500104.1
1921	scf7180003385860					1790	KI445562.1				1996	AUPR01013607.1
1923	scf7180003372214					1798	KI455391.1				2011	KI493509.1
1925	scf7180003393868					1804	AUPQ01132008.1				2016	AUPR01039348.1
1928	scf7180003391302					1805	AUPQ01108696.1				2021	KI490427.1
1932	scf7180003417438					1807	KI441099.1				2022	AUPR01054379.1
1933	scf7180003415262					1809	KI450052.1				2026	AUPR01032597.1
1934	scf7180003430188					1811	KI457905.1				2027	KI494575.1
1936	scf7180003385522					1821	KI452089.1				2033	KI481171.1
1938	scf7180003371506					1827	KI456584.1				2038	AUPR01195769.1
1947	scf7180003385766					1830	KI452618.1				2041	KI498806.1
1951	scf7180003359957					1832	AUPQ01012057.1				2042	KI492720.1
1957	scf7180003356661					1834	KI455086.1				2051	AUPR01104681.1
1961	scf7180003374746					1839	KI453126.1				2066	KI491211.1
1965	scf7180003373660					1850	AUPQ01126676.1				2067	AUPR01114976.1
1966	scf7180003411998					1855	KI460295.1				2069	AUPR01150992.1
1983	scf7180003422734					1860	KI449094.1				2075	AUPR01087902.1
1985	scf7180003397319					1872	AUPQ01133018.1				2078	KI485439.1
1992	scf7180003414358					1873	KI446978.1				2083	KI486555.1
1996	scf7180003361081					1878	KI451644.1				2086	AUPR01028307.1
2011	scf7180003402562					1880	KI466064.1				2094	AUPR01044961.1
2016	scf7180003405595					1886	KI448123.1				2095	KI509702.1
2021	scf7180003397734					1887	KI447748.1				2096	AUPR01192846.1
2022	scf7180003409041					1896	KI448384.1				2099	KI512631.1
2026	scf7180003379499					1898	KI448846.1				2103	AUPR01010948.1
2027	scf7180003385115					1906	KI445491.1				2106	AUPR01173447.1
2033	scf7180003364852					1915	KI447879.1				2117	AUPR01152898.1
2038	scf7180003427791					1916	KI465519.1				2123	AUPR01107567.1
2041	scf7180003402384					1917	KI452533.1				2126	AUPR01062285.1
2042	scf7180003430203					1921	KI462138.1				2130	KI495045.1
2051	scf7180003373776					1925	KI445283.1				2138	KI488839.1
2067	scf7180003388036					1928	AUPQ01084662.1				2142	AUPR01175099.1
2069	scf7180003414977					1932	KI459229.1				2151	AUPR01036749.1
2075	scf7180003378469					1933	KI456080.1				2164	AUPR01023938.1
2078	scf7180003407945					1934	KI451377.1				2170	AUPR01089427.1
2083	scf7180003429465					1936	KI442132.1				2175	AUPR01127422.1
2086	scf7180003418345					1938	KI466286.1				2183	AUPR01009863.1
2095	scf7180003426262					1947	KI457737.1				2187	KI486671.1
2096	scf7180003417458					1951	AUPQ01051317.1				2189	KI484865.1
2099	scf7180003387323					1957	AUPQ01069046.1				2199	AUPR01188402.1
2103	scf7180003412571					1961	KI455286.1				2203	AUPR01158375.1
2106	scf7180003426227					1965	KI455074.1				2205	AUPR01069798.1
2107	scf7180003376980					1966	KI443334.1				2216	KI490806.1
2117	scf7180003367948					1976	AUPQ01064833.1				2224	AUPR01077533.1
2126	scf7180003376882					1983	KI448184.1				2225	AUPR01100298.1
2130	scf7180003378170					1985	KI454311.1				2229	KI504777.1
2138	scf7180003372373					1986	KI456009.1				2237	KI496221.1
2142	scf7180003393040					1992	KI449356.1				2246	KI509149.1
2146	scf7180003417991					1996	KI453497.1				2252	KI481276.1
2150	scf7180003376891					2011	KI449649.1				2262	KI489000.1
2151	scf7180003377416					2016	KI445131.1				2264	KI478720.1
2164	scf7180003411973					2021	KI456441.1				2270	AUPR01118720.1
2170	scf7180003402634					2022	KI464670.1				2273	KI480246.1
2172	scf7180003394104					2026	KI465289.1				2277	KI485386.1
2175	scf7180003409093					2027	KI457371.1				2285	KI500806.1
2183	scf7180003398746					2033	KI443674.1				2291	KI494159.1
2187	scf7180003373392					2038	KI447356.1				2298	AUPR01066149.1
2195	scf7180003429045					2041	KI442010.1				2300	AUPR01101948.1
2199	scf7180003357069					2042	KI465032.1				2301	AUPR01039997.1
2200	scf7180003426980					2051	KI450261.1				2304	KI487926.1
2203	scf7180003398810					2067	KI442925.1				2312	AUPR01067342.1
2205	scf7180003420890					2069	KI449253.1				2314	KI501796.1
2215	scf7180003430233					2083	KI445290.1				2315	KI510937.1
2216	scf7180003368873					2086	AUPQ01105344.1				2319	KI500022.1
2223	scf7180003419531					2094	KI466816.1				2325	KI482203.1
2224	scf7180003415515					2095	KI446754.1				2329	KI485061.1
2225	scf7180003414175					2096	AUPQ01133586.1				2344	KI479086.1
2229	scf7180003411765					2099	KI453848.1				2348	AUPR01083167.1
2237	scf7180003412916					2103	KI458808.1				2353	KI483501.1
2246	scf7180003380986					2106	AUPQ01136067.1				2379	AUPR01118426.1
2247	scf7180003427686					2117	AUPQ01129102.1				2381	KI485121.1
2249	scf7180003401938					2126	KI447150.1				2382	KI485940.1
2252	scf7180003411796					2130	KI443444.1				2395	AUPR01093203.1
2262	scf7180003371347					2138	KI441937.1				2397	KI506542.1
2264	scf7180003416195					2142	AUPQ01037830.1				2406	KI502275.1
2268	scf7180003374465					2146	KI444703.1				2410	AUPR01071889.1
2270	scf7180003430398					2151	KI448922.1				2411	KI498739.1
2273	scf7180003401777					2164	KI443717.1				2416	AUPR01083296.1
2277	scf7180003356349					2170	KI470649.1				2417	AUPR01039470.1
2285	scf7180003372152					2172	KI468883.1				2419	KI484604.1
2298	scf7180003375990					2175	KI443106.1				2421	AUPR01148562.1
2300	scf7180003369609					2183	KI453875.1				2426	KI489853.1
2301	scf7180003408104					2187	KI448841.1				2432	KI479022.1
2302	scf7180003356607					2189	KI457629.1				2449	KI486610.1
2304	scf7180003406008					2195	AUPQ01081590.1				2456	KI485244.1
2312	scf7180003429591					2199	KI452718.1				2464	AUPR01093595.1
2314	scf7180003410851					2203	AUPQ01134788.1				2486	AUPR01100714.1
2315	scf7180003375876					2205	KI452232.1				2490	KI488547.1
2319	scf7180003375698					2215	KI441497.1				2494	AUPR01066569.1
2325	scf7180003402187					2216	KI445049.1				2495	AUPR01019138.1
2329	scf7180003385023					2223	KI452475.1				2498	AUPR01086799.1
2344	scf7180003417220					2224	KI449017.1				2508	AUPR01053172.1
2348	scf7180003380214					2225	KI452119.1				2511	AUPR01195357.1
2353	scf7180003392906					2229	AUPQ01067402.1				2527	AUPR01006714.1
2359	scf7180003429522					2237	KI460423.1				2528	AUPR01120559.1
2379	scf7180003375828					2246	KI451183.1				2530	KI502117.1
2382	scf7180003361307					2247	AUPQ01125077.1				2532	KI480713.1
2395	scf7180003385676					2249	AUPQ01055806.1				2533	AUPR01125041.1
2397	scf7180003419520					2252	KI444186.1				2536	AUPR01177384.1
2406	scf7180003378586					2262	KI446374.1				2543	AUPR01099875.1
2411	scf7180003417668					2264	KI444994.1				2546	KI485479.1
2416	scf7180003405530					2268	KI442320.1				2550	AUPR01164740.1
2417	scf7180003426068					2270	KI447497.1				2554	KI486765.1
2419	scf7180003364537					2273	KI443625.1				2557	AUPR01117530.1
2421	scf7180003387370					2277	AUPQ01022182.1				2559	KI486301.1
2426	scf7180003358408					2285	KI442400.1				2563	AUPR01095592.1
2432	scf7180003364613					2291	KI462178.1				2566	KI506621.1
2449	scf7180003374469					2298	KI451826.1				2571	KI478971.1
2456	scf7180003402205					2301	KI464144.1				2572	KI483285.1
2464	scf7180003357627					2302	KI450090.1				2573	AUPR01026574.1
2490	scf7180003378875					2304	KI441201.1				2576	KI478956.1
2494	scf7180003358706					2312	KI445133.1				2585	KI504440.1
2495	scf7180003362720					2314	KI450660.1				2589	KI491569.1
2498	scf7180003412306					2315	KI452791.1				2590	KI484675.1
2508	scf7180003424865					2319	KI458994.1				2593	AUPR01163406.1
2511	scf7180003358776					2325	KI451373.1				2594	KI491956.1
2519	scf7180003378111					2329	KI457740.1				2596	AUPR01155673.1
2527	scf7180003372449					2344	KI460284.1				2599	AUPR01021749.1
2530	scf7180003376471					2348	AUPQ01110559.1				2600	AUPR01077740.1
2532	scf7180003375511					2353	AUPQ01042777.1				2602	KI494897.1
2536	scf7180003418533					2359	KI465826.1				2612	KI494247.1
2537	scf7180003374390					2379	KI441162.1				2617	KI479211.1
2543	scf7180003413849					2381	KI448771.1				2620	KI481467.1
2546	scf7180003368115					2382	KI445008.1				2627	AUPR01149739.1
2550	scf7180003405285					2395	AUPQ01062356.1				2633	AUPR01094821.1
2554	scf7180003428881					2397	KI464409.1				2643	AUPR01027300.1
2557	scf7180003430784					2406	AUPQ01027489.1				2647	AUPR01187779.1
2559	scf7180003365942					2410	AUPQ01118735.1				2652	AUPR01147903.1
2563	scf7180003404514					2411	KI443158.1				2663	KI482162.1
2566	scf7180003422921					2416	KI453589.1				2664	AUPR01147944.1
2571	scf7180003426044					2417	AUPQ01133830.1				2666	AUPR01060562.1
2572	scf7180003378343					2419	KI455411.1				2670	AUPR01095425.1
2573	scf7180003420721					2421	KI445716.1				2671	KI492896.1
2576	scf7180003359590					2426	KI444632.1				2682	AUPR01147441.1
2585	scf7180003424658					2432	AUPQ01058846.1				2683	AUPR01195836.1
2589	scf7180003371689					2449	KI450815.1				2689	KI484659.1
2590	scf7180003411929					2456	KI447889.1				2696	AUPR01127405.1
2593	scf7180003406364					2464	KI443500.1				2697	KI503709.1
2594	scf7180003416056					2486	KI463381.1				2704	AUPR01008155.1
2596	scf7180003382243					2490	KI468654.1				2706	AUPR01135036.1
2599	scf7180003375967					2494	KI446366.1				2721	KI488033.1
2602	scf7180003409639					2495	KI457890.1				2723	AUPR01049211.1
2612	scf7180003412250					2498	KI447424.1				2727	AUPR01154430.1
2617	scf7180003413100					2508	KI462056.1				2729	AUPR01081649.1
2620	scf7180003421304					2511	AUPQ01093001.1				2736	KI486828.1
2632	scf7180003418356					2519	AUPQ01119610.1				2742	AUPR01154924.1
2633	scf7180003375730					2527	AUPQ01090317.1				2752	KI486511.1
2647	scf7180003364791					2528	AUPQ01118853.1				2763	AUPR01179065.1
2650	scf7180003377079					2530	AUPQ01068637.1				2767	KI490595.1
2657	scf7180003402699					2532	KI451975.1				2768	KI481281.1
2663	scf7180003356763					2533	AUPQ01084535.1				2770	KI488517.1
2664	scf7180003375492					2536	AUPQ01086577.1				2774	AUPR01084188.1
2666	scf7180003420429					2537	AUPQ01127207.1				2778	KI499408.1
2670	scf7180003373351					2543	KI463745.1				2781	KI498394.1
2671	scf7180003416349					2546	KI441392.1				2789	AUPR01095194.1
2672	scf7180003396352					2550	KI446362.1				2798	AUPR01133604.1
2682	scf7180003380796					2554	KI460326.1				2810	KI504217.1
2683	scf7180003403541					2557	KI461890.1				2812	KI480988.1
2686	scf7180003419875					2559	KI448638.1				2814	AUPR01082583.1
2687	scf7180003429397					2563	KI453719.1				2820	AUPR01192258.1
2689	scf7180003368392					2566	KI470671.1				2821	AUPR01167882.1
2697	scf7180003374076					2571	KI445777.1				2822	KI489231.1
2698	scf7180003382661					2572	KI441470.1				2827	KI501098.1
2704	scf7180003399456					2573	KI463026.1				2831	KI483587.1
2706	scf7180003394986					2576	KI441316.1				2833	KI501536.1
2721	scf7180003409854					2585	KI452485.1				2847	AUPR01132650.1
2723	scf7180003428201					2589	KI456754.1				2848	KI484110.1
2727	scf7180003403443					2590	KI450150.1				2852	AUPR01052185.1
2729	scf7180003372479					2593	KI454057.1				2855	AUPR01128133.1
2736	scf7180003383807					2594	KI451340.1				2856	AUPR01045070.1
2742	scf7180003394774					2596	KI442057.1				2857	KI480228.1
2752	scf7180003377226					2599	KI444337.1				2878	KI498911.1
2763	scf7180003375728					2600	KI456804.1				2895	KI482222.1
2767	scf7180003416651					2602	KI448730.1				2897	AUPR01066580.1
2768	scf7180003388666					2612	KI454011.1				2899	AUPR01143745.1
2770	scf7180003414526					2617	KI454887.1				2900	KI513055.1
2774	scf7180003428110					2620	AUPQ01095407.1				2904	AUPR01049610.1
2778	scf7180003378591					2627	KI443635.1				2905	KI493219.1
2781	scf7180003369570					2632	KI454417.1				2908	AUPR01162438.1
2789	scf7180003361022					2633	AUPQ01127827.1				2912	AUPR01193323.1
2798	scf7180003429085					2643	AUPQ01029283.1				2913	KI492513.1
2803	scf7180003375911					2647	KI444746.1				2917	AUPR01131760.1
2812	scf7180003429821					2650	KI453535.1				2919	KI492158.1
2814	scf7180003430170					2652	AUPQ01071614.1				2926	KI491210.1
2820	scf7180003360572					2657	KI466521.1				2927	AUPR01196483.1
2821	scf7180003407040					2663	KI443591.1				2930	KI506110.1
2822	scf7180003404805					2664	AUPQ01039090.1				2936	AUPR01093238.1
2827	scf7180003394058					2666	AUPQ01131708.1				2942	KI501962.1
2831	scf7180003408722					2670	KI461895.1				2956	KI480180.1
2833	scf7180003379769					2671	KI454914.1				2957	KI498351.1
2847	scf7180003415089					2672	AUPQ01108604.1				2958	AUPR01009866.1
2848	scf7180003400507					2682	AUPQ01053360.1				2969	KI494120.1
2852	scf7180003424308					2683	AUPQ01101179.1				2979	AUPR01042513.1
2855	scf7180003428226					2686	KI442966.1				2994	KI501830.1
2856	scf7180003419028					2687	KI454822.1				3000	AUPR01102561.1
2857	scf7180003361223					2689	KI466320.1				3003	KI488599.1
2861	scf7180003385865					2696	KI469642.1				3009	KI486984.1
2878	scf7180003402877					2697	AUPQ01113643.1				3017	AUPR01046060.1
2895	scf7180003419006					2698	KI447290.1				3022	KI499574.1
2897	scf7180003419413					2704	KI466116.1				3024	KI507566.1
2899	scf7180003428749					2706	AUPQ01094173.1				3026	KI500571.1
2900	scf7180003373685					2721	KI456605.1				3040	AUPR01145710.1
2901	scf7180003356439					2723	KI441404.1				3042	KI494636.1
2904	scf7180003369801					2727	KI462539.1				3049	AUPR01157885.1
2905	scf7180003379093					2729	KI452018.1				3054	AUPR01186188.1
2912	scf7180003416891					2736	KI445060.1				3067	AUPR01123643.1
2913	scf7180003393961					2742	KI457331.1				3070	KI485198.1
2917	scf7180003366778					2752	AUPQ01053714.1				3075	AUPR01123466.1
2919	scf7180003363081					2763	KI465168.1				3080	AUPR01171141.1
2925	scf7180003413172					2767	KI452118.1				3087	KI490214.1
2926	scf7180003419033					2768	KI449212.1				3097	AUPR01189878.1
2927	scf7180003407946					2770	AUPQ01010529.1				3102	KI487549.1
2930	scf7180003424329					2774	KI455949.1				3107	KI480768.1
2936	scf7180003414640					2778	KI459609.1				3113	AUPR01193546.1
2942	scf7180003414964					2781	KI442660.1				3118	KI485039.1
2947	scf7180003371930					2789	KI443737.1				3120	KI491197.1
2956	scf7180003384208					2798	KI457711.1				3122	KI481969.1
2957	scf7180003422673					2803	KI443742.1				3132	AUPR01171892.1
2958	scf7180003374706					2812	KI442459.1				3139	AUPR01001979.1
2959	scf7180003405828					2814	KI446760.1				3146	KI480577.1
2960	scf7180003429783					2820	KI451594.1				3159	AUPR01049162.1
2965	scf7180003385164					2821	KI454013.1				3164	KI489207.1
2969	scf7180003429481					2822	KI453667.1				3165	AUPR01082882.1
2977	scf7180003377122					2827	KI469755.1				3166	KI508111.1
2979	scf7180003377328					2831	KI456227.1				3167	KI485009.1
2994	scf7180003365911					2833	KI462667.1				3181	KI505128.1
3000	scf7180003358234					2847	KI452613.1				3183	AUPR01170171.1
3003	scf7180003385944					2848	AUPQ01025175.1				3188	KI484214.1
3009	scf7180003409244					2852	KI464832.1				3204	KI479219.1
3017	scf7180003423701					2855	KI441365.1				3205	KI497762.1
3022	scf7180003380412					2856	KI449124.1				3207	KI489007.1
3024	scf7180003427979					2857	KI442344.1				3208	AUPR01106837.1
3026	scf7180003404934					2861	KI464906.1				3215	AUPR01168318.1
3040	scf7180003428976					2878	KI469529.1				3219	AUPR01045021.1
3042	scf7180003413285					2895	KI451921.1				3223	AUPR01045240.1
3054	scf7180003372725					2897	KI456110.1				3224	AUPR01039223.1
3056	scf7180003427689					2899	AUPQ01005562.1				3229	KI503907.1
3060	scf7180003367879					2900	KI448953.1				3233	KI499008.1
3067	scf7180003421578					2901	KI454777.1				3237	AUPR01051005.1
3070	scf7180003394893					2904	KI445458.1				3244	AUPR01052069.1
3075	scf7180003371635					2905	KI450283.1				3246	AUPR01165625.1
3080	scf7180003357724					2908	AUPQ01035665.1				3250	KI483873.1
3083	scf7180003428331					2912	KI445111.1				3251	AUPR01185261.1
3087	scf7180003416027					2913	KI452164.1				3252	AUPR01015977.1
3097	scf7180003424869					2917	KI458552.1				3253	AUPR01169594.1
3100	scf7180003372370					2919	KI455060.1				3254	AUPR01009270.1
3102	scf7180003412101					2925	KI448064.1				3265	AUPR01004996.1
3103	scf7180003415649					2926	KI443332.1				3269	AUPR01118724.1
3107	scf7180003378589					2927	KI461046.1				3270	AUPR01075953.1
3108	scf7180003357522					2930	KI450313.1				3272	KI479334.1
3113	scf7180003429956					2936	KI445809.1				3276	KI504237.1
3118	scf7180003379617					2942	KI441038.1				3278	KI487933.1
3120	scf7180003369250					2947	AUPQ01094259.1				3283	KI482907.1
3122	scf7180003429707					2956	AUPQ01072808.1				3284	AUPR01008630.1
3132	scf7180003358103					2957	AUPQ01092414.1				3308	AUPR01070051.1
3137	scf7180003430079					2958	KI455586.1				3313	KI500188.1
3139	scf7180003362509					2959	KI448161.1				3314	KI479440.1
3146	scf7180003428809					2960	AUPQ01073993.1				3315	AUPR01160706.1
3155	scf7180003411877					2965	KI449836.1				3325	KI505102.1
3159	scf7180003427412					2969	KI443802.1				3327	KI485460.1
3164	scf7180003413170					2979	KI470696.1				3342	KI512998.1
3165	scf7180003377715					2994	KI463512.1				3343	AUPR01055455.1
3166	scf7180003412196					3000	AUPQ01133281.1				3359	AUPR01005351.1
3167	scf7180003396346					3003	KI448363.1				3363	AUPR01015781.1
3181	scf7180003426355					3009	KI467486.1				3378	KI502094.1
3183	scf7180003428937					3017	KI455570.1				3385	AUPR01194845.1
3188	scf7180003381562					3022	KI460982.1				3387	KI486028.1
3204	scf7180003373690					3026	KI460883.1				3392	KI480672.1
3205	scf7180003379156					3040	AUPQ01128297.1				3393	KI496956.1
3207	scf7180003394905					3042	KI453561.1				3399	AUPR01182884.1
3208	scf7180003398063					3049	AUPQ01007112.1				3405	AUPR01054078.1
3215	scf7180003430235					3054	KI448406.1				3407	KI491130.1
3217	scf7180003422121					3056	AUPQ01106706.1				3409	KI507899.1
3219	scf7180003400870					3067	AUPQ01048950.1				3411	AUPR01091429.1
3223	scf7180003394715					3070	KI444533.1				3423	AUPR01121275.1
3224	scf7180003371759					3075	KI453231.1				3427	AUPR01096243.1
3229	scf7180003418843					3080	KI444259.1				3429	AUPR01166835.1
3230	scf7180003405803					3083	KI442875.1				3430	AUPR01178204.1
3232	scf7180003428654					3087	AUPQ01017092.1				3431	KI513372.1
3233	scf7180003396713					3097	KI470072.1				3437	KI511887.1
3237	scf7180003389900					3100	KI443704.1				3463	KI480744.1
3244	scf7180003416866					3102	KI460637.1				3464	AUPR01035187.1
3246	scf7180003402228					3107	AUPQ01076636.1				3474	AUPR01137004.1
3250	scf7180003395741					3108	AUPQ01133911.1				3488	KI503558.1
3251	scf7180003380583					3113	KI452279.1				3490	AUPR01100025.1
3252	scf7180003395458					3120	KI442772.1				3496	KI479453.1
3253	scf7180003373160					3122	KI462952.1				3502	KI489257.1
3254	scf7180003371354					3132	KI441068.1				3507	KI490891.1
3265	scf7180003386115					3137	KI442958.1				3512	AUPR01129444.1
3269	scf7180003378240					3139	KI470341.1				3515	AUPR01084811.1
3270	scf7180003426455					3146	KI453943.1				3521	KI492447.1
3272	scf7180003424652					3156	AUPQ01053397.1				3534	KI484702.1
3276	scf7180003420032					3159	KI463527.1				3543	AUPR01149385.1
3278	scf7180003367728					3164	AUPQ01011115.1				3550	AUPR01182950.1
3283	scf7180003428275					3165	KI458439.1				3566	AUPR01112542.1
3284	scf7180003408514					3166	KI441514.1				3582	AUPR01109476.1
3308	scf7180003421201					3167	KI466642.1				3585	AUPR01020360.1
3313	scf7180003375901					3181	KI464985.1				3586	KI486687.1
3314	scf7180003411896					3183	KI446349.1				3590	AUPR01011251.1
3315	scf7180003372441					3188	AUPQ01009984.1				3592	AUPR01168962.1
3325	scf7180003385229					3204	KI452322.1				3594	AUPR01030839.1
3327	scf7180003430082					3205	KI463908.1				3599	AUPR01122202.1
3339	scf7180003408635					3207	KI460800.1				3601	KI510881.1
3342	scf7180003357574					3208	KI446006.1				3603	AUPR01196574.1
3343	scf7180003402975					3215	KI448221.1				3609	AUPR01057472.1
3359	scf7180003378876					3217	KI444858.1				3616	AUPR01088486.1
3363	scf7180003411873					3219	KI449143.1				3619	AUPR01100270.1
3378	scf7180003373958					3223	KI442510.1				3627	KI498128.1
3385	scf7180003360403					3224	KI464464.1				3638	KI490072.1
3387	scf7180003359611					3229	KI447458.1				3641	KI493800.1
3392	scf7180003378537					3230	KI448756.1				3646	KI483624.1
3393	scf7180003415644					3232	AUPQ01009856.1				3657	KI510818.1
3399	scf7180003392106					3233	KI443667.1				3665	AUPR01053960.1
3405	scf7180003429928					3237	KI472313.1				3679	KI512833.1
3407	scf7180003372354					3244	KI455211.1				3681	AUPR01062344.1
3409	scf7180003360967					3246	KI453670.1				3682	KI484764.1
3411	scf7180003396584					3250	AUPQ01086029.1				3683	AUPR01023074.1
3423	scf7180003363694					3251	KI455685.1				3700	KI501893.1
3427	scf7180003426385					3252	AUPQ01130501.1				3715	AUPR01196533.1
3429	scf7180003414738					3253	KI445553.1				3716	AUPR01021395.1
3430	scf7180003378531					3254	KI455435.1				3720	KI497116.1
3431	scf7180003359805					3265	KI446303.1				3722	KI488021.1
3437	scf7180003379136					3269	AUPQ01016935.1				3725	KI486335.1
3444	scf7180003397400					3270	KI447710.1				3739	KI499864.1
3463	scf7180003412772					3272	KI441375.1				3741	AUPR01043289.1
3464	scf7180003427025					3276	KI451106.1				3743	AUPR01060427.1
3474	scf7180003402886					3278	KI447268.1				3751	KI488527.1
3490	scf7180003426938					3283	KI448637.1				3758	KI513298.1
3496	scf7180003379809					3308	KI449449.1				3766	AUPR01171818.1
3502	scf7180003412179					3313	KI449019.1				3767	KI479800.1
3507	scf7180003377995					3314	AUPQ01061886.1				3772	KI498177.1
3512	scf7180003386399					3315	AUPQ01082192.1				3777	KI495810.1
3514	scf7180003429631					3325	KI454840.1				3780	KI514204.1
3515	scf7180003376420					3327	KI456285.1				3781	AUPR01190681.1
3521	scf7180003372868					3339	KI457492.1				3785	AUPR01102315.1
3529	scf7180003403626					3342	KI444341.1				3788	AUPR01196581.1
3534	scf7180003385112					3343	KI443312.1				3790	AUPR01019545.1
3543	scf7180003390092					3359	KI442731.1				3793	KI490333.1
3550	scf7180003429611					3363	KI444626.1				3799	AUPR01135396.1
3553	scf7180003417704					3378	KI445403.1				3800	AUPR01001180.1
3566	scf7180003377737					3385	KI442584.1				3810	KI483779.1
3582	scf7180003373641					3387	AUPQ01027641.1				3824	KI489898.1
3585	scf7180003426738					3392	KI449586.1				3835	KI493492.1
3586	scf7180003405224					3393	KI443485.1				3842	KI492137.1
3590	scf7180003371948					3399	KI453191.1				3847	KI485678.1
3592	scf7180003375656					3405	KI441823.1				3851	KI513758.1
3594	scf7180003430219					3407	KI459294.1				3861	AUPR01129318.1
3599	scf7180003379719					3409	KI451390.1				3863	AUPR01189527.1
3601	scf7180003379801					3411	KI450272.1				3866	AUPR01023143.1
3603	scf7180003372071					3423	AUPQ01099926.1				3877	KI479067.1
3604	scf7180003388440					3427	KI450523.1				3881	AUPR01010741.1
3609	scf7180003410145					3429	KI443533.1				3883	KI484627.1
3616	scf7180003423255					3430	KI453215.1				3889	KI496847.1
3619	scf7180003429661					3431	KI445968.1				3913	AUPR01072315.1
3638	scf7180003409542					3437	KI449265.1				3919	KI492133.1
3646	scf7180003417437					3444	KI451937.1				3923	KI481997.1
3650	scf7180003377279					3449	KI455190.1				3924	KI489212.1
3657	scf7180003417913					3463	KI446435.1				3929	KI479846.1
3665	scf7180003374436					3464	AUPQ01098469.1				3943	KI492505.1
3681	scf7180003409925					3474	KI454429.1				3945	KI484202.1
3682	scf7180003376303					3488	KI447510.1				3947	KI512778.1
3683	scf7180003423389					3490	KI458657.1				3951	AUPR01113268.1
3696	scf7180003427781					3496	KI445959.1				3953	AUPR01034611.1
3700	scf7180003368075					3502	KI451205.1				3955	KI479500.1
3715	scf7180003374312					3507	KI450614.1				3961	AUPR01058584.1
3716	scf7180003387185					3512	AUPQ01087885.1				3964	KI495407.1
3720	scf7180003425954					3514	KI447826.1				3965	KI483211.1
3722	scf7180003428647					3521	KI453344.1				3966	AUPR01081450.1
3725	scf7180003364025					3534	KI441089.1				3967	AUPR01072242.1
3739	scf7180003366387					3550	KI456703.1				3978	KI503622.1
3741	scf7180003402452					3566	KI441948.1				3979	AUPR01171783.1
3743	scf7180003357429					3582	AUPQ01001251.1				3985	AUPR01167900.1
3747	scf7180003379700					3585	KI455821.1				3986	KI481903.1
3751	scf7180003415185					3586	AUPQ01129894.1				3989	AUPR01073648.1
3758	scf7180003357841					3590	KI445255.1				3991	KI503364.1
3766	scf7180003369047					3591	KI468534.1				3997	KI497345.1
3767	scf7180003359104					3592	KI443871.1				3999	KI486893.1
3777	scf7180003427365					3594	AUPQ01109989.1				4007	KI497804.1
3780	scf7180003399234					3599	KI461417.1				4011	AUPR01051543.1
3781	scf7180003428610					3601	KI441143.1				4013	KI500183.1
3785	scf7180003429633					3603	KI442284.1				4016	AUPR01086502.1
3790	scf7180003406714					3604	KI453241.1				4022	KI482595.1
3793	scf7180003404666					3609	KI448907.1				4023	KI482437.1
3799	scf7180003425315					3616	KI450050.1				4024	AUPR01188952.1
3800	scf7180003417584					3619	KI450016.1				4028	KI484902.1
3810	scf7180003379399					3627	AUPQ01043760.1				4029	AUPR01077265.1
3821	scf7180003405500					3638	KI446767.1				4038	AUPR01088995.1
3824	scf7180003382529					3646	KI446116.1				4046	KI499246.1
3835	scf7180003362006					3650	KI442012.1				4048	KI483109.1
3842	scf7180003378772					3657	KI456525.1				4050	AUPR01170607.1
3847	scf7180003428136					3665	KI445404.1				4051	AUPR01058843.1
3851	scf7180003409986					3679	KI454282.1				4052	KI490249.1
3858	scf7180003425981					3681	KI447932.1				4056	AUPR01178819.1
3861	scf7180003371616					3682	AUPQ01092870.1				4059	AUPR01159425.1
3863	scf7180003427729					3683	KI456342.1				4068	AUPR01077944.1
3866	scf7180003395871					3696	KI443715.1				4072	KI495139.1
3875	scf7180003428575					3700	KI466141.1				4074	AUPR01134103.1
3877	scf7180003378463					3715	KI454539.1				4082	AUPR01164406.1
3879	scf7180003368716					3716	KI453057.1				4088	KI504132.1
3881	scf7180003426894					3720	AUPQ01061159.1				4089	KI498305.1
3883	scf7180003405687					3722	KI445259.1				4094	KI509502.1
3889	scf7180003419994					3725	AUPQ01110688.1				4101	KI491185.1
3902	scf7180003361244					3739	KI442757.1				4112	KI498584.1
3911	scf7180003368817					3741	KI446056.1				4118	KI504854.1
3913	scf7180003394113					3743	KI444717.1				4123	KI482386.1
3919	scf7180003358507					3747	KI466146.1				4129	AUPR01087566.1
3923	scf7180003363937					3751	KI466520.1				4138	AUPR01128003.1
3924	scf7180003402914					3758	KI456695.1				4143	AUPR01090195.1
3929	scf7180003405603					3766	KI441973.1				4145	KI510409.1
3930	scf7180003410901					3767	KI441749.1				4148	AUPR01129303.1
3943	scf7180003359717					3772	KI446871.1				4149	KI502188.1
3945	scf7180003414126					3777	KI445099.1				4150	AUPR01094907.1
3947	scf7180003423587					3780	KI453687.1				4156	AUPR01195866.1
3955	scf7180003426094					3781	KI441256.1				4158	AUPR01146900.1
3961	scf7180003375700					3785	KI448830.1				4159	AUPR01139906.1
3964	scf7180003410910					3790	KI446251.1				4167	KI496779.1
3965	scf7180003428253					3799	AUPQ01121063.1				4184	AUPR01015942.1
3966	scf7180003387092					3800	KI442168.1				4199	AUPR01099230.1
3967	scf7180003378311					3810	KI446543.1				4200	KI514944.1
3979	scf7180003419401					3821	KI457731.1				4204	KI487238.1
3985	scf7180003413077					3824	KI449545.1				4206	KI483763.1
3986	scf7180003409718					3835	AUPQ01127239.1				4211	AUPR01064005.1
3989	scf7180003414174					3847	AUPQ01094802.1				4215	AUPR01092969.1
3997	scf7180003414901					3851	KI452822.1				4216	KI489482.1
3999	scf7180003376122					3858	AUPQ01075756.1				4218	AUPR01148914.1
4007	scf7180003412231					3861	AUPQ01114593.1				4220	KI486847.1
4009	scf7180003427443					3863	KI450342.1				4221	KI506204.1
4011	scf7180003387213					3866	AUPQ01037112.1				4223	AUPR01120644.1
4016	scf7180003427768					3875	KI458755.1				4224	AUPR01004970.1
4018	scf7180003429429					3877	KI457789.1				4225	KI487395.1
4022	scf7180003358580					3879	KI451560.1				4229	AUPR01158920.1
4023	scf7180003372201					3881	KI452548.1				4230	AUPR01169450.1
4024	scf7180003361896					3883	KI445082.1				4237	AUPR01002496.1
4028	scf7180003417947					3889	KI451433.1				4246	AUPR01188602.1
4029	scf7180003412167					3902	KI452585.1				4255	AUPR01167941.1
4038	scf7180003363227					3911	AUPQ01012045.1				4262	AUPR01112494.1
4046	scf7180003372395					3913	AUPQ01008099.1				4272	AUPR01060736.1
4048	scf7180003366768					3919	KI459322.1				4288	KI507681.1
4050	scf7180003371238					3923	KI443057.1				4296	KI487400.1
4051	scf7180003373372					3924	KI441925.1				4300	KI491128.1
4052	scf7180003427119					3929	KI450876.1				4309	KI478880.1
4056	scf7180003396017					3930	AUPQ01104155.1				4314	KI502190.1
4059	scf7180003428907					3943	KI444866.1				4317	KI483411.1
4060	scf7180003401912					3945	KI452175.1				4318	AUPR01150975.1
4068	scf7180003428737					3947	KI449854.1				4326	AUPR01120231.1
4072	scf7180003377911					3951	KI453813.1				4327	KI501665.1
4074	scf7180003373070					3953	KI444966.1				4331	AUPR01049848.1
4082	scf7180003405953					3955	KI442681.1				4340	AUPR01171218.1
4088	scf7180003427926					3961	KI446770.1				4351	AUPR01023226.1
4089	scf7180003386940					3964	KI443771.1				4359	AUPR01025793.1
4109	scf7180003376394					3966	KI455624.1				4367	AUPR01170402.1
4112	scf7180003377440					3967	KI442529.1				4375	KI488036.1
4118	scf7180003394789					3978	KI448513.1				4381	AUPR01006180.1
4129	scf7180003414377					3979	KI443237.1				4391	KI489641.1
4138	scf7180003370919					3985	KI444970.1				4392	AUPR01088332.1
4143	scf7180003379158					3986	KI455317.1				4394	KI488387.1
4145	scf7180003427848					3989	KI457554.1				4396	AUPR01056436.1
4148	scf7180003394286					3991	AUPQ01124198.1				4407	KI503526.1
4149	scf7180003386096					3997	KI449180.1				4420	AUPR01087354.1
4150	scf7180003430229					3999	KI445466.1				4426	KI494026.1
4158	scf7180003421340					4007	KI458832.1				4428	AUPR01043529.1
4159	scf7180003395475					4009	KI446484.1				4431	AUPR01103948.1
4167	scf7180003387363					4011	KI445068.1				4443	AUPR01089935.1
4184	scf7180003418275					4013	AUPQ01081857.1				4444	AUPR01045405.1
4197	scf7180003424966					4016	KI450596.1				4471	KI493932.1
4199	scf7180003403074					4018	AUPQ01133654.1				4473	AUPR01175379.1
4200	scf7180003373163					4023	KI448579.1				4476	KI483765.1
4204	scf7180003358090					4024	KI462325.1				4483	KI502336.1
4206	scf7180003428252					4029	KI469223.1				4486	KI481308.1
4211	scf7180003416406					4038	AUPQ01046149.1				4491	KI479372.1
4215	scf7180003425938					4046	KI454862.1				4504	AUPR01022643.1
4216	scf7180003374946					4048	KI451378.1				4506	KI493271.1
4218	scf7180003377686					4050	KI445625.1				4510	KI485007.1
4220	scf7180003379763					4051	KI464018.1				4529	AUPR01060967.1
4223	scf7180003420244					4052	KI459554.1				4535	AUPR01151737.1
4224	scf7180003427682					4056	AUPQ01120662.1				4536	AUPR01176655.1
4225	scf7180003428205					4059	KI443009.1				4538	AUPR01083325.1
4229	scf7180003402585					4060	AUPQ01087397.1				4542	AUPR01028014.1
4237	scf7180003356651					4068	KI458404.1				4544	AUPR01030082.1
4246	scf7180003398019					4072	AUPQ01034122.1				4548	AUPR01007785.1
4255	scf7180003386608					4074	KI459767.1				4558	AUPR01082239.1
4262	scf7180003377417					4082	KI446378.1				4560	KI483562.1
4263	scf7180003373059					4088	KI447610.1				4566	AUPR01092297.1
4272	scf7180003410785					4089	KI455938.1				4571	KI492874.1
4277	scf7180003396951					4094	KI445870.1				4572	AUPR01017787.1
4288	scf7180003427805					4101	KI456042.1				4580	AUPR01075573.1
4296	scf7180003357508					4109	KI458131.1				4581	KI488955.1
4300	scf7180003421407					4112	KI457076.1				4588	AUPR01192657.1
4309	scf7180003371321					4118	KI460549.1				4601	AUPR01175848.1
4314	scf7180003396207					4138	KI445988.1				4608	KI487996.1
4317	scf7180003429487					4143	KI468065.1				4611	AUPR01038298.1
4322	scf7180003427461					4145	KI459861.1				4615	KI503608.1
4326	scf7180003382057					4148	AUPQ01024013.1				4622	AUPR01046817.1
4330	scf7180003414335					4149	KI441568.1				4623	AUPR01040562.1
4331	scf7180003421046					4150	KI453932.1				4629	AUPR01090923.1
4333	scf7180003356853					4151	KI466618.1				4638	KI505468.1
4340	scf7180003358501					4158	KI463326.1				4645	KI484685.1
4350	scf7180003414908					4159	AUPQ01038995.1				4648	AUPR01070702.1
4351	scf7180003387869					4167	KI457906.1				4649	KI489762.1
4359	scf7180003418810					4184	KI442527.1				4650	AUPR01119757.1
4367	scf7180003371988					4199	AUPQ01018776.1				4651	KI491658.1
4375	scf7180003429020					4200	AUPQ01033098.1				4660	KI509204.1
4378	scf7180003425142					4204	KI448708.1				4679	KI479215.1
4391	scf7180003428450					4206	KI447197.1				4681	KI490572.1
4392	scf7180003397884					4215	AUPQ01051761.1				4698	AUPR01005668.1
4394	scf7180003357805					4216	AUPQ01045414.1				4699	KI490335.1
4396	scf7180003430126					4218	KI453019.1				4700	AUPR01099236.1
4406	scf7180003429456					4220	AUPQ01060142.1				4717	AUPR01132260.1
4407	scf7180003426521					4223	KI461150.1				4718	AUPR01181010.1
4420	scf7180003412151					4224	KI442771.1				4724	AUPR01021486.1
4426	scf7180003362872					4225	AUPQ01086058.1				4728	KI491919.1
4428	scf7180003387722					4229	AUPQ01089133.1				4733	AUPR01103865.1
4431	scf7180003378169					4230	KI464879.1				4748	AUPR01067305.1
4433	scf7180003420836					4237	AUPQ01080857.1				4749	KI501559.1
4438	scf7180003386213					4246	KI448684.1				4751	KI481901.1
4443	scf7180003406514					4255	KI443020.1				4752	AUPR01093347.1
4444	scf7180003431511					4262	KI451798.1				4754	AUPR01034069.1
4471	scf7180003379211					4263	KI443143.1				4759	KI484030.1
4473	scf7180003419831					4272	AUPQ01045547.1				4767	KI512984.1
4483	scf7180003373374					4277	KI458933.1				4768	KI491650.1
4486	scf7180003418463					4288	KI471547.1				4770	AUPR01003569.1
4487	scf7180003421810					4296	KI452901.1				4772	AUPR01070742.1
4491	scf7180003380288					4300	KI441031.1				4779	KI499930.1
4504	scf7180003429913					4317	KI457353.1				4780	KI504493.1
4506	scf7180003422374					4318	AUPQ01093476.1				4785	AUPR01013333.1
4510	scf7180003427569					4322	KI450286.1				4788	AUPR01078847.1
4529	scf7180003426074					4326	KI455067.1				4789	KI480505.1
4535	scf7180003426248					4327	AUPQ01092795.1				4790	KI488132.1
4536	scf7180003384565					4330	AUPQ01126675.1				4793	AUPR01022471.1
4538	scf7180003375618					4331	KI459550.1				4794	KI497325.1
4542	scf7180003430013					4333	KI449940.1				4795	AUPR01049580.1
4544	scf7180003414707					4340	KI448853.1				4799	AUPR01146190.1
4548	scf7180003379592					4350	KI457588.1				4822	AUPR01126989.1
4558	scf7180003428259					4351	KI444297.1				4829	KI498860.1
4560	scf7180003400626					4359	KI456650.1				4834	KI508071.1
4566	scf7180003387393					4367	KI442978.1				4845	KI501051.1
4571	scf7180003404759					4375	KI455364.1				4852	KI490569.1
4572	scf7180003385469					4378	KI447070.1				4855	KI502902.1
4580	scf7180003357462					4381	KI468865.1				4858	AUPR01151849.1
4581	scf7180003413537					4391	KI451806.1				4865	KI503893.1
4588	scf7180003416670					4392	KI468259.1				4872	AUPR01004648.1
4590	scf7180003427941					4394	KI453437.1				4874	AUPR01109470.1
4601	scf7180003378180					4396	KI453796.1				4885	KI490715.1
4611	scf7180003428001					4406	KI464232.1				4890	KI483789.1
4619	scf7180003419148					4407	KI443155.1				4891	AUPR01012251.1
4622	scf7180003357510					4420	KI457708.1				4899	KI509391.1
4623	scf7180003379486					4426	KI467533.1				4911	AUPR01046286.1
4629	scf7180003371939					4428	AUPQ01069952.1				4912	KI495061.1
4636	scf7180003428893					4431	AUPQ01044016.1				4914	AUPR01068391.1
4638	scf7180003429132					4433	KI448461.1				4924	KI484469.1
4645	scf7180003368921					4438	KI444842.1				4929	AUPR01053968.1
4648	scf7180003370205					4443	KI454567.1				4938	AUPR01138604.1
4650	scf7180003413059					4444	AUPQ01011535.1				4939	KI481810.1
4651	scf7180003358714					4471	KI450507.1				4946	AUPR01075099.1
4660	scf7180003424348					4473	KI447802.1				4948	KI493099.1
4679	scf7180003356761					4476	AUPQ01132682.1				4954	KI497221.1
4681	scf7180003401891					4483	KI462270.1				4959	KI482931.1
4698	scf7180003372468					4486	KI467609.1				4962	KI482103.1
4699	scf7180003380444					4487	AUPQ01109619.1				4971	KI488401.1
4700	scf7180003416900					4504	KI458057.1				4972	KI493178.1
4717	scf7180003368853					4506	KI465760.1				4973	AUPR01051204.1
4718	scf7180003371743					4529	KI465914.1				4982	KI484456.1
4724	scf7180003430670					4535	KI451503.1				4991	AUPR01193087.1
4728	scf7180003394561					4536	KI458984.1				4993	KI479200.1
4733	scf7180003395175					4538	KI454683.1				4997	AUPR01166110.1
4748	scf7180003428801					4542	KI463647.1				5013	KI504164.1
4749	scf7180003378047					4544	KI449733.1				5014	KI487192.1
4751	scf7180003358134					4548	KI452075.1				5017	AUPR01015222.1
4752	scf7180003373807					4558	KI450898.1				5019	AUPR01014347.1
4754	scf7180003358379					4560	KI448006.1				5030	KI479550.1
4759	scf7180003414699					4566	AUPQ01029806.1				5032	AUPR01092732.1
4767	scf7180003359229					4571	KI453642.1				5033	KI490637.1
4768	scf7180003398148					4572	KI445556.1				5037	AUPR01054211.1
4770	scf7180003429077					4581	KI442149.1				5038	AUPR01066255.1
4772	scf7180003429377					4588	KI454140.1				5046	KI478906.1
4779	scf7180003415250					4590	KI441055.1				5050	AUPR01155014.1
4785	scf7180003370823					4601	AUPQ01035900.1				5054	KI483649.1
4788	scf7180003372160					4608	KI462589.1				5057	KI484723.1
4789	scf7180003428728					4611	KI443561.1				5060	AUPR01083640.1
4790	scf7180003404754					4615	KI450669.1				5062	AUPR01097900.1
4793	scf7180003429510					4619	KI440978.1				5067	KI507090.1
4794	scf7180003356590					4622	KI458831.1				5075	KI478833.1
4795	scf7180003412548					4623	KI453590.1				5079	KI513963.1
4799	scf7180003430611					4629	KI459551.1				5082	KI481418.1
4822	scf7180003377967					4636	KI454206.1				5083	KI484829.1
4834	scf7180003374096					4638	KI445038.1				5090	AUPR01076295.1
4841	scf7180003378493					4645	KI466918.1				5103	AUPR01106048.1
4852	scf7180003387386					4648	KI447758.1				5105	KI505216.1
4854	scf7180003371667					4649	KI451173.1				5107	KI481471.1
4855	scf7180003367809					4650	KI460744.1				5111	KI492326.1
4858	scf7180003429233					4651	KI443747.1				5115	AUPR01169941.1
4864	scf7180003411042					4660	AUPQ01035779.1				5116	KI503556.1
4865	scf7180003386475					4679	KI468968.1				5123	KI503335.1
4872	scf7180003378635					4681	AUPQ01114159.1				5131	KI481199.1
4874	scf7180003430350					4698	KI447765.1				5134	KI483663.1
4885	scf7180003403900					4699	KI446573.1				5146	KI483171.1
4890	scf7180003414166					4700	KI458727.1				5147	AUPR01163954.1
4891	scf7180003372746					4717	AUPQ01016968.1				5148	KI494883.1
4899	scf7180003418952					4718	KI451643.1				5151	AUPR01021564.1
4906	scf7180003416094					4728	KI441807.1				5152	AUPR01114708.1
4911	scf7180003427832					4733	KI447601.1				5153	KI484514.1
4912	scf7180003413507					4748	AUPQ01026554.1				5157	AUPR01132128.1
4914	scf7180003371679					4749	KI460371.1				5161	AUPR01104259.1
4918	scf7180003420701					4751	KI441436.1				5162	KI487147.1
4929	scf7180003427475					4752	KI444361.1				5163	KI487883.1
4935	scf7180003385509					4754	KI451933.1				5166	AUPR01064331.1
4939	scf7180003425049					4759	KI442774.1				5169	KI487885.1
4946	scf7180003385814					4767	KI448820.1				5173	KI484881.1
4948	scf7180003408298					4768	KI457686.1				5190	AUPR01169920.1
4954	scf7180003389300					4770	KI453699.1				5191	KI490108.1
4959	scf7180003427329					4772	AUPQ01048320.1				5193	AUPR01136157.1
4960	scf7180003361721					4774	KI451994.1				5194	AUPR01058709.1
4962	scf7180003384002					4779	KI448355.1				5196	KI491831.1
4971	scf7180003427348					4780	KI444960.1				5204	KI482432.1
4972	scf7180003402715					4785	KI444906.1				5205	KI514570.1
4973	scf7180003426892					4788	KI445366.1				5207	AUPR01115856.1
4982	scf7180003423835					4789	KI441697.1				5208	KI486656.1
4991	scf7180003412979					4790	KI446452.1				5209	AUPR01100864.1
4993	scf7180003404930					4793	KI444435.1				5212	AUPR01043119.1
4997	scf7180003395927					4794	KI464688.1				5214	KI498631.1
5013	scf7180003359912					4795	KI467403.1				5225	KI482407.1
5014	scf7180003413592					4799	KI451187.1				5226	KI502831.1
5015	scf7180003379008					4822	KI441523.1				5230	KI491337.1
5017	scf7180003412302					4829	KI446656.1				5233	AUPR01059399.1
5032	scf7180003424323					4834	KI445072.1				5238	KI482439.1
5037	scf7180003420811					4841	KI440988.1				5239	AUPR01052146.1
5038	scf7180003373459					4852	KI456431.1				5247	AUPR01036590.1
5046	scf7180003418597					4854	KI446534.1				5255	KI495738.1
5048	scf7180003393905					4855	KI442493.1				5257	KI492035.1
5050	scf7180003419986					4858	AUPQ01002024.1				5259	AUPR01194701.1
5054	scf7180003391723					4864	KI449070.1				5262	AUPR01087547.1
5056	scf7180003379690					4865	KI445761.1				5268	AUPR01195643.1
5057	scf7180003412598					4872	KI442336.1				5272	KI491980.1
5058	scf7180003371711					4874	KI443877.1				5274	AUPR01107515.1
5060	scf7180003368540					4885	KI448082.1				5275	AUPR01045506.1
5062	scf7180003428754					4890	AUPQ01002987.1				5278	AUPR01068281.1
5075	scf7180003419052					4891	AUPQ01103327.1				5280	KI484137.1
5082	scf7180003394112					4899	AUPQ01108851.1				5283	AUPR01078419.1
5083	scf7180003413261					4906	KI441996.1				5284	KI491074.1
5090	scf7180003372009					4911	KI441954.1				5285	AUPR01017191.1
5103	scf7180003373285					4912	KI456507.1				5290	KI487672.1
5105	scf7180003420960					4914	KI451150.1				5293	KI495364.1
5107	scf7180003429884					4918	KI449860.1				5297	KI488192.1
5111	scf7180003369493					4924	KI441812.1				5301	KI490390.1
5115	scf7180003377696					4929	KI448910.1				5302	KI483934.1
5116	scf7180003356898					4935	KI454977.1				5304	KI489734.1
5123	scf7180003427209					4938	KI443274.1				5305	AUPR01067521.1
5131	scf7180003424309					4939	KI441689.1				5318	AUPR01039688.1
5134	scf7180003396814					4946	KI459437.1				5320	AUPR01036636.1
5146	scf7180003419438					4948	KI449997.1				5321	KI479019.1
5148	scf7180003389831					4954	KI470134.1				5322	KI496725.1
5151	scf7180003391242					4959	KI456495.1				5329	KI487437.1
5157	scf7180003406868					4960	KI454565.1				5336	KI486050.1
5162	scf7180003398849					4962	AUPQ01097829.1				5341	KI491725.1
5163	scf7180003386396					4971	AUPQ01058359.1				5347	AUPR01148301.1
5166	scf7180003377929					4972	KI452524.1				5356	KI479892.1
5173	scf7180003382240					4973	KI442717.1				5359	KI503579.1
5190	scf7180003429330					4982	KI446691.1				5363	AUPR01013959.1
5191	scf7180003425081					4991	AUPQ01133638.1				5364	AUPR01095711.1
5193	scf7180003429843					4997	AUPQ01119551.1				5366	AUPR01014164.1
5194	scf7180003394262					5013	AUPQ01057054.1				5381	AUPR01057955.1
5196	scf7180003421005					5014	KI451435.1				5384	AUPR01031263.1
5204	scf7180003389720					5015	KI445609.1				5386	AUPR01100312.1
5205	scf7180003418951					5017	KI453084.1				5389	KI488040.1
5207	scf7180003372148					5019	AUPQ01016616.1				5395	KI502882.1
5209	scf7180003428261					5030	KI459269.1				5398	KI502878.1
5212	scf7180003356332					5032	KI456903.1				5403	AUPR01109760.1
5214	scf7180003375681					5033	KI450661.1				5410	AUPR01143556.1
5226	scf7180003429804					5037	KI448823.1				5417	KI492409.1
5233	scf7180003379861					5038	AUPQ01130279.1				5420	KI492485.1
5236	scf7180003428667					5046	KI441072.1				5425	KI489127.1
5238	scf7180003375969					5048	KI447555.1				5428	KI486111.1
5239	scf7180003429924					5050	KI447681.1				5430	AUPR01143669.1
5240	scf7180003358064					5054	KI460603.1				5434	KI490813.1
5247	scf7180003414670					5056	AUPQ01001331.1				5440	AUPR01049779.1
5255	scf7180003371631					5057	KI442377.1				5444	KI492163.1
5257	scf7180003412985					5058	KI448985.1				5445	KI504820.1
5268	scf7180003408622					5060	KI452884.1				5447	KI479927.1
5274	scf7180003414629					5062	KI447872.1				5448	KI479793.1
5275	scf7180003369210					5067	AUPQ01126641.1				5454	AUPR01146718.1
5278	scf7180003403742					5075	KI451717.1				5457	KI495039.1
[truncated: 692 more rows]

## Sheet: scaffold with N & O SNPs
total 15 outliers share scaffold with neutral SNPs
[truncated: 15 more rows]

[truncated: 1 more sheets: Fst_SNPfromOutlierSeq]
