# Supplementary material for: Hierarchical genetic structure in an evolving species complex: Insights from genome wide ddRAD data in Sebastes mentella
Source: PLoS One. 2021 May 27;16(5):e0251976. doi: 10.1371/journal.pone.0251976 (PMC8158871; doi:10.1371/journal.pone.0251976)
Supplement: S6 File — (XLSX) [file pone.0251976.s006.xlsx]

## Sheet: results_on_1943neutralSNPs
												We did use mean LnP(K) results which was consistent with Evanno method
												K	Reps	Mean LnP(K)	Stdev	Ln'(K)	|Ln''(K)|	Delta K
												1	5	-177411	2.185	NA	NA	NA
												2	5	-169389	4.515	8022	8616	1908
												3	5	-169983	356.4	-594	2499	7.011
												4	5	-168078	860.1	1905	978.2	1.137
												5	5	-167151	567.8	927.1	NA	NA
		Fig. S1: Identification of number of genetic clusters in S. mentella samples using Evanno method (Evanno et al. 2005). Only two genetic clusters were suggested for the data.
												Sample code	Sample name
												1	Nor
												2	FI-shallow
												3	FI-deep
												4	IRS-deep
												5	GL A
												6	GL B
												7	GL C
	Fig. S2: Two genetic clusters (as indicated by two colors) predicted by STRUCTURE for the Sebastes mentella samples.
	Inferred	ancestry	of	individuals:
		Label	(%Miss)	Pop:	Inferred	clusters	(and	0.9	probability	intervals)
		1	TB294_1507	-3	1	:	0.005	0.995	(0.000,0.028)	(0.972,1.000)
		2	TB294_1509	-2	1	:	0.002	0.998	(0.000,0.011)	(0.989,1.000)
		3	TB294_1512	-2	1	:	0.002	0.998	(0.000,0.014)	(0.986,1.000)
		4	TB294_1513	-3	1	:	0.001	0.999	(0.000,0.008)	(0.992,1.000)
		5	TB294_1514	-2	1	:	0.005	0.995	(0.000,0.030)	(0.970,1.000)
		6	TB294_1516	-2	1	:	0.015	0.985	(0.000,0.073)	(0.927,1.000)
		7	TB294_1529	-3	1	:	0.002	0.998	(0.000,0.010)	(0.990,1.000)
		8	TB294_1541	-3	1	:	0.005	0.995	(0.000,0.030)	(0.970,1.000)
		9	TB294_1548	-2	1	:	0.003	0.997	(0.000,0.018)	(0.982,1.000)
		10	TB294_1550	-3	1	:	0.002	0.998	(0.000,0.009)	(0.991,1.000)
		11	TB294_1578	-2	1	:	0.004	0.996	(0.000,0.026)	(0.974,1.000)
		12	TB294_1583	-7	1	:	0.009	0.991	(0.000,0.053)	(0.947,1.000)
		13	TB294_1584	-7	1	:	0.002	0.998	(0.000,0.014)	(0.986,1.000)
		14	TB294_1585	-2	1	:	0.003	0.997	(0.000,0.018)	(0.982,1.000)
		15	TB294_1591	-2	1	:	0.003	0.997	(0.000,0.015)	(0.985,1.000)
		16	TB294_1592	-3	1	:	0.011	0.989	(0.000,0.063)	(0.937,1.000)
		17	OmrC_1116	-10	1	:	0.006	0.994	(0.000,0.037)	(0.963,1.000)
		18	OmrC_1120	-11	1	:	0.004	0.996	(0.000,0.023)	(0.977,1.000)
		19	OmrC_1129	-3	1	:	0.017	0.983	(0.000,0.083)	(0.917,1.000)
		20	OmrC_1145	-5	1	:	0.003	0.997	(0.000,0.017)	(0.983,1.000)
		21	OmrC_1156	-3	1	:	0.01	0.99	(0.000,0.063)	(0.937,1.000)
		22	OmrC_1161	-7	1	:	0.004	0.996	(0.000,0.024)	(0.976,1.000)
		23	OmrC_1165	-5	1	:	0.004	0.996	(0.000,0.023)	(0.977,1.000)
		24	OmrC_1176	-9	1	:	0.004	0.996	(0.000,0.024)	(0.976,1.000)
		25	OmrC_1180	-9	1	:	0.022	0.978	(0.000,0.105)	(0.895,1.000)
		26	OmrC_1272	-3	1	:	0.003	0.997	(0.000,0.016)	(0.984,1.000)
		27	OmrC_1291	-3	1	:	0.002	0.998	(0.000,0.009)	(0.991,1.000)
		28	OmrC_1301	-3	1	:	0.003	0.997	(0.000,0.016)	(0.984,1.000)
		29	OmrA_1360	-13	1	:	0.007	0.993	(0.000,0.039)	(0.961,1.000)
		30	TB294_1501	-6	1	:	0.003	0.997	(0.000,0.021)	(0.979,1.000)
		31	TB294_1502	-3	1	:	0.008	0.992	(0.000,0.051)	(0.949,1.000)
		32	TB294_1503	-2	1	:	0.004	0.996	(0.000,0.026)	(0.974,1.000)
		33	TB294_1505	-2	1	:	0.009	0.991	(0.000,0.055)	(0.945,1.000)
		34	MENFI02_105	-7	2	:	0.021	0.979	(0.000,0.115)	(0.885,1.000)
		35	MENFI02_106	-9	2	:	0.004	0.996	(0.000,0.022)	(0.978,1.000)
		36	MENFI02_108	-5	2	:	0.013	0.987	(0.000,0.065)	(0.935,1.000)
		37	MENFI02_109	-5	2	:	0.002	0.998	(0.000,0.012)	(0.988,1.000)
		38	MENFI02_110	-7	2	:	0.007	0.993	(0.000,0.040)	(0.960,1.000)
		39	MENFI02_111	-4	2	:	0.005	0.995	(0.000,0.029)	(0.971,1.000)
		40	MENFI02_112	-4	2	:	0.039	0.961	(0.000,0.141)	(0.859,1.000)
		41	MENFI02_113	-6	2	:	0.004	0.996	(0.000,0.023)	(0.977,1.000)
		42	MENFI02_114	-5	2	:	0.054	0.946	(0.000,0.169)	(0.831,1.000)
		43	MENFI02_115	-5	2	:	0.005	0.995	(0.000,0.030)	(0.970,1.000)
		44	MENFI02_116	-3	2	:	0.015	0.985	(0.000,0.077)	(0.923,1.000)
		45	MENFI02_117	-4	2	:	0.005	0.995	(0.000,0.028)	(0.972,1.000)
		46	MENFI02_119	-6	2	:	0.004	0.996	(0.000,0.024)	(0.976,1.000)
		47	MENFI02_120	-4	2	:	0.002	0.998	(0.000,0.012)	(0.988,1.000)
		48	MENFI02_121	-2	2	:	0.004	0.996	(0.000,0.023)	(0.977,1.000)
		49	MENFI02_122	-5	2	:	0.015	0.985	(0.000,0.082)	(0.918,1.000)
		50	MENFI02_123	-7	2	:	0.002	0.998	(0.000,0.011)	(0.989,1.000)
		51	MENFI02_124	-5	2	:	0.004	0.996	(0.000,0.025)	(0.975,1.000)
		52	MENFI02_125	-7	2	:	0.003	0.997	(0.000,0.017)	(0.983,1.000)
		53	MENFI02_128	-5	2	:	0.007	0.993	(0.000,0.047)	(0.953,1.000)
		54	MENFI02_129	-4	2	:	0.006	0.994	(0.000,0.035)	(0.965,1.000)
		55	MENFI02_130	-6	2	:	0.003	0.997	(0.000,0.020)	(0.980,1.000)
		56	MENFI02_131	-6	2	:	0.006	0.994	(0.000,0.040)	(0.960,1.000)
		57	MENFI02_132	-3	2	:	0.003	0.997	(0.000,0.018)	(0.982,1.000)
		58	MENFI02_133	-7	2	:	0.004	0.996	(0.000,0.021)	(0.979,1.000)
		59	MENFI02_137	-7	2	:	0.005	0.995	(0.000,0.029)	(0.971,1.000)
		60	MENFI02_138	-8	2	:	0.002	0.998	(0.000,0.013)	(0.987,1.000)
		61	MENFI02_139	-5	2	:	0.003	0.997	(0.000,0.017)	(0.983,1.000)
		62	MENFI02_140	-7	2	:	0.003	0.997	(0.000,0.020)	(0.980,1.000)
		63	MENFI02_277	-8	3	:	0.997	0.003	(0.982,1.000)	(0.000,0.018)
		64	MENFI02_278	-7	3	:	0.997	0.003	(0.980,1.000)	(0.000,0.020)
		65	MENFI02_279	-10	3	:	0.98	0.02	(0.894,1.000)	(0.000,0.106)
		66	MENFI02_280	-6	3	:	0.998	0.002	(0.989,1.000)	(0.000,0.011)
		67	MENFI02_253	-5	3	:	0.997	0.003	(0.980,1.000)	(0.000,0.020)
		68	MENFI02_254	-4	3	:	0.995	0.005	(0.969,1.000)	(0.000,0.031)
		69	MENFI02_255	-6	3	:	0.996	0.004	(0.972,1.000)	(0.000,0.028)
		70	MENFI02_256	-5	3	:	0.998	0.002	(0.988,1.000)	(0.000,0.012)
		71	MENFI02_257	-4	3	:	0.998	0.002	(0.986,1.000)	(0.000,0.014)
		72	MENFI02_258	-4	3	:	0.997	0.003	(0.984,1.000)	(0.000,0.016)
		73	MENFI02_259	-14	3	:	0.998	0.002	(0.986,1.000)	(0.000,0.014)
		74	MENFI02_260	-9	3	:	0.996	0.004	(0.969,1.000)	(0.000,0.031)
		75	MENFI02_261	-6	3	:	0.998	0.002	(0.987,1.000)	(0.000,0.013)
		76	MENFI02_262	-5	3	:	0.998	0.002	(0.987,1.000)	(0.000,0.013)
		77	MENFI02_263	-5	3	:	0.986	0.014	(0.925,1.000)	(0.000,0.075)
		78	MENFI02_264	-4	3	:	0.998	0.002	(0.985,1.000)	(0.000,0.015)
		79	MENFI02_265	-5	3	:	0.998	0.002	(0.987,1.000)	(0.000,0.013)
		80	MENFI02_266	-5	3	:	0.998	0.002	(0.987,1.000)	(0.000,0.013)
		81	MENFI02_267	-5	3	:	0.984	0.016	(0.924,1.000)	(0.000,0.076)
		82	MENFI02_268	-5	3	:	0.952	0.048	(0.841,1.000)	(0.000,0.159)
		83	MENFI02_269	-3	3	:	0.996	0.004	(0.975,1.000)	(0.000,0.025)
		84	MENFI02_270	-5	3	:	0.996	0.004	(0.971,1.000)	(0.000,0.029)
		85	MENFI02_271	-4	3	:	0.995	0.005	(0.969,1.000)	(0.000,0.031)
		86	MENFI02_272	-5	3	:	0.995	0.005	(0.965,1.000)	(0.000,0.035)
		87	MENFI02_273	-4	3	:	0.996	0.004	(0.977,1.000)	(0.000,0.023)
		88	MENFI02_274	-4	3	:	0.987	0.013	(0.926,1.000)	(0.000,0.074)
		89	MENFI02_275	-4	3	:	0.998	0.002	(0.990,1.000)	(0.000,0.010)
		90	MENFI02_276	-4	3	:	0.996	0.004	(0.976,1.000)	(0.000,0.024)
		91	DeepSea_0982	-5	4	:	0.998	0.002	(0.990,1.000)	(0.000,0.010)
		92	DeepSea_0983	-8	4	:	0.936	0.064	(0.842,1.000)	(0.000,0.158)
		93	DeepSea_0984	-9	4	:	0.987	0.013	(0.923,1.000)	(0.000,0.077)
		94	ST343_12	-5	4	:	0.998	0.002	(0.990,1.000)	(0.000,0.010)
		95	DeepSea_0987	-8	4	:	0.994	0.006	(0.961,1.000)	(0.000,0.039)
		96	DeepSea_0988	-6	4	:	0.998	0.002	(0.984,1.000)	(0.000,0.016)
		97	DeepSea_0989	-4	4	:	0.989	0.011	(0.932,1.000)	(0.000,0.068)
		98	DeepSea_0990	-3	4	:	0.999	0.001	(0.992,1.000)	(0.000,0.008)
		99	DeepSea_0991	-6	4	:	0.906	0.094	(0.815,1.000)	(0.000,0.185)
		100	DeepSea_0996	-11	4	:	0.95	0.05	(0.834,1.000)	(0.000,0.166)
		101	DeepSea_0997	-5	4	:	0.999	0.001	(0.993,1.000)	(0.000,0.007)
		102	DeepSea_0998	-6	4	:	0.994	0.006	(0.962,1.000)	(0.000,0.038)
		103	ST343_20	-8	4	:	0.999	0.001	(0.995,1.000)	(0.000,0.005)
		104	ST343_22	-9	4	:	0.987	0.013	(0.933,1.000)	(0.000,0.067)
		105	GMenPaQD_0222	-4	5	:	0.005	0.995	(0.000,0.028)	(0.972,1.000)
		106	GMenPaQD_0235	-2	5	:	0.006	0.994	(0.000,0.038)	(0.962,1.000)
		107	GMenU_0623	-10	5	:	0.004	0.996	(0.000,0.021)	(0.979,1.000)
		108	GMenAp_0499	-8	5	:	0.005	0.995	(0.000,0.032)	(0.968,1.000)
		109	GMenAp_0617	-6	5	:	0.004	0.996	(0.000,0.021)	(0.979,1.000)
		110	MENPAQ4_85030	-4	5	:	0.065	0.935	(0.000,0.179)	(0.821,1.000)
		111	MENPAQ4_85038	-3	5	:	0.052	0.948	(0.000,0.142)	(0.858,1.000)
		112	MENPAQ4_85020	-2	5	:	0.003	0.997	(0.000,0.020)	(0.980,1.000)
		113	MENPAQ4_85053	-2	5	:	0.011	0.989	(0.000,0.067)	(0.933,1.000)
		114	MENPAQ4_85063	-5	5	:	0.01	0.99	(0.000,0.058)	(0.942,1.000)
		115	MENPAQ5_84519	-2	5	:	0.014	0.986	(0.000,0.073)	(0.927,1.000)
		116	MENPAQ5_84546	-3	5	:	0.006	0.994	(0.000,0.037)	(0.963,1.000)
		117	MENPAQ5_84539	-2	5	:	0.03	0.97	(0.000,0.119)	(0.881,1.000)
		118	MENPAQ5_84522	-2	5	:	0.007	0.993	(0.000,0.043)	(0.957,1.000)
		119	MENPAQ5_84558	-1	5	:	0.014	0.986	(0.000,0.072)	(0.928,1.000)
		120	MENPAQ5_84524	-4	5	:	0.003	0.997	(0.000,0.015)	(0.985,1.000)
		121	MENPAQ5_84527	-3	5	:	0.026	0.974	(0.000,0.113)	(0.887,1.000)
		122	MENPAQ5_84576	-3	5	:	0.142	0.858	(0.027,0.253)	(0.747,0.973)
		123	MENPAQ5_84555	-2	5	:	0.003	0.997	(0.000,0.016)	(0.984,1.000)
		124	MENPAQ5_84578	-3	5	:	0.017	0.983	(0.000,0.093)	(0.907,1.000)
		125	MENPAQ5_84552	-3	5	:	0.208	0.792	(0.107,0.313)	(0.687,0.893)
		126	MENPAQ5_84598	-3	5	:	0.157	0.843	(0.072,0.250)	(0.750,0.928)
		127	MENPAQ5_84561	-2	5	:	0.084	0.916	(0.000,0.195)	(0.805,1.000)
		128	GMenPaQB_0190	-6	6	:	0.995	0.005	(0.967,1.000)	(0.000,0.033)
		129	GMenPaQC_0249	-10	6	:	0.998	0.002	(0.985,1.000)	(0.000,0.015)
		130	GMenPaQC_0274	-5	6	:	0.954	0.046	(0.847,1.000)	(0.000,0.153)
		131	GMenPaQD_0233	-5	6	:	0.994	0.006	(0.963,1.000)	(0.000,0.037)
		132	GMenPaQD_0243	-5	6	:	0.969	0.031	(0.886,1.000)	(0.000,0.114)
		133	GMenPaQA_0277	-4	6	:	0.993	0.007	(0.953,1.000)	(0.000,0.047)
		134	GMenPaQA_0285	-6	6	:	0.982	0.018	(0.898,1.000)	(0.000,0.102)
		135	GMenPaQA_0289	-3	6	:	0.992	0.008	(0.944,1.000)	(0.000,0.056)
		136	GMenPaQA_0291	-5	6	:	0.997	0.003	(0.980,1.000)	(0.000,0.020)
		137	GMenPaQA_0292	-4	6	:	0.994	0.006	(0.962,1.000)	(0.000,0.038)
		138	GMenPaQA_0293	-6	6	:	0.995	0.005	(0.964,1.000)	(0.000,0.036)
		139	GMenPaQA_0305	-6	6	:	0.996	0.004	(0.979,1.000)	(0.000,0.021)
		140	GMenPaQA_0307	-8	6	:	0.99	0.01	(0.938,1.000)	(0.000,0.062)
		141	GMenPaQA_0319	-8	6	:	0.987	0.013	(0.923,1.000)	(0.000,0.077)
		142	GMenPaQA_0328	-7	6	:	0.997	0.003	(0.979,1.000)	(0.000,0.021)
		143	GMenPaQA_0329	-6	6	:	0.994	0.006	(0.961,1.000)	(0.000,0.039)
		144	GMenPaQA_0330	-6	6	:	0.996	0.004	(0.970,1.000)	(0.000,0.030)
		145	GMenPaQA_0331	-8	6	:	0.997	0.003	(0.980,1.000)	(0.000,0.020)
		146	GMenPaQA_0348	-8	6	:	0.985	0.015	(0.927,1.000)	(0.000,0.073)
		147	GMenPaQA_0659	-6	6	:	0.972	0.028	(0.867,1.000)	(0.000,0.133)
		148	MENPAQ2_85954	-4	6	:	0.988	0.012	(0.937,1.000)	(0.000,0.063)
		149	MENPAQ2_85956	-4	6	:	0.983	0.017	(0.904,1.000)	(0.000,0.096)
		150	MENPAQ2_85958	-3	6	:	0.987	0.013	(0.928,1.000)	(0.000,0.072)
		151	MENPAQ2_85962	-4	6	:	0.997	0.003	(0.977,1.000)	(0.000,0.023)
		152	MENPAQ2_85964	-4	6	:	0.822	0.178	(0.708,0.934)	(0.066,0.292)
		153	MENPAQ2_85966	-5	6	:	0.955	0.045	(0.854,1.000)	(0.000,0.146)
		154	MENPAQ2_85969	-4	6	:	0.995	0.005	(0.970,1.000)	(0.000,0.030)
		155	MENPAQ2_85922	-7	6	:	0.541	0.459	(0.434,0.645)	(0.355,0.566)
		156	MENPAQ2_85980	-3	6	:	0.995	0.005	(0.963,1.000)	(0.000,0.037)
		157	MENPAQ2_85985	-3	6	:	0.996	0.004	(0.970,1.000)	(0.000,0.030)
		158	MENPAQ2_85984	-3	6	:	0.998	0.002	(0.986,1.000)	(0.000,0.014)
		159	MENPAQ2_85986	-3	6	:	0.997	0.003	(0.977,1.000)	(0.000,0.023)
		160	MENPAQ2_85988	-2	6	:	0.993	0.007	(0.952,1.000)	(0.000,0.048)
		161	MENPAQ2_85990	-3	6	:	0.987	0.013	(0.922,1.000)	(0.000,0.078)
		162	MENPAQ2_85994	-4	6	:	0.992	0.008	(0.950,1.000)	(0.000,0.050)
		163	MENPAQ2_85995	-3	6	:	0.989	0.011	(0.936,1.000)	(0.000,0.064)
		164	MENPAQ2_85996	-3	6	:	0.997	0.003	(0.981,1.000)	(0.000,0.019)
		165	MENPAQ2_85997	-3	6	:	0.995	0.005	(0.969,1.000)	(0.000,0.031)
		166	MENPAQ2_86018	-3	6	:	0.984	0.016	(0.911,1.000)	(0.000,0.089)
		167	MENPAQ2_86014	-4	6	:	0.954	0.046	(0.861,1.000)	(0.000,0.139)
		168	MENPAQ2_86012	-4	6	:	0.986	0.014	(0.913,1.000)	(0.000,0.087)
		169	MENPAQ2_86009	-7	6	:	0.99	0.01	(0.937,1.000)	(0.000,0.063)
		170	MENPAQ2_86005	-5	6	:	0.997	0.003	(0.983,1.000)	(0.000,0.017)
		171	MENPAQ2_86001	-2	6	:	0.961	0.039	(0.856,1.000)	(0.000,0.144)
		172	MENPAQ2_86000	-3	6	:	0.982	0.018	(0.893,1.000)	(0.000,0.107)
		173	MENPAQ2_85999	-2	6	:	0.946	0.054	(0.830,1.000)	(0.000,0.170)
		174	MENPAQ2_85998	-3	6	:	0.983	0.017	(0.920,1.000)	(0.000,0.080)
		175	MENPAQ2_86022	-3	6	:	0.994	0.006	(0.957,1.000)	(0.000,0.043)
		176	MENPAQ2_86024	-6	6	:	0.97	0.03	(0.863,1.000)	(0.000,0.137)
		177	MENPAQ2_86027	-5	6	:	0.993	0.007	(0.950,1.000)	(0.000,0.050)
		178	MENPAQ3_85453	-3	6	:	0.997	0.003	(0.982,1.000)	(0.000,0.018)
		179	MENPAQ3_85416	-3	6	:	0.87	0.13	(0.761,0.999)	(0.001,0.239)
		180	MENPAQ3_85414	-3	6	:	0.996	0.004	(0.974,1.000)	(0.000,0.026)
		181	MENPAQ3_85455	-4	6	:	0.974	0.026	(0.897,1.000)	(0.000,0.103)
		182	MENPAQ3_85457	-3	6	:	0.998	0.002	(0.989,1.000)	(0.000,0.011)
		183	MENPAQ3_85459	-5	6	:	0.99	0.01	(0.939,1.000)	(0.000,0.061)
		184	MENPAQ3_85461	-4	6	:	0.994	0.006	(0.959,1.000)	(0.000,0.041)
		185	MENPAQ3_85463	-5	6	:	0.994	0.006	(0.960,1.000)	(0.000,0.040)
		186	MENPAQ3_85465	-3	6	:	0.936	0.064	(0.827,1.000)	(0.000,0.173)
		187	MENPAQ3_85467	-3	6	:	0.996	0.004	(0.974,1.000)	(0.000,0.026)
		188	MENPAQ3_85437	-4	6	:	0.969	0.031	(0.888,1.000)	(0.000,0.112)
		189	MENPAQ3_85447	-3	6	:	0.996	0.004	(0.972,1.000)	(0.000,0.028)
		190	MENPAQ3_85445	-4	6	:	0.98	0.02	(0.896,1.000)	(0.000,0.104)
		191	MENPAQ3_85449	-3	6	:	0.998	0.002	(0.986,1.000)	(0.000,0.014)
		192	MENPAQ3_85437a	-5	6	:	0.991	0.009	(0.942,1.000)	(0.000,0.058)
		193	MENPAQ3_85425	-4	6	:	0.893	0.107	(0.767,1.000)	(0.000,0.233)
		194	MENPAQ3_85431	-3	6	:	0.994	0.006	(0.961,1.000)	(0.000,0.039)
		195	MENPAQ3_85433	-4	6	:	0.959	0.041	(0.869,1.000)	(0.000,0.131)
		196	MENPAQ3_85439	-8	6	:	0.993	0.007	(0.954,1.000)	(0.000,0.046)
		197	MENPAQ3_85411	-7	6	:	0.98	0.02	(0.899,1.000)	(0.000,0.101)
		198	MENPAQ3_85400	-4	6	:	0.919	0.081	(0.786,1.000)	(0.000,0.214)
		199	MENPAQ3_85395	-4	6	:	0.944	0.056	(0.834,1.000)	(0.000,0.166)
		200	MENPAQ3_85405	-5	6	:	0.988	0.012	(0.927,1.000)	(0.000,0.073)
		201	MENPAQ3_85343	-4	6	:	0.994	0.006	(0.964,1.000)	(0.000,0.036)
		202	MENPAQ3_85303	-3	6	:	0.999	0.001	(0.992,1.000)	(0.000,0.008)
		203	MENPAQ3_85301	-4	6	:	0.987	0.013	(0.925,1.000)	(0.000,0.075)
		204	MENPAQ3_85299	-4	6	:	0.99	0.01	(0.932,1.000)	(0.000,0.068)
		205	MENPAQ3_85297	-2	6	:	0.996	0.004	(0.974,1.000)	(0.000,0.026)
		206	MENPAQ3_85295	-2	6	:	0.973	0.027	(0.886,1.000)	(0.000,0.114)
		207	MENPAQ3_85291	-3	6	:	0.987	0.013	(0.919,1.000)	(0.000,0.081)
		208	MENPAQ3_85288	-3	6	:	0.981	0.019	(0.904,1.000)	(0.000,0.096)
		209	MENPAQ3_85286	-4	6	:	0.995	0.005	(0.969,1.000)	(0.000,0.031)
		210	MENPAQ5_84542	-3	6	:	0.993	0.007	(0.952,1.000)	(0.000,0.048)
		211	GMenPaQC_0139	-5	7	:	0.035	0.965	(0.000,0.150)	(0.850,1.000)
		212	GMenPaQC_0143	-5	7	:	0.047	0.953	(0.000,0.156)	(0.844,1.000)
		213	GMenPaQB_0189	-5	7	:	0.003	0.997	(0.000,0.020)	(0.980,1.000)
		214	GMenPaQC_0251	-8	7	:	0.01	0.99	(0.000,0.061)	(0.939,1.000)
		215	GMenPaQC_0255	-4	7	:	0.004	0.996	(0.000,0.027)	(0.973,1.000)
		216	GMenPaQC_0260	-5	7	:	0.015	0.985	(0.000,0.076)	(0.924,1.000)
		217	GMenPaQC_0263	-6	7	:	0.002	0.998	(0.000,0.014)	(0.986,1.000)
		218	GMenPaQC_0265	-4	7	:	0.005	0.995	(0.000,0.034)	(0.966,1.000)
		219	GMenPaQC_0273	-5	7	:	0.018	0.982	(0.000,0.085)	(0.915,1.000)
		220	GMenPaQD_0145	-11	7	:	0.006	0.994	(0.000,0.039)	(0.961,1.000)
		221	GMenPaQD_0218	-8	7	:	0.012	0.988	(0.000,0.060)	(0.940,1.000)
		222	GMenPaQD_0224	-4	7	:	0.029	0.971	(0.000,0.112)	(0.888,1.000)
		223	GMenPaQD_0227	-3	7	:	0.011	0.989	(0.000,0.065)	(0.935,1.000)
		224	GMenPaQD_0234	-4	7	:	0.012	0.988	(0.000,0.076)	(0.924,1.000)
		225	GMenPaQD_0236	-4	7	:	0.004	0.996	(0.000,0.026)	(0.974,1.000)
		226	GMenPaQD_0237	-3	7	:	0.004	0.996	(0.000,0.027)	(0.973,1.000)
		227	GMenPaQD_0238	-4	7	:	0.01	0.99	(0.000,0.058)	(0.942,1.000)
		228	GMenPaQD_0239	-5	7	:	0.004	0.996	(0.000,0.026)	(0.974,1.000)
		229	GMenPaQA_0306	-6	7	:	0.009	0.991	(0.000,0.054)	(0.946,1.000)
		230	GMenPaQA_0327	-6	7	:	0.055	0.945	(0.000,0.141)	(0.859,1.000)
		231	GMenOdra_0356	-17	7	:	0.003	0.997	(0.000,0.015)	(0.985,1.000)
		232	GMenOdra_0357	-13	7	:	0.014	0.986	(0.000,0.073)	(0.927,1.000)
		233	GMenOdra_0406	-6	7	:	0.011	0.989	(0.000,0.062)	(0.938,1.000)
		234	GMenAp_0504	-12	7	:	0.003	0.997	(0.000,0.020)	(0.980,1.000)
		235	GMenAp_0505	-10	7	:	0.013	0.987	(0.000,0.073)	(0.927,1.000)
		236	GMenAp_0600	-6	7	:	0.009	0.991	(0.000,0.055)	(0.945,1.000)
		237	MENPAQ2_85992	-3	7	:	0.005	0.995	(0.000,0.028)	(0.972,1.000)
		238	MENPAQ2_86003	-3	7	:	0.013	0.987	(0.000,0.082)	(0.918,1.000)
		239	MENPAQ4_85046	-2	7	:	0.006	0.994	(0.000,0.039)	(0.961,1.000)
		240	MENPAQ4_85050	-2	7	:	0.039	0.961	(0.000,0.158)	(0.842,1.000)
		241	MENPAQ4_85042	-3	7	:	0.002	0.998	(0.000,0.013)	(0.987,1.000)
		242	MENPAQ4_85034	-4	7	:	0.003	0.997	(0.000,0.017)	(0.983,1.000)
		243	MENPAQ4_85028	-3	7	:	0.023	0.977	(0.000,0.116)	(0.884,1.000)
		244	MENPAQ4_85044	-6	7	:	0.004	0.996	(0.000,0.022)	(0.978,1.000)
		245	MENPAQ4_85048	-4	7	:	0.015	0.985	(0.000,0.087)	(0.913,1.000)
		246	MENPAQ4_85024	-2	7	:	0.009	0.991	(0.000,0.053)	(0.947,1.000)
		247	MENPAQ4_85051	-3	7	:	0.037	0.963	(0.000,0.142)	(0.858,1.000)
		248	MENPAQ4_85057	-2	7	:	0.024	0.976	(0.000,0.113)	(0.887,1.000)
		249	MENPAQ4_85060	-6	7	:	0.013	0.987	(0.000,0.080)	(0.920,1.000)
		250	MENPAQ5_84530	-3	7	:	0.13	0.87	(0.031,0.224)	(0.776,0.969)
		251	MENPAQ5_84594	-4	7	:	0.006	0.994	(0.000,0.040)	(0.960,1.000)

## Sheet: results_on_97Outliers
	Fig. S3: Identification of number of genetic clusters in S. mentella samples using Evanno method (Evanno et al. 2005). Only two genetic clusters were suggested for the data.
														Sample code	Sample name
														1	Nor
														2	FI-shallow
														3	FI-deep
														4	IRS-deep
														5	GL A
														6	GL B
														7	GL C
	Fig. S4: Two genetic clusters (as indicated by two colors) predicted by STRUCTURE for the Sebastes mentella samples.
	Inferred	ancestry	of	individuals:
		Label	(%Miss)	Pop:	Inferred	clusters	(and	0.9	probability	intervals)
		1	TB294_1507	-1	1	:	0.081	0.919	(0.000,0.213)	(0.787,1.000)
		2	TB294_1509	-1	1	:	0.002	0.998	(0.000,0.009)	(0.991,1.000)
		3	TB294_1512	-4	1	:	0.019	0.981	(0.000,0.098)	(0.902,1.000)
		4	TB294_1513	-4	1	:	0.004	0.996	(0.000,0.025)	(0.975,1.000)
		5	TB294_1514	-2	1	:	0.003	0.997	(0.000,0.016)	(0.984,1.000)
		6	TB294_1516	-6	1	:	0.005	0.995	(0.000,0.033)	(0.967,1.000)
		7	TB294_1529	-6	1	:	0.004	0.996	(0.000,0.023)	(0.977,1.000)
		8	TB294_1541	-2	1	:	0.014	0.986	(0.000,0.098)	(0.902,1.000)
		9	TB294_1548	-5	1	:	0.059	0.941	(0.000,0.153)	(0.847,1.000)
		10	TB294_1550	-4	1	:	0.009	0.991	(0.000,0.052)	(0.948,1.000)
		11	TB294_1578	-4	1	:	0.002	0.998	(0.000,0.011)	(0.989,1.000)
		12	TB294_1583	-4	1	:	0.117	0.883	(0.000,0.261)	(0.739,1.000)
		13	TB294_1584	-12	1	:	0.003	0.997	(0.000,0.019)	(0.981,1.000)
		14	TB294_1585	-6	1	:	0.001	0.999	(0.000,0.006)	(0.994,1.000)
		15	TB294_1591	-1	1	:	0.002	0.998	(0.000,0.009)	(0.991,1.000)
		16	TB294_1592	-7	1	:	0.001	0.999	(0.000,0.008)	(0.992,1.000)
		17	OmrC_1116	-16	1	:	0.002	0.998	(0.000,0.010)	(0.990,1.000)
		18	OmrC_1120	-17	1	:	0.004	0.996	(0.000,0.027)	(0.973,1.000)
		19	OmrC_1129	-3	1	:	0.001	0.999	(0.000,0.007)	(0.993,1.000)
		20	OmrC_1145	-6	1	:	0.002	0.998	(0.000,0.009)	(0.991,1.000)
		21	OmrC_1156	-9	1	:	0.008	0.992	(0.000,0.060)	(0.940,1.000)
		22	OmrC_1161	-9	1	:	0.001	0.999	(0.000,0.008)	(0.992,1.000)
		23	OmrC_1165	-7	1	:	0.004	0.996	(0.000,0.026)	(0.974,1.000)
		24	OmrC_1176	-9	1	:	0.002	0.998	(0.000,0.011)	(0.989,1.000)
		25	OmrC_1180	-12	1	:	0.002	0.998	(0.000,0.011)	(0.989,1.000)
		26	OmrC_1272	-4	1	:	0.003	0.997	(0.000,0.020)	(0.980,1.000)
		27	OmrC_1291	-2	1	:	0.016	0.984	(0.000,0.102)	(0.898,1.000)
		28	OmrC_1301	-3	1	:	0.002	0.998	(0.000,0.014)	(0.986,1.000)
		29	OmrA_1360	-10	1	:	0.009	0.991	(0.000,0.062)	(0.938,1.000)
		30	TB294_1501	-5	1	:	0.002	0.998	(0.000,0.011)	(0.989,1.000)
		31	TB294_1502	-2	1	:	0.002	0.998	(0.000,0.010)	(0.990,1.000)
		32	TB294_1503	-4	1	:	0.002	0.998	(0.000,0.011)	(0.989,1.000)
		33	TB294_1505	-4	1	:	0.002	0.998	(0.000,0.014)	(0.986,1.000)
		34	MENFI02_105	-6	2	:	0.002	0.998	(0.000,0.011)	(0.989,1.000)
		35	MENFI02_106	-12	2	:	0.002	0.998	(0.000,0.008)	(0.992,1.000)
		36	MENFI02_108	-7	2	:	0.002	0.998	(0.000,0.009)	(0.991,1.000)
		37	MENFI02_109	-4	2	:	0.001	0.999	(0.000,0.007)	(0.993,1.000)
		38	MENFI02_110	-10	2	:	0.002	0.998	(0.000,0.011)	(0.989,1.000)
		39	MENFI02_111	-6	2	:	0.004	0.996	(0.000,0.025)	(0.975,1.000)
		40	MENFI02_112	-3	2	:	0.044	0.956	(0.000,0.187)	(0.813,1.000)
		41	MENFI02_113	-5	2	:	0.029	0.971	(0.000,0.119)	(0.881,1.000)
		42	MENFI02_114	-5	2	:	0.002	0.998	(0.000,0.011)	(0.989,1.000)
		43	MENFI02_115	-9	2	:	0.002	0.998	(0.000,0.010)	(0.990,1.000)
		44	MENFI02_116	-3	2	:	0.002	0.998	(0.000,0.013)	(0.987,1.000)
		45	MENFI02_117	-4	2	:	0.002	0.998	(0.000,0.012)	(0.988,1.000)
		46	MENFI02_119	-2	2	:	0.005	0.995	(0.000,0.029)	(0.971,1.000)
		47	MENFI02_120	-4	2	:	0.002	0.998	(0.000,0.009)	(0.991,1.000)
		48	MENFI02_121	-2	2	:	0.002	0.998	(0.000,0.015)	(0.985,1.000)
		49	MENFI02_122	-3	2	:	0.002	0.998	(0.000,0.009)	(0.991,1.000)
		50	MENFI02_123	-6	2	:	0.002	0.998	(0.000,0.013)	(0.987,1.000)
		51	MENFI02_124	-9	2	:	0.004	0.996	(0.000,0.027)	(0.973,1.000)
		52	MENFI02_125	-7	2	:	0.002	0.998	(0.000,0.011)	(0.989,1.000)
		53	MENFI02_128	-4	2	:	0.001	0.999	(0.000,0.005)	(0.995,1.000)
		54	MENFI02_129	-5	2	:	0.002	0.998	(0.000,0.011)	(0.989,1.000)
		55	MENFI02_130	-3	2	:	0.006	0.994	(0.000,0.041)	(0.959,1.000)
		56	MENFI02_131	-4	2	:	0.002	0.998	(0.000,0.012)	(0.988,1.000)
		57	MENFI02_132	-1	2	:	0.002	0.998	(0.000,0.009)	(0.991,1.000)
		58	MENFI02_133	-9	2	:	0.003	0.997	(0.000,0.023)	(0.977,1.000)
		59	MENFI02_137	-8	2	:	0.002	0.998	(0.000,0.011)	(0.989,1.000)
		60	MENFI02_138	-8	2	:	0.003	0.997	(0.000,0.022)	(0.978,1.000)
		61	MENFI02_139	-5	2	:	0.002	0.998	(0.000,0.010)	(0.990,1.000)
		62	MENFI02_140	-7	2	:	0.003	0.997	(0.000,0.024)	(0.976,1.000)
		63	MENFI02_277	-6	3	:	0.998	0.002	(0.986,1.000)	(0.000,0.014)
		64	MENFI02_278	-7	3	:	0.998	0.002	(0.991,1.000)	(0.000,0.009)
		65	MENFI02_279	-10	3	:	0.997	0.003	(0.985,1.000)	(0.000,0.015)
		66	MENFI02_280	-3	3	:	0.998	0.002	(0.991,1.000)	(0.000,0.009)
		67	MENFI02_253	-4	3	:	0.993	0.007	(0.952,1.000)	(0.000,0.048)
		68	MENFI02_254	-4	3	:	0.997	0.003	(0.983,1.000)	(0.000,0.017)
		69	MENFI02_255	-4	3	:	0.996	0.004	(0.980,1.000)	(0.000,0.020)
		70	MENFI02_256	-10	3	:	0.995	0.005	(0.970,1.000)	(0.000,0.030)
		71	MENFI02_257	-4	3	:	0.998	0.002	(0.989,1.000)	(0.000,0.011)
		72	MENFI02_258	-8	3	:	0.998	0.002	(0.991,1.000)	(0.000,0.009)
		73	MENFI02_259	-16	3	:	0.995	0.005	(0.968,1.000)	(0.000,0.032)
		74	MENFI02_260	-8	3	:	0.997	0.003	(0.982,1.000)	(0.000,0.018)
		75	MENFI02_261	-8	3	:	0.997	0.003	(0.984,1.000)	(0.000,0.016)
		76	MENFI02_262	-5	3	:	0.998	0.002	(0.989,1.000)	(0.000,0.011)
		77	MENFI02_263	-6	3	:	0.988	0.012	(0.914,1.000)	(0.000,0.086)
		78	MENFI02_264	-2	3	:	0.998	0.002	(0.989,1.000)	(0.000,0.011)
		79	MENFI02_265	-7	3	:	0.998	0.002	(0.989,1.000)	(0.000,0.011)
		80	MENFI02_266	-8	3	:	0.998	0.002	(0.992,1.000)	(0.000,0.008)
		81	MENFI02_267	-6	3	:	0.998	0.002	(0.990,1.000)	(0.000,0.010)
		82	MENFI02_268	-6	3	:	0.998	0.002	(0.988,1.000)	(0.000,0.012)
		83	MENFI02_269	-4	3	:	0.995	0.005	(0.965,1.000)	(0.000,0.035)
		84	MENFI02_270	-9	3	:	0.997	0.003	(0.982,1.000)	(0.000,0.018)
		85	MENFI02_271	-6	3	:	0.997	0.003	(0.982,1.000)	(0.000,0.018)
		86	MENFI02_272	-6	3	:	0.996	0.004	(0.973,1.000)	(0.000,0.027)
		87	MENFI02_273	-6	3	:	0.996	0.004	(0.978,1.000)	(0.000,0.022)
		88	MENFI02_274	-7	3	:	0.998	0.002	(0.989,1.000)	(0.000,0.011)
		89	MENFI02_275	-2	3	:	0.983	0.017	(0.903,1.000)	(0.000,0.097)
		90	MENFI02_276	-5	3	:	0.997	0.003	(0.982,1.000)	(0.000,0.018)
		91	DeepSea_0982	-8	4	:	0.995	0.005	(0.965,1.000)	(0.000,0.035)
		92	DeepSea_0983	-13	4	:	0.997	0.003	(0.980,1.000)	(0.000,0.020)
		93	DeepSea_0984	-12	4	:	0.996	0.004	(0.977,1.000)	(0.000,0.023)
		94	ST343_12	-6	4	:	0.99	0.01	(0.924,1.000)	(0.000,0.076)
		95	DeepSea_0987	-5	4	:	0.998	0.002	(0.987,1.000)	(0.000,0.013)
		96	DeepSea_0988	-11	4	:	0.995	0.005	(0.969,1.000)	(0.000,0.031)
		97	DeepSea_0989	-8	4	:	0.987	0.013	(0.910,1.000)	(0.000,0.090)
		98	DeepSea_0990	-3	4	:	0.992	0.008	(0.940,1.000)	(0.000,0.060)
		99	DeepSea_0991	-8	4	:	0.952	0.048	(0.748,1.000)	(0.000,0.252)
		100	DeepSea_0996	-14	4	:	0.993	0.007	(0.953,1.000)	(0.000,0.047)
		101	DeepSea_0997	-12	4	:	0.996	0.004	(0.976,1.000)	(0.000,0.024)
		102	DeepSea_0998	-9	4	:	0.997	0.003	(0.984,1.000)	(0.000,0.016)
		103	ST343_20	-4	4	:	0.998	0.002	(0.988,1.000)	(0.000,0.012)
		104	ST343_22	-10	4	:	0.991	0.009	(0.934,1.000)	(0.000,0.066)
		105	GMenPaQD_0222	0	5	:	0.009	0.991	(0.000,0.066)	(0.934,1.000)
		106	GMenPaQD_0235	-5	5	:	0.007	0.993	(0.000,0.049)	(0.951,1.000)
		107	GMenU_0623	-10	5	:	0.003	0.997	(0.000,0.017)	(0.983,1.000)
		108	GMenAp_0499	-9	5	:	0.003	0.997	(0.000,0.016)	(0.984,1.000)
		109	GMenAp_0617	-5	5	:	0.003	0.997	(0.000,0.020)	(0.980,1.000)
		110	MENPAQ4_85030	-5	5	:	0.004	0.996	(0.000,0.027)	(0.973,1.000)
		111	MENPAQ4_85038	-4	5	:	0.002	0.998	(0.000,0.010)	(0.990,1.000)
		112	MENPAQ4_85020	-4	5	:	0.007	0.993	(0.000,0.045)	(0.955,1.000)
		113	MENPAQ4_85053	-3	5	:	0.002	0.998	(0.000,0.009)	(0.991,1.000)
		114	MENPAQ4_85063	-6	5	:	0.002	0.998	(0.000,0.011)	(0.989,1.000)
		115	MENPAQ5_84519	-2	5	:	0.022	0.978	(0.000,0.107)	(0.893,1.000)
		116	MENPAQ5_84546	-4	5	:	0.001	0.999	(0.000,0.006)	(0.994,1.000)
		117	MENPAQ5_84539	-5	5	:	0.003	0.997	(0.000,0.015)	(0.985,1.000)
		118	MENPAQ5_84522	-6	5	:	0.002	0.998	(0.000,0.011)	(0.989,1.000)
		119	MENPAQ5_84558	-2	5	:	0.003	0.997	(0.000,0.019)	(0.981,1.000)
		120	MENPAQ5_84524	-1	5	:	0.002	0.998	(0.000,0.011)	(0.989,1.000)
		121	MENPAQ5_84527	-5	5	:	0.003	0.997	(0.000,0.017)	(0.983,1.000)
		122	MENPAQ5_84576	-2	5	:	0.002	0.998	(0.000,0.013)	(0.987,1.000)
		123	MENPAQ5_84555	-3	5	:	0.005	0.995	(0.000,0.030)	(0.970,1.000)
		124	MENPAQ5_84578	-5	5	:	0.003	0.997	(0.000,0.020)	(0.980,1.000)
		125	MENPAQ5_84552	-2	5	:	0.003	0.997	(0.000,0.018)	(0.982,1.000)
		126	MENPAQ5_84598	-4	5	:	0.002	0.998	(0.000,0.012)	(0.988,1.000)
		127	MENPAQ5_84561	-2	5	:	0.004	0.996	(0.000,0.023)	(0.977,1.000)
		128	GMenPaQB_0190	-6	6	:	0.992	0.008	(0.943,1.000)	(0.000,0.057)
		129	GMenPaQC_0249	-12	6	:	0.984	0.016	(0.886,1.000)	(0.000,0.114)
		130	GMenPaQC_0274	-6	6	:	0.99	0.01	(0.927,1.000)	(0.000,0.073)
		131	GMenPaQD_0233	-5	6	:	0.995	0.005	(0.968,1.000)	(0.000,0.032)
		132	GMenPaQD_0243	-5	6	:	0.996	0.004	(0.977,1.000)	(0.000,0.023)
		133	GMenPaQA_0277	-2	6	:	0.992	0.008	(0.948,1.000)	(0.000,0.052)
		134	GMenPaQA_0285	-9	6	:	0.97	0.03	(0.821,1.000)	(0.000,0.179)
		135	GMenPaQA_0289	-6	6	:	0.997	0.003	(0.985,1.000)	(0.000,0.015)
		136	GMenPaQA_0291	-5	6	:	0.993	0.007	(0.952,1.000)	(0.000,0.048)
		137	GMenPaQA_0292	-2	6	:	0.997	0.003	(0.982,1.000)	(0.000,0.018)
		138	GMenPaQA_0293	-6	6	:	0.994	0.006	(0.960,1.000)	(0.000,0.040)
		139	GMenPaQA_0305	-4	6	:	0.998	0.002	(0.989,1.000)	(0.000,0.011)
		140	GMenPaQA_0307	-5	6	:	0.985	0.015	(0.897,1.000)	(0.000,0.103)
		141	GMenPaQA_0319	-7	6	:	0.978	0.022	(0.852,1.000)	(0.000,0.148)
		142	GMenPaQA_0328	-5	6	:	0.982	0.018	(0.899,1.000)	(0.000,0.101)
		143	GMenPaQA_0329	-14	6	:	0.992	0.008	(0.939,1.000)	(0.000,0.061)
		144	GMenPaQA_0330	-4	6	:	0.732	0.268	(0.547,1.000)	(0.000,0.453)
		145	GMenPaQA_0331	-3	6	:	0.996	0.004	(0.974,1.000)	(0.000,0.026)
		146	GMenPaQA_0348	-9	6	:	0.99	0.01	(0.932,1.000)	(0.000,0.068)
		147	GMenPaQA_0659	-4	6	:	0.995	0.005	(0.966,1.000)	(0.000,0.034)
		148	MENPAQ2_85954	-6	6	:	0.979	0.021	(0.857,1.000)	(0.000,0.143)
		149	MENPAQ2_85956	-5	6	:	0.998	0.002	(0.989,1.000)	(0.000,0.011)
		150	MENPAQ2_85958	-1	6	:	0.998	0.002	(0.989,1.000)	(0.000,0.011)
		151	MENPAQ2_85962	-2	6	:	0.998	0.002	(0.991,1.000)	(0.000,0.009)
		152	MENPAQ2_85964	-3	6	:	0.996	0.004	(0.976,1.000)	(0.000,0.024)
		153	MENPAQ2_85966	-4	6	:	0.996	0.004	(0.977,1.000)	(0.000,0.023)
		154	MENPAQ2_85969	-7	6	:	0.999	0.001	(0.992,1.000)	(0.000,0.008)
		155	MENPAQ2_85922	-9	6	:	0.362	0.638	(0.210,0.524)	(0.476,0.790)
		156	MENPAQ2_85980	-3	6	:	0.998	0.002	(0.990,1.000)	(0.000,0.010)
		157	MENPAQ2_85985	-1	6	:	0.998	0.002	(0.991,1.000)	(0.000,0.009)
		158	MENPAQ2_85984	-2	6	:	0.998	0.002	(0.989,1.000)	(0.000,0.011)
		159	MENPAQ2_85986	-2	6	:	0.992	0.008	(0.940,1.000)	(0.000,0.060)
		160	MENPAQ2_85988	-4	6	:	0.983	0.017	(0.877,1.000)	(0.000,0.123)
		161	MENPAQ2_85990	-2	6	:	0.997	0.003	(0.982,1.000)	(0.000,0.018)
		162	MENPAQ2_85994	-3	6	:	0.996	0.004	(0.973,1.000)	(0.000,0.027)
		163	MENPAQ2_85995	-5	6	:	0.996	0.004	(0.974,1.000)	(0.000,0.026)
		164	MENPAQ2_85996	-3	6	:	0.996	0.004	(0.974,1.000)	(0.000,0.026)
		165	MENPAQ2_85997	-6	6	:	0.995	0.005	(0.969,1.000)	(0.000,0.031)
		166	MENPAQ2_86018	-2	6	:	0.981	0.019	(0.876,1.000)	(0.000,0.124)
		167	MENPAQ2_86014	-3	6	:	0.998	0.002	(0.987,1.000)	(0.000,0.013)
		168	MENPAQ2_86012	-5	6	:	0.935	0.065	(0.741,1.000)	(0.000,0.259)
		169	MENPAQ2_86009	-6	6	:	0.997	0.003	(0.986,1.000)	(0.000,0.014)
		170	MENPAQ2_86005	-6	6	:	0.998	0.002	(0.987,1.000)	(0.000,0.013)
		171	MENPAQ2_86001	-3	6	:	0.996	0.004	(0.979,1.000)	(0.000,0.021)
		172	MENPAQ2_86000	-5	6	:	0.998	0.002	(0.989,1.000)	(0.000,0.011)
		173	MENPAQ2_85999	-2	6	:	0.999	0.001	(0.992,1.000)	(0.000,0.008)
		174	MENPAQ2_85998	-3	6	:	0.996	0.004	(0.978,1.000)	(0.000,0.022)
		175	MENPAQ2_86022	-5	6	:	0.989	0.011	(0.918,1.000)	(0.000,0.082)
		176	MENPAQ2_86024	-7	6	:	0.995	0.005	(0.967,1.000)	(0.000,0.033)
		177	MENPAQ2_86027	-4	6	:	0.998	0.002	(0.987,1.000)	(0.000,0.013)
		178	MENPAQ3_85453	-1	6	:	0.997	0.003	(0.985,1.000)	(0.000,0.015)
		179	MENPAQ3_85416	-1	6	:	0.988	0.012	(0.913,1.000)	(0.000,0.087)
		180	MENPAQ3_85414	-2	6	:	0.999	0.001	(0.993,1.000)	(0.000,0.007)
		181	MENPAQ3_85455	-4	6	:	0.998	0.002	(0.990,1.000)	(0.000,0.010)
		182	MENPAQ3_85457	-1	6	:	0.995	0.005	(0.972,1.000)	(0.000,0.028)
		183	MENPAQ3_85459	-5	6	:	0.985	0.015	(0.897,1.000)	(0.000,0.103)
		184	MENPAQ3_85461	-4	6	:	0.996	0.004	(0.974,1.000)	(0.000,0.026)
		185	MENPAQ3_85463	-4	6	:	0.995	0.005	(0.970,1.000)	(0.000,0.030)
		186	MENPAQ3_85465	-3	6	:	0.997	0.003	(0.982,1.000)	(0.000,0.018)
		187	MENPAQ3_85467	-6	6	:	0.978	0.022	(0.867,1.000)	(0.000,0.133)
		188	MENPAQ3_85437	-6	6	:	0.998	0.002	(0.988,1.000)	(0.000,0.012)
		189	MENPAQ3_85447	-4	6	:	0.997	0.003	(0.982,1.000)	(0.000,0.018)
		190	MENPAQ3_85445	-5	6	:	0.997	0.003	(0.981,1.000)	(0.000,0.019)
		191	MENPAQ3_85449	-3	6	:	0.972	0.028	(0.834,1.000)	(0.000,0.166)
		192	MENPAQ3_85437a	-1	6	:	0.959	0.041	(0.818,1.000)	(0.000,0.182)
		193	MENPAQ3_85425	-2	6	:	0.991	0.009	(0.944,1.000)	(0.000,0.056)
		194	MENPAQ3_85431	-7	6	:	0.992	0.008	(0.946,1.000)	(0.000,0.054)
		195	MENPAQ3_85433	-1	6	:	0.997	0.003	(0.979,1.000)	(0.000,0.021)
		196	MENPAQ3_85439	-6	6	:	0.993	0.007	(0.947,1.000)	(0.000,0.053)
		197	MENPAQ3_85411	-7	6	:	0.996	0.004	(0.974,1.000)	(0.000,0.026)
		198	MENPAQ3_85400	-8	6	:	0.998	0.002	(0.990,1.000)	(0.000,0.010)
		199	MENPAQ3_85395	-5	6	:	0.994	0.006	(0.956,1.000)	(0.000,0.044)
		200	MENPAQ3_85405	-2	6	:	0.998	0.002	(0.988,1.000)	(0.000,0.012)
		201	MENPAQ3_85343	-7	6	:	0.998	0.002	(0.992,1.000)	(0.000,0.008)
		202	MENPAQ3_85303	-5	6	:	0.997	0.003	(0.986,1.000)	(0.000,0.014)
		203	MENPAQ3_85301	-1	6	:	0.993	0.007	(0.955,1.000)	(0.000,0.045)
		204	MENPAQ3_85299	-5	6	:	0.993	0.007	(0.954,1.000)	(0.000,0.046)
		205	MENPAQ3_85297	-3	6	:	0.997	0.003	(0.984,1.000)	(0.000,0.016)
		206	MENPAQ3_85295	-3	6	:	0.998	0.002	(0.989,1.000)	(0.000,0.011)
		207	MENPAQ3_85291	-5	6	:	0.994	0.006	(0.962,1.000)	(0.000,0.038)
		208	MENPAQ3_85288	-2	6	:	0.99	0.01	(0.929,1.000)	(0.000,0.071)
		209	MENPAQ3_85286	-7	6	:	0.976	0.024	(0.852,1.000)	(0.000,0.148)
		210	MENPAQ5_84542	-4	6	:	0.992	0.008	(0.946,1.000)	(0.000,0.054)
		211	GMenPaQC_0139	-6	7	:	0.099	0.901	(0.000,0.261)	(0.739,1.000)
		212	GMenPaQC_0143	-2	7	:	0.245	0.755	(0.038,0.416)	(0.584,0.962)
		213	GMenPaQB_0189	-5	7	:	0.124	0.876	(0.000,0.312)	(0.688,1.000)
		214	GMenPaQC_0251	-10	7	:	0.075	0.925	(0.000,0.265)	(0.735,1.000)
		215	GMenPaQC_0255	-7	7	:	0.168	0.832	(0.000,0.370)	(0.630,1.000)
		216	GMenPaQC_0260	-4	7	:	0.006	0.994	(0.000,0.037)	(0.963,1.000)
		217	GMenPaQC_0263	-10	7	:	0.045	0.955	(0.000,0.232)	(0.768,1.000)
		218	GMenPaQC_0265	-6	7	:	0.141	0.859	(0.000,0.322)	(0.678,1.000)
		219	GMenPaQC_0273	-6	7	:	0.003	0.997	(0.000,0.017)	(0.983,1.000)
		220	GMenPaQD_0145	-7	7	:	0.077	0.923	(0.000,0.301)	(0.699,1.000)
		221	GMenPaQD_0218	-7	7	:	0.1	0.9	(0.000,0.295)	(0.705,1.000)
		222	GMenPaQD_0224	-4	7	:	0.007	0.993	(0.000,0.046)	(0.954,1.000)
		223	GMenPaQD_0227	-5	7	:	0.035	0.965	(0.000,0.186)	(0.814,1.000)
		224	GMenPaQD_0234	-6	7	:	0.006	0.994	(0.000,0.035)	(0.965,1.000)
		225	GMenPaQD_0236	-7	7	:	0.005	0.995	(0.000,0.033)	(0.967,1.000)
		226	GMenPaQD_0237	-6	7	:	0.02	0.98	(0.000,0.133)	(0.867,1.000)
		227	GMenPaQD_0238	-6	7	:	0.154	0.846	(0.000,0.341)	(0.659,1.000)
		228	GMenPaQD_0239	-4	7	:	0.009	0.991	(0.000,0.061)	(0.939,1.000)
		229	GMenPaQA_0306	-12	7	:	0.015	0.985	(0.000,0.106)	(0.894,1.000)
		230	GMenPaQA_0327	-9	7	:	0.198	0.802	(0.000,0.402)	(0.598,1.000)
		231	GMenOdra_0356	-22	7	:	0.019	0.981	(0.000,0.129)	(0.871,1.000)
		232	GMenOdra_0357	-18	7	:	0.029	0.971	(0.000,0.176)	(0.824,1.000)
		233	GMenOdra_0406	-8	7	:	0.029	0.971	(0.000,0.181)	(0.819,1.000)
		234	GMenAp_0504	-13	7	:	0.003	0.997	(0.000,0.016)	(0.984,1.000)
		235	GMenAp_0505	-12	7	:	0.143	0.857	(0.000,0.368)	(0.632,1.000)
		236	GMenAp_0600	-9	7	:	0.018	0.982	(0.000,0.129)	(0.871,1.000)
		237	MENPAQ2_85992	-4	7	:	0.068	0.932	(0.000,0.258)	(0.742,1.000)
		238	MENPAQ2_86003	-1	7	:	0.004	0.996	(0.000,0.027)	(0.973,1.000)
		239	MENPAQ4_85046	-1	7	:	0.071	0.929	(0.000,0.295)	(0.705,1.000)
		240	MENPAQ4_85050	-3	7	:	0.004	0.996	(0.000,0.027)	(0.973,1.000)
		241	MENPAQ4_85042	-3	7	:	0.02	0.98	(0.000,0.135)	(0.865,1.000)
		242	MENPAQ4_85034	-3	7	:	0.014	0.986	(0.000,0.101)	(0.899,1.000)
		243	MENPAQ4_85028	-3	7	:	0.024	0.976	(0.000,0.124)	(0.876,1.000)
		244	MENPAQ4_85044	-8	7	:	0.046	0.954	(0.000,0.224)	(0.776,1.000)
		245	MENPAQ4_85048	-3	7	:	0.014	0.986	(0.000,0.104)	(0.896,1.000)
		246	MENPAQ4_85024	-6	7	:	0.029	0.971	(0.000,0.189)	(0.811,1.000)
		247	MENPAQ4_85051	-1	7	:	0.05	0.95	(0.000,0.243)	(0.757,1.000)
		248	MENPAQ4_85057	-3	7	:	0.106	0.894	(0.000,0.312)	(0.688,1.000)
		249	MENPAQ4_85060	-4	7	:	0.005	0.995	(0.000,0.035)	(0.965,1.000)
		250	MENPAQ5_84530	-3	7	:	0.01	0.99	(0.000,0.070)	(0.930,1.000)
		251	MENPAQ5_84594	-3	7	:	0.008	0.992	(0.000,0.061)	(0.939,1.000)

## Sheet: Neutral vs Outliers
	based on 1943 neutral SNPs				based on 97 Outlier SNPs												Sample name	cluster1	cluster2
	Sample name	cluster1	cluster2		Sample name	cluster1	cluster2										TB294_1585	0.001	0.999
	TB294_1507	0.005	0.995		TB294_1507	0.081	0.919		-0.076	0.076							TB294_1592	0.001	0.999
	TB294_1509	0.002	0.998		TB294_1509	0.002	0.998		0	0							OmrC_1129	0.001	0.999
	TB294_1512	0.002	0.998		TB294_1512	0.019	0.981		-0.017	0.017							OmrC_1161	0.001	0.999
	TB294_1513	0.001	0.999		TB294_1513	0.004	0.996		-0.003	0.003							MENFI02_109	0.001	0.999
	TB294_1514	0.005	0.995		TB294_1514	0.003	0.997		0.002	-0.002							MENFI02_128	0.001	0.999
	TB294_1516	0.015	0.985		TB294_1516	0.005	0.995		0.01	-0.01							MENPAQ5_84546	0.001	0.999
	TB294_1529	0.002	0.998		TB294_1529	0.004	0.996		-0.002	0.002							TB294_1509	0.002	0.998
	TB294_1541	0.005	0.995		TB294_1541	0.014	0.986		-0.009	0.009							TB294_1578	0.002	0.998
	TB294_1548	0.003	0.997		TB294_1548	0.059	0.941		-0.056	0.056							TB294_1591	0.002	0.998
	TB294_1550	0.002	0.998		TB294_1550	0.009	0.991		-0.007	0.007							OmrC_1116	0.002	0.998
	TB294_1578	0.004	0.996		TB294_1578	0.002	0.998		0.002	-0.002							OmrC_1145	0.002	0.998
	TB294_1583	0.009	0.991		TB294_1583	0.117	0.883		-0.108	0.108							OmrC_1176	0.002	0.998
	TB294_1584	0.002	0.998		TB294_1584	0.003	0.997		-0.001	0.001							OmrC_1180	0.002	0.998
	TB294_1585	0.003	0.997		TB294_1585	0.001	0.999		0.002	-0.002							OmrC_1301	0.002	0.998
	TB294_1591	0.003	0.997		TB294_1591	0.002	0.998		0.001	-0.001							TB294_1501	0.002	0.998
	TB294_1592	0.011	0.989		TB294_1592	0.001	0.999		0.01	-0.01							TB294_1502	0.002	0.998
	OmrC_1116	0.006	0.994		OmrC_1116	0.002	0.998		0.004	-0.004							TB294_1503	0.002	0.998
	OmrC_1120	0.004	0.996		OmrC_1120	0.004	0.996		0	0							TB294_1505	0.002	0.998
	OmrC_1129	0.017	0.983		OmrC_1129	0.001	0.999		0.016	-0.016							MENFI02_105	0.002	0.998
	OmrC_1145	0.003	0.997		OmrC_1145	0.002	0.998		0.001	-0.001							MENFI02_106	0.002	0.998
	OmrC_1156	0.01	0.99		OmrC_1156	0.008	0.992		0.002	-0.002							MENFI02_108	0.002	0.998
	OmrC_1161	0.004	0.996		OmrC_1161	0.001	0.999		0.003	-0.003							MENFI02_110	0.002	0.998
	OmrC_1165	0.004	0.996		OmrC_1165	0.004	0.996		0	0							MENFI02_114	0.002	0.998
	OmrC_1176	0.004	0.996		OmrC_1176	0.002	0.998		0.002	-0.002							MENFI02_115	0.002	0.998
	OmrC_1180	0.022	0.978		OmrC_1180	0.002	0.998		0.02	-0.02							MENFI02_116	0.002	0.998
	OmrC_1272	0.003	0.997		OmrC_1272	0.003	0.997		0	0							MENFI02_117	0.002	0.998
	OmrC_1291	0.002	0.998		OmrC_1291	0.016	0.984		-0.014	0.014							MENFI02_120	0.002	0.998
	OmrC_1301	0.003	0.997		OmrC_1301	0.002	0.998		0.001	-0.001							MENFI02_121	0.002	0.998
	OmrA_1360	0.007	0.993		OmrA_1360	0.009	0.991		-0.002	0.002							MENFI02_122	0.002	0.998
	TB294_1501	0.003	0.997		TB294_1501	0.002	0.998		0.001	-0.001							MENFI02_123	0.002	0.998
	TB294_1502	0.008	0.992		TB294_1502	0.002	0.998		0.006	-0.006							MENFI02_125	0.002	0.998
	TB294_1503	0.004	0.996		TB294_1503	0.002	0.998		0.002	-0.002							MENFI02_129	0.002	0.998
	TB294_1505	0.009	0.991		TB294_1505	0.002	0.998		0.007	-0.007							MENFI02_131	0.002	0.998
	MENFI02_105	0.021	0.979		MENFI02_105	0.002	0.998		0.019	-0.019							MENFI02_132	0.002	0.998
	MENFI02_106	0.004	0.996		MENFI02_106	0.002	0.998		0.002	-0.002							MENFI02_137	0.002	0.998
	MENFI02_108	0.013	0.987		MENFI02_108	0.002	0.998		0.011	-0.011							MENFI02_139	0.002	0.998
	MENFI02_109	0.002	0.998		MENFI02_109	0.001	0.999		0.001	-0.001							MENPAQ4_85038	0.002	0.998
	MENFI02_110	0.007	0.993		MENFI02_110	0.002	0.998		0.005	-0.005							MENPAQ4_85053	0.002	0.998
	MENFI02_111	0.005	0.995		MENFI02_111	0.004	0.996		0.001	-0.001							MENPAQ4_85063	0.002	0.998
	MENFI02_112	0.039	0.961		MENFI02_112	0.044	0.956		-0.005	0.005							MENPAQ5_84522	0.002	0.998
	MENFI02_113	0.004	0.996		MENFI02_113	0.029	0.971		-0.025	0.025							MENPAQ5_84524	0.002	0.998
	MENFI02_114	0.054	0.946		MENFI02_114	0.002	0.998		0.052	-0.052							MENPAQ5_84576	0.002	0.998
	MENFI02_115	0.005	0.995		MENFI02_115	0.002	0.998		0.003	-0.003							MENPAQ5_84598	0.002	0.998
	MENFI02_116	0.015	0.985		MENFI02_116	0.002	0.998		0.013	-0.013							TB294_1514	0.003	0.997
	MENFI02_117	0.005	0.995		MENFI02_117	0.002	0.998		0.003	-0.003							TB294_1584	0.003	0.997
	MENFI02_119	0.004	0.996		MENFI02_119	0.005	0.995		-0.001	0.001							OmrC_1272	0.003	0.997
	MENFI02_120	0.002	0.998		MENFI02_120	0.002	0.998		0	0							MENFI02_133	0.003	0.997
	MENFI02_121	0.004	0.996		MENFI02_121	0.002	0.998		0.002	-0.002							MENFI02_138	0.003	0.997
	MENFI02_122	0.015	0.985		MENFI02_122	0.002	0.998		0.013	-0.013							MENFI02_140	0.003	0.997
	MENFI02_123	0.002	0.998		MENFI02_123	0.002	0.998		0	0							GMenU_0623	0.003	0.997
	MENFI02_124	0.004	0.996		MENFI02_124	0.004	0.996		0	0							GMenAp_0499	0.003	0.997
	MENFI02_125	0.003	0.997		MENFI02_125	0.002	0.998		0.001	-0.001							GMenAp_0617	0.003	0.997
	MENFI02_128	0.007	0.993		MENFI02_128	0.001	0.999		0.006	-0.006							MENPAQ5_84539	0.003	0.997
	MENFI02_129	0.006	0.994		MENFI02_129	0.002	0.998		0.004	-0.004							MENPAQ5_84558	0.003	0.997
	MENFI02_130	0.003	0.997		MENFI02_130	0.006	0.994		-0.003	0.003							MENPAQ5_84527	0.003	0.997
	MENFI02_131	0.006	0.994		MENFI02_131	0.002	0.998		0.004	-0.004							MENPAQ5_84578	0.003	0.997
	MENFI02_132	0.003	0.997		MENFI02_132	0.002	0.998		0.001	-0.001							MENPAQ5_84552	0.003	0.997
	MENFI02_133	0.004	0.996		MENFI02_133	0.003	0.997		0.001	-0.001							GMenPaQC_0273	0.003	0.997
	MENFI02_137	0.005	0.995		MENFI02_137	0.002	0.998		0.003	-0.003							GMenAp_0504	0.003	0.997
	MENFI02_138	0.002	0.998		MENFI02_138	0.003	0.997		-0.001	0.001							TB294_1513	0.004	0.996
	MENFI02_139	0.003	0.997		MENFI02_139	0.002	0.998		0.001	-0.001							TB294_1529	0.004	0.996
	MENFI02_140	0.003	0.997		MENFI02_140	0.003	0.997		0	0							OmrC_1120	0.004	0.996
	MENFI02_277	0.997	0.003		MENFI02_277	0.998	0.002		-0.001	0.001							OmrC_1165	0.004	0.996
	MENFI02_278	0.997	0.003		MENFI02_278	0.998	0.002		-0.001	0.001							MENFI02_111	0.004	0.996
	MENFI02_279	0.98	0.02		MENFI02_279	0.997	0.003		-0.017	0.017							MENFI02_124	0.004	0.996
	MENFI02_280	0.998	0.002		MENFI02_280	0.998	0.002		0	0							MENPAQ4_85030	0.004	0.996
	MENFI02_253	0.997	0.003		MENFI02_253	0.993	0.007		0.004	-0.004							MENPAQ5_84561	0.004	0.996
	MENFI02_254	0.995	0.005		MENFI02_254	0.997	0.003		-0.002	0.002							MENPAQ2_86003	0.004	0.996
	MENFI02_255	0.996	0.004		MENFI02_255	0.996	0.004		0	0							MENPAQ4_85050	0.004	0.996
	MENFI02_256	0.998	0.002		MENFI02_256	0.995	0.005		0.003	-0.003							TB294_1516	0.005	0.995
	MENFI02_257	0.998	0.002		MENFI02_257	0.998	0.002		0	0							MENFI02_119	0.005	0.995
	MENFI02_258	0.997	0.003		MENFI02_258	0.998	0.002		-0.001	0.001							MENPAQ5_84555	0.005	0.995
	MENFI02_259	0.998	0.002		MENFI02_259	0.995	0.005		0.003	-0.003							GMenPaQD_0236	0.005	0.995
	MENFI02_260	0.996	0.004		MENFI02_260	0.997	0.003		-0.001	0.001							MENPAQ4_85060	0.005	0.995
	MENFI02_261	0.998	0.002		MENFI02_261	0.997	0.003		0.001	-0.001							MENFI02_130	0.006	0.994
	MENFI02_262	0.998	0.002		MENFI02_262	0.998	0.002		0	0							GMenPaQC_0260	0.006	0.994
	MENFI02_263	0.986	0.014		MENFI02_263	0.988	0.012		-0.002	0.002							GMenPaQD_0234	0.006	0.994
	MENFI02_264	0.998	0.002		MENFI02_264	0.998	0.002		0	0							GMenPaQD_0235	0.007	0.993
	MENFI02_265	0.998	0.002		MENFI02_265	0.998	0.002		0	0							MENPAQ4_85020	0.007	0.993
	MENFI02_266	0.998	0.002		MENFI02_266	0.998	0.002		0	0							GMenPaQD_0224	0.007	0.993
	MENFI02_267	0.984	0.016		MENFI02_267	0.998	0.002		-0.014	0.014							OmrC_1156	0.008	0.992
	MENFI02_268	0.952	0.048		MENFI02_268	0.998	0.002		-0.046	0.046							MENPAQ5_84594	0.008	0.992
	MENFI02_269	0.996	0.004		MENFI02_269	0.995	0.005		0.001	-0.001							TB294_1550	0.009	0.991
	MENFI02_270	0.996	0.004		MENFI02_270	0.997	0.003		-0.001	0.001							OmrA_1360	0.009	0.991
	MENFI02_271	0.995	0.005		MENFI02_271	0.997	0.003		-0.002	0.002							GMenPaQD_0222	0.009	0.991
	MENFI02_272	0.995	0.005		MENFI02_272	0.996	0.004		-0.001	0.001							GMenPaQD_0239	0.009	0.991
	MENFI02_273	0.996	0.004		MENFI02_273	0.996	0.004		0	0							MENPAQ5_84530	0.01	0.99
	MENFI02_274	0.987	0.013		MENFI02_274	0.998	0.002		-0.011	0.011							TB294_1541	0.014	0.986
	MENFI02_275	0.998	0.002		MENFI02_275	0.983	0.017		0.015	-0.015							MENPAQ4_85034	0.014	0.986
	MENFI02_276	0.996	0.004		MENFI02_276	0.997	0.003		-0.001	0.001							MENPAQ4_85048	0.014	0.986
	DeepSea_0982	0.998	0.002		DeepSea_0982	0.995	0.005		0.003	-0.003							GMenPaQA_0306	0.015	0.985
	DeepSea_0983	0.936	0.064		DeepSea_0983	0.997	0.003		-0.061	0.061							OmrC_1291	0.016	0.984
	DeepSea_0984	0.987	0.013		DeepSea_0984	0.996	0.004		-0.009	0.009							GMenAp_0600	0.018	0.982
	ST343_12	0.998	0.002		ST343_12	0.99	0.01		0.008	-0.008							TB294_1512	0.019	0.981
	DeepSea_0987	0.994	0.006		DeepSea_0987	0.998	0.002		-0.004	0.004							GMenOdra_0356	0.019	0.981
	DeepSea_0988	0.998	0.002		DeepSea_0988	0.995	0.005		0.003	-0.003							GMenPaQD_0237	0.02	0.98
	DeepSea_0989	0.989	0.011		DeepSea_0989	0.987	0.013		0.002	-0.002							MENPAQ4_85042	0.02	0.98
	DeepSea_0990	0.999	0.001		DeepSea_0990	0.992	0.008		0.007	-0.007							MENPAQ5_84519	0.022	0.978
	DeepSea_0991	0.906	0.094		DeepSea_0991	0.952	0.048		-0.046	0.046							MENPAQ4_85028	0.024	0.976
	DeepSea_0996	0.95	0.05		DeepSea_0996	0.993	0.007		-0.043	0.043							MENFI02_113	0.029	0.971
	DeepSea_0997	0.999	0.001		DeepSea_0997	0.996	0.004		0.003	-0.003							GMenOdra_0357	0.029	0.971
	DeepSea_0998	0.994	0.006		DeepSea_0998	0.997	0.003		-0.003	0.003							GMenOdra_0406	0.029	0.971
	ST343_20	0.999	0.001		ST343_20	0.998	0.002		0.001	-0.001							MENPAQ4_85024	0.029	0.971
	ST343_22	0.987	0.013		ST343_22	0.991	0.009		-0.004	0.004							GMenPaQD_0227	0.035	0.965
	GMenPaQD_0222	0.005	0.995		GMenPaQD_0222	0.009	0.991		-0.004	0.004							MENFI02_112	0.044	0.956
	GMenPaQD_0235	0.006	0.994		GMenPaQD_0235	0.007	0.993		-0.001	0.001							GMenPaQC_0263	0.045	0.955
	GMenU_0623	0.004	0.996		GMenU_0623	0.003	0.997		0.001	-0.001							MENPAQ4_85044	0.046	0.954
	GMenAp_0499	0.005	0.995		GMenAp_0499	0.003	0.997		0.002	-0.002							MENPAQ4_85051	0.05	0.95
	GMenAp_0617	0.004	0.996		GMenAp_0617	0.003	0.997		0.001	-0.001							TB294_1548	0.059	0.941
	MENPAQ4_85030	0.065	0.935		MENPAQ4_85030	0.004	0.996		0.061	-0.061							MENPAQ2_85992	0.068	0.932
	MENPAQ4_85038	0.052	0.948		MENPAQ4_85038	0.002	0.998		0.05	-0.05							MENPAQ4_85046	0.071	0.929
	MENPAQ4_85020	0.003	0.997		MENPAQ4_85020	0.007	0.993		-0.004	0.004							GMenPaQC_0251	0.075	0.925
	MENPAQ4_85053	0.011	0.989		MENPAQ4_85053	0.002	0.998		0.009	-0.009							GMenPaQD_0145	0.077	0.923
	MENPAQ4_85063	0.01	0.99		MENPAQ4_85063	0.002	0.998		0.008	-0.008							TB294_1507	0.081	0.919
	MENPAQ5_84519	0.014	0.986		MENPAQ5_84519	0.022	0.978		-0.008	0.008							GMenPaQC_0139	0.099	0.901
	MENPAQ5_84546	0.006	0.994		MENPAQ5_84546	0.001	0.999		0.005	-0.005							GMenPaQD_0218	0.1	0.9
	MENPAQ5_84539	0.03	0.97		MENPAQ5_84539	0.003	0.997		0.027	-0.027							MENPAQ4_85057	0.106	0.894
	MENPAQ5_84522	0.007	0.993		MENPAQ5_84522	0.002	0.998		0.005	-0.005							TB294_1583	0.117	0.883
	MENPAQ5_84558	0.014	0.986		MENPAQ5_84558	0.003	0.997		0.011	-0.011							GMenPaQB_0189	0.124	0.876
	MENPAQ5_84524	0.003	0.997		MENPAQ5_84524	0.002	0.998		0.001	-0.001							GMenPaQC_0265	0.141	0.859
	MENPAQ5_84527	0.026	0.974		MENPAQ5_84527	0.003	0.997		0.023	-0.023							GMenAp_0505	0.143	0.857
	MENPAQ5_84576	0.142	0.858		MENPAQ5_84576	0.002	0.998		0.14	-0.14							GMenPaQD_0238	0.154	0.846
	MENPAQ5_84555	0.003	0.997		MENPAQ5_84555	0.005	0.995		-0.002	0.002							GMenPaQC_0255	0.168	0.832
	MENPAQ5_84578	0.017	0.983		MENPAQ5_84578	0.003	0.997		0.014	-0.014							GMenPaQA_0327	0.198	0.802
	MENPAQ5_84552	0.208	0.792		MENPAQ5_84552	0.003	0.997		0.205	-0.205							GMenPaQC_0143	0.245	0.755
	MENPAQ5_84598	0.157	0.843		MENPAQ5_84598	0.002	0.998		0.155	-0.155							MENPAQ2_85922	0.362	0.638
	MENPAQ5_84561	0.084	0.916		MENPAQ5_84561	0.004	0.996		0.08	-0.08							GMenPaQA_0330	0.732	0.268
	GMenPaQB_0190	0.995	0.005		GMenPaQB_0190	0.992	0.008		0.003	-0.003							MENPAQ2_86012	0.935	0.065
	GMenPaQC_0249	0.998	0.002		GMenPaQC_0249	0.984	0.016		0.014	-0.014							DeepSea_0991	0.952	0.048
	GMenPaQC_0274	0.954	0.046		GMenPaQC_0274	0.99	0.01		-0.036	0.036							MENPAQ3_85437a	0.959	0.041
	GMenPaQD_0233	0.994	0.006		GMenPaQD_0233	0.995	0.005		-0.001	0.001							GMenPaQA_0285	0.97	0.03
	GMenPaQD_0243	0.969	0.031		GMenPaQD_0243	0.996	0.004		-0.027	0.027							MENPAQ3_85449	0.972	0.028
	GMenPaQA_0277	0.993	0.007		GMenPaQA_0277	0.992	0.008		0.001	-0.001							MENPAQ3_85286	0.976	0.024
	GMenPaQA_0285	0.982	0.018		GMenPaQA_0285	0.97	0.03		0.012	-0.012							GMenPaQA_0319	0.978	0.022
	GMenPaQA_0289	0.992	0.008		GMenPaQA_0289	0.997	0.003		-0.005	0.005							MENPAQ3_85467	0.978	0.022
	GMenPaQA_0291	0.997	0.003		GMenPaQA_0291	0.993	0.007		0.004	-0.004							MENPAQ2_85954	0.979	0.021
	GMenPaQA_0292	0.994	0.006		GMenPaQA_0292	0.997	0.003		-0.003	0.003							MENPAQ2_86018	0.981	0.019
	GMenPaQA_0293	0.995	0.005		GMenPaQA_0293	0.994	0.006		0.001	-0.001							GMenPaQA_0328	0.982	0.018
	GMenPaQA_0305	0.996	0.004		GMenPaQA_0305	0.998	0.002		-0.002	0.002							MENFI02_275	0.983	0.017
	GMenPaQA_0307	0.99	0.01		GMenPaQA_0307	0.985	0.015		0.005	-0.005							MENPAQ2_85988	0.983	0.017
	GMenPaQA_0319	0.987	0.013		GMenPaQA_0319	0.978	0.022		0.009	-0.009							GMenPaQC_0249	0.984	0.016
	GMenPaQA_0328	0.997	0.003		GMenPaQA_0328	0.982	0.018		0.015	-0.015							GMenPaQA_0307	0.985	0.015
	GMenPaQA_0329	0.994	0.006		GMenPaQA_0329	0.992	0.008		0.002	-0.002							MENPAQ3_85459	0.985	0.015
	GMenPaQA_0330	0.996	0.004		GMenPaQA_0330	0.732	0.268		0.264	-0.264							DeepSea_0989	0.987	0.013
	GMenPaQA_0331	0.997	0.003		GMenPaQA_0331	0.996	0.004		0.001	-0.001							MENFI02_263	0.988	0.012
	GMenPaQA_0348	0.985	0.015		GMenPaQA_0348	0.99	0.01		-0.005	0.005							MENPAQ3_85416	0.988	0.012
	GMenPaQA_0659	0.972	0.028		GMenPaQA_0659	0.995	0.005		-0.023	0.023							MENPAQ2_86022	0.989	0.011
	MENPAQ2_85954	0.988	0.012		MENPAQ2_85954	0.979	0.021		0.009	-0.009							ST343_12	0.99	0.01
	MENPAQ2_85956	0.983	0.017		MENPAQ2_85956	0.998	0.002		-0.015	0.015							GMenPaQC_0274	0.99	0.01
	MENPAQ2_85958	0.987	0.013		MENPAQ2_85958	0.998	0.002		-0.011	0.011							GMenPaQA_0348	0.99	0.01
	MENPAQ2_85962	0.997	0.003		MENPAQ2_85962	0.998	0.002		-0.001	0.001							MENPAQ3_85288	0.99	0.01
	MENPAQ2_85964	0.822	0.178		MENPAQ2_85964	0.996	0.004		-0.174	0.174							ST343_22	0.991	0.009
	MENPAQ2_85966	0.955	0.045		MENPAQ2_85966	0.996	0.004		-0.041	0.041							MENPAQ3_85425	0.991	0.009
	MENPAQ2_85969	0.995	0.005		MENPAQ2_85969	0.999	0.001		-0.004	0.004							DeepSea_0990	0.992	0.008
	MENPAQ2_85922	0.541	0.459		MENPAQ2_85922	0.362	0.638		0.179	-0.179							GMenPaQB_0190	0.992	0.008
	MENPAQ2_85980	0.995	0.005		MENPAQ2_85980	0.998	0.002		-0.003	0.003							GMenPaQA_0277	0.992	0.008
	MENPAQ2_85985	0.996	0.004		MENPAQ2_85985	0.998	0.002		-0.002	0.002							GMenPaQA_0329	0.992	0.008
	MENPAQ2_85984	0.998	0.002		MENPAQ2_85984	0.998	0.002		0	0							MENPAQ2_85986	0.992	0.008
	MENPAQ2_85986	0.997	0.003		MENPAQ2_85986	0.992	0.008		0.005	-0.005							MENPAQ3_85431	0.992	0.008
	MENPAQ2_85988	0.993	0.007		MENPAQ2_85988	0.983	0.017		0.01	-0.01							MENPAQ5_84542	0.992	0.008
	MENPAQ2_85990	0.987	0.013		MENPAQ2_85990	0.997	0.003		-0.01	0.01							MENFI02_253	0.993	0.007
	MENPAQ2_85994	0.992	0.008		MENPAQ2_85994	0.996	0.004		-0.004	0.004							DeepSea_0996	0.993	0.007
	MENPAQ2_85995	0.989	0.011		MENPAQ2_85995	0.996	0.004		-0.007	0.007							GMenPaQA_0291	0.993	0.007
	MENPAQ2_85996	0.997	0.003		MENPAQ2_85996	0.996	0.004		0.001	-0.001							MENPAQ3_85439	0.993	0.007
	MENPAQ2_85997	0.995	0.005		MENPAQ2_85997	0.995	0.005		0	0							MENPAQ3_85301	0.993	0.007
	MENPAQ2_86018	0.984	0.016		MENPAQ2_86018	0.981	0.019		0.003	-0.003							MENPAQ3_85299	0.993	0.007
	MENPAQ2_86014	0.954	0.046		MENPAQ2_86014	0.998	0.002		-0.044	0.044							GMenPaQA_0293	0.994	0.006
	MENPAQ2_86012	0.986	0.014		MENPAQ2_86012	0.935	0.065		0.051	-0.051							MENPAQ3_85395	0.994	0.006
	MENPAQ2_86009	0.99	0.01		MENPAQ2_86009	0.997	0.003		-0.007	0.007							MENPAQ3_85291	0.994	0.006
	MENPAQ2_86005	0.997	0.003		MENPAQ2_86005	0.998	0.002		-0.001	0.001							MENFI02_256	0.995	0.005
	MENPAQ2_86001	0.961	0.039		MENPAQ2_86001	0.996	0.004		-0.035	0.035							MENFI02_259	0.995	0.005
	MENPAQ2_86000	0.982	0.018		MENPAQ2_86000	0.998	0.002		-0.016	0.016							MENFI02_269	0.995	0.005
	MENPAQ2_85999	0.946	0.054		MENPAQ2_85999	0.999	0.001		-0.053	0.053							DeepSea_0982	0.995	0.005
	MENPAQ2_85998	0.983	0.017		MENPAQ2_85998	0.996	0.004		-0.013	0.013							DeepSea_0988	0.995	0.005
	MENPAQ2_86022	0.994	0.006		MENPAQ2_86022	0.989	0.011		0.005	-0.005							GMenPaQD_0233	0.995	0.005
	MENPAQ2_86024	0.97	0.03		MENPAQ2_86024	0.995	0.005		-0.025	0.025							GMenPaQA_0659	0.995	0.005
	MENPAQ2_86027	0.993	0.007		MENPAQ2_86027	0.998	0.002		-0.005	0.005							MENPAQ2_85997	0.995	0.005
	MENPAQ3_85453	0.997	0.003		MENPAQ3_85453	0.997	0.003		0	0							MENPAQ2_86024	0.995	0.005
	MENPAQ3_85416	0.87	0.13		MENPAQ3_85416	0.988	0.012		-0.118	0.118							MENPAQ3_85457	0.995	0.005
	MENPAQ3_85414	0.996	0.004		MENPAQ3_85414	0.999	0.001		-0.003	0.003							MENPAQ3_85463	0.995	0.005
	MENPAQ3_85455	0.974	0.026		MENPAQ3_85455	0.998	0.002		-0.024	0.024							MENFI02_255	0.996	0.004
	MENPAQ3_85457	0.998	0.002		MENPAQ3_85457	0.995	0.005		0.003	-0.003							MENFI02_272	0.996	0.004
	MENPAQ3_85459	0.99	0.01		MENPAQ3_85459	0.985	0.015		0.005	-0.005							MENFI02_273	0.996	0.004
	MENPAQ3_85461	0.994	0.006		MENPAQ3_85461	0.996	0.004		-0.002	0.002							DeepSea_0984	0.996	0.004
	MENPAQ3_85463	0.994	0.006		MENPAQ3_85463	0.995	0.005		-0.001	0.001							DeepSea_0997	0.996	0.004
	MENPAQ3_85465	0.936	0.064		MENPAQ3_85465	0.997	0.003		-0.061	0.061							GMenPaQD_0243	0.996	0.004
	MENPAQ3_85467	0.996	0.004		MENPAQ3_85467	0.978	0.022		0.018	-0.018							GMenPaQA_0331	0.996	0.004
	MENPAQ3_85437	0.969	0.031		MENPAQ3_85437	0.998	0.002		-0.029	0.029							MENPAQ2_85964	0.996	0.004
	MENPAQ3_85447	0.996	0.004		MENPAQ3_85447	0.997	0.003		-0.001	0.001							MENPAQ2_85966	0.996	0.004
	MENPAQ3_85445	0.98	0.02		MENPAQ3_85445	0.997	0.003		-0.017	0.017							MENPAQ2_85994	0.996	0.004
	MENPAQ3_85449	0.998	0.002		MENPAQ3_85449	0.972	0.028		0.026	-0.026							MENPAQ2_85995	0.996	0.004
	MENPAQ3_85437a	0.991	0.009		MENPAQ3_85437a	0.959	0.041		0.032	-0.032							MENPAQ2_85996	0.996	0.004
	MENPAQ3_85425	0.893	0.107		MENPAQ3_85425	0.991	0.009		-0.098	0.098							MENPAQ2_86001	0.996	0.004
	MENPAQ3_85431	0.994	0.006		MENPAQ3_85431	0.992	0.008		0.002	-0.002							MENPAQ2_85998	0.996	0.004
	MENPAQ3_85433	0.959	0.041		MENPAQ3_85433	0.997	0.003		-0.038	0.038							MENPAQ3_85461	0.996	0.004
	MENPAQ3_85439	0.993	0.007		MENPAQ3_85439	0.993	0.007		0	0							MENPAQ3_85411	0.996	0.004
	MENPAQ3_85411	0.98	0.02		MENPAQ3_85411	0.996	0.004		-0.016	0.016							MENFI02_279	0.997	0.003
	MENPAQ3_85400	0.919	0.081		MENPAQ3_85400	0.998	0.002		-0.079	0.079							MENFI02_254	0.997	0.003
	MENPAQ3_85395	0.944	0.056		MENPAQ3_85395	0.994	0.006		-0.05	0.05							MENFI02_260	0.997	0.003
	MENPAQ3_85405	0.988	0.012		MENPAQ3_85405	0.998	0.002		-0.01	0.01							MENFI02_261	0.997	0.003
	MENPAQ3_85343	0.994	0.006		MENPAQ3_85343	0.998	0.002		-0.004	0.004							MENFI02_270	0.997	0.003
	MENPAQ3_85303	0.999	0.001		MENPAQ3_85303	0.997	0.003		0.002	-0.002							MENFI02_271	0.997	0.003
	MENPAQ3_85301	0.987	0.013		MENPAQ3_85301	0.993	0.007		-0.006	0.006							MENFI02_276	0.997	0.003
	MENPAQ3_85299	0.99	0.01		MENPAQ3_85299	0.993	0.007		-0.003	0.003							DeepSea_0983	0.997	0.003
	MENPAQ3_85297	0.996	0.004		MENPAQ3_85297	0.997	0.003		-0.001	0.001							DeepSea_0998	0.997	0.003
	MENPAQ3_85295	0.973	0.027		MENPAQ3_85295	0.998	0.002		-0.025	0.025							GMenPaQA_0289	0.997	0.003
	MENPAQ3_85291	0.987	0.013		MENPAQ3_85291	0.994	0.006		-0.007	0.007							GMenPaQA_0292	0.997	0.003
	MENPAQ3_85288	0.981	0.019		MENPAQ3_85288	0.99	0.01		-0.009	0.009							MENPAQ2_85990	0.997	0.003
	MENPAQ3_85286	0.995	0.005		MENPAQ3_85286	0.976	0.024		0.019	-0.019							MENPAQ2_86009	0.997	0.003
	MENPAQ5_84542	0.993	0.007		MENPAQ5_84542	0.992	0.008		0.001	-0.001							MENPAQ3_85453	0.997	0.003
	GMenPaQC_0139	0.035	0.965		GMenPaQC_0139	0.099	0.901		-0.064	0.064							MENPAQ3_85465	0.997	0.003
	GMenPaQC_0143	0.047	0.953		GMenPaQC_0143	0.245	0.755		-0.198	0.198							MENPAQ3_85447	0.997	0.003
	GMenPaQB_0189	0.003	0.997		GMenPaQB_0189	0.124	0.876		-0.121	0.121							MENPAQ3_85445	0.997	0.003
	GMenPaQC_0251	0.01	0.99		GMenPaQC_0251	0.075	0.925		-0.065	0.065							MENPAQ3_85433	0.997	0.003
	GMenPaQC_0255	0.004	0.996		GMenPaQC_0255	0.168	0.832		-0.164	0.164							MENPAQ3_85303	0.997	0.003
	GMenPaQC_0260	0.015	0.985		GMenPaQC_0260	0.006	0.994		0.009	-0.009							MENPAQ3_85297	0.997	0.003
	GMenPaQC_0263	0.002	0.998		GMenPaQC_0263	0.045	0.955		-0.043	0.043							MENFI02_277	0.998	0.002
	GMenPaQC_0265	0.005	0.995		GMenPaQC_0265	0.141	0.859		-0.136	0.136							MENFI02_278	0.998	0.002
	GMenPaQC_0273	0.018	0.982		GMenPaQC_0273	0.003	0.997		0.015	-0.015							MENFI02_280	0.998	0.002
	GMenPaQD_0145	0.006	0.994		GMenPaQD_0145	0.077	0.923		-0.071	0.071							MENFI02_257	0.998	0.002
	GMenPaQD_0218	0.012	0.988		GMenPaQD_0218	0.1	0.9		-0.088	0.088							MENFI02_258	0.998	0.002
	GMenPaQD_0224	0.029	0.971		GMenPaQD_0224	0.007	0.993		0.022	-0.022							MENFI02_262	0.998	0.002
	GMenPaQD_0227	0.011	0.989		GMenPaQD_0227	0.035	0.965		-0.024	0.024							MENFI02_264	0.998	0.002
	GMenPaQD_0234	0.012	0.988		GMenPaQD_0234	0.006	0.994		0.006	-0.006							MENFI02_265	0.998	0.002
	GMenPaQD_0236	0.004	0.996		GMenPaQD_0236	0.005	0.995		-0.001	0.001							MENFI02_266	0.998	0.002
	GMenPaQD_0237	0.004	0.996		GMenPaQD_0237	0.02	0.98		-0.016	0.016							MENFI02_267	0.998	0.002
	GMenPaQD_0238	0.01	0.99		GMenPaQD_0238	0.154	0.846		-0.144	0.144							MENFI02_268	0.998	0.002
	GMenPaQD_0239	0.004	0.996		GMenPaQD_0239	0.009	0.991		-0.005	0.005							MENFI02_274	0.998	0.002
	GMenPaQA_0306	0.009	0.991		GMenPaQA_0306	0.015	0.985		-0.006	0.006							DeepSea_0987	0.998	0.002
	GMenPaQA_0327	0.055	0.945		GMenPaQA_0327	0.198	0.802		-0.143	0.143							ST343_20	0.998	0.002
	GMenOdra_0356	0.003	0.997		GMenOdra_0356	0.019	0.981		-0.016	0.016							GMenPaQA_0305	0.998	0.002
	GMenOdra_0357	0.014	0.986		GMenOdra_0357	0.029	0.971		-0.015	0.015							MENPAQ2_85956	0.998	0.002
	GMenOdra_0406	0.011	0.989		GMenOdra_0406	0.029	0.971		-0.018	0.018							MENPAQ2_85958	0.998	0.002
	GMenAp_0504	0.003	0.997		GMenAp_0504	0.003	0.997		0	0							MENPAQ2_85962	0.998	0.002
	GMenAp_0505	0.013	0.987		GMenAp_0505	0.143	0.857		-0.13	0.13							MENPAQ2_85980	0.998	0.002
	GMenAp_0600	0.009	0.991		GMenAp_0600	0.018	0.982		-0.009	0.009							MENPAQ2_85985	0.998	0.002
	MENPAQ2_85992	0.005	0.995		MENPAQ2_85992	0.068	0.932		-0.063	0.063							MENPAQ2_85984	0.998	0.002
	MENPAQ2_86003	0.013	0.987		MENPAQ2_86003	0.004	0.996		0.009	-0.009							MENPAQ2_86014	0.998	0.002
	MENPAQ4_85046	0.006	0.994		MENPAQ4_85046	0.071	0.929		-0.065	0.065							MENPAQ2_86005	0.998	0.002
	MENPAQ4_85050	0.039	0.961		MENPAQ4_85050	0.004	0.996		0.035	-0.035							MENPAQ2_86000	0.998	0.002
	MENPAQ4_85042	0.002	0.998		MENPAQ4_85042	0.02	0.98		-0.018	0.018							MENPAQ2_86027	0.998	0.002
	MENPAQ4_85034	0.003	0.997		MENPAQ4_85034	0.014	0.986		-0.011	0.011							MENPAQ3_85455	0.998	0.002
	MENPAQ4_85028	0.023	0.977		MENPAQ4_85028	0.024	0.976		-0.001	0.001							MENPAQ3_85437	0.998	0.002
	MENPAQ4_85044	0.004	0.996		MENPAQ4_85044	0.046	0.954		-0.042	0.042							MENPAQ3_85400	0.998	0.002
	MENPAQ4_85048	0.015	0.985		MENPAQ4_85048	0.014	0.986		0.001	-0.001							MENPAQ3_85405	0.998	0.002
	MENPAQ4_85024	0.009	0.991		MENPAQ4_85024	0.029	0.971		-0.02	0.02							MENPAQ3_85343	0.998	0.002
	MENPAQ4_85051	0.037	0.963		MENPAQ4_85051	0.05	0.95		-0.013	0.013							MENPAQ3_85295	0.998	0.002
	MENPAQ4_85057	0.024	0.976		MENPAQ4_85057	0.106	0.894		-0.082	0.082							MENPAQ2_85969	0.999	0.001
	MENPAQ4_85060	0.013	0.987		MENPAQ4_85060	0.005	0.995		0.008	-0.008							MENPAQ2_85999	0.999	0.001
	MENPAQ5_84530	0.13	0.87		MENPAQ5_84530	0.01	0.99		0.12	-0.12							MENPAQ3_85414	0.999	0.001
	MENPAQ5_84594	0.006	0.994		MENPAQ5_84594	0.008	0.992		-0.002	0.002

## Sheet: K3-5
																STRUCTURE_1943 neutral SNPs
																K=3
																Sample code	Sample name
																1	Nor
																2	FI-shallow
																3	FI-deep
																4	IRS-deep
																5	GL A
																6	GL B
																7	GL C
																STRUCTURE_1943 neutral SNPs
																K=4
																Sample code	Sample name
																1	Nor
																2	FI-shallow
																3	FI-deep
																4	IRS-deep
																5	GL A
																6	GL B
																7	GL C
																STRUCTURE_1943 neutral SNPs
																K=5
																Sample code	Sample name
																1	Nor
																2	FI-shallow
																3	FI-deep
																4	IRS-deep
																5	GL A
																6	GL B
																7	GL C
