# Supplementary material for: Hierarchical genetic structure in an evolving species complex: Insights from genome wide ddRAD data in Sebastes mentella
Source: PLoS One. 2021 May 27;16(5):e0251976. doi: 10.1371/journal.pone.0251976 (PMC8158871; doi:10.1371/journal.pone.0251976)
Supplement: S7 File — (XLSX) [file pone.0251976.s007.xlsx]

## Sheet: STRUCTURE1
When a fish has at least 20% of its genome ancestry from another cluster, its a hybrid
STRUCTURE_results_based on 13 microsatellites (Saha et al 2017)						STRUCTURE resultss_based on 1943 neutral SNPs (97 outliers show similar result)													Hybrids
Sample name	shallow (Q)	deep (Q)	slope (Q)			Sample name	shallow	deep						Microsat based_Hybrid	shallow	deep	slope		SNP based	shallow	deep
GMenPaQD0233	0.186	0.005	0.809			TB2941585	0.999	0.001						TB2941583	0.691	0.009	0.3		GMenPaQC0143	0.755	0.245
GMenPaQA0327	0.16	0	0.84			TB2941592	0.999	0.001						OmrC1145	0.679	0.063	0.258		GMenPaQA0330	0.268	0.732
GMenPaQC0273	0.159	0.002	0.839			OmrC1129	0.999	0.001						MENPAQ385425	0.677	0.319	0.004		2
TB2941516	0.135	0.016	0.848			OmrC1161	0.999	0.001						TB2941541	0.67	0.007	0.323
MENPAQ485024	0.086	0	0.914			MENPAQ584546	0.999	0.001						MENPAQ485053	0.615	0.019	0.366
MENPAQ485042	0.084	0.001	0.915			TB2941509	0.998	0.002						GMenPaQA0289	0.605	0.248	0.147
GMenPaQD0239	0.07	0.011	0.919			TB2941578	0.998	0.002						TB2941550	0.603	0	0.397
GMenPaQC0251	0.041	0.019	0.94			TB2941591	0.998	0.002						TB2941501	0.555	0.009	0.436
MENPAQ485048	0.035	0	0.964			OmrC1116	0.998	0.002						GMenPaQC0143	0.547	0	0.453
MENPAQ285992	0.032	0.001	0.967			OmrC1145	0.998	0.002						MENPAQ584558	0.535	0.001	0.464
MENPAQ584530	0.032	0	0.968			OmrC1176	0.998	0.002						OmrA1360	0.462	0.219	0.319
GMenPaQD0145	0.031	0	0.969			OmrC1180	0.998	0.002						OmrC1129	0.456	0.004	0.541
MENPAQ485034	0.02	0	0.98			OmrC1301	0.998	0.002						MENPAQ385291	0.415	0.418	0.167
MENPAQ584594	0.019	0.013	0.969			TB2941501	0.998	0.002						GMenPaQC0139	0.385	0.07	0.545
GMenPaQD0236	0.019	0.001	0.979			TB2941502	0.998	0.002						GMenPaQA0307	0.335	0.665	0.001
GMenPaQD0235	0.018	0	0.982			TB2941503	0.998	0.002						MENPAQ286027	0.223	0.51	0.268
GMenAp0600	0.009	0.001	0.991			TB2941505	0.998	0.002						MENPAQ485038	0.191	0.638	0.171
GMenPaQC0265	0.009	0.001	0.99			MENPAQ485038	0.998	0.002						GMenPaQA0319	0.132	0.36	0.508
GMenAp0504	0.006	0.013	0.981			MENPAQ485053	0.998	0.002						MENPAQ285980	0.06	0.447	0.493
GMenOdra0356	0.006	0	0.994			MENPAQ485063	0.998	0.002						GMenOdra0406	0.003	0.34	0.657
MENPAQ485044	0.006	0	0.994			MENPAQ584522	0.998	0.002						MENPAQ584552	0.258	0.714	0.029
GMenPaQD0218	0.005	0	0.995			MENPAQ584524	0.998	0.002						TB2941505	0.18	0.786	0.034
GMenAp0505	0.004	0.003	0.992			MENPAQ584598	0.998	0.002						GMenPaQD0243	0.163	0.113	0.725
MENPAQ485057	0.003	0	0.997			TB2941514	0.997	0.003						23
GMenPaQD0238	0.002	0.005	0.993			TB2941584	0.997	0.003
GMenPaQA0306	0.002	0	0.998			OmrC1272	0.997	0.003						Total 7 =shallowXdeep
GMenPaQC0263	0.002	0	0.998			GMenU0623	0.997	0.003
GMenPaQD0227	0.002	0	0.998			GMenAp0499	0.997	0.003
MENPAQ485051	0.002	0	0.998			GMenAp0617	0.997	0.003
GMenPaQD0224	0.001	0	0.999			MENPAQ584539	0.997	0.003
MENPAQ485028	0.001	0	0.999			MENPAQ584558	0.997	0.003
GMenPaQC0260	0	0.007	0.993			MENPAQ584527	0.997	0.003
GMenOdra0357	0	0	1			MENPAQ584578	0.997	0.003
GMenPaQD0222	0	0	1			MENPAQ584552	0.997	0.003
MENPAQ485060	0	0	1			GMenPaQC0273	0.997	0.003
MENPAQ485050	0	0	0.999			GMenAp0504	0.997	0.003
MENPAQ385449	0.037	0.948	0.015			TB2941513	0.996	0.004
GMenPaQA0330	0.036	0.964	0			TB2941529	0.996	0.004
GMenPaQC0249	0.016	0.96	0.024			OmrC1120	0.996	0.004
OmrC1120	0.009	0.991	0			OmrC1165	0.996	0.004
GMenPaQA0293	0.008	0.992	0			MENPAQ485030	0.996	0.004
MENPAQ286014	0.004	0.996	0			MENPAQ584561	0.996	0.004
MENPAQ385400	0.003	0.996	0			MENPAQ485050	0.996	0.004
GMenPaQA0331	0.002	0.998	0			TB2941516	0.995	0.005
MENPAQ385414	0.002	0.998	0			MENPAQ584555	0.995	0.005
MENPAQ385343	0.002	0.997	0			GMenPaQD0236	0.995	0.005
DeepSea0988	0.001	0.999	0			MENPAQ485060	0.995	0.005
GMenPaQA0291	0.001	0.999	0			GMenPaQC0260	0.994	0.006
GMenPaQC0274	0.001	0.999	0			GMenPaQD0234	0.994	0.006
MENPAQ285962	0.001	0.999	0			GMenPaQD0235	0.993	0.007
MENPAQ385463	0.001	0.999	0			GMenPaQD0224	0.993	0.007
MENPAQ385437a	0.001	0.998	0			OmrC1156	0.992	0.008
MENPAQ286022	0.001	0.997	0.003			MENPAQ584594	0.992	0.008
DeepSea0982	0	1	0			TB2941550	0.991	0.009
DeepSea0983	0	1	0			OmrA1360	0.991	0.009
DeepSea0984	0	1	0			GMenPaQD0222	0.991	0.009
DeepSea0987	0	1	0			GMenPaQD0239	0.991	0.009
DeepSea0989	0	1	0			MENPAQ584530	0.99	0.01
DeepSea0990	0	1	0			TB2941541	0.986	0.014
DeepSea0991	0	1	0			MENPAQ485034	0.986	0.014
DeepSea0996	0	1	0			MENPAQ485048	0.986	0.014
DeepSea0997	0	1	0			GMenPaQA0306	0.985	0.015
DeepSea0998	0	1	0			OmrC1291	0.984	0.016
GMenPaQA0277	0	1	0			GMenAp0600	0.982	0.018
GMenPaQA0285	0	1	0			TB2941512	0.981	0.019
GMenPaQA0292	0	1	0			GMenOdra0356	0.981	0.019
GMenPaQA0305	0	1	0			GMenPaQD0237	0.98	0.02
GMenPaQA0328	0	1	0			MENPAQ485042	0.98	0.02
GMenPaQA0329	0	1	0			MENPAQ584519	0.978	0.022
GMenPaQA0348	0	1	0			MENPAQ485028	0.976	0.024
GMenPaQA0659	0	1	0			GMenOdra0357	0.971	0.029
GMenPaQB0190	0	1	0			GMenOdra0406	0.971	0.029
GMenPaQD0234	0	1	0			MENPAQ485024	0.971	0.029
MENPAQ285954	0	1	0			GMenPaQD0227	0.965	0.035
MENPAQ285958	0	1	0			GMenPaQC0263	0.955	0.045
MENPAQ285964	0	1	0			MENPAQ485044	0.954	0.046
MENPAQ285966	0	1	0			MENPAQ485051	0.95	0.05
MENPAQ285969	0	1	0			TB2941548	0.941	0.059
MENPAQ285984	0	1	0			MENPAQ285992	0.932	0.068
MENPAQ285986	0	1	0			GMenPaQC0251	0.925	0.075
MENPAQ285988	0	1	0			GMenPaQD0145	0.923	0.077
MENPAQ285990	0	1	0			TB2941507	0.919	0.081
MENPAQ285994	0	1	0			GMenPaQC0139	0.901	0.099
MENPAQ285996	0	1	0			GMenPaQD0218	0.9	0.1
MENPAQ285997	0	1	0			MENPAQ485057	0.894	0.106
MENPAQ285999	0	1	0			TB2941583	0.883	0.117
MENPAQ286000	0	1	0			GMenPaQB0189	0.876	0.124
MENPAQ286001	0	1	0			GMenPaQC0265	0.859	0.141
MENPAQ286005	0	1	0			GMenAp0505	0.857	0.143
MENPAQ286009	0	1	0			GMenPaQD0238	0.846	0.154
MENPAQ286012	0	1	0			GMenPaQC0255	0.832	0.168
MENPAQ286018	0	1	0			GMenPaQA0327	0.802	0.198
MENPAQ385288	0	1	0			GMenPaQC0143	0.755	0.245
MENPAQ385295	0	1	0			GMenPaQA0330	0.268	0.732
MENPAQ385297	0	1	0			MENPAQ286012	0.065	0.935
MENPAQ385299	0	1	0			DeepSea0991	0.048	0.952
MENPAQ385303	0	1	0			MENPAQ385437a	0.041	0.959
MENPAQ385405	0	1	0			GMenPaQA0285	0.03	0.97
MENPAQ385411	0	1	0			MENPAQ385449	0.028	0.972
MENPAQ385433	0	1	0			GMenPaQA0319	0.022	0.978
MENPAQ385445	0	1	0			MENPAQ385467	0.022	0.978
MENPAQ385447	0	1	0			MENPAQ285954	0.021	0.979
MENPAQ385453	0	1	0			MENPAQ286018	0.019	0.981
MENPAQ385455	0	1	0			GMenPaQA0328	0.018	0.982
MENPAQ385457	0	1	0			MENPAQ285988	0.017	0.983
MENPAQ385459	0	1	0			GMenPaQC0249	0.016	0.984
MENPAQ385461	0	1	0			GMenPaQA0307	0.015	0.985
MENPAQ385465	0	1	0			MENPAQ385459	0.015	0.985
MENPAQ385467	0	1	0			DeepSea0989	0.013	0.987
MENPAQ584542	0	1	0			MENPAQ385416	0.012	0.988
GMenPaQB0189	0	0.999	0.001			MENPAQ286022	0.011	0.989
MENPAQ285998	0	0.999	0.001			GMenPaQC0274	0.01	0.99
MENPAQ385301	0	0.999	0.001			GMenPaQA0348	0.01	0.99
MENPAQ385395	0	0.999	0			MENPAQ385288	0.01	0.99
MENPAQ385416	0	0.999	0			MENPAQ385425	0.009	0.991
MENPAQ385439	0	0.999	0			DeepSea0990	0.008	0.992
MENPAQ285956	0	0.997	0.003			GMenPaQB0190	0.008	0.992
OmrC1156	1	0	0			GMenPaQA0277	0.008	0.992
TB2941514	1	0	0			GMenPaQA0329	0.008	0.992
TB2941584	1	0	0			MENPAQ285986	0.008	0.992
TB2941585	1	0	0			MENPAQ584542	0.008	0.992
TB2941592	0.999	0.001	0			DeepSea0996	0.007	0.993
OmrC1291	0.999	0	0.001			GMenPaQA0291	0.007	0.993
GMenPaQD0237	0.999	0	0.001			MENPAQ385439	0.007	0.993
MENPAQ584527	0.999	0	0.001			MENPAQ385301	0.007	0.993
MENPAQ584578	0.999	0	0.001			MENPAQ385299	0.007	0.993
TB2941507	0.999	0	0			GMenPaQA0293	0.006	0.994
TB2941502	0.998	0.002	0.001			MENPAQ385395	0.006	0.994
MENPAQ584539	0.996	0.001	0.003			MENPAQ385291	0.006	0.994
MENPAQ584519	0.996	0	0.004			DeepSea0982	0.005	0.995
TB2941591	0.995	0.002	0.002			DeepSea0988	0.005	0.995
GMenU0623	0.995	0	0.004			GMenPaQD0233	0.005	0.995
GMenAp0499	0.994	0.006	0			GMenPaQA0659	0.005	0.995
MENPAQ584561	0.994	0.004	0.002			MENPAQ285997	0.005	0.995
OmrC1301	0.994	0	0.006			MENPAQ385457	0.005	0.995
TB2941529	0.993	0.007	0			MENPAQ385463	0.005	0.995
MENPAQ485063	0.993	0.002	0.005			DeepSea0984	0.004	0.996
MENPAQ584546	0.993	0.001	0.007			DeepSea0997	0.004	0.996
MENPAQ584522	0.992	0	0.008			GMenPaQD0243	0.004	0.996
TB2941509	0.991	0.007	0.002			GMenPaQA0331	0.004	0.996
MENPAQ584555	0.99	0.002	0.008			MENPAQ285964	0.004	0.996
TB2941513	0.987	0	0.013			MENPAQ285966	0.004	0.996
TB2941503	0.983	0.015	0.002			MENPAQ285994	0.004	0.996
TB2941578	0.983	0.001	0.016			MENPAQ285996	0.004	0.996
OmrC1165	0.98	0	0.02			MENPAQ286001	0.004	0.996
OmrC1272	0.975	0.025	0			MENPAQ285998	0.004	0.996
MENPAQ584598	0.975	0	0.024			MENPAQ385461	0.004	0.996
TB2941548	0.967	0	0.033			MENPAQ385411	0.004	0.996
OmrC1161	0.961	0.002	0.037			DeepSea0983	0.003	0.997
OmrC1116	0.947	0.011	0.042			DeepSea0998	0.003	0.997
TB2941512	0.946	0	0.054			GMenPaQA0289	0.003	0.997
OmrC1180	0.94	0.013	0.047			GMenPaQA0292	0.003	0.997
MENPAQ584524	0.935	0.019	0.045			MENPAQ285990	0.003	0.997
GMenPaQC0255	0.935	0.001	0.065			MENPAQ286009	0.003	0.997
MENPAQ485030	0.92	0.001	0.08			MENPAQ385453	0.003	0.997
GMenAp0617	0.912	0	0.088			MENPAQ385465	0.003	0.997
OmrC1176	0.85	0.099	0.05			MENPAQ385447	0.003	0.997
TB2941583	0.691	0.009	0.3			MENPAQ385445	0.003	0.997
OmrC1145	0.679	0.063	0.258			MENPAQ385433	0.003	0.997
MENPAQ385425	0.677	0.319	0.004			MENPAQ385303	0.003	0.997
TB2941541	0.67	0.007	0.323			MENPAQ385297	0.003	0.997
MENPAQ485053	0.615	0.019	0.366			DeepSea0987	0.002	0.998
GMenPaQA0289	0.605	0.248	0.147			GMenPaQA0305	0.002	0.998
TB2941550	0.603	0	0.397			MENPAQ285956	0.002	0.998
TB2941501	0.555	0.009	0.436			MENPAQ285958	0.002	0.998
GMenPaQC0143	0.547	0	0.453			MENPAQ285962	0.002	0.998
MENPAQ584558	0.535	0.001	0.464			MENPAQ285980	0.002	0.998
OmrA1360	0.462	0.219	0.319			MENPAQ285984	0.002	0.998
OmrC1129	0.456	0.004	0.541			MENPAQ286014	0.002	0.998
MENPAQ385291	0.415	0.418	0.167			MENPAQ286005	0.002	0.998
GMenPaQC0139	0.385	0.07	0.545			MENPAQ286000	0.002	0.998
GMenPaQA0307	0.335	0.665	0.001			MENPAQ286027	0.002	0.998
MENPAQ286027	0.223	0.51	0.268			MENPAQ385455	0.002	0.998
MENPAQ485038	0.191	0.638	0.171			MENPAQ385400	0.002	0.998
GMenPaQA0319	0.132	0.36	0.508			MENPAQ385405	0.002	0.998
MENPAQ285980	0.06	0.447	0.493			MENPAQ385343	0.002	0.998
GMenOdra0406	0.003	0.34	0.657			MENPAQ385295	0.002	0.998
MENPAQ584552	0.258	0.714	0.029			MENPAQ285969	0.001	0.999
TB2941505	0.18	0.786	0.034			MENPAQ285999	0.001	0.999
GMenPaQD0243	0.163	0.113	0.725			MENPAQ385414	0.001	0.999

## Sheet: STRUCTURE2
When a fish has at least 10% of its genome ancestry from another cluster, its a hybrid
STRUCTURE_results_based on 13 microsatellites						STRUCTURE resultss_based on 1943 neutral SNPs (97 outliers show similar result)										Hybrids			STRUCTURE_results_based on 13 microsatellites
Sample name	shallow	deep	slope			Sample name	shallow	deep			Microsat based_Hybrid	shallow	deep	slope		SNP based	shallow	deep	Sample name	shallow	deep	slope
MENPAQ485024	0.086	0	0.914			TB2941585	0.999	0.001			OmrC1176	0.85	0.099	0.05		GMenPaQD0218	0.9	0.1	MENPAQ485024	0.086	0	0.914
MENPAQ485042	0.084	0.001	0.915			TB2941592	0.999	0.001			TB2941583	0.691	0.009	0.3		MENPAQ485057	0.894	0.106	MENPAQ485042	0.084	0.001	0.915
GMenPaQD0239	0.07	0.011	0.919			OmrC1129	0.999	0.001			OmrC1145	0.679	0.063	0.258		TB2941583	0.883	0.117	GMenPaQD0239	0.07	0.011	0.919
GMenPaQC0251	0.041	0.019	0.94			OmrC1161	0.999	0.001			MENPAQ385425	0.677	0.319	0.004		GMenPaQB0189	0.876	0.124	GMenPaQC0251	0.041	0.019	0.94
MENPAQ485048	0.035	0	0.964			MENPAQ584546	0.999	0.001			TB2941541	0.67	0.007	0.323		GMenPaQC0265	0.859	0.141	MENPAQ485048	0.035	0	0.964
MENPAQ285992	0.032	0.001	0.967			TB2941509	0.998	0.002			MENPAQ485053	0.615	0.019	0.366		GMenAp0505	0.857	0.143	MENPAQ285992	0.032	0.001	0.967
MENPAQ584530	0.032	0	0.968			TB2941578	0.998	0.002			GMenPaQA0289	0.605	0.248	0.147		GMenPaQD0238	0.846	0.154	MENPAQ584530	0.032	0	0.968
GMenPaQD0145	0.031	0	0.969			TB2941591	0.998	0.002			TB2941550	0.603	0	0.397		GMenPaQC0255	0.832	0.168	GMenPaQD0145	0.031	0	0.969
MENPAQ485034	0.02	0	0.98			OmrC1116	0.998	0.002			TB2941501	0.555	0.009	0.436		GMenPaQA0327	0.802	0.198	MENPAQ485034	0.02	0	0.98
MENPAQ584594	0.019	0.013	0.969			OmrC1145	0.998	0.002			GMenPaQC0143	0.547	0	0.453		GMenPaQC0143	0.755	0.245	MENPAQ584594	0.019	0.013	0.969
GMenPaQD0236	0.019	0.001	0.979			OmrC1176	0.998	0.002			MENPAQ584558	0.535	0.001	0.464		GMenPaQA0330	0.268	0.732	GMenPaQD0236	0.019	0.001	0.979
GMenPaQD0235	0.018	0	0.982			OmrC1180	0.998	0.002			OmrA1360	0.462	0.219	0.319					GMenPaQD0235	0.018	0	0.982
GMenAp0600	0.009	0.001	0.991			OmrC1301	0.998	0.002			OmrC1129	0.456	0.004	0.541		11			GMenAp0600	0.009	0.001	0.991
GMenPaQC0265	0.009	0.001	0.99			TB2941501	0.998	0.002			MENPAQ385291	0.415	0.418	0.167					GMenPaQC0265	0.009	0.001	0.99
GMenAp0504	0.006	0.013	0.981			TB2941502	0.998	0.002			GMenPaQC0139	0.385	0.07	0.545					GMenAp0504	0.006	0.013	0.981
GMenOdra0356	0.006	0	0.994			TB2941503	0.998	0.002			GMenPaQA0307	0.335	0.665	0.001					GMenOdra0356	0.006	0	0.994
MENPAQ485044	0.006	0	0.994			TB2941505	0.998	0.002			MENPAQ286027	0.223	0.51	0.268					MENPAQ485044	0.006	0	0.994
GMenPaQD0218	0.005	0	0.995			MENPAQ485038	0.998	0.002			MENPAQ485038	0.191	0.638	0.171					GMenPaQD0218	0.005	0	0.995
GMenAp0505	0.004	0.003	0.992			MENPAQ485053	0.998	0.002			GMenPaQA0319	0.132	0.36	0.508					GMenAp0505	0.004	0.003	0.992
MENPAQ485057	0.003	0	0.997			MENPAQ485063	0.998	0.002			MENPAQ285980	0.06	0.447	0.493					MENPAQ485057	0.003	0	0.997
GMenPaQD0238	0.002	0.005	0.993			MENPAQ584522	0.998	0.002			GMenOdra0406	0.003	0.34	0.657					GMenPaQD0238	0.002	0.005	0.993
GMenPaQA0306	0.002	0	0.998			MENPAQ584524	0.998	0.002			MENPAQ584552	0.258	0.714	0.029					GMenPaQA0306	0.002	0	0.998
GMenPaQC0263	0.002	0	0.998			MENPAQ584598	0.998	0.002			TB2941505	0.18	0.786	0.034					GMenPaQC0263	0.002	0	0.998
GMenPaQD0227	0.002	0	0.998			TB2941514	0.997	0.003			GMenPaQD0243	0.163	0.113	0.725					GMenPaQD0227	0.002	0	0.998
MENPAQ485051	0.002	0	0.998			TB2941584	0.997	0.003			GMenPaQD0233	0.186	0.005	0.809					MENPAQ485051	0.002	0	0.998
GMenPaQD0224	0.001	0	0.999			OmrC1272	0.997	0.003			GMenPaQA0327	0.16	0	0.84					GMenPaQD0224	0.001	0	0.999
MENPAQ485028	0.001	0	0.999			GMenU0623	0.997	0.003			GMenPaQC0273	0.159	0.002	0.839					MENPAQ485028	0.001	0	0.999
GMenPaQC0260	0	0.007	0.993			GMenAp0499	0.997	0.003			TB2941516	0.135	0.016	0.848					GMenPaQC0260	0	0.007	0.993
GMenOdra0357	0	0	1			GMenAp0617	0.997	0.003											GMenOdra0357	0	0	1
GMenPaQD0222	0	0	1			MENPAQ584539	0.997	0.003			28								GMenPaQD0222	0	0	1
MENPAQ485060	0	0	1			MENPAQ584558	0.997	0.003											MENPAQ485060	0	0	1
MENPAQ485050	0	0	0.999			MENPAQ584527	0.997	0.003											MENPAQ485050	0	0	0.999
MENPAQ385449	0.037	0.948	0.015			MENPAQ584578	0.997	0.003											MENPAQ385449	0.037	0.948	0.015
GMenPaQA0330	0.036	0.964	0			MENPAQ584552	0.997	0.003											GMenPaQA0330	0.036	0.964	0
GMenPaQC0249	0.016	0.96	0.024			GMenPaQC0273	0.997	0.003											GMenPaQC0249	0.016	0.96	0.024
OmrC1120	0.009	0.991	0			GMenAp0504	0.997	0.003											OmrC1120	0.009	0.991	0
GMenPaQA0293	0.008	0.992	0			TB2941513	0.996	0.004											GMenPaQA0293	0.008	0.992	0
MENPAQ286014	0.004	0.996	0			TB2941529	0.996	0.004											MENPAQ286014	0.004	0.996	0
MENPAQ385400	0.003	0.996	0			OmrC1120	0.996	0.004											MENPAQ385400	0.003	0.996	0
GMenPaQA0331	0.002	0.998	0			OmrC1165	0.996	0.004											GMenPaQA0331	0.002	0.998	0
MENPAQ385414	0.002	0.998	0			MENPAQ485030	0.996	0.004											MENPAQ385414	0.002	0.998	0
MENPAQ385343	0.002	0.997	0			MENPAQ584561	0.996	0.004											MENPAQ385343	0.002	0.997	0
DeepSea0988	0.001	0.999	0			MENPAQ485050	0.996	0.004											DeepSea0988	0.001	0.999	0
GMenPaQA0291	0.001	0.999	0			TB2941516	0.995	0.005											GMenPaQA0291	0.001	0.999	0
GMenPaQC0274	0.001	0.999	0			MENPAQ584555	0.995	0.005											GMenPaQC0274	0.001	0.999	0
MENPAQ285962	0.001	0.999	0			GMenPaQD0236	0.995	0.005											MENPAQ285962	0.001	0.999	0
MENPAQ385463	0.001	0.999	0			MENPAQ485060	0.995	0.005											MENPAQ385463	0.001	0.999	0
MENPAQ385437a	0.001	0.998	0			GMenPaQC0260	0.994	0.006											MENPAQ385437a	0.001	0.998	0
MENPAQ286022	0.001	0.997	0.003			GMenPaQD0234	0.994	0.006											MENPAQ286022	0.001	0.997	0.003
DeepSea0982	0	1	0			GMenPaQD0235	0.993	0.007											DeepSea0982	0	1	0
DeepSea0983	0	1	0			GMenPaQD0224	0.993	0.007											DeepSea0983	0	1	0
DeepSea0984	0	1	0			OmrC1156	0.992	0.008											DeepSea0984	0	1	0
DeepSea0987	0	1	0			MENPAQ584594	0.992	0.008											DeepSea0987	0	1	0
DeepSea0989	0	1	0			TB2941550	0.991	0.009											DeepSea0989	0	1	0
DeepSea0990	0	1	0			OmrA1360	0.991	0.009											DeepSea0990	0	1	0
DeepSea0991	0	1	0			GMenPaQD0222	0.991	0.009											DeepSea0991	0	1	0
DeepSea0996	0	1	0			GMenPaQD0239	0.991	0.009											DeepSea0996	0	1	0
DeepSea0997	0	1	0			MENPAQ584530	0.99	0.01											DeepSea0997	0	1	0
DeepSea0998	0	1	0			TB2941541	0.986	0.014											DeepSea0998	0	1	0
GMenPaQA0277	0	1	0			MENPAQ485034	0.986	0.014											GMenPaQA0277	0	1	0
GMenPaQA0285	0	1	0			MENPAQ485048	0.986	0.014											GMenPaQA0285	0	1	0
GMenPaQA0292	0	1	0			GMenPaQA0306	0.985	0.015											GMenPaQA0292	0	1	0
GMenPaQA0305	0	1	0			OmrC1291	0.984	0.016											GMenPaQA0305	0	1	0
GMenPaQA0328	0	1	0			GMenAp0600	0.982	0.018											GMenPaQA0328	0	1	0
GMenPaQA0329	0	1	0			TB2941512	0.981	0.019											GMenPaQA0329	0	1	0
GMenPaQA0348	0	1	0			GMenOdra0356	0.981	0.019											GMenPaQA0348	0	1	0
GMenPaQA0659	0	1	0			GMenPaQD0237	0.98	0.02											GMenPaQA0659	0	1	0
GMenPaQB0190	0	1	0			MENPAQ485042	0.98	0.02											GMenPaQB0190	0	1	0
GMenPaQD0234	0	1	0			MENPAQ584519	0.978	0.022											GMenPaQD0234	0	1	0
MENPAQ285954	0	1	0			MENPAQ485028	0.976	0.024											MENPAQ285954	0	1	0
MENPAQ285958	0	1	0			GMenOdra0357	0.971	0.029											MENPAQ285958	0	1	0
MENPAQ285964	0	1	0			GMenOdra0406	0.971	0.029											MENPAQ285964	0	1	0
MENPAQ285966	0	1	0			MENPAQ485024	0.971	0.029											MENPAQ285966	0	1	0
MENPAQ285969	0	1	0			GMenPaQD0227	0.965	0.035											MENPAQ285969	0	1	0
MENPAQ285984	0	1	0			GMenPaQC0263	0.955	0.045											MENPAQ285984	0	1	0
MENPAQ285986	0	1	0			MENPAQ485044	0.954	0.046											MENPAQ285986	0	1	0
MENPAQ285988	0	1	0			MENPAQ485051	0.95	0.05											MENPAQ285988	0	1	0
MENPAQ285990	0	1	0			TB2941548	0.941	0.059											MENPAQ285990	0	1	0
MENPAQ285994	0	1	0			MENPAQ285992	0.932	0.068											MENPAQ285994	0	1	0
MENPAQ285996	0	1	0			GMenPaQC0251	0.925	0.075											MENPAQ285996	0	1	0
MENPAQ285997	0	1	0			GMenPaQD0145	0.923	0.077											MENPAQ285997	0	1	0
MENPAQ285999	0	1	0			TB2941507	0.919	0.081											MENPAQ285999	0	1	0
MENPAQ286000	0	1	0			GMenPaQC0139	0.901	0.099											MENPAQ286000	0	1	0
MENPAQ286001	0	1	0			GMenPaQD0218	0.9	0.1											MENPAQ286001	0	1	0
MENPAQ286005	0	1	0			MENPAQ485057	0.894	0.106											MENPAQ286005	0	1	0
MENPAQ286009	0	1	0			TB2941583	0.883	0.117											MENPAQ286009	0	1	0
MENPAQ286012	0	1	0			GMenPaQB0189	0.876	0.124											MENPAQ286012	0	1	0
MENPAQ286018	0	1	0			GMenPaQC0265	0.859	0.141											MENPAQ286018	0	1	0
MENPAQ385288	0	1	0			GMenAp0505	0.857	0.143											MENPAQ385288	0	1	0
MENPAQ385295	0	1	0			GMenPaQD0238	0.846	0.154											MENPAQ385295	0	1	0
MENPAQ385297	0	1	0			GMenPaQC0255	0.832	0.168											MENPAQ385297	0	1	0
MENPAQ385299	0	1	0			GMenPaQA0327	0.802	0.198											MENPAQ385299	0	1	0
MENPAQ385303	0	1	0			GMenPaQC0143	0.755	0.245											MENPAQ385303	0	1	0
MENPAQ385405	0	1	0			GMenPaQA0330	0.268	0.732											MENPAQ385405	0	1	0
MENPAQ385411	0	1	0			MENPAQ286012	0.065	0.935											MENPAQ385411	0	1	0
MENPAQ385433	0	1	0			DeepSea0991	0.048	0.952											MENPAQ385433	0	1	0
MENPAQ385445	0	1	0			MENPAQ385437a	0.041	0.959											MENPAQ385445	0	1	0
MENPAQ385447	0	1	0			GMenPaQA0285	0.03	0.97											MENPAQ385447	0	1	0
MENPAQ385453	0	1	0			MENPAQ385449	0.028	0.972											MENPAQ385453	0	1	0
MENPAQ385455	0	1	0			GMenPaQA0319	0.022	0.978											MENPAQ385455	0	1	0
MENPAQ385457	0	1	0			MENPAQ385467	0.022	0.978											MENPAQ385457	0	1	0
MENPAQ385459	0	1	0			MENPAQ285954	0.021	0.979											MENPAQ385459	0	1	0
MENPAQ385461	0	1	0			MENPAQ286018	0.019	0.981											MENPAQ385461	0	1	0
MENPAQ385465	0	1	0			GMenPaQA0328	0.018	0.982											MENPAQ385465	0	1	0
MENPAQ385467	0	1	0			MENPAQ285988	0.017	0.983											MENPAQ385467	0	1	0
MENPAQ584542	0	1	0			GMenPaQC0249	0.016	0.984											MENPAQ584542	0	1	0
GMenPaQB0189	0	0.999	0.001			GMenPaQA0307	0.015	0.985											GMenPaQB0189	0	0.999	0.001
MENPAQ285998	0	0.999	0.001			MENPAQ385459	0.015	0.985											MENPAQ285998	0	0.999	0.001
MENPAQ385301	0	0.999	0.001			DeepSea0989	0.013	0.987											MENPAQ385301	0	0.999	0.001
MENPAQ385395	0	0.999	0			MENPAQ385416	0.012	0.988											MENPAQ385395	0	0.999	0
MENPAQ385416	0	0.999	0			MENPAQ286022	0.011	0.989											MENPAQ385416	0	0.999	0
MENPAQ385439	0	0.999	0			GMenPaQC0274	0.01	0.99											MENPAQ385439	0	0.999	0
MENPAQ285956	0	0.997	0.003			GMenPaQA0348	0.01	0.99											MENPAQ285956	0	0.997	0.003
OmrC1156	1	0	0			MENPAQ385288	0.01	0.99											OmrC1156	1	0	0
TB2941514	1	0	0			MENPAQ385425	0.009	0.991											TB2941514	1	0	0
TB2941584	1	0	0			DeepSea0990	0.008	0.992											TB2941584	1	0	0
TB2941585	1	0	0			GMenPaQB0190	0.008	0.992											TB2941585	1	0	0
TB2941592	0.999	0.001	0			GMenPaQA0277	0.008	0.992											TB2941592	0.999	0.001	0
OmrC1291	0.999	0	0.001			GMenPaQA0329	0.008	0.992											OmrC1291	0.999	0	0.001
GMenPaQD0237	0.999	0	0.001			MENPAQ285986	0.008	0.992											GMenPaQD0237	0.999	0	0.001
MENPAQ584527	0.999	0	0.001			MENPAQ584542	0.008	0.992											MENPAQ584527	0.999	0	0.001
MENPAQ584578	0.999	0	0.001			DeepSea0996	0.007	0.993											MENPAQ584578	0.999	0	0.001
TB2941507	0.999	0	0			GMenPaQA0291	0.007	0.993											TB2941507	0.999	0	0
TB2941502	0.998	0.002	0.001			MENPAQ385439	0.007	0.993											TB2941502	0.998	0.002	0.001
MENPAQ584539	0.996	0.001	0.003			MENPAQ385301	0.007	0.993											MENPAQ584539	0.996	0.001	0.003
MENPAQ584519	0.996	0	0.004			MENPAQ385299	0.007	0.993											MENPAQ584519	0.996	0	0.004
TB2941591	0.995	0.002	0.002			GMenPaQA0293	0.006	0.994											TB2941591	0.995	0.002	0.002
GMenU0623	0.995	0	0.004			MENPAQ385395	0.006	0.994											GMenU0623	0.995	0	0.004
GMenAp0499	0.994	0.006	0			MENPAQ385291	0.006	0.994											GMenAp0499	0.994	0.006	0
MENPAQ584561	0.994	0.004	0.002			DeepSea0982	0.005	0.995											MENPAQ584561	0.994	0.004	0.002
OmrC1301	0.994	0	0.006			DeepSea0988	0.005	0.995											OmrC1301	0.994	0	0.006
TB2941529	0.993	0.007	0			GMenPaQD0233	0.005	0.995											TB2941529	0.993	0.007	0
MENPAQ485063	0.993	0.002	0.005			GMenPaQA0659	0.005	0.995											MENPAQ485063	0.993	0.002	0.005
MENPAQ584546	0.993	0.001	0.007			MENPAQ285997	0.005	0.995											MENPAQ584546	0.993	0.001	0.007
MENPAQ584522	0.992	0	0.008			MENPAQ385457	0.005	0.995											MENPAQ584522	0.992	0	0.008
TB2941509	0.991	0.007	0.002			MENPAQ385463	0.005	0.995											TB2941509	0.991	0.007	0.002
MENPAQ584555	0.99	0.002	0.008			DeepSea0984	0.004	0.996											MENPAQ584555	0.99	0.002	0.008
TB2941513	0.987	0	0.013			DeepSea0997	0.004	0.996											TB2941513	0.987	0	0.013
TB2941503	0.983	0.015	0.002			GMenPaQD0243	0.004	0.996											TB2941503	0.983	0.015	0.002
TB2941578	0.983	0.001	0.016			GMenPaQA0331	0.004	0.996											TB2941578	0.983	0.001	0.016
OmrC1165	0.98	0	0.02			MENPAQ285964	0.004	0.996											OmrC1165	0.98	0	0.02
OmrC1272	0.975	0.025	0			MENPAQ285966	0.004	0.996											OmrC1272	0.975	0.025	0
MENPAQ584598	0.975	0	0.024			MENPAQ285994	0.004	0.996											MENPAQ584598	0.975	0	0.024
TB2941548	0.967	0	0.033			MENPAQ285996	0.004	0.996											TB2941548	0.967	0	0.033
OmrC1161	0.961	0.002	0.037			MENPAQ286001	0.004	0.996											OmrC1161	0.961	0.002	0.037
OmrC1116	0.947	0.011	0.042			MENPAQ285998	0.004	0.996											OmrC1116	0.947	0.011	0.042
TB2941512	0.946	0	0.054			MENPAQ385461	0.004	0.996											TB2941512	0.946	0	0.054
OmrC1180	0.94	0.013	0.047			MENPAQ385411	0.004	0.996											OmrC1180	0.94	0.013	0.047
MENPAQ584524	0.935	0.019	0.045			DeepSea0983	0.003	0.997											MENPAQ584524	0.935	0.019	0.045
GMenPaQC0255	0.935	0.001	0.065			DeepSea0998	0.003	0.997											GMenPaQC0255	0.935	0.001	0.065
MENPAQ485030	0.92	0.001	0.08			GMenPaQA0289	0.003	0.997											MENPAQ485030	0.92	0.001	0.08
GMenAp0617	0.912	0	0.088			GMenPaQA0292	0.003	0.997											GMenAp0617	0.912	0	0.088
OmrC1176	0.85	0.099	0.05			MENPAQ285990	0.003	0.997											OmrC1176	0.85	0.099	0.05
TB2941583	0.691	0.009	0.3			MENPAQ286009	0.003	0.997											TB2941583	0.691	0.009	0.3
OmrC1145	0.679	0.063	0.258			MENPAQ385453	0.003	0.997											OmrC1145	0.679	0.063	0.258
MENPAQ385425	0.677	0.319	0.004			MENPAQ385465	0.003	0.997											MENPAQ385425	0.677	0.319	0.004
TB2941541	0.67	0.007	0.323			MENPAQ385447	0.003	0.997											TB2941541	0.67	0.007	0.323
MENPAQ485053	0.615	0.019	0.366			MENPAQ385445	0.003	0.997											MENPAQ485053	0.615	0.019	0.366
GMenPaQA0289	0.605	0.248	0.147			MENPAQ385433	0.003	0.997											GMenPaQA0289	0.605	0.248	0.147
TB2941550	0.603	0	0.397			MENPAQ385303	0.003	0.997											TB2941550	0.603	0	0.397
TB2941501	0.555	0.009	0.436			MENPAQ385297	0.003	0.997											TB2941501	0.555	0.009	0.436
GMenPaQC0143	0.547	0	0.453			DeepSea0987	0.002	0.998											GMenPaQC0143	0.547	0	0.453
MENPAQ584558	0.535	0.001	0.464			GMenPaQA0305	0.002	0.998											MENPAQ584558	0.535	0.001	0.464
OmrA1360	0.462	0.219	0.319			MENPAQ285956	0.002	0.998											OmrA1360	0.462	0.219	0.319
OmrC1129	0.456	0.004	0.541			MENPAQ285958	0.002	0.998											OmrC1129	0.456	0.004	0.541
MENPAQ385291	0.415	0.418	0.167			MENPAQ285962	0.002	0.998											MENPAQ385291	0.415	0.418	0.167
GMenPaQC0139	0.385	0.07	0.545			MENPAQ285980	0.002	0.998											GMenPaQC0139	0.385	0.07	0.545
GMenPaQA0307	0.335	0.665	0.001			MENPAQ285984	0.002	0.998											GMenPaQA0307	0.335	0.665	0.001
MENPAQ286027	0.223	0.51	0.268			MENPAQ286014	0.002	0.998											MENPAQ286027	0.223	0.51	0.268
MENPAQ485038	0.191	0.638	0.171			MENPAQ286005	0.002	0.998											MENPAQ485038	0.191	0.638	0.171
GMenPaQA0319	0.132	0.36	0.508			MENPAQ286000	0.002	0.998											GMenPaQA0319	0.132	0.36	0.508
MENPAQ285980	0.06	0.447	0.493			MENPAQ286027	0.002	0.998											MENPAQ285980	0.06	0.447	0.493
GMenOdra0406	0.003	0.34	0.657			MENPAQ385455	0.002	0.998											GMenOdra0406	0.003	0.34	0.657
MENPAQ584552	0.258	0.714	0.029			MENPAQ385400	0.002	0.998											MENPAQ584552	0.258	0.714	0.029
TB2941505	0.18	0.786	0.034			MENPAQ385405	0.002	0.998											TB2941505	0.18	0.786	0.034
GMenPaQD0243	0.163	0.113	0.725			MENPAQ385343	0.002	0.998											GMenPaQD0243	0.163	0.113	0.725
GMenPaQD0233	0.186	0.005	0.809			MENPAQ385295	0.002	0.998											GMenPaQD0233	0.186	0.005	0.809
GMenPaQA0327	0.16	0	0.84			MENPAQ285969	0.001	0.999											GMenPaQA0327	0.16	0	0.84
GMenPaQC0273	0.159	0.002	0.839			MENPAQ285999	0.001	0.999											GMenPaQC0273	0.159	0.002	0.839
TB2941516	0.135	0.016	0.848			MENPAQ385414	0.001	0.999											TB2941516	0.135	0.016	0.848

## Sheet: DAPC
Neutral SNPs_DAPC
shallow	deep	slope	Fish ID	Microsat based_Hybrids
1	0	0	TB2941507	TB2941583
1	0	0	TB2941509	OmrC1145
1	0	0	TB2941512	MENPAQ385425
1	0	0	TB2941513	TB2941541
1	0	0	TB2941514	MENPAQ485053
1	0	0	TB2941516	GMenPaQA0289
1	0	0	TB2941529	TB2941550
1	0	0	TB2941541	TB2941501
1	0	0	TB2941548	GMenPaQC0143
1	0	0	TB2941550	MENPAQ584558
1	0	0	TB2941578	OmrA1360
1	0	0	TB2941583	OmrC1129
1	0	0	TB2941584	MENPAQ385291
1	0	0	TB2941585	GMenPaQC0139
1	0	0	TB2941591	GMenPaQA0307
1	0	0	TB2941592	MENPAQ286027
1	0	0	OmrC1116	MENPAQ485038
1	0	0	OmrC1120	GMenPaQA0319
1	0	0	OmrC1129	MENPAQ285980
1	0	0	OmrC1145	GMenOdra0406
1	0	0	OmrC1156	MENPAQ584552
1	0	0	OmrC1161	TB2941505
1	0	0	OmrC1165	GMenPaQD0243
1	0	0	OmrC1176
1	0	0	OmrC1180
1	0	0	OmrC1272
1	0	0	OmrC1291
1	0	0	OmrC1301
1	0	0	OmrA1360
1	0	0	TB2941501
1	0	0	TB2941502
1	0	0	TB2941503
1	0	0	TB2941505
1	0	0	GMenPaQD0222
1	0	0	GMenPaQD0235
1	0	0	GMenU0623
1	0	0	GMenAp0499
1	0	0	GMenAp0617
1	0	0	MENPAQ485030
1	0	0	MENPAQ485038
1	0	0	MENPAQ485053
1	0	0	MENPAQ485063
1	0	0	MENPAQ584519
1	0	0	MENPAQ584546
1	0	0	MENPAQ584539
1	0	0	MENPAQ584522
1	0	0	MENPAQ584558
1	0	0	MENPAQ584524
1	0	0	MENPAQ584527
1	0	0	MENPAQ584555
1	0	0	MENPAQ584578
1	0	0	MENPAQ584552
1	0	0	MENPAQ584598
1	0	0	MENPAQ584561
0	1	0	DeepSea0982
0	1	0	DeepSea0983
0	1	0	DeepSea0984
0	1	0	DeepSea0987
0	1	0	DeepSea0988
0	1	0	DeepSea0989
0	1	0	DeepSea0990
0	1	0	DeepSea0991
0	1	0	DeepSea0996
0	1	0	DeepSea0997
0	1	0	DeepSea0998
0	1	0	GMenPaQB0190
0	1	0	GMenPaQC0249
0	1	0	GMenPaQC0274
0	1	0	GMenPaQD0233
0	1	0	GMenPaQD0243
0	1	0	GMenPaQA0277
0	1	0	GMenPaQA0285
0	1	0	GMenPaQA0289
0	1	0	GMenPaQA0291
0	1	0	GMenPaQA0292
0	1	0	GMenPaQA0293
0	1	0	GMenPaQA0305
0	1	0	GMenPaQA0307
0	1	0	GMenPaQA0319
0	1	0	GMenPaQA0328
0	1	0	GMenPaQA0329
0	1	0	GMenPaQA0330
0	1	0	GMenPaQA0331
0	1	0	GMenPaQA0348
0	1	0	GMenPaQA0659
0	1	0	MENPAQ285954
0	1	0	MENPAQ285956
0	1	0	MENPAQ285958
0	1	0	MENPAQ285962
0	1	0	MENPAQ285964
0	1	0	MENPAQ285966
0	1	0	MENPAQ285969
0	1	0	MENPAQ285980
0	1	0	MENPAQ285984
0	1	0	MENPAQ285986
0	1	0	MENPAQ285988
0	1	0	MENPAQ285990
0	1	0	MENPAQ285994
0	1	0	MENPAQ285996
0	1	0	MENPAQ285997
0	1	0	MENPAQ286018
0	1	0	MENPAQ286014
0	1	0	MENPAQ286012
0	1	0	MENPAQ286009
0	1	0	MENPAQ286005
0	1	0	MENPAQ286001
0	1	0	MENPAQ286000
0	1	0	MENPAQ285999
0	1	0	MENPAQ285998
0	1	0	MENPAQ286022
0	1	0	MENPAQ286027
0	1	0	MENPAQ385453
0	1	0	MENPAQ385416
0	1	0	MENPAQ385414
0	1	0	MENPAQ385455
0	1	0	MENPAQ385457
0	1	0	MENPAQ385459
0	1	0	MENPAQ385461
0	1	0	MENPAQ385463
0	1	0	MENPAQ385465
0	1	0	MENPAQ385467
0	1	0	MENPAQ385447
0	1	0	MENPAQ385445
0	1	0	MENPAQ385449
0	1	0	MENPAQ385437a
0	1	0	MENPAQ385425
0	1	0	MENPAQ385433
0	1	0	MENPAQ385439
0	1	0	MENPAQ385411
0	1	0	MENPAQ385400
0	1	0	MENPAQ385395
0	1	0	MENPAQ385405
0	1	0	MENPAQ385343
0	1	0	MENPAQ385303
0	1	0	MENPAQ385301
0	1	0	MENPAQ385299
0	1	0	MENPAQ385297
0	1	0	MENPAQ385295
0	1	0	MENPAQ385291
0	1	0	MENPAQ385288
0	1	0	MENPAQ584542
0	0	1	GMenPaQC0139
0	0	1	GMenPaQC0143
0	0	1	GMenPaQB0189
0	0	1	GMenPaQC0251
0	0	1	GMenPaQC0255
0	0	1	GMenPaQC0260
0	0	1	GMenPaQC0263
0	0	1	GMenPaQC0265
0	0	1	GMenPaQC0273
0	0	1	GMenPaQD0145
0	0	1	GMenPaQD0218
0	0	1	GMenPaQD0224
0	0	1	GMenPaQD0227
0	0	1	GMenPaQD0234
0	0	1	GMenPaQD0236
0	0	1	GMenPaQD0237
0	0	1	GMenPaQD0238
0	0	1	GMenPaQD0239
0	0	1	GMenPaQA0306
0	0	1	GMenPaQA0327
0	0	1	GMenOdra0356
0	0	1	GMenOdra0357
0	0	1	GMenOdra0406
0	0	1	GMenAp0504
0	0	1	GMenAp0505
0	0	1	GMenAp0600
0	0	1	MENPAQ285992
0	0	1	MENPAQ485050
0	0	1	MENPAQ485042
0	0	1	MENPAQ485034
0	0	1	MENPAQ485028
0	0	1	MENPAQ485044
0	0	1	MENPAQ485048
0	0	1	MENPAQ485024
0	0	1	MENPAQ485051
0	0	1	MENPAQ485057
0	0	1	MENPAQ485060
0	0	1	MENPAQ584530
0	0	1	MENPAQ584594

## Sheet: shallow-deep_Greenland
	Microsatellites		SNPs
Sample name	shallow	deep	shallow	deep					Sample name	Shallow_STR	Shallow_SNPs
GMenAp0499	0.994	0.006	0.997	0.003					GMenPaQA0277	0	0.008
GMenAp0617	0.912	0	0.997	0.003					GMenPaQA0285	0	0.03
GMenPaQA0277	0	1	0.008	0.992					GMenPaQA0292	0	0.003
GMenPaQA0285	0	1	0.03	0.97					GMenPaQA0305	0	0.002
GMenPaQA0289	0.605	0.248	0.003	0.997					GMenPaQA0328	0	0.018
GMenPaQA0291	0.001	0.999	0.007	0.993					GMenPaQA0329	0	0.008
GMenPaQA0292	0	1	0.003	0.997					GMenPaQA0348	0	0.01
GMenPaQA0293	0.008	0.992	0.006	0.994					GMenPaQA0659	0	0.005
GMenPaQA0305	0	1	0.002	0.998					GMenPaQB0189	0	0.876
GMenPaQA0307	0.335	0.665	0.015	0.985					GMenPaQB0190	0	0.008
GMenPaQA0328	0	1	0.018	0.982					GMenPaQD0234	0	0.994
GMenPaQA0329	0	1	0.008	0.992					MENPAQ285954	0	0.021
GMenPaQA0330	0.036	0.964	0.268	0.732					MENPAQ285956	0	0.002
GMenPaQA0331	0.002	0.998	0.004	0.996					MENPAQ285958	0	0.002
GMenPaQA0348	0	1	0.01	0.99					MENPAQ285964	0	0.004
GMenPaQA0659	0	1	0.005	0.995					MENPAQ285966	0	0.004
GMenPaQB0189	0	0.999	0.876	0.124					MENPAQ285969	0	0.001
GMenPaQB0190	0	1	0.008	0.992					MENPAQ285984	0	0.002
GMenPaQC0143	0.547	0	0.755	0.245					MENPAQ285986	0	0.008
GMenPaQC0249	0.016	0.96	0.016	0.984					MENPAQ285988	0	0.017
GMenPaQC0255	0.935	0.001	0.832	0.168					MENPAQ285990	0	0.003
GMenPaQC0274	0.001	0.999	0.01	0.99					MENPAQ285994	0	0.004
GMenPaQD0234	0	1	0.994	0.006					MENPAQ285996	0	0.004
GMenPaQD0237	0.999	0	0.98	0.02					MENPAQ285997	0	0.005
GMenU0623	0.995	0	0.997	0.003					MENPAQ285998	0	0.004
MENPAQ285954	0	1	0.021	0.979					MENPAQ285999	0	0.001
MENPAQ285956	0	0.997	0.002	0.998					MENPAQ286000	0	0.002
MENPAQ285958	0	1	0.002	0.998					MENPAQ286001	0	0.004
MENPAQ285962	0.001	0.999	0.002	0.998					MENPAQ286005	0	0.002
MENPAQ285964	0	1	0.004	0.996					MENPAQ286009	0	0.003
MENPAQ285966	0	1	0.004	0.996					MENPAQ286012	0	0.065
MENPAQ285969	0	1	0.001	0.999					MENPAQ286018	0	0.019
MENPAQ285984	0	1	0.002	0.998					MENPAQ385288	0	0.01
MENPAQ285986	0	1	0.008	0.992					MENPAQ385295	0	0.002
MENPAQ285988	0	1	0.017	0.983					MENPAQ385297	0	0.003
MENPAQ285990	0	1	0.003	0.997					MENPAQ385299	0	0.007
MENPAQ285994	0	1	0.004	0.996					MENPAQ385301	0	0.007
MENPAQ285996	0	1	0.004	0.996					MENPAQ385303	0	0.003
MENPAQ285997	0	1	0.005	0.995					MENPAQ385395	0	0.006
MENPAQ285998	0	0.999	0.004	0.996					MENPAQ385405	0	0.002
MENPAQ285999	0	1	0.001	0.999					MENPAQ385411	0	0.004
MENPAQ286000	0	1	0.002	0.998					MENPAQ385416	0	0.012
MENPAQ286001	0	1	0.004	0.996					MENPAQ385433	0	0.003
MENPAQ286005	0	1	0.002	0.998					MENPAQ385439	0	0.007
MENPAQ286009	0	1	0.003	0.997					MENPAQ385445	0	0.003
MENPAQ286012	0	1	0.065	0.935					MENPAQ385447	0	0.003
MENPAQ286014	0.004	0.996	0.002	0.998					MENPAQ385453	0	0.003
MENPAQ286018	0	1	0.019	0.981					MENPAQ385455	0	0.002
MENPAQ286022	0.001	0.997	0.011	0.989					MENPAQ385457	0	0.005
MENPAQ286027	0.223	0.51	0.002	0.998					MENPAQ385459	0	0.015
MENPAQ385288	0	1	0.01	0.99					MENPAQ385461	0	0.004
MENPAQ385291	0.415	0.418	0.006	0.994					MENPAQ385465	0	0.003
MENPAQ385295	0	1	0.002	0.998					MENPAQ385467	0	0.022
MENPAQ385297	0	1	0.003	0.997					MENPAQ584542	0	0.008
MENPAQ385299	0	1	0.007	0.993					GMenPaQA0291	0.001	0.007
MENPAQ385301	0	0.999	0.007	0.993					GMenPaQC0274	0.001	0.01
MENPAQ385303	0	1	0.003	0.997					MENPAQ285962	0.001	0.002
MENPAQ385343	0.002	0.997	0.002	0.998					MENPAQ286022	0.001	0.011
MENPAQ385395	0	0.999	0.006	0.994					MENPAQ385463	0.001	0.005
MENPAQ385400	0.003	0.996	0.002	0.998					GMenPaQA0331	0.002	0.004
MENPAQ385405	0	1	0.002	0.998					MENPAQ385343	0.002	0.002
MENPAQ385411	0	1	0.004	0.996					MENPAQ385414	0.002	0.001
MENPAQ385414	0.002	0.998	0.001	0.999					MENPAQ385400	0.003	0.002
MENPAQ385416	0	0.999	0.012	0.988					MENPAQ286014	0.004	0.002
MENPAQ385425	0.677	0.319	0.009	0.991					GMenPaQA0293	0.008	0.006
MENPAQ385433	0	1	0.003	0.997					GMenPaQC0249	0.016	0.016
MENPAQ385439	0	0.999	0.007	0.993					GMenPaQA0330	0.036	0.268
MENPAQ385445	0	1	0.003	0.997					MENPAQ385449	0.037	0.028
MENPAQ385447	0	1	0.003	0.997					MENPAQ485038	0.191	0.998
MENPAQ385449	0.037	0.948	0.028	0.972					MENPAQ286027	0.223	0.002
MENPAQ385453	0	1	0.003	0.997					MENPAQ584552	0.258	0.997
MENPAQ385455	0	1	0.002	0.998					GMenPaQA0307	0.335	0.015
MENPAQ385457	0	1	0.005	0.995					MENPAQ385291	0.415	0.006
MENPAQ385459	0	1	0.015	0.985					MENPAQ584558	0.535	0.997
MENPAQ385461	0	1	0.004	0.996					GMenPaQC0143	0.547	0.755
MENPAQ385463	0.001	0.999	0.005	0.995					GMenPaQA0289	0.605	0.003
MENPAQ385465	0	1	0.003	0.997					MENPAQ485053	0.615	0.998
MENPAQ385467	0	1	0.022	0.978					MENPAQ385425	0.677	0.009
MENPAQ485030	0.92	0.001	0.996	0.004					GMenAp0617	0.912	0.997
MENPAQ485038	0.191	0.638	0.998	0.002					MENPAQ485030	0.92	0.996
MENPAQ485053	0.615	0.019	0.998	0.002					GMenPaQC0255	0.935	0.832
MENPAQ485063	0.993	0.002	0.998	0.002					MENPAQ584524	0.935	0.998
MENPAQ584519	0.996	0	0.978	0.022					MENPAQ584598	0.975	0.998
MENPAQ584522	0.992	0	0.998	0.002					MENPAQ584555	0.99	0.995
MENPAQ584524	0.935	0.019	0.998	0.002					MENPAQ584522	0.992	0.998
MENPAQ584527	0.999	0	0.997	0.003					MENPAQ485063	0.993	0.998
MENPAQ584539	0.996	0.001	0.997	0.003					MENPAQ584546	0.993	0.999
MENPAQ584542	0	1	0.008	0.992					GMenAp0499	0.994	0.997
MENPAQ584546	0.993	0.001	0.999	0.001					MENPAQ584561	0.994	0.996
MENPAQ584552	0.258	0.714	0.997	0.003					GMenU0623	0.995	0.997
MENPAQ584555	0.99	0.002	0.995	0.005					MENPAQ584519	0.996	0.978
MENPAQ584558	0.535	0.001	0.997	0.003					MENPAQ584539	0.996	0.997
MENPAQ584561	0.994	0.004	0.996	0.004					GMenPaQD0237	0.999	0.98
MENPAQ584578	0.999	0	0.997	0.003					MENPAQ584527	0.999	0.997
MENPAQ584598	0.975	0	0.998	0.002					MENPAQ584578	0.999	0.997
