# Supplementary material for: Hierarchical genetic structure in an evolving species complex: Insights from genome wide ddRAD data in Sebastes mentella
Source: PLoS One. 2021 May 27;16(5):e0251976. doi: 10.1371/journal.pone.0251976 (PMC8158871; doi:10.1371/journal.pone.0251976)
Supplement: S9 File — (XLSX) [file pone.0251976.s009.xlsx]

## Sheet: Sheet1
# Catalog ID	SNP position	SNPs	Consensus Sequence
155	101	C>T	AATTCAAAAGTGCCAATTATTGGTGACTAATTGCACCAATTAGAGATGAAGCCACCTACATTCATGTTCTGTGGTCTATTGTTTGGCAGAAAATCAAAAGACGAAAACATAAATCTGCTTTCCAGACCGACCTCACTGAGAAATTAGCGTTGCTCTCCATTTTTTCACCCCCTCCCAGTTTCCACTTAGACAGTTTGACACAAATTGCACCGAAACGAAATCCTTGGAGCCAACAACTCA
1355	149	G>T	AATTCATATGCTAATTATGATAATTGTACACAAATGTCTAACAGGATGAAATGATGAAGTGATGACATTTTGGACAGATATGCATGTAAACTGCAACTTGACTGGTTGGTGGAGGTATACAACCGCGAGGCGGTAATTCTAGTTAAATCGGTGACGCCAAGAACAAATGAAGATATGTCAGATTTTTAAAAAATGAATAGCAACGAACACTTGGTTATTGTTACCGTCCACAACCTTGTG
1547	68	C>T	AATTCAGAGAACAAGTGGAGTTTAGAGAATGACTTCAGTGAGGTTCTGTAAACTAGTAGAGGAAGTAACAGCAGTGTTGGTGTTATTCCTGTCTCAGCCATCACCCCCATCCTGCTGGACGCCCTCACCGATCCGTCCAGGAGGACTCAGACGTGCCTGCAGACGCTGCTGGACACCAAGTTTGTCCACTTCATCGACGCCCCGTCCCTGGCCCTCATCATGCCCATCGTCCAGAGAGCC
1931	193	A>C	AATTCATTAGATCACATGATCGATTTCTTTGTGTGTCATTCTTTCAGAGGACACTGCTGAGATTTTTGTTAATATTTGCGCCGCCTCCAGCAGGTACAGTTTGTTTTTCTCTGTCGCCTAGTCGCTTTGTTCATCTGAGTACAGCCTGACTACTCGTGTAGCCGCTCCTTTGGCAGACCTACATATGACTGATCTACATACAGAACTAGGCTACATAATGGAGCTGATTCCAAGGCTGCG
3237	163	A>G	AATTCATTCATTCAACCTTTATTTACAGCTCGAGGAATCATTGAGGACTCGCGCTTATTTTCAACGATGTTCAATAAAACAGAATAAATACAACACAAGAACATAATTAAGGATTATTAACAAAGTCATTTTCAGGTTTTAGGACTCATTCCTGCAGCCCTCTATTGGCCAGCTATGAACTACGGCTCATGTTAGCCTAGCTGATGTTATGCCAGGATCAGACTACAGGATATTACACAC
3553	18	G>A	AATTCGTGATAGGCATCGACCTGCACTCACAGAGCAGATAAACTGCTGTGGAACGAAGTTAGCCAACATCTGGGAAGGCCACTAAACTAATATTGTTAATTTATTTTTTTATTTATGTACGTTTACAAATTTCCGTTCTCTCTCAGAAACAAGGAGATGCTTCTTTGATCTGTTAACTGCATTCAAAATTAGTTTTCATTCATATGTTGTTTTTTTGTTTTTTTACAAAGTGTTGTTTTT
3589	200	C>G	AATTCCCTGACAGATGCTGATTAGAGCAGCAGCAGCTTGTGAAAGATACTTAACACTTTGGACATAAACAGGATATATACACACACACTACTTCTACGTCTACTTCTAATAAACCAGAAATCACTGCTTGACCAGTCGGACTGTTCTGATGAGGTTGTGTATTCTCTAGAGCCTCGTGAAAGAGATGCCTGCAGGCCACACAGCTGGAGCACATTGTGAAGCTTCTTGATTTGTATTTCC
4671	57	A>T	AATTCTGTCAAGTACAACAGTGTGAACATCCGAACTTGTAGTTATTACTGAAAAATTAATGATTTCTGTAGCTGCTCTGGAAGCCACAATTACAAATGCAAAAAAGCCTTCAAGGTTTGCCAGAGCTTATTGGTGACATTCTTATGTAAACAAACATGCATGTAAACAGCAACGGGCAATATCGAGGTCAGCAAAAATGGTCGAGGTCATGTTCGTATACTGTATCGTACGATAAGTTGA
4719	157	T>C	AATTCATGCTATTGCTCTGCTTTTCTACAAAGGCCGAGGCCCTGTGTGATAATACATAACCAACATAAATATGATGTATGAATGACCTGTAGCCTCCTAGGGAGCGCAAGGATGTCTTGTTCCTTATATTTTTAGATTTAATACACGCCAGACGGCATTAGTTCTCCCTCTTGGGGTGATGTCCACATCAAGAAAATTTATATTAGCTAAAAATTCTGTGTCTGGCATGCCTGCTGTGCT
5126	17	T>G	AATTCACCATCAAAAATTAATGCTTATTGTGGTGAAAGCAGAAACACCAGTAAAGCAGTCTGCATTCATCTATAAATTGATATGAATGATTCTTGCAGTATCTGTATCAGCTGCTTTAACTCTTTGAAAAATGTCTGAAGGCAGCAGGACGGACATGTTAACAAATCTGCACATAAACGGATTCATCAACATTTCTCAGTATTTATTTCTATCATGATTGTACAAATCAAATCAAATCCC
5448	185	T>C	AATTCAGACTAAAAAGAGGGTTATCATTAGCTAAAGCTAAAAGCGACTTGGAAAGCTACTGATAAAGGAGTCAAAAGCTGTACAGTACCTTTCTGAATTACAATAAACAATACATAACTCAAACAATATTACAAACAATATTACAGCTTACAGTCATTTTTTATTTTGTATTTTTTTAAAGGGACTGTTTGTAAGAATCAGAAATGCTTGTTAACAGCGACACCTGTGGCCGTTAAGTCA
5657	68	A>G	AATTCTAACTCACAACATTGACTACGGCTTTGTCCGAAATCCCATACTACGCTCTACATACACAATATATGTACTATTGTTCAACATACTTTTGTGTGAATAAACAGTAGTTTGTATCTGTTCGGACGCACTGAGCAGTAATTTACGTCGTCACTTCCTGAGAGCCTCCTCGCTGGTTGGAGACACGTAACCATGGTAACCCGTGCCAACCTCATGTGACCGAACAATGATTTGTGAGAA
5708	37	T>C	AATTCAGTTGAATTTTACAAAGAGAAAGAAGAGGTATTGGGAGAGGAAATGAAACGATTACGAGAGCATCAGGAAACTCATTGAGGCATTTATCAAGCTTAATGAAAAGGCTCCATATGGACACGGCGCAGGTCAAATGAATAAGCTTTTAAAAATCAATCTCACCAATTACTGTCTGTCTCACTTGTGAGCGAGTCACGCTCGACTCGGCACCCAGTCAAAAGGGGCAGATGCAGGGAG
6405	140	C>A	AATTCATTACAGGTGAGTTTCGGGGCGATAGCTTCTCTGATGCTTTCGGGTCTGCGCACTGTATGGGTATATATTTTTCATTCTGCAGTATGACTTTCAAATATTAGTATACGTGTGCATGTGTGGGCCCAATCAGATTTCTCTGGTGTGCATTCCATATTTAAAGTCTTATTCATCTCACATCTTCAAAGCTGTATATGGACATATTAATCTCACATCAGATGTTTACATTTAATCAGA
6567	12	G>A	AATTCACCCTGAGGGGGGTGGGGAGGCACACCGTTTAAAGGACATAAAGGAGGATCTAATGTTTCTGTCTTAAAGGTGCGTTCAGTGAGACGAGGCTCTCTGCTGACCTCTGGTGGCATCAGCTGTGTCTGACCTCTGACCTCTGACCTCTGGTGGCATCGGCTGTGTCTGCTTCAGGATCATCTGTTAGTCGTCTCAGACAGAGCAAAGTGACTCCAGCTGCCCAGCAGCTCTCCTGTT
6581	135	A>G	AATTCACTTAAAACATGAATGAATCAGATACAGGGAAGGAAAACGCATCTCCTTTAACATGGAAGTGTTACTCTTACTGTGTTATATGTTCTATATTCCAGTAAAAGAACAAGAGGTCAGAGGTCTTTTAGAATCATGGGGAGGCTCAACACATCATAACATTAGTTTATATAAAGTATATAGATGATAGCAGGGCTGTCGATCCATTCAAATATCAAATCAAGATTAATCACACATGTT
7068	152	A>T	AATTCTTTGTGTGTGATGAGGAATCTGTCCTACCAGCTATACACGGAGCTTCCTCCGTCAGTCCGACTCCGTCTGGAGGGACCGACGAGAGCCTCCGCCTCCAGGGAGAGCGACGCCATCGGCTGCTTTACTCTTTATAACAAGAAAAACACAGAGGTAAAGGTCACCACGCGTCATAAGATTATTACACCACCAGACACACCACTCCAAGCTCATGCTAATGTTGCTCTTTGTCTGCAA
7326	7	C>A	AATTCTCCGATTTTTTTTTTTTCCTCAATGTGGCCCTAATACTCCGTCATACCGTCGTACCATAGACCTACAACAATGATGAATAAAAATGAATATGTAAACAAAAAAACAGTTATTAATTTCCATTTTTAAAAATCCACAGGGAGCCACTGGAGAGGAGCTACAGGTTGCTGACCTCTGGTCTGAGGCGAGGCCCACAGTCTCAGACCTTGAAAACCGCTGATCTAAACCATTACCTTA
7384	81	C>T	AATTCAGCCATCATTCATTTTATTATTTACACTTGTGTTTTTCCCTCTGTGTCCTGTCAAAATGTCTTCATTAAAAAGTCCTATAGAAGAGCTGTCACCCACCTTAACTCTGGATTTAAATGCTTGGACTACTGAAGACAGGAGCTTGTAGCTTATACTGAATTTGGGGCAAGGTCCCCCAATTTTTCACTTTCTTTTACACTGTACTAATTCACATTTGCTGGTATGAAAGAGAAGGAA
7612	168	A>T	AATTCTTTTGATAAGTCAGTGGAATTTTAACACTAAGACTTATTTGTTATTGTGTGAATGTTTTGTTTTGAGCAAAACACAGGGAACCCCCTAATTCACAGCCGACATTTGCCTACAATTTTAAATTTTATAATTTCAAAAGCAAATGTTTTGGTAGAGACCTCAATCTTTACATAGATTTGTTCTCACGTTTGATTGTTTTTAATGTTGGGTGTGAGTGAGAAAACATCTTTGGTATTT
7904	83	A>G	AATTCCTCTTTGTCCAATGTTCTATATTTTTCAATTCAATTTGCTTTATTGGCATGACTTGTCAGGTGAACAATATTGCCAAAGCGTCAATTCAATAATAAATTAAAAAATTAAAAAAGAACAAAATAAATACAATAACATATATATACATACAGTATATACAATTCATTAAAGTGACTGTTTGTAAGATTCAGAAATGCTTGTTAACAGCGACACCTGTGGCCGTTAAGTCAATGAAAG
